# Supplementary material for: Brominated lipid probes expose structural asymmetries in constricted membranes
Source: Nat Struct Mol Biol. 2023 Jan 9;30(2):167–75. doi: 10.1038/s41594-022-00898-1 (PMC9935397; doi:10.1038/s41594-022-00898-1)
Supplement: Source Data Fig. 1 — Statistical source data. [file 41594_2022_898_MOESM4_ESM.xlsx]

## Sheet: Panel g - Headgroup density
Figure 1 Panel g
Headgroup density
		Theta (degrees)
		0	1	2	3	4	5	6	7	8	9	10	11	12	13	14	15	16	17	18	19	20	21	22	23	24	25	26	27	28	29	30	31	32	33	34	35	36	37	38	39	40	41	42	43	44	45	46	47
r (A)	175.35	7.474	7.4737	7.4722	7.4683	7.4607	7.4491	7.4343	7.4179	7.402	7.3888	7.3796	7.3755	7.377	7.3847	7.3995	7.4224	7.4538	7.4934	7.5398	7.5907	7.6428	7.6924	7.7362	7.7709	7.7944	7.8054	7.8039	7.7912	7.7694	7.7415	7.7108	7.6806	7.6542	7.6347	7.6253	7.6286	7.6463	7.6782	7.7225	7.7753	7.8313	7.8842	7.9284	7.9589	7.9725	7.9677	7.9447	7.9056
	174.515	7.399	7.3992	7.3986	7.3959	7.3899	7.3803	7.3678	7.3542	7.3416	7.3321	7.327	7.3267	7.3314	7.3413	7.3566	7.3778	7.4053	7.4387	7.4771	7.5187	7.5611	7.6017	7.638	7.6675	7.6884	7.6998	7.7015	7.6948	7.6815	7.664	7.645	7.6271	7.6128	7.6049	7.6059	7.6183	7.6435	7.6815	7.7304	7.7863	7.844	7.8975	7.9414	7.9712	7.9838	7.9781	7.9547	7.9156
	173.68	7.3356	7.3359	7.3356	7.3332	7.3276	7.3185	7.3066	7.2938	7.2825	7.2746	7.2713	7.273	7.2795	7.2904	7.3056	7.3251	7.3489	7.3768	7.4081	7.4416	7.4758	7.509	7.5391	7.5645	7.5836	7.5957	7.6007	7.5997	7.5941	7.5862	7.5778	7.5711	7.5679	7.5701	7.5799	7.5994	7.6297	7.6707	7.7206	7.7757	7.8312	7.8818	7.9223	7.9488	7.9588	7.9515	7.9276	7.8896
	172.845	7.2791	7.2791	7.2783	7.2753	7.2689	7.2588	7.246	7.2325	7.2207	7.2128	7.2099	7.2123	7.2197	7.2312	7.2465	7.265	7.2865	7.3107	7.3371	7.365	7.3934	7.4211	7.447	7.4695	7.4876	7.5005	7.5082	7.5116	7.5123	7.512	7.5124	7.5148	7.5206	7.531	7.5476	7.5719	7.6048	7.646	7.694	7.7455	7.7962	7.8413	7.8766	7.8986	7.9054	7.8965	7.8729	7.8371
	172.01	7.2243	7.2237	7.2219	7.2174	7.2092	7.1972	7.1826	7.1674	7.1542	7.1452	7.1418	7.1443	7.1521	7.1645	7.1805	7.1994	7.2205	7.2433	7.2675	7.2923	7.3174	7.342	7.3653	7.3861	7.4033	7.4165	7.4257	7.432	7.4367	7.4417	7.4483	7.4575	7.4701	7.4866	7.508	7.5352	7.5688	7.6085	7.6529	7.6992	7.7436	7.7824	7.812	7.8295	7.8335	7.8237	7.8013	7.7687
	171.175	7.1675	7.1663	7.163	7.1567	7.1464	7.1322	7.1155	7.0984	7.0835	7.0733	7.0691	7.0714	7.0797	7.0932	7.1106	7.131	7.1534	7.177	7.2012	7.2254	7.2493	7.2724	7.294	7.3134	7.3296	7.3421	7.3513	7.3584	7.3649	7.3727	7.383	7.3967	7.4139	7.4348	7.4595	7.4886	7.5221	7.5597	7.6001	7.641	7.6796	7.7126	7.7371	7.7511	7.7532	7.7434	7.723	7.6946
	170.34	7.1074	7.1054	7.1009	7.0929	7.0808	7.065	7.0467	7.0282	7.0121	7.0009	6.9961	6.9983	7.0071	7.0217	7.041	7.0635	7.0882	7.1138	7.1393	7.1642	7.188	7.2103	7.2306	7.2481	7.2623	7.2729	7.2806	7.2866	7.2929	7.3013	7.3134	7.3296	7.3499	7.374	7.4014	7.432	7.4657	7.5018	7.5391	7.5759	7.6099	7.6386	7.6597	7.6715	7.6729	7.664	7.6462	7.6221
	169.505	7.0445	7.0421	7.0368	7.0279	7.0151	6.9986	6.9799	6.9611	6.9448	6.9333	6.9283	6.9304	6.9396	6.9551	6.9758	7.0004	7.0273	7.055	7.0822	7.1079	7.1316	7.1528	7.1711	7.186	7.1972	7.2047	7.2094	7.213	7.2176	7.2255	7.2379	7.2555	7.2779	7.3045	7.3345	7.3671	7.4018	7.4377	7.4737	7.5083	7.5397	7.566	7.5854	7.5963	7.5979	7.5904	7.5752	7.5549
	168.67	6.9814	6.9789	6.9736	6.9649	6.9525	6.9369	6.9192	6.9015	6.8862	6.8753	6.8704	6.8725	6.8817	6.8975	6.9189	6.9445	6.9726	7.0015	7.0295	7.0552	7.078	7.0972	7.1127	7.124	7.1313	7.1349	7.136	7.1366	7.1391	7.1457	7.1579	7.1762	7.2003	7.2293	7.2619	7.297	7.3337	7.3709	7.4073	7.4417	7.4724	7.498	7.5168	7.5277	7.5298	7.5235	7.5101	7.4926
	167.835	6.9214	6.9193	6.9148	6.9074	6.8969	6.8834	6.8682	6.8529	6.8394	6.8299	6.8256	6.8277	6.8364	6.8515	6.8723	6.8975	6.9253	6.9537	6.9809	7.0053	7.026	7.0423	7.0541	7.0614	7.0645	7.0641	7.0619	7.0598	7.0604	7.066	7.078	7.0969	7.1224	7.1534	7.1886	7.2265	7.2658	7.3051	7.3431	7.3784	7.4095	7.4351	7.4539	7.4647	7.4669	7.4609	7.4483	7.432
	167	6.8685	6.8672	6.8642	6.859	6.8512	6.8411	6.8292	6.8171	6.8064	6.7986	6.7952	6.797	6.8047	6.8182	6.837	6.8601	6.8857	6.9118	6.9366	6.9582	6.9757	6.9885	6.9964	6.9998	6.9992	6.9957	6.991	6.9873	6.987	6.9923	7.0044	7.024	7.0506	7.0832	7.1203	7.1604	7.202	7.2434	7.283	7.3193	7.3509	7.3764	7.3946	7.4045	7.4058	7.3989	7.3857	7.3694
	166.165	6.8271	6.8267	6.8255	6.8229	6.8185	6.812	6.804	6.7954	6.7876	6.7817	6.7791	6.7805	6.7867	6.7976	6.8132	6.8326	6.8543	6.8764	6.8972	6.9149	6.9284	6.9375	6.9419	6.9423	6.9392	6.9341	6.9286	6.9247	6.9248	6.9306	6.9434	6.9635	6.9907	7.0238	7.0617	7.1027	7.1453	7.1876	7.2278	7.2642	7.2953	7.3197	7.3363	7.3442	7.3434	7.3345	7.3197	7.3023
	165.33	6.8013	6.8019	6.8025	6.8025	6.8013	6.7984	6.794	6.7888	6.7835	6.7794	6.7773	6.778	6.782	6.7898	6.8012	6.8157	6.832	6.8487	6.8642	6.8771	6.8864	6.892	6.8937	6.8923	6.8884	6.8834	6.8787	6.8762	6.8778	6.8849	6.8986	6.9191	6.9459	6.9784	7.0153	7.0554	7.097	7.1383	7.1773	7.2123	7.2414	7.2634	7.2772	7.2822	7.2784	7.267	7.2501	7.2313
	164.495	6.795	6.7963	6.7985	6.8007	6.8021	6.8022	6.8008	6.7981	6.7949	6.7919	6.7898	6.7894	6.791	6.7951	6.8016	6.8103	6.8203	6.8306	6.8399	6.8474	6.8524	6.8548	6.8548	6.8528	6.8496	6.8461	6.8437	6.8437	6.8477	6.8567	6.8712	6.8915	6.917	6.9473	6.9815	7.0185	7.0569	7.095	7.1309	7.1626	7.1884	7.2069	7.2172	7.2189	7.2121	7.1983	7.1798	7.1601
	163.66	6.8105	6.8124	6.8156	6.8193	6.8226	6.8247	6.8252	6.8242	6.8221	6.8195	6.817	6.815	6.8139	6.814	6.8154	6.8178	6.8209	6.8241	6.8268	6.8285	6.8292	6.8288	6.8276	6.8259	6.8243	6.8234	6.8241	6.8273	6.8339	6.8447	6.8598	6.8791	6.9024	6.9292	6.9589	6.9909	7.0242	7.0571	7.0881	7.1152	7.1367	7.1513	7.1581	7.1568	7.1479	7.1327	7.1137	7.0942
	162.825	6.8475	6.8496	6.8534	6.8579	6.8621	6.8652	6.8666	6.8662	6.8644	6.8615	6.8579	6.8541	6.8503	6.8465	6.8427	6.839	6.8352	6.8312	6.8271	6.823	6.8192	6.8161	6.814	6.8131	6.8135	6.8155	6.8195	6.8258	6.8349	6.847	6.8621	6.8798	6.8999	6.9221	6.9461	6.9717	6.9982	7.0246	7.0494	7.071	7.0879	7.0987	7.1027	7.0996	7.0898	7.0748	7.0567	7.0388
	161.99	6.9018	6.9039	6.9077	6.9123	6.9166	6.9197	6.9211	6.9205	6.9182	6.9144	6.9096	6.904	6.8976	6.8904	6.8823	6.8732	6.8632	6.8526	6.8422	6.8325	6.8245	6.8189	6.8159	6.8157	6.818	6.8227	6.8295	6.8384	6.8493	6.8621	6.8765	6.8919	6.9081	6.9249	6.9424	6.9607	6.9795	6.9984	7.0163	7.0321	7.0444	7.0521	7.0543	7.0507	7.0417	7.0284	7.0128	6.9976
	161.155	6.965	6.9669	6.9703	6.9743	6.978	6.9805	6.9812	6.9799	6.9767	6.972	6.9661	6.9592	6.9512	6.9417	6.9305	6.9175	6.9029	6.8873	6.8718	6.8576	6.8461	6.8383	6.8345	6.8348	6.8386	6.8453	6.8542	6.8649	6.8769	6.8896	6.9025	6.915	6.9269	6.938	6.9486	6.9591	6.9698	6.9808	6.9915	7.0014	7.0093	7.0143	7.0157	7.0128	7.0057	6.9953	6.9832	6.9716
	160.32	7.0253	7.0267	7.0293	7.0323	7.0349	7.0364	7.0362	7.034	7.0302	7.0251	7.019	7.012	7.0038	6.9938	6.9817	6.9671	6.9503	6.932	6.9137	6.8969	6.8832	6.874	6.8698	6.8705	6.8754	6.8835	6.8938	6.9054	6.9175	6.9293	6.9401	6.9494	6.9567	6.962	6.9658	6.9686	6.9713	6.9742	6.9777	6.9815	6.9852	6.9879	6.9888	6.9872	6.9828	6.976	6.9678	6.9601
	159.485	7.0693	7.0701	7.0716	7.0733	7.0746	7.0749	7.0739	7.0715	7.068	7.0637	7.0589	7.0535	7.0472	7.0392	7.0288	7.0156	6.9996	6.9818	6.9635	6.9465	6.9328	6.9236	6.9197	6.921	6.9267	6.9357	6.9466	6.9583	6.9698	6.9802	6.9886	6.9944	6.9973	6.9972	6.9946	6.9903	6.9853	6.9806	6.977	6.9749	6.9743	6.9746	6.9751	6.9748	6.973	6.9696	6.9653	6.9612
	158.65	7.0851	7.0852	7.0855	7.0857	7.0855	7.0849	7.0837	7.0821	7.0802	7.0786	7.0772	7.0758	7.0739	7.0705	7.0647	7.0558	7.044	7.0298	7.0148	7.0005	6.9889	6.9815	6.9789	6.9813	6.9877	6.9971	7.0081	7.0194	7.0299	7.0385	7.0445	7.0472	7.0463	7.0416	7.0337	7.0233	7.0117	7.0003	6.9902	6.9826	6.9778	6.9756	6.9752	6.9757	6.9761	6.9757	6.9746	6.9736
	157.815	7.0649	7.0643	7.0632	7.0618	7.0604	7.0593	7.0588	7.0592	7.0609	7.0639	7.0682	7.0733	7.0782	7.0819	7.0831	7.0814	7.0764	7.0687	7.0596	7.0506	7.0434	7.0392	7.039	7.0428	7.05	7.0596	7.0703	7.0809	7.0902	7.0973	7.1013	7.1018	7.0983	7.0905	7.0789	7.0643	7.0479	7.0314	7.0163	7.0041	6.9956	6.9909	6.9895	6.9902	6.9919	6.9936	6.995	6.9964
	156.98	7.007	7.0055	7.003	7.0001	6.9977	6.9967	6.9978	7.0017	7.0085	7.0183	7.0304	7.044	7.0577	7.0701	7.0802	7.0871	7.0907	7.0914	7.09	7.0878	7.0862	7.0864	7.089	7.0945	7.1023	7.1119	7.1221	7.132	7.1405	7.1468	7.1502	7.15	7.1457	7.1371	7.1243	7.1081	7.0895	7.0702	7.0522	7.037	7.026	7.0194	7.0169	7.0174	7.0197	7.0226	7.0256	7.0286
	156.145	6.9155	6.9132	6.9093	6.905	6.9019	6.9015	6.9051	6.9135	6.9269	6.9448	6.9662	6.9895	7.013	7.035	7.0544	7.0703	7.0828	7.092	7.0986	7.1036	7.108	7.1125	7.118	7.1248	7.1329	7.1422	7.1519	7.1614	7.1699	7.1768	7.1813	7.1827	7.1803	7.1737	7.1627	7.1478	7.1302	7.1113	7.0931	7.0773	7.0655	7.058	7.0548	7.0549	7.0572	7.0606	7.0642	7.0678
	155.31	6.7992	6.7961	6.7909	6.7855	6.7819	6.7825	6.7891	6.8026	6.8233	6.85	6.8811	6.9143	6.9474	6.9786	7.0064	7.0304	7.0506	7.0672	7.0808	7.092	7.1012	7.1092	7.1167	7.1241	7.132	7.1406	7.1499	7.1597	7.1695	7.1787	7.1866	7.1922	7.1947	7.1931	7.1872	7.177	7.1636	7.1482	7.1328	7.119	7.1083	7.1013	7.098	7.0978	7.0996	7.1025	7.1059	7.1092
	154.475	6.6684	6.6647	6.6586	6.6522	6.6486	6.6505	6.6602	6.6789	6.7066	6.7417	6.7819	6.8242	6.8658	6.9045	6.9391	6.9691	6.9948	7.0166	7.035	7.0502	7.0625	7.0723	7.0803	7.0873	7.0941	7.1018	7.1108	7.1216	7.1341	7.1476	7.1613	7.1739	7.1841	7.1906	7.1925	7.1899	7.1834	7.1743	7.1642	7.1546	7.1469	7.1416	7.1389	7.1382	7.1391	7.1408	7.1429	7.1451
	153.64	6.5325	6.5284	6.5217	6.5151	6.5118	6.5153	6.528	6.5514	6.5852	6.6275	6.6752	6.7248	6.7728	6.817	6.8559	6.8895	6.9181	6.9424	6.9628	6.9796	6.9926	7.0023	7.0092	7.0145	7.0195	7.0258	7.0348	7.0474	7.0638	7.0834	7.105	7.1269	7.147	7.1636	7.1756	7.1825	7.1848	7.1836	7.1804	7.1765	7.1728	7.1699	7.168	7.1668	7.1661	7.1659	7.1659	7.1663
	152.805	6.3973	6.3933	6.3867	6.3805	6.3782	6.3835	6.3991	6.4264	6.465	6.5126	6.5658	6.6203	6.6724	6.7196	6.7606	6.7952	6.8243	6.8486	6.8687	6.8846	6.8963	6.904	6.9084	6.9109	6.9134	6.9182	6.9273	6.9422	6.9634	6.9902	7.021	7.0535	7.0849	7.1128	7.1355	7.1525	7.1641	7.1713	7.1754	7.1774	7.1779	7.1775	7.176	7.1738	7.1711	7.1681	7.1655	7.1636
	151.97	6.2647	6.2611	6.2555	6.2507	6.2502	6.2577	6.2759	6.3063	6.3481	6.3991	6.4553	6.5123	6.5663	6.6144	6.6554	6.6894	6.7172	6.7398	6.7578	6.7713	6.7803	6.7849	6.7859	6.7851	6.7848	6.788	6.7973	6.8147	6.841	6.8754	6.9157	6.959	7.0016	7.0405	7.0736	7.1001	7.1202	7.1349	7.1454	7.1524	7.1564	7.1576	7.156	7.1521	7.1465	7.1404	7.1348	7.1309
	151.135	6.1329	6.1303	6.1265	6.124	6.1262	6.1364	6.1572	6.1897	6.2333	6.2856	6.3425	6.3999	6.4537	6.5011	6.5409	6.5733	6.5991	6.6193	6.6347	6.6453	6.6512	6.6526	6.6503	6.6463	6.6436	6.6454	6.6551	6.675	6.706	6.7474	6.7965	6.8495	6.9021	6.9506	6.9925	7.0268	7.0537	7.0741	7.0893	7.0997	7.1058	7.1074	7.1047	7.0983	7.0894	7.0798	7.0714	7.066
	150.3	5.9985	5.9973	5.996	5.9968	6.0024	6.0157	6.0387	6.0725	6.1165	6.1682	6.224	6.2798	6.3319	6.3776	6.4157	6.4464	6.4704	6.4887	6.502	6.5105	6.5141	6.5131	6.5086	6.5026	6.4983	6.4995	6.5098	6.532	6.5671	6.6143	6.6704	6.7311	6.7915	6.8474	6.8958	6.9356	6.967	6.9911	7.0089	7.0209	7.0274	7.0282	7.0234	7.0139	7.0015	6.9886	6.9779	6.9718
	149.465	5.8589	5.8594	5.861	5.8655	5.8748	5.891	5.9158	5.9499	5.9928	6.0422	6.0951	6.1479	6.1971	6.2405	6.277	6.3064	6.3296	6.3473	6.36	6.3681	6.3713	6.3699	6.3651	6.3589	6.3547	6.3564	6.3679	6.3922	6.4304	6.4815	6.5424	6.6082	6.6737	6.7343	6.7867	6.8298	6.8636	6.8893	6.9078	6.9199	6.9255	6.9244	6.917	6.9043	6.8886	6.8728	6.8606	6.8549
	148.63	5.7141	5.7162	5.7207	5.7286	5.7412	5.7597	5.7853	5.8184	5.8585	5.904	5.9523	6.0006	6.0461	6.0869	6.1218	6.1508	6.1744	6.1932	6.2075	6.2173	6.2226	6.2234	6.2209	6.217	6.215	6.2187	6.2322	6.2585	6.2987	6.352	6.4151	6.4832	6.5509	6.6135	6.6675	6.7118	6.7463	6.7722	6.7904	6.8016	6.8056	6.8025	6.7925	6.777	6.7587	6.7411	6.7284	6.7242
	147.795	5.5681	5.5714	5.5782	5.5887	5.6034	5.6228	5.6476	5.6779	5.7134	5.753	5.795	5.8374	5.8781	5.9156	5.9491	5.9784	6.0036	6.0251	6.043	6.057	6.0669	6.0727	6.0752	6.0762	6.0786	6.0861	6.1024	6.1305	6.1718	6.2253	6.2881	6.3557	6.4228	6.4849	6.5386	6.5825	6.6167	6.6422	6.6597	6.6699	6.6727	6.668	6.6564	6.6393	6.6198	6.6018	6.5899	6.5883
	146.96	5.4288	5.4329	5.4408	5.4523	5.4673	5.4855	5.5073	5.5326	5.5613	5.5929	5.6267	5.6614	5.696	5.7294	5.7611	5.7907	5.8183	5.8437	5.8667	5.8869	5.9037	5.9169	5.9268	5.9349	5.9436	5.9561	5.9758	6.0056	6.0466	6.0985	6.1587	6.2231	6.2871	6.3465	6.3983	6.4409	6.4744	6.4995	6.5168	6.5269	6.5296	6.5248	6.5132	6.4965	6.4778	6.4613	6.452	6.4541
	146.125	5.307	5.311	5.3188	5.3295	5.3425	5.3572	5.3735	5.3912	5.4107	5.4321	5.4555	5.4806	5.5074	5.5353	5.5641	5.5935	5.6233	5.653	5.682	5.7096	5.7347	5.7568	5.7756	5.7922	5.8083	5.8264	5.8496	5.8802	5.9197	5.968	6.0231	6.0819	6.1405	6.1954	6.2439	6.2846	6.3174	6.3427	6.3609	6.3723	6.3766	6.3739	6.3647	6.3509	6.3355	6.3229	6.3178	6.3248
	145.29	5.2144	5.2177	5.2239	5.2319	5.2407	5.2495	5.2578	5.2656	5.2736	5.2825	5.2932	5.3067	5.3235	5.3441	5.3684	5.3963	5.4274	5.4608	5.4957	5.5308	5.5646	5.5959	5.6242	5.6495	5.6729	5.6964	5.7222	5.7524	5.7886	5.831	5.8787	5.9294	5.9805	6.0291	6.0732	6.1116	6.1438	6.17	6.1904	6.2048	6.2129	6.2147	6.2106	6.2024	6.193	6.1866	6.1878	6.2008
	144.455	5.1617	5.1637	5.167	5.1707	5.1734	5.1742	5.1725	5.1685	5.163	5.1575	5.1537	5.1535	5.1583	5.1694	5.1872	5.2118	5.2425	5.2783	5.318	5.3596	5.4013	5.4412	5.478	5.5112	5.5408	5.5682	5.5949	5.6229	5.6535	5.6877	5.7255	5.7658	5.8072	5.8479	5.8864	5.9218	5.9535	5.9813	6.0049	6.024	6.0379	6.0463	6.0498	6.0497	6.0487	6.0506	6.0596	6.0794
	143.62	5.1567	5.1568	5.1564	5.1545	5.1498	5.1413	5.1284	5.1113	5.0913	5.0701	5.0504	5.0349	5.026	5.0257	5.0349	5.0539	5.0822	5.1185	5.161	5.2075	5.2553	5.302	5.3456	5.3845	5.4184	5.4475	5.4729	5.4961	5.5188	5.5423	5.5677	5.5953	5.6249	5.6559	5.6875	5.719	5.7499	5.7794	5.807	5.8317	5.8528	5.8697	5.8824	5.8922	5.9013	5.9128	5.9303	5.9571
	142.785	5.203	5.201	5.1965	5.1884	5.1757	5.1573	5.1328	5.1024	5.0676	5.0307	4.9947	4.9632	4.9395	4.9263	4.9251	4.9366	4.9602	4.9947	5.0377	5.0866	5.1381	5.1891	5.2368	5.279	5.3144	5.3426	5.3641	5.3801	5.3923	5.4028	5.4136	5.4264	5.4423	5.4618	5.485	5.5115	5.5407	5.5715	5.603	5.6337	5.6625	5.6884	5.7112	5.7315	5.751	5.7722	5.7979	5.8306
	141.95	5.3006	5.2964	5.2876	5.2733	5.2526	5.2247	5.1891	5.1463	5.0976	5.0458	4.9943	4.9473	4.9087	4.882	4.8692	4.8715	4.8885	4.9187	4.9597	5.0083	5.0607	5.1131	5.1619	5.2045	5.2386	5.2633	5.2784	5.285	5.2847	5.2804	5.2748	5.271	5.2715	5.2779	5.2911	5.3112	5.3374	5.3685	5.403	5.4391	5.4751	5.5096	5.5418	5.5719	5.6009	5.6305	5.6627	5.6994
	141.115	5.4462	5.4399	5.4269	5.4068	5.3788	5.3423	5.297	5.2433	5.1828	5.1181	5.053	4.992	4.9396	4.8997	4.8751	4.8671	4.8758	4.8997	4.9362	4.9817	5.0319	5.0826	5.1297	5.1697	5.1999	5.2188	5.2256	5.221	5.207	5.1866	5.1637	5.1423	5.1262	5.1182	5.12	5.132	5.1538	5.1837	5.2198	5.2598	5.3016	5.343	5.383	5.4209	5.4572	5.4926	5.5286	5.5662
	140.28	5.6345	5.6263	5.6096	5.5844	5.5501	5.5064	5.4532	5.391	5.3213	5.2466	5.1708	5.0984	5.0342	4.9824	4.9464	4.9278	4.9271	4.9429	4.9725	5.0122	5.0575	5.1037	5.1462	5.181	5.2051	5.2163	5.2134	5.1969	5.1687	5.1321	5.0917	5.0525	5.0194	4.9963	4.9857	4.9884	5.004	5.0309	5.0667	5.1086	5.1539	5.2	5.245	5.2879	5.3282	5.3662	5.4024	5.4374
	139.445	5.8595	5.8496	5.8298	5.8002	5.7608	5.7116	5.6527	5.5846	5.5086	5.4272	5.344	5.2633	5.1899	5.1283	5.082	5.0532	5.0425	5.049	5.07	5.1017	5.1395	5.1786	5.214	5.2416	5.2578	5.26	5.2469	5.2185	5.1765	5.1245	5.0675	5.0114	4.9619	4.9238	4.9002	4.8927	4.9007	4.9228	4.9561	4.9975	5.0436	5.0915	5.1385	5.183	5.2239	5.2608	5.2935	5.3224
	138.61	6.1145	6.1032	6.0809	6.048	6.0048	5.9517	5.889	5.8174	5.738	5.6531	5.5657	5.4799	5.4003	5.3312	5.2765	5.2384	5.218	5.2145	5.2257	5.2478	5.2763	5.3062	5.3327	5.3513	5.3584	5.3512	5.3278	5.2881	5.2336	5.1679	5.0963	5.0251	4.9607	4.9086	4.8724	4.8541	4.8536	4.8691	4.8978	4.9362	4.9805	5.027	5.0728	5.1156	5.1537	5.1861	5.2122	5.2318
	137.775	6.3926	6.3803	6.3561	6.3206	6.2747	6.219	6.1542	6.081	6.0006	5.9147	5.826	5.738	5.655	5.5811	5.52	5.4742	5.445	5.4321	5.4332	5.445	5.4632	5.4827	5.4991	5.5078	5.5052	5.4883	5.4553	5.4056	5.3405	5.2636	5.1801	5.0964	5.0194	4.9549	4.9071	4.8783	4.8685	4.8762	4.8984	4.9314	4.9711	5.0134	5.055	5.0931	5.1255	5.1507	5.1677	5.1759
	136.94	6.6856	6.6726	6.647	6.6097	6.5619	6.5046	6.4388	6.3653	6.2852	6.2001	6.1121	6.0244	5.9405	5.8644	5.7994	5.7483	5.7123	5.6913	5.6833	5.6853	5.6932	5.7023	5.7082	5.7068	5.6945	5.6684	5.6267	5.5686	5.4952	5.4098	5.3175	5.2245	5.1378	5.0632	5.0053	4.9665	4.9472	4.9462	4.9603	4.9859	5.0187	5.0544	5.0892	5.1201	5.1446	5.1607	5.1671	5.1627
	136.105	6.9842	6.9706	6.944	6.9055	6.8563	6.7979	6.7315	6.6581	6.5789	6.4953	6.4093	6.3235	6.2411	6.1654	6.0996	6.0462	6.0063	5.9798	5.9651	5.9591	5.958	5.9576	5.9538	5.9428	5.9215	5.8871	5.8379	5.7731	5.6938	5.6028	5.5047	5.4057	5.3122	5.23	5.1638	5.1162	5.0878	5.0775	5.0826	5.0993	5.1233	5.1503	5.1765	5.1984	5.2134	5.2194	5.2144	5.1975
	135.27	7.2772	7.2632	7.2359	7.1963	7.146	7.0865	7.0193	6.9459	6.8674	6.7856	6.7021	6.6195	6.5405	6.468	6.4048	6.3528	6.313	6.2848	6.2667	6.2557	6.2481	6.2402	6.2284	6.2093	6.1801	6.1387	6.0834	6.0137	5.9305	5.8364	5.7354	5.6332	5.5357	5.4485	5.376	5.3209	5.2841	5.2648	5.2604	5.2674	5.2816	5.2988	5.315	5.327	5.3319	5.3273	5.3113	5.2824
	134.435	7.5527	7.5384	7.5105	7.4701	7.4186	7.3577	7.2894	7.2152	7.137	7.0566	6.976	6.8976	6.8239	6.7575	6.7005	6.6541	6.6188	6.5935	6.5763	6.564	6.5534	6.5409	6.5233	6.498	6.4627	6.4156	6.3557	6.2826	6.1972	6.1019	6.0002	5.8972	5.7981	5.7082	5.6314	5.5707	5.5269	5.4995	5.4862	5.4837	5.488	5.4951	5.5012	5.503	5.4977	5.483	5.4567	5.4172
	133.6	7.7991	7.7846	7.7562	7.7149	7.6621	7.5996	7.5296	7.4543	7.3758	7.2966	7.2192	7.146	7.0796	7.0221	6.9749	6.9384	6.9121	6.8943	6.8823	6.873	6.8629	6.849	6.8285	6.7991	6.7594	6.7082	6.6449	6.5695	6.4831	6.3878	6.2869	6.1848	6.0862	5.9956	5.917	5.8529	5.8043	5.7707	5.7501	5.7395	5.7351	5.7329	5.7295	5.7218	5.7071	5.6832	5.648	5.5997
	132.765	8.0065	7.9918	7.963	7.9208	7.8667	7.8027	7.731	7.6544	7.5756	7.4979	7.4242	7.3575	7.3002	7.2541	7.2198	7.1969	7.1836	7.1772	7.1744	7.1716	7.1655	7.1531	7.1321	7.1009	7.0586	7.0045	6.9388	6.8618	6.775	6.6804	6.5812	6.4812	6.3846	6.2957	6.2177	6.1531	6.1027	6.066	6.0411	6.0249	6.0139	6.0045	5.9934	5.9777	5.9552	5.9236	5.881	5.8258
	131.93	8.1677	8.1529	8.1238	8.0811	8.0262	7.961	7.8882	7.8109	7.7327	7.6573	7.5885	7.5295	7.483	7.4503	7.4313	7.4243	7.4265	7.4342	7.4433	7.4496	7.4498	7.4412	7.4218	7.3906	7.3469	7.2911	7.2235	7.1453	7.0583	6.9647	6.8677	6.7708	6.678	6.5929	6.5185	6.4569	6.4085	6.3727	6.3473	6.3292	6.3151	6.3014	6.2851	6.2637	6.2352	6.1978	6.1496	6.0893
	131.095	8.2791	8.2644	8.2354	8.1928	8.1379	8.0728	8.0002	7.9238	7.8476	7.7762	7.7137	7.664	7.6296	7.6114	7.6085	7.6184	7.637	7.6597	7.6814	7.698	7.7057	7.7021	7.6855	7.6553	7.6113	7.5543	7.4854	7.4063	7.3191	7.2268	7.1324	7.0396	6.9522	6.8734	6.806	6.7512	6.7093	6.6788	6.6574	6.6417	6.6283	6.6138	6.5955	6.571	6.5388	6.4974	6.4454	6.3814
	130.26	8.3411	8.3268	8.2985	8.257	8.2034	8.1401	8.0698	7.9965	7.9248	7.8595	7.8053	7.7662	7.7445	7.7409	7.7538	7.7796	7.8135	7.85	7.8836	7.9097	7.9246	7.9261	7.9126	7.8838	7.84	7.7824	7.7126	7.6328	7.546	7.4552	7.3642	7.2768	7.1966	7.1269	7.0696	7.0257	6.9945	6.974	6.961	6.9521	6.9433	6.9316	6.9142	6.8893	6.8555	6.8118	6.7572	6.6907
	129.425	8.3579	8.3444	8.3176	8.2784	8.2279	8.1685	8.1031	8.0357	7.9711	7.9144	7.8703	7.8429	7.8341	7.8442	7.871	7.9102	7.9565	8.0039	8.0466	8.0801	8.1007	8.1061	8.0952	8.0678	8.0245	7.9667	7.8966	7.817	7.7311	7.6429	7.5565	7.476	7.4052	7.3469	7.303	7.2734	7.2566	7.2498	7.2491	7.2504	7.2497	7.2437	7.2299	7.2067	7.173	7.1282	7.0717	7.0031
	128.59	8.3372	8.3249	8.3005	8.2649	8.2194	8.1662	8.1083	8.0496	7.9948	7.9489	7.9166	7.9012	7.9047	7.9267	7.9644	8.0133	8.0678	8.1218	8.1698	8.2073	8.2308	8.2385	8.2291	8.2027	8.16	8.1028	8.0334	7.9551	7.8717	7.7876	7.7075	7.6358	7.5763	7.5318	7.5035	7.4906	7.4907	7.5	7.514	7.5279	7.5374	7.5391	7.5306	7.5105	7.4779	7.4326	7.3745	7.3037
	127.755	8.2895	8.2788	8.2576	8.2269	8.188	8.143	8.0948	8.047	8.0042	7.9708	7.9509	7.9476	7.9619	7.9931	8.038	8.0922	8.1499	8.2057	8.2544	8.2919	8.3153	8.3229	8.3137	8.2878	8.2461	8.1903	8.1231	8.048	7.9691	7.8913	7.8196	7.7586	7.7123	7.6831	7.6716	7.6764	7.6943	7.7205	7.7498	7.777	7.7974	7.8075	7.805	7.7884	7.7573	7.7116	7.6517	7.5783
	126.92	8.2267	8.2178	8.2006	8.1757	8.1445	8.109	8.0718	8.0364	8.0066	7.9863	7.9788	7.9865	8.0096	8.0469	8.0951	8.1499	8.206	8.2586	8.3034	8.337	8.3571	8.3624	8.352	8.3263	8.2861	8.233	8.1699	8.1002	8.0284	7.9595	7.8984	7.8501	7.8182	7.8049	7.8103	7.8322	7.8668	7.9086	7.952	7.9913	8.0218	8.0398	8.0428	8.0295	7.9996	7.9532	7.8913	7.815
	126.085	8.1604	8.1536	8.1404	8.1216	8.0985	8.0729	8.0472	8.0242	8.0073	7.9995	8.0034	8.0203	8.0498	8.0901	8.1378	8.1889	8.239	8.2843	8.3213	8.3477	8.3619	8.3629	8.3505	8.3248	8.2868	8.238	8.181	8.1192	8.0571	7.9994	7.9512	7.9169	7.9001	7.9023	7.9232	7.9601	8.0086	8.0632	8.1177	8.1666	8.2049	8.2289	8.2362	8.2254	8.1961	8.1489	8.0848	8.0057
	125.25	8.1002	8.0953	8.0859	8.0729	8.0573	8.0409	8.0257	8.0141	8.0088	8.012	8.0254	8.0493	8.0826	8.1229	8.167	8.2113	8.2523	8.2872	8.3138	8.3307	8.3372	8.333	8.318	8.2926	8.2576	8.2145	8.1656	8.114	8.0638	8.0195	7.9856	7.9661	7.964	7.9803	8.0142	8.0626	8.1211	8.1839	8.2454	8.2999	8.3428	8.3704	8.3801	8.3707	8.3416	8.2935	8.2279	8.1469
	124.415	8.051	8.0477	8.0415	8.0332	8.0239	8.0151	8.0085	8.0064	8.0106	8.0226	8.0432	8.0718	8.1065	8.1447	8.1832	8.2188	8.2491	8.2723	8.2874	8.2941	8.2924	8.2826	8.2651	8.2405	8.2094	8.1733	8.134	8.0942	8.0575	8.0277	8.0087	8.0038	8.0152	8.0432	8.0865	8.1421	8.2056	8.2717	8.3351	8.3908	8.4345	8.4627	8.4729	8.4637	8.4346	8.3862	8.3203	8.2393
	123.58	8.013	8.0108	8.0068	8.0017	7.9968	7.9935	7.9933	7.9981	8.0093	8.0278	8.0534	8.0848	8.1194	8.1543	8.1864	8.2131	8.2328	8.2448	8.249	8.2461	8.2369	8.2223	8.2031	8.1799	8.1535	8.125	8.0961	8.0689	8.0461	8.0309	8.0263	8.0347	8.0573	8.0939	8.1427	8.2008	8.264	8.328	8.3883	8.4407	8.4814	8.5073	8.516	8.5062	8.4774	8.4299	8.3656	8.2872
	122.745	7.9817	7.98	7.9771	7.9738	7.9713	7.9711	7.9749	7.9843	8.0002	8.0231	8.052	8.0849	8.1187	8.1503	8.1767	8.1959	8.2068	8.2095	8.2051	8.1947	8.1798	8.1618	8.1418	8.1207	8.0994	8.0788	8.06	8.0449	8.0354	8.0337	8.042	8.0614	8.0924	8.134	8.1842	8.2401	8.2984	8.3556	8.4083	8.4533	8.4877	8.5089	8.5148	8.5041	8.476	8.4311	8.3709	8.2981
	121.91	7.9499	7.9482	7.9454	7.9425	7.9407	7.9419	7.9476	7.9595	7.9784	8.0043	8.0355	8.0695	8.1029	8.1323	8.1547	8.1687	8.1737	8.1705	8.1605	8.1455	8.1274	8.1079	8.0884	8.07	8.0536	8.0401	8.0306	8.0261	8.0281	8.038	8.0567	8.0845	8.1207	8.1639	8.2118	8.2618	8.3114	8.3581	8.4	8.4348	8.4606	8.4755	8.4778	8.4662	8.4399	8.3993	8.3458	8.2817
	121.075	7.9106	7.9087	7.9054	7.9019	7.8997	7.9009	7.9072	7.9204	7.9412	7.9692	8.0024	8.0378	8.0716	8.1002	8.1211	8.1328	8.1354	8.1298	8.1179	8.1016	8.0829	8.0637	8.0457	8.0302	8.0182	8.0107	8.0085	8.0126	8.0237	8.0424	8.0688	8.1021	8.1408	8.1827	8.2256	8.2672	8.3059	8.3404	8.3697	8.3931	8.4094	8.4176	8.4162	8.4042	8.3809	8.3464	8.3016	8.2487
	120.24	7.8595	7.8573	7.8533	7.849	7.8461	7.8467	7.853	7.8668	7.8888	7.9185	7.9536	7.9907	8.0258	8.0554	8.0769	8.0891	8.0923	8.0876	8.0769	8.062	8.0451	8.0278	8.0121	7.9993	7.9907	7.9875	7.9906	8.0008	8.0184	8.0433	8.0748	8.1112	8.1502	8.1891	8.2257	8.2581	8.2855	8.3078	8.325	8.3374	8.3449	8.3469	8.3426	8.3312	8.3119	8.2845	8.2499	8.2096
	119.405	7.7965	7.794	7.7898	7.7851	7.7816	7.7818	7.7879	7.802	7.8249	7.8559	7.8926	7.9315	7.9684	7.9998	8.0232	8.0377	8.0437	8.0421	8.0348	8.0234	8.0097	7.9954	7.9821	7.9716	7.9654	7.9649	7.9711	7.9849	8.0066	8.0355	8.0701	8.1079	8.1461	8.1816	8.2121	8.2363	8.254	8.2659	8.2731	8.2767	8.2772	8.2748	8.2689	8.259	8.2443	8.2247	8.2005	8.173
	118.57	7.7253	7.7231	7.7192	7.7148	7.7115	7.7118	7.7179	7.7321	7.7553	7.7869	7.8245	7.8646	7.9029	7.936	7.9617	7.979	7.9883	7.9907	7.9876	7.9805	7.9707	7.9596	7.9489	7.9401	7.9352	7.9358	7.9435	7.9591	7.9829	8.0141	8.0506	8.0892	8.1266	8.1594	8.1854	8.2037	8.2146	8.2195	8.2202	8.2183	8.2147	8.2101	8.2041	8.1965	8.1867	8.1744	8.1598	8.1438
	117.735	7.6521	7.6506	7.6478	7.6447	7.6426	7.6436	7.65	7.6641	7.6869	7.718	7.7552	7.7949	7.8334	7.8671	7.894	7.9133	7.9253	7.9312	7.9319	7.9287	7.9226	7.9146	7.9061	7.8987	7.8944	7.8952	7.9031	7.9193	7.9441	7.9766	8.0143	8.0537	8.091	8.1226	8.1465	8.162	8.1698	8.1717	8.1699	8.1661	8.1617	8.1572	8.1526	8.1478	8.1423	8.1361	8.1293	8.1227
	116.9	7.5836	7.5831	7.5822	7.5813	7.5811	7.5834	7.5902	7.6037	7.6252	7.6544	7.6895	7.7272	7.7639	7.7964	7.8228	7.8423	7.8554	7.8631	7.8663	7.8659	7.8626	7.8572	7.8505	7.8443	7.8404	7.8412	7.8488	7.8649	7.8901	7.9234	7.9621	8.0026	8.0407	8.0729	8.097	8.1126	8.1207	8.1234	8.1228	8.1206	8.118	8.1156	8.1135	8.1114	8.1094	8.1075	8.1061	8.106
	116.065	7.5247	7.5256	7.5271	7.5289	7.5313	7.5352	7.5424	7.5549	7.574	7.5999	7.6312	7.6649	7.698	7.7273	7.751	7.7688	7.7809	7.7884	7.7922	7.7931	7.7916	7.788	7.7831	7.7781	7.7749	7.7757	7.7831	7.7991	7.8243	7.858	7.8976	7.9393	7.9788	8.0126	8.0387	8.0566	8.0676	8.0737	8.0768	8.0785	8.0797	8.0806	8.0813	8.0816	8.0816	8.082	8.0835	8.0872
	115.23	7.4786	7.481	7.485	7.4899	7.495	7.5006	7.508	7.5189	7.5349	7.5564	7.5824	7.6108	7.6385	7.6629	7.6824	7.6965	7.7057	7.7111	7.7138	7.7145	7.7136	7.7114	7.7081	7.7047	7.7027	7.7042	7.7118	7.7276	7.7527	7.7864	7.8264	7.8689	7.9098	7.9454	7.9739	7.995	8.0099	8.0204	8.0283	8.0348	8.0403	8.0449	8.0482	8.0501	8.051	8.0518	8.0541	8.0592
	114.395	7.4466	7.4503	7.4567	7.4644	7.472	7.4792	7.4865	7.4955	7.5078	7.5242	7.5443	7.5663	7.5877	7.6062	7.6203	7.6295	7.6345	7.6365	7.6367	7.636	7.635	7.6336	7.632	7.6306	7.6304	7.6333	7.6416	7.6574	7.682	7.7151	7.7546	7.797	7.8382	7.8749	7.9052	7.9289	7.947	7.9614	7.9736	7.9843	7.9938	8.0014	8.0066	8.0094	8.0102	8.0103	8.0119	8.017
	113.56	7.4291	7.4339	7.4422	7.4521	7.4617	7.4699	7.4768	7.4836	7.492	7.5031	7.5169	7.5321	7.5469	7.5592	7.5675	7.5714	7.5717	7.5696	7.5666	7.5638	7.5621	7.5614	7.5615	7.5624	7.5646	7.5694	7.5787	7.5946	7.6184	7.6501	7.6879	7.7287	7.7687	7.8049	7.8353	7.8598	7.8795	7.8959	7.9105	7.9239	7.9358	7.9455	7.9519	7.955	7.9552	7.9543	7.9546	7.959
	112.725	7.4262	7.4317	7.4412	7.4524	7.463	7.4714	7.4774	7.4818	7.4863	7.4921	7.4997	7.5085	7.5168	7.523	7.5257	7.5245	7.5202	7.514	7.5077	7.5028	7.5001	7.4999	7.5017	7.5052	7.5101	7.5172	7.5277	7.5435	7.566	7.5953	7.6301	7.6677	7.7048	7.7384	7.7669	7.7899	7.8087	7.8248	7.8394	7.8533	7.8659	7.8763	7.8833	7.8865	7.8864	7.8847	7.8842	7.888
	111.89	7.4374	7.443	7.4527	7.4641	7.4747	7.4825	7.4869	7.4887	7.4893	7.4901	7.492	7.4946	7.497	7.4977	7.4954	7.4898	7.4815	7.4718	7.4627	7.4558	7.4523	7.4526	7.4561	7.4621	7.4697	7.479	7.4907	7.5062	7.5268	7.5529	7.5835	7.6165	7.6489	7.6781	7.7025	7.7218	7.7373	7.7505	7.7629	7.775	7.7866	7.7967	7.8039	7.8075	7.8077	7.8062	7.8058	7.8097
	111.055	7.4605	7.4657	7.4747	7.4851	7.4944	7.5006	7.503	7.502	7.4989	7.4952	7.492	7.4894	7.4866	7.4825	7.4761	7.467	7.4557	7.4436	7.4324	7.4242	7.4202	7.421	7.4261	7.4342	7.4442	7.4555	7.468	7.4829	7.5012	7.5233	7.5489	7.5761	7.6024	7.6256	7.6443	7.6582	7.6685	7.6769	7.685	7.6938	7.7032	7.7122	7.7195	7.724	7.7256	7.7255	7.7263	7.7312
	110.22	7.4907	7.4951	7.5025	7.511	7.5181	7.522	7.522	7.5183	7.5122	7.5049	7.4977	7.4909	7.484	7.4763	7.4669	7.4555	7.4424	7.4289	7.4168	7.408	7.404	7.4054	7.4117	7.4216	7.4334	7.446	7.4589	7.4727	7.4882	7.506	7.5258	7.5465	7.5659	7.5821	7.594	7.6013	7.6053	7.6078	7.6107	7.6152	7.6217	7.6294	7.637	7.6431	7.647	7.6494	7.6523	7.6588
	109.385	7.52	7.5232	7.5287	7.5347	7.5393	7.5408	7.5387	7.5332	7.5251	7.5157	7.5061	7.4968	7.4875	7.4777	7.4667	7.4543	7.4407	7.4271	7.4152	7.4067	7.4032	7.4052	7.4124	7.4233	7.436	7.4491	7.4617	7.4739	7.4862	7.4994	7.5133	7.5271	7.5392	7.5481	7.5527	7.5532	7.5506	7.547	7.5444	7.5445	7.5481	7.5546	7.5628	7.5709	7.5778	7.5834	7.589	7.5972
	108.55	7.538	7.5401	7.5437	7.5475	7.5499	7.5499	7.5469	7.541	7.533	7.5237	7.5141	7.5046	7.495	7.4851	7.4743	7.4624	7.4497	7.4372	7.4264	7.4189	7.4161	7.4187	7.4262	7.4373	7.45	7.4626	7.4741	7.4842	7.4932	7.5018	7.5098	7.5169	7.5219	7.5236	7.5213	7.5152	7.5066	7.4975	7.49	7.4864	7.4874	7.4931	7.5022	7.5126	7.5226	7.5315	7.5397	7.5492
	107.715	7.5338	7.5352	7.5376	7.5402	7.5419	7.5421	7.5403	7.5366	7.5313	7.5251	7.5184	7.5114	7.5042	7.4965	7.4878	7.478	7.4675	7.457	7.448	7.4418	7.4398	7.4426	7.4497	7.46	7.4716	7.4829	7.4926	7.5004	7.5062	7.5106	7.5135	7.5146	7.5132	7.5086	7.5004	7.4888	7.4753	7.4619	7.4508	7.4444	7.4438	7.4491	7.459	7.4715	7.4843	7.4957	7.5058	7.5157
	106.88	7.4982	7.4996	7.5021	7.5053	7.5087	7.5117	7.514	7.5155	7.5162	7.5162	7.5156	7.5143	7.5121	7.5088	7.504	7.4977	7.4903	7.4824	7.4754	7.4705	7.469	7.4714	7.4774	7.486	7.4957	7.505	7.5127	7.5182	7.5215	7.5226	7.5217	7.5184	7.5123	7.503	7.4904	7.4751	7.4584	7.4424	7.4293	7.4213	7.4199	7.4252	7.4359	7.4499	7.4643	7.4772	7.4878	7.4968
	106.045	7.4258	7.428	7.4324	7.4387	7.4466	7.4556	7.4653	7.4753	7.4852	7.4944	7.5027	7.5096	7.5147	7.5176	7.5181	7.5162	7.5122	7.507	7.5017	7.4976	7.496	7.4973	7.5015	7.5079	7.5152	7.5224	7.5283	7.5324	7.5344	7.5342	7.5315	7.5261	7.5177	7.5061	7.4915	7.4747	7.4569	7.4403	7.4268	7.4187	7.4172	7.4227	7.4337	7.4481	7.4629	7.4757	7.4852	7.4917
	105.21	7.316	7.3201	7.3282	7.3401	7.3555	7.3736	7.3939	7.4153	7.4368	7.4576	7.4767	7.4934	7.5071	7.5173	7.5236	7.5262	7.5254	7.5222	7.5179	7.5139	7.5114	7.511	7.513	7.517	7.5222	7.5279	7.5332	7.5375	7.5403	7.5411	7.5395	7.535	7.5274	7.5165	7.5027	7.4869	7.4704	7.455	7.4428	7.4356	7.4347	7.4403	7.451	7.4646	7.4782	7.4892	7.4961	7.4989
	104.375	7.1734	7.1802	7.1936	7.2134	7.2387	7.2685	7.3016	7.3362	7.3709	7.4042	7.4348	7.4617	7.4841	7.5013	7.5131	7.5194	7.521	7.5189	7.5146	7.5096	7.5055	7.5031	7.503	7.5052	7.5093	7.5149	7.5214	7.5281	7.5343	7.5392	7.5419	7.5417	7.5382	7.5312	7.5212	7.509	7.4959	7.4836	7.4738	7.4683	7.4682	7.4736	7.4832	7.4949	7.506	7.5139	7.5171	7.5155
	103.54	7.0063	7.0165	7.0364	7.0654	7.1022	7.1451	7.1919	7.2404	7.2883	7.3337	7.375	7.4111	7.4409	7.464	7.4799	7.4887	7.4913	7.4889	7.4834	7.4766	7.4703	7.466	7.4644	7.466	7.4708	7.4785	7.4887	7.5005	7.5129	7.5248	7.5348	7.542	7.5456	7.5455	7.5418	7.5354	7.5273	7.5192	7.5127	7.5093	7.5098	7.5146	7.5224	7.5314	7.5392	7.5433	7.5426	7.5367
	102.705	6.826	6.8397	6.8664	6.905	6.9536	7.0094	7.0696	7.131	7.1907	7.2464	7.2964	7.3394	7.3746	7.4014	7.4195	7.4291	7.431	7.427	7.4191	7.4098	7.4013	7.3954	7.3935	7.3962	7.4038	7.4162	7.4327	7.4522	7.4734	7.4947	7.5144	7.5312	7.5442	7.5528	7.5571	7.5577	7.5557	7.5523	7.5492	7.5476	7.5485	7.5522	7.5578	7.5638	7.568	7.5688	7.5648	7.556
	101.87	6.6447	6.6616	6.6947	6.7421	6.8012	6.8685	6.9401	7.0121	7.0809	7.1441	7.1998	7.2469	7.2846	7.3126	7.3306	7.339	7.3388	7.3319	7.3208	7.3085	7.2979	7.2912	7.2903	7.2961	7.3089	7.3283	7.3534	7.3827	7.4144	7.4465	7.4771	7.5046	7.5277	7.5457	7.5585	7.5664	7.5703	7.5713	7.571	7.5707	7.5715	7.5738	7.5771	7.5804	7.582	7.5806	7.5752	7.5659
	101.035	6.4739	6.4935	6.5316	6.586	6.6533	6.7292	6.809	6.8881	6.9626	7.0297	7.0876	7.1356	7.173	7.1996	7.2154	7.2208	7.2171	7.2064	7.1917	7.1765	7.1641	7.1575	7.1589	7.1694	7.1892	7.2175	7.2528	7.2931	7.336	7.3791	7.4204	7.458	7.4905	7.5172	7.5376	7.5519	7.5607	7.5651	7.5666	7.5667	7.5668	7.5675	7.5689	7.5704	7.571	7.5696	7.5655	7.5587
	100.2	6.3231	6.3444	6.3857	6.4443	6.5164	6.5972	6.6811	6.7633	6.8394	6.9067	6.9635	7.0092	7.0436	7.0667	7.0786	7.0798	7.0718	7.057	7.0386	7.0206	7.0071	7.0015	7.0063	7.0227	7.0506	7.0887	7.1347	7.186	7.2395	7.2926	7.3429	7.3888	7.4289	7.4622	7.4883	7.507	7.519	7.5251	7.5271	7.5266	7.5253	7.5246	7.5248	7.526	7.5276	7.5289	7.5292	7.5283
	99.365	6.1977	6.2196	6.2618	6.3217	6.3948	6.476	6.5597	6.6405	6.7143	6.7782	6.8309	6.8719	6.9012	6.9192	6.9261	6.9227	6.9103	6.8915	6.87	6.8501	6.8362	6.8324	6.8413	6.8642	6.9004	6.9481	7.0043	7.0653	7.1277	7.1886	7.2455	7.2969	7.3417	7.3788	7.4079	7.4287	7.4415	7.4475	7.4484	7.4462	7.4431	7.4409	7.4409	7.4434	7.4484	7.4551	7.4628	7.4709
	98.53	6.0986	6.1198	6.1608	6.2185	6.2887	6.3661	6.4451	6.5205	6.5883	6.6459	6.692	6.7265	6.7497	6.762	6.7639	6.756	6.7399	6.7183	6.6949	6.6743	6.6614	6.6601	6.6736	6.7027	6.7467	6.8028	6.8673	6.9359	7.0047	7.0704	7.1309	7.1846	7.2308	7.2687	7.2978	7.318	7.3295	7.3334	7.3316	7.3267	7.3214	7.3181	7.3186	7.324	7.3342	7.3486	7.3661	7.3855
	97.695	6.0217	6.0411	6.0786	6.1311	6.1947	6.2642	6.3346	6.4011	6.46	6.5089	6.5471	6.5744	6.5914	6.5984	6.5961	6.5851	6.5671	6.5445	6.5213	6.5019	6.4913	6.4937	6.5119	6.5468	6.5971	6.6597	6.73	6.8033	6.8753	6.9426	7.0033	7.0561	7.1005	7.1362	7.1627	7.1799	7.188	7.1882	7.1827	7.1744	7.1665	7.1622	7.164	7.1733	7.1901	7.2136	7.2423	7.274
	96.86	5.9594	5.976	6.008	6.0527	6.1064	6.1648	6.2234	6.2781	6.3259	6.365	6.3946	6.415	6.4266	6.4299	6.4252	6.4135	6.396	6.3753	6.3548	6.3391	6.3328	6.3399	6.3631	6.403	6.4579	6.5243	6.5973	6.672	6.7439	6.8096	6.8674	6.9164	6.9564	6.9874	7.0091	7.0215	7.0248	7.0204	7.0105	6.9984	6.988	6.9831	6.9866	7.0003	7.0244	7.0575	7.0974	7.1413
	96.025	5.9029	5.916	5.9409	5.9755	6.0168	6.0614	6.1057	6.1468	6.1823	6.2109	6.2324	6.2469	6.2549	6.2566	6.2523	6.2428	6.229	6.2133	6.1988	6.1895	6.1896	6.2027	6.231	6.2748	6.3324	6.3998	6.4724	6.5451	6.6135	6.6746	6.7269	6.7697	6.8034	6.828	6.8437	6.8503	6.8483	6.839	6.8249	6.8095	6.7971	6.7921	6.7978	6.8161	6.8472	6.8893	6.9395	6.9942
	95.19	5.8456	5.8542	5.8708	5.8936	5.9206	5.9494	5.9779	6.004	6.0266	6.045	6.0592	6.0694	6.0758	6.0785	6.0777	6.0734	6.0667	6.0593	6.0538	6.0536	6.0621	6.0823	6.1158	6.1625	6.2205	6.2862	6.3551	6.4225	6.4845	6.5384	6.5831	6.6183	6.6445	6.6621	6.6714	6.6724	6.6656	6.6523	6.6351	6.6177	6.6047	6.6005	6.6088	6.6318	6.6692	6.7191	6.7778	6.841
	94.355	5.7846	5.7884	5.7956	5.8054	5.8167	5.8284	5.8399	5.8505	5.86	5.8686	5.8765	5.8839	5.8907	5.8969	5.9021	5.9061	5.9093	5.9129	5.919	5.9299	5.9483	5.9761	6.0143	6.0625	6.1188	6.1799	6.242	6.3012	6.3542	6.399	6.4348	6.4617	6.4803	6.4913	6.4951	6.4918	6.4819	6.4667	6.4486	6.4315	6.4197	6.4178	6.4297	6.4572	6.5	6.5558	6.6206	6.6896
	93.52	5.7227	5.7213	5.7186	5.7144	5.709	5.703	5.6968	5.6916	5.688	5.6871	5.6894	5.695	5.7039	5.7152	5.7282	5.7423	5.7574	5.7738	5.7928	5.8158	5.8444	5.8795	5.9213	5.9692	6.0214	6.0752	6.1278	6.1762	6.2183	6.2526	6.2789	6.2976	6.3096	6.3155	6.3157	6.3104	6.3002	6.286	6.2703	6.2563	6.2485	6.251	6.2673	6.2993	6.3465	6.4062	6.4743	6.5458
	92.685	5.667	5.6602	5.6471	5.6287	5.6063	5.5821	5.5582	5.5369	5.5203	5.51	5.5069	5.5112	5.5224	5.5395	5.5611	5.5859	5.6133	5.6429	5.6748	5.7095	5.7473	5.7882	5.8317	5.8769	5.9222	5.9661	6.0066	6.0422	6.0718	6.095	6.1119	6.1234	6.1303	6.1333	6.1328	6.1288	6.1217	6.1122	6.1024	6.0952	6.0941	6.1031	6.125	6.1614	6.2117	6.2731	6.3416	6.4125
	91.85	5.627	5.6148	5.5914	5.5588	5.5198	5.4777	5.4363	5.3992	5.3696	5.3497	5.3409	5.3434	5.3565	5.3786	5.4081	5.443	5.4818	5.5233	5.5666	5.6111	5.6559	5.7001	5.7425	5.782	5.8177	5.8488	5.875	5.8961	5.9123	5.924	5.9322	5.9379	5.9418	5.9446	5.9465	5.9472	5.9469	5.9459	5.9457	5.9483	5.9567	5.9738	6.0021	6.0424	6.0942	6.155	6.221	6.2881
	91.015	5.6116	5.5944	5.5613	5.5154	5.4606	5.4016	5.3436	5.2914	5.249	5.2194	5.2043	5.2039	5.2174	5.2432	5.2787	5.3217	5.3697	5.4207	5.4728	5.524	5.5726	5.6166	5.6544	5.685	5.7081	5.7241	5.734	5.7392	5.7412	5.7415	5.7417	5.7429	5.746	5.7512	5.7584	5.7671	5.7768	5.7873	5.7994	5.8143	5.8338	5.86	5.8944	5.9377	5.9891	6.0466	6.1072	6.1676
	90.18	5.6278	5.6061	5.5645	5.5068	5.438	5.3641	5.2912	5.225	5.1706	5.1312	5.109	5.1044	5.1166	5.1437	5.1829	5.2311	5.2854	5.3427	5.4	5.4543	5.5028	5.5429	5.5725	5.591	5.5988	5.5974	5.5894	5.5777	5.5651	5.5541	5.5469	5.5448	5.5486	5.5581	5.5728	5.5916	5.6134	5.6374	5.6633	5.6914	5.7224	5.7572	5.7966	5.8409	5.8894	5.9408	5.993	6.0437
	89.345	5.679	5.6537	5.6052	5.538	5.4579	5.3717	5.2863	5.2082	5.1429	5.0942	5.0644	5.0544	5.0634	5.0894	5.1294	5.1799	5.2371	5.2971	5.356	5.4096	5.4543	5.4869	5.5052	5.5088	5.4991	5.4788	5.4518	5.4226	5.3952	5.373	5.3587	5.3538	5.359	5.3737	5.3967	5.4265	5.4611	5.4988	5.5383	5.5789	5.62	5.6616	5.7037	5.7461	5.7887	5.8309	5.8717	5.9103
	88.51	5.7659	5.7381	5.6848	5.6109	5.5226	5.4274	5.3327	5.2452	5.1708	5.1136	5.0764	5.0601	5.0643	5.087	5.1252	5.1749	5.2318	5.2911	5.348	5.3976	5.4353	5.4574	5.462	5.449	5.4205	5.3806	5.3346	5.2878	5.2457	5.2123	5.1908	5.183	5.1892	5.2086	5.2395	5.2795	5.3258	5.3759	5.4273	5.4781	5.5266	5.5719	5.6132	5.6504	5.6837	5.7134	5.7402	5.7644
	87.675	5.8871	5.8579	5.8021	5.7245	5.6316	5.5311	5.4304	5.3364	5.255	5.1907	5.1465	5.1236	5.1219	5.1396	5.1737	5.22	5.2737	5.3293	5.3813	5.424	5.4523	5.4622	5.4518	5.4215	5.3744	5.3155	5.251	5.1875	5.1311	5.0866	5.0576	5.046	5.0521	5.0747	5.1117	5.1597	5.2154	5.2751	5.3353	5.3928	5.4451	5.4901	5.5269	5.5551	5.5757	5.5902	5.6005	5.6085
	86.84	6.0401	6.0107	5.9544	5.8761	5.7821	5.6797	5.5763	5.4787	5.3927	5.3229	5.2726	5.2433	5.2351	5.2467	5.275	5.3157	5.3639	5.4134	5.4582	5.4921	5.5094	5.5063	5.4809	5.4342	5.3699	5.2936	5.2125	5.1339	5.0642	5.009	4.9721	4.9555	4.9596	4.9831	5.0233	5.0764	5.138	5.2036	5.2687	5.329	5.3809	5.4218	5.4501	5.466	5.4711	5.468	5.4601	5.4507
	86.005	6.2215	6.1929	6.138	6.0614	5.9691	5.8679	5.7648	5.6662	5.5779	5.5045	5.4493	5.4143	5.3999	5.4047	5.4262	5.4599	5.5007	5.5423	5.5782	5.6019	5.6079	5.592	5.5528	5.4916	5.4125	5.3218	5.2269	5.1353	5.0541	4.9888	4.9436	4.9209	4.921	4.9427	4.9828	5.0373	5.1011	5.1687	5.2346	5.2936	5.3413	5.3743	5.3911	5.3922	5.3797	5.3578	5.3309	5.3037
	85.17	6.427	6.3999	6.3478	6.2747	6.1862	6.0885	5.988	5.8907	5.8023	5.7272	5.6688	5.6294	5.6094	5.6078	5.622	5.6478	5.68	5.7124	5.7384	5.7514	5.7461	5.7185	5.6676	5.5947	5.5044	5.4028	5.2974	5.1959	5.1051	5.0308	4.9774	4.9475	4.9417	4.9589	4.9958	5.0482	5.1102	5.1759	5.2388	5.293	5.3332	5.3557	5.3589	5.3437	5.3131	5.2721	5.2266	5.1821
	84.335	6.6509	6.6256	6.577	6.5085	6.4251	6.3323	6.236	6.142	6.0554	5.9807	5.9213	5.8792	5.855	5.8479	5.8552	5.873	5.8961	5.9186	5.9341	5.9365	5.9206	5.8831	5.8229	5.7417	5.6438	5.5353	5.4233	5.3149	5.217	5.1352	5.074	5.0363	5.0232	5.0336	5.0646	5.1116	5.1686	5.2289	5.2855	5.3318	5.3621	5.3724	5.3612	5.3297	5.2817	5.223	5.1602	5.1
	83.5	6.8859	6.8626	6.8175	6.7539	6.6759	6.5888	6.4979	6.4085	6.3257	6.2536	6.1954	6.1529	6.1267	6.1156	6.1171	6.1274	6.1417	6.1543	6.1595	6.1518	6.1266	6.0809	6.0142	5.928	5.8264	5.7149	5.5998	5.4878	5.3852	5.2976	5.2296	5.1842	5.1631	5.1653	5.1883	5.2274	5.2765	5.3286	5.3763	5.4125	5.4314	5.4288	5.4034	5.3568	5.2933	5.2193	5.1419	5.0681
	82.665	7.1239	7.1022	7.0603	7.0011	6.9284	6.8469	6.7619	6.6784	6.6011	6.5338	6.4793	6.4391	6.4132	6.4003	6.3977	6.4018	6.4081	6.4116	6.4073	6.3905	6.3574	6.3057	6.235	6.147	6.045	5.9338	5.819	5.7064	5.6017	5.5104	5.4369	5.3848	5.3557	5.3493	5.3632	5.3927	5.4319	5.4737	5.5104	5.5351	5.5417	5.5264	5.488	5.4284	5.3523	5.2662	5.1774	5.093
	81.83	7.3567	7.3363	7.2968	7.241	7.1727	7.0966	7.0175	6.9406	6.8701	6.8096	6.7613	6.7259	6.703	6.6907	6.6862	6.6859	6.6858	6.6816	6.6691	6.6446	6.6053	6.5494	6.4771	6.3896	6.29	6.182	6.0702	5.9596	5.8555	5.7627	5.686	5.6287	5.5929	5.5785	5.5831	5.6024	5.6306	5.6606	5.6852	5.6974	5.6916	5.6643	5.6146	5.5447	5.4593	5.3648	5.2683	5.1763
	80.995	7.5773	7.5576	7.5196	7.4661	7.4012	7.3294	7.2561	7.186	7.1233	7.0711	7.0309	7.0026	6.9849	6.9756	6.9714	6.9689	6.9645	6.9544	6.9355	6.9051	6.8612	6.8029	6.7306	6.6455	6.55	6.4471	6.3406	6.2345	6.1334	6.042	5.9646	5.9047	5.8644	5.8435	5.8398	5.8493	5.8663	5.8841	5.8959	5.8955	5.8777	5.8396	5.7807	5.7032	5.6118	5.5125	5.4117	5.3153
	80.16	7.7802	7.7607	7.7233	7.6711	7.6083	7.5401	7.4719	7.4085	7.3541	7.3109	7.2798	7.26	7.2494	7.245	7.2433	7.2408	7.2342	7.2204	7.1971	7.1625	7.1156	7.0562	6.985	6.9033	6.8129	6.7164	6.6166	6.517	6.4214	6.3341	6.2593	6.2	6.158	6.1331	6.1232	6.1242	6.1308	6.1368	6.1363	6.1237	6.0948	6.0473	5.9813	5.899	5.8047	5.7037	5.6016	5.5033
	79.325	7.9612	7.9417	7.9043	7.8526	7.7913	7.726	7.6622	7.6052	7.5586	7.5245	7.5029	7.4921	7.4894	7.4911	7.4935	7.4929	7.4863	7.4709	7.4452	7.4081	7.3595	7.2999	7.2303	7.1521	7.0672	6.9774	6.8852	6.7934	6.7056	6.6253	6.5562	6.5009	6.4607	6.435	6.4215	6.4162	6.4141	6.4099	6.3983	6.3747	6.3361	6.281	6.2099	6.1251	6.0304	5.9303	5.8292	5.7312
	78.49	8.1171	8.0975	8.0602	8.0089	7.9489	7.8861	7.8266	7.7754	7.7361	7.7103	7.6974	7.6953	7.7005	7.7089	7.7164	7.7192	7.7143	7.6993	7.673	7.635	7.5857	7.5262	7.4582	7.3833	7.3032	7.2199	7.1354	7.0524	6.9739	6.903	6.8425	6.7945	6.7593	6.7361	6.722	6.7132	6.7051	6.6928	6.6721	6.6396	6.5932	6.5323	6.4581	6.3728	6.2796	6.1821	6.0839	5.9879
	77.655	8.2447	8.2253	8.1885	8.1384	8.0804	8.0207	7.9655	7.9197	7.887	7.8684	7.8632	7.8686	7.881	7.8958	7.9087	7.9159	7.9141	7.9011	7.8757	7.838	7.7888	7.7299	7.6632	7.5907	7.5146	7.4369	7.3598	7.2857	7.2174	7.1573	7.1076	7.0693	7.042	7.0242	7.0126	7.0033	6.9919	6.9744	6.9473	6.9083	6.8564	6.7919	6.7163	6.6319	6.5415	6.448	6.3538	6.2613
	76.82	8.3407	8.3221	8.2871	8.2396	8.1851	8.1297	8.0794	8.0392	8.0124	7.9998	8.0007	8.0121	8.0302	8.0506	8.0688	8.0807	8.0829	8.0731	8.0501	8.014	7.9659	7.9078	7.8421	7.7715	7.6984	7.6253	7.5547	7.4891	7.4309	7.3822	7.3442	7.317	7.2995	7.2891	7.2825	7.2754	7.2638	7.2442	7.2137	7.171	7.1161	7.0499	6.9744	6.892	6.8052	6.7163	6.627	6.5392
	75.985	8.4022	8.3853	8.3536	8.3106	8.2617	8.2124	8.1683	8.134	8.1126	8.105	8.1102	8.1258	8.1481	8.1728	8.1955	8.2121	8.2188	8.2132	8.1938	8.1605	8.1146	8.0581	7.9938	7.9249	7.8542	7.785	7.72	7.662	7.6133	7.5755	7.549	7.5331	7.5259	7.5242	7.5241	7.5215	7.5123	7.4934	7.4625	7.4189	7.3633	7.2972	7.2231	7.1435	7.0607	6.9766	6.8927	6.8105
	75.15	8.4278	8.4135	8.3865	8.3503	8.309	8.2677	8.2312	8.2034	8.1872	8.1834	8.1914	8.2092	8.2337	8.2612	8.2873	8.308	8.3195	8.3188	8.3042	8.2753	8.233	8.1795	8.1178	8.0512	7.9834	7.9178	7.858	7.8067	7.7664	7.7382	7.722	7.7165	7.719	7.726	7.7333	7.7365	7.7318	7.7159	7.6872	7.6453	7.5912	7.5269	7.4552	7.3787	7.2998	7.2205	7.1423	7.0663
	74.315	8.4178	8.4068	8.3861	8.3582	8.3265	8.2948	8.267	8.2463	8.2349	8.234	8.2432	8.2614	8.2862	8.3146	8.3427	8.3667	8.3827	8.3874	8.3786	8.3556	8.319	8.2706	8.2134	8.1509	8.0871	8.026	7.9714	7.9264	7.8933	7.8731	7.8654	7.8685	7.8794	7.8942	7.9087	7.9183	7.9193	7.9084	7.8839	7.8457	7.7949	7.7338	7.6653	7.5923	7.5174	7.4427	7.3699	7.3006
	73.48	8.3751	8.3678	8.3542	8.3358	8.3148	8.2938	8.2754	8.2619	8.255	8.256	8.2651	8.2819	8.305	8.3324	8.3609	8.3869	8.4067	8.4169	8.4148	8.3992	8.3703	8.3294	8.2793	8.2234	8.1659	8.1108	8.0623	8.0236	7.997	7.9833	7.9821	7.9917	8.0089	8.03	8.0508	8.0667	8.0738	8.069	8.0503	8.0174	7.9714	7.9148	7.8503	7.7813	7.7104	7.6403	7.573	7.5103
	72.645	8.3044	8.301	8.2947	8.2861	8.2762	8.2661	8.2571	8.2506	8.2478	8.2499	8.2577	8.2716	8.2914	8.316	8.343	8.3696	8.3921	8.4073	8.4122	8.4051	8.3855	8.3545	8.3143	8.2679	8.2193	8.1725	8.1316	8.0997	8.079	8.0707	8.0741	8.0879	8.1093	8.1349	8.1605	8.1819	8.1951	8.1967	8.1846	8.1583	8.1187	8.0678	8.0086	7.9443	7.878	7.8128	7.7511	7.6951
	71.81	8.2115	8.2119	8.2126	8.2134	8.2139	8.2142	8.2142	8.2142	8.2151	8.2178	8.2236	8.2339	8.2492	8.2694	8.2933	8.3187	8.3425	8.3616	8.373	8.3746	8.3656	8.3461	8.3179	8.2835	8.2464	8.2101	8.1784	8.1541	8.1395	8.1355	8.142	8.1581	8.1816	8.2095	8.2382	8.2638	8.2823	8.2902	8.2853	8.2665	8.2344	8.1908	8.1383	8.0802	8.0198	7.9603	7.9048	7.8556
	70.975	8.1025	8.1062	8.1131	8.1221	8.1321	8.1416	8.1497	8.1559	8.1601	8.1634	8.1674	8.1738	8.1841	8.1991	8.2186	8.2412	8.2646	8.286	8.3026	8.3123	8.3136	8.3063	8.2913	8.2705	8.2466	8.2226	8.2014	8.1855	8.177	8.1767	8.1852	8.2019	8.2255	8.2537	8.2837	8.3119	8.3346	8.3482	8.3504	8.3398	8.3164	8.2816	8.2377	8.1877	8.1349	8.0829	8.0346	7.9929
	70.14	7.9829	7.9892	8.0011	8.017	8.0348	8.0523	8.0676	8.0792	8.0869	8.0913	8.0941	8.0972	8.1029	8.1127	8.1271	8.1457	8.1669	8.1887	8.2087	8.2246	8.235	8.2391	8.2372	8.2303	8.2203	8.2093	8.1994	8.1924	8.19	8.1932	8.2028	8.2188	8.2409	8.2678	8.2972	8.3262	8.3515	8.3698	8.3787	8.3764	8.3625	8.338	8.3046	8.265	8.2222	8.1795	8.1402	8.1067
	69.305	7.8573	7.8656	7.8813	7.9023	7.9262	7.95	7.9712	7.9879	7.9992	8.0054	8.0081	8.0094	8.0116	8.0167	8.0261	8.04	8.0578	8.0781	8.0992	8.1192	8.1364	8.1501	8.1597	8.1658	8.1692	8.1709	8.1722	8.1742	8.1779	8.1843	8.1945	8.2092	8.2287	8.2527	8.2799	8.3079	8.3342	8.3559	8.3704	8.376	8.3721	8.3589	8.3376	8.3103	8.2797	8.2485	8.2198	8.1957
	68.47	7.7298	7.7394	7.7575	7.7819	7.8099	7.8383	7.864	7.8849	7.8997	7.9085	7.9124	7.9133	7.9136	7.9155	7.9205	7.9298	7.9435	7.9609	7.9811	8.0026	8.0242	8.0447	8.0637	8.0807	8.0958	8.1091	8.1209	8.1315	8.1412	8.1509	8.1617	8.1748	8.1914	8.2116	8.2352	8.2607	8.2862	8.3094	8.3282	8.3408	8.3464	8.3447	8.3364	8.3228	8.3059	8.288	8.2712	8.2575
	67.635	7.604	7.6142	7.6333	7.6594	7.6894	7.7202	7.7487	7.7726	7.7904	7.8019	7.8079	7.8099	7.8099	7.8101	7.8122	7.8177	7.8272	7.8411	7.8589	7.8799	7.9033	7.9282	7.9536	7.9791	8.0037	8.027	8.048	8.0664	8.0819	8.0951	8.107	8.119	8.1327	8.149	8.1683	8.1901	8.2132	8.2361	8.2573	8.2753	8.2892	8.2983	8.3027	8.3032	8.3007	8.2967	8.2927	8.2898
	66.8	7.483	7.493	7.5119	7.5377	7.5676	7.5986	7.6279	7.653	7.6727	7.6864	7.6946	7.6984	7.6996	7.6996	7.7004	7.7033	7.7096	7.72	7.7349	7.7543	7.7776	7.8045	7.834	7.8652	7.897	7.928	7.9568	7.9821	8.0031	8.0201	8.0337	8.0454	8.057	8.0698	8.0847	8.1021	8.1216	8.1426	8.1643	8.1856	8.2058	8.2241	8.2401	8.2536	8.265	8.2747	8.2833	8.2911
	65.965	7.369	7.3782	7.3957	7.4195	7.4473	7.4763	7.504	7.5283	7.5481	7.5629	7.5728	7.5787	7.5816	7.5828	7.5837	7.5856	7.59	7.598	7.6103	7.6276	7.6499	7.6771	7.7086	7.7433	7.7798	7.8164	7.851	7.882	7.908	7.9288	7.9449	7.9574	7.968	7.9782	7.9893	8.0022	8.0174	8.0353	8.0557	8.0784	8.1027	8.1279	8.1533	8.1781	8.2017	8.2238	8.2439	8.2616
	65.13	7.2635	7.2714	7.2865	7.307	7.331	7.356	7.3801	7.4017	7.4198	7.4341	7.4447	7.4521	7.457	7.46	7.4622	7.4646	7.4686	7.4754	7.4861	7.5017	7.5227	7.5494	7.5812	7.6174	7.6564	7.6963	7.7347	7.7697	7.7997	7.8241	7.8429	7.857	7.8677	7.8765	7.8847	7.8937	7.9048	7.919	7.937	7.9592	7.9855	8.0153	8.0475	8.0811	8.1147	8.147	8.1769	8.2033
	64.295	7.1674	7.1738	7.1857	7.202	7.2209	7.2407	7.2598	7.2771	7.292	7.3044	7.3146	7.3228	7.3293	7.3344	7.3385	7.3425	7.3474	7.3543	7.3645	7.3791	7.399	7.4245	7.4557	7.4916	7.5309	7.5716	7.6115	7.6485	7.6809	7.7079	7.7292	7.7452	7.7569	7.7653	7.7719	7.7781	7.7857	7.7964	7.8116	7.8324	7.8591	7.8913	7.928	7.9677	8.0085	8.0487	8.0863	8.1197
	63.46	7.0819	7.0864	7.095	7.1065	7.1199	7.1338	7.1473	7.1596	7.1706	7.1804	7.1893	7.1975	7.205	7.2118	7.218	7.224	7.2305	7.2384	7.2489	7.263	7.2818	7.3059	7.3352	7.3693	7.4069	7.4461	7.485	7.5216	7.5544	7.5824	7.6053	7.6229	7.6359	7.6448	7.6509	7.6556	7.661	7.669	7.6818	7.701	7.7272	7.7603	7.7993	7.8427	7.8882	7.9335	7.9765	8.0151
	62.625	7.0087	7.0114	7.0164	7.0233	7.0312	7.0394	7.0474	7.0549	7.062	7.069	7.0762	7.0839	7.0918	7.0998	7.1076	7.1154	7.1234	7.1324	7.1432	7.1569	7.1744	7.1963	7.2228	7.2536	7.2875	7.323	7.3586	7.3925	7.4235	7.4507	7.4737	7.4922	7.5062	7.5161	7.5226	7.5272	7.5317	7.5384	7.5498	7.5677	7.5932	7.6263	7.6661	7.7109	7.7585	7.8065	7.8524	7.8942
	61.79	6.951	6.9519	6.9535	6.9559	6.9588	6.962	6.9653	6.9687	6.9726	6.9772	6.9829	6.9896	6.9974	7.0057	7.0142	7.0229	7.0317	7.041	7.0515	7.0641	7.0794	7.0982	7.1207	7.1466	7.1752	7.2053	7.2357	7.265	7.2924	7.3172	7.339	7.3573	7.3719	7.3828	7.3903	7.3957	7.4006	7.4075	7.4185	7.4359	7.4607	7.4932	7.5326	7.5771	7.6246	7.6726	7.719	7.7618
	60.955	6.9128	6.9119	6.9105	6.9089	6.9074	6.9063	6.9058	6.9062	6.9076	6.9105	6.9148	6.9206	6.9276	6.9353	6.9434	6.9516	6.9597	6.9681	6.977	6.9871	6.999	7.0134	7.0306	7.0505	7.0725	7.0961	7.1201	7.1439	7.1667	7.188	7.2076	7.225	7.2397	7.2514	7.2602	7.2669	7.2731	7.2808	7.2924	7.3098	7.3341	7.3655	7.4032	7.4457	7.4908	7.5365	7.5808	7.6223
	60.12	6.8979	6.8956	6.8914	6.8862	6.8809	6.8762	6.8728	6.8709	6.8707	6.8723	6.8755	6.8801	6.8857	6.892	6.8984	6.9046	6.9106	6.9163	6.9219	6.928	6.9351	6.9437	6.9544	6.9672	6.9822	6.9987	7.0163	7.0344	7.0525	7.0704	7.0877	7.1038	7.1182	7.1304	7.1403	7.1483	7.1559	7.1648	7.177	7.1942	7.2176	7.2471	7.2819	7.3206	7.3613	7.4024	7.4423	7.48
	59.285	6.9089	6.9052	6.8986	6.8903	6.8818	6.8742	6.8684	6.8647	6.8632	6.8637	6.8658	6.8689	6.8726	6.8765	6.8801	6.8831	6.8854	6.887	6.888	6.8886	6.8894	6.8911	6.8944	6.8998	6.9075	6.9173	6.9291	6.9424	6.9568	6.9719	6.9873	7.0024	7.0165	7.0288	7.0392	7.048	7.0562	7.0655	7.0775	7.0938	7.1151	7.1414	7.1718	7.205	7.2395	7.274	7.3074	7.3395
	58.45	6.9449	6.9402	6.9317	6.9211	6.91	6.9	6.8922	6.8869	6.8842	6.8835	6.8841	6.8854	6.8867	6.8875	6.8874	6.8864	6.8841	6.8806	6.8759	6.8701	6.8639	6.8581	6.8537	6.8517	6.8525	6.8565	6.8636	6.8734	6.8853	6.8989	6.9134	6.928	6.9417	6.9538	6.9639	6.9723	6.98	6.9882	6.9985	7.0122	7.0297	7.0511	7.0754	7.1015	7.1282	7.1546	7.1804	7.2056
	57.615	7.0016	6.9963	6.9867	6.9745	6.9617	6.9501	6.9407	6.9341	6.9301	6.928	6.9269	6.9259	6.9243	6.9216	6.9175	6.912	6.905	6.8961	6.8855	6.8733	6.8601	6.847	6.8353	6.8263	6.8212	6.8205	6.8242	6.8318	6.8428	6.856	6.8705	6.8849	6.8983	6.9096	6.9185	6.9252	6.9306	6.9359	6.9424	6.9513	6.9631	6.9776	6.9941	7.0118	7.0298	7.0476	7.0652	7.0833
	56.78	7.0714	7.066	7.0561	7.0435	7.0301	7.0178	7.0077	7.0002	6.9951	6.9915	6.9884	6.9848	6.98	6.9737	6.9657	6.9559	6.9443	6.9308	6.915	6.8971	6.8779	6.8585	6.8407	6.8261	6.8163	6.812	6.8136	6.8203	6.8312	6.8449	6.8598	6.8744	6.8871	6.897	6.9037	6.9073	6.9087	6.9092	6.91	6.9122	6.9162	6.9222	6.9297	6.9381	6.947	6.9563	6.9664	6.978
	55.945	7.1446	7.1396	7.1304	7.1186	7.106	7.0943	7.0844	7.0767	7.0708	7.0659	7.0608	7.0545	7.0466	7.0368	7.0251	7.0117	6.9966	6.9794	6.96	6.9382	6.9148	6.8911	6.8691	6.8507	6.8378	6.8315	6.8319	6.8385	6.8499	6.8643	6.8797	6.8941	6.9058	6.9136	6.9171	6.9166	6.9127	6.907	6.9005	6.8945	6.8896	6.886	6.8838	6.8828	6.883	6.8847	6.8884	6.895
	55.11	7.2116	7.2074	7.1997	7.1898	7.1792	7.1693	7.1607	7.1536	7.1476	7.1417	7.1348	7.1261	7.1152	7.1022	7.0874	7.0714	7.0539	7.0348	7.0137	6.9903	6.9653	6.94	6.9163	6.8965	6.8826	6.8757	6.8762	6.8832	6.8953	6.9102	6.9257	6.9395	6.9495	6.9547	6.9544	6.9489	6.9393	6.9267	6.9124	6.8978	6.8835	6.8704	6.8587	6.8489	6.8415	6.8369	6.8358	6.839
	54.275	7.2643	7.2612	7.2555	7.2482	7.2404	7.233	7.2266	7.2209	7.2153	7.2088	7.2005	7.1895	7.176	7.1603	7.1432	7.1255	7.1071	7.0879	7.0674	7.0451	7.0215	6.9976	6.9754	6.9569	6.9443	6.9386	6.9402	6.9482	6.961	6.9763	6.9914	7.0039	7.0118	7.0137	7.0094	6.999	6.9836	6.9645	6.943	6.9204	6.8977	6.876	6.8562	6.839	6.8254	6.8162	6.812	6.8133
	53.44	7.2975	7.2955	7.2918	7.2872	7.2823	7.2777	7.2736	7.2695	7.2647	7.258	7.2484	7.2356	7.2198	7.202	7.1834	7.165	7.1472	7.1298	7.1122	7.0937	7.0744	7.0551	7.0374	7.0231	7.0141	7.0115	7.0155	7.0252	7.039	7.0543	7.0686	7.0794	7.0846	7.0833	7.075	7.0602	7.04	7.0156	6.9883	6.9595	6.9305	6.9024	6.8765	6.8541	6.8363	6.8242	6.8183	6.8189
	52.605	7.3086	7.3075	7.3054	7.3029	7.3004	7.2981	7.2959	7.2932	7.289	7.282	7.2715	7.2571	7.2395	7.2202	7.2009	7.183	7.1672	7.1533	7.1406	7.1283	7.116	7.104	7.0935	7.086	7.0828	7.085	7.0925	7.1046	7.1195	7.1349	7.1482	7.157	7.1596	7.155	7.1432	7.1249	7.1012	7.0733	7.0426	7.0103	6.9777	6.9461	6.9172	6.8923	6.8727	6.8596	6.8533	6.8539
	51.77	7.2978	7.2971	7.296	7.2946	7.2933	7.2922	7.291	7.2889	7.2847	7.2773	7.2658	7.2501	7.2312	7.2112	7.1921	7.1757	7.1632	7.1543	7.1483	7.1441	7.1408	7.1383	7.1369	7.1378	7.1419	7.1499	7.1619	7.1769	7.1932	7.2087	7.2208	7.2276	7.2275	7.2199	7.2053	7.1845	7.1589	7.1297	7.0982	7.0654	7.0327	7.0013	6.9727	6.9484	6.9297	6.9175	6.9122	6.9134
	50.935	7.2669	7.2662	7.2651	7.2638	7.2624	7.2612	7.2597	7.2571	7.2523	7.244	7.2314	7.2147	7.1953	7.1752	7.1573	7.1436	7.1354	7.1328	7.1348	7.1399	7.1468	7.1547	7.1634	7.1734	7.1852	7.1994	7.2158	7.2336	7.2513	7.2666	7.2775	7.2821	7.2794	7.2693	7.2525	7.2304	7.2045	7.1762	7.1465	7.1165	7.0872	7.0595	7.0347	7.0143	6.9991	6.99	6.987	6.9894
	50.1	7.2183	7.2174	7.2156	7.2133	7.2108	7.2083	7.2054	7.2015	7.1953	7.1858	7.1722	7.1549	7.1355	7.1164	7.1006	7.0906	7.0878	7.0922	7.1028	7.1177	7.135	7.1533	7.1718	7.1903	7.2092	7.2288	7.2489	7.2688	7.287	7.3017	7.311	7.3132	7.308	7.2956	7.2773	7.2549	7.2303	7.2048	7.1795	7.1551	7.1323	7.1116	7.094	7.0802	7.0711	7.067	7.0676	7.0721
	49.265	7.1546	7.1531	7.1503	7.1465	7.1423	7.1377	7.1329	7.127	7.1193	7.1085	7.0943	7.077	7.0584	7.0412	7.0286	7.023	7.0262	7.038	7.0572	7.0816	7.1087	7.1364	7.1632	7.1888	7.213	7.2362	7.2583	7.2788	7.2965	7.3096	7.3164	7.316	7.3081	7.2937	7.2745	7.2529	7.2309	7.21	7.1911	7.1747	7.1609	7.1499	7.1418	7.1371	7.136	7.1384	7.1437	7.151
	48.43	7.0771	7.075	7.0712	7.066	7.0599	7.0534	7.0466	7.0391	7.0301	7.0186	7.0044	6.9881	6.9714	6.9572	6.9485	6.9481	6.9575	6.9765	7.0037	7.0365	7.0718	7.107	7.1402	7.1704	7.1976	7.2221	7.2441	7.2633	7.2787	7.2889	7.2925	7.2889	7.2783	7.2621	7.2428	7.2228	7.2046	7.1897	7.1789	7.1722	7.1692	7.1694	7.1724	7.178	7.1858	7.1954	7.206	7.2164
	47.595	6.9855	6.9831	6.9786	6.9724	6.9653	6.9577	6.9498	6.9416	6.9323	6.9213	6.9085	6.8944	6.881	6.8708	6.8671	6.8722	6.8877	6.9133	6.9473	6.9867	7.0282	7.0685	7.1053	7.1376	7.1653	7.1887	7.2083	7.2242	7.2358	7.2418	7.2414	7.2342	7.2209	7.2034	7.1845	7.1671	7.1537	7.1459	7.1442	7.1482	7.1568	7.1689	7.1833	7.1992	7.2158	7.2323	7.2478	7.2611
	46.76	6.8777	6.8753	6.8707	6.8646	6.8576	6.8503	6.843	6.8358	6.8281	6.8195	6.8099	6.7999	6.7914	6.7867	6.7887	6.7997	6.8209	6.852	6.8912	6.9351	6.9802	7.023	7.061	7.093	7.1188	7.139	7.1546	7.1657	7.1721	7.1732	7.1682	7.1573	7.1415	7.1233	7.1056	7.0916	7.0839	7.0839	7.0919	7.1068	7.1269	7.1504	7.1754	7.2005	7.2245	7.2465	7.2656	7.2807
	45.925	6.75	6.748	6.7443	6.7394	6.734	6.7289	6.7243	6.7204	6.7168	6.7131	6.7092	6.7056	6.704	6.7063	6.715	6.732	6.7585	6.794	6.8364	6.8826	6.9288	6.9716	7.0085	7.0381	7.0604	7.0763	7.0867	7.0924	7.0932	7.0891	7.0797	7.0655	7.0479	7.0297	7.0141	7.0043	7.0029	7.011	7.0285	7.0538	7.0845	7.1179	7.1517	7.1839	7.2131	7.2384	7.259	7.2742
	45.09	6.5983	6.597	6.5948	6.5924	6.5903	6.5894	6.59	6.5922	6.5955	6.5995	6.6041	6.6095	6.6169	6.6279	6.6443	6.6677	6.699	6.7375	6.7813	6.8275	6.8726	6.9133	6.9472	6.9732	6.9914	7.0027	7.0081	7.0086	7.0045	6.9958	6.9828	6.9663	6.9481	6.931	6.9184	6.9135	6.9186	6.9347	6.961	6.9954	7.0349	7.0762	7.1163	7.1529	7.1846	7.2105	7.2301	7.243
	44.255	6.4191	6.4189	6.419	6.42	6.4228	6.428	6.4361	6.4468	6.4599	6.4746	6.4904	6.5073	6.5259	6.547	6.5721	6.6022	6.6376	6.678	6.7216	6.766	6.8081	6.8451	6.8751	6.8971	6.9114	6.9187	6.9203	6.917	6.9095	6.8981	6.8833	6.8662	6.8489	6.8343	6.8258	6.8263	6.8379	6.8612	6.895	6.9367	6.9827	7.0291	7.0727	7.1108	7.1421	7.1659	7.1822	7.191
	43.42	6.212	6.2131	6.2158	6.221	6.2297	6.2425	6.2599	6.2815	6.3066	6.3342	6.3635	6.3939	6.4251	6.4575	6.4918	6.5284	6.5676	6.6089	6.651	6.6921	6.7299	6.7624	6.7882	6.8066	6.8179	6.8229	6.8227	6.8181	6.8097	6.798	6.7839	6.7686	6.7544	6.744	6.7407	6.747	6.7649	6.7943	6.8338	6.8804	6.9302	6.9789	7.023	7.0599	7.0884	7.108	7.1191	7.1223
	42.585	5.9806	5.983	5.9885	5.9982	6.0132	6.0344	6.062	6.0956	6.1341	6.1761	6.22	6.2646	6.309	6.3528	6.3961	6.4388	6.4809	6.5221	6.5618	6.5987	6.6316	6.6593	6.6811	6.6968	6.7068	6.7117	6.7124	6.7094	6.7034	6.6948	6.6845	6.6739	6.6652	6.661	6.664	6.6767	6.7002	6.7345	6.7777	6.8267	6.8773	6.9254	6.9675	7.001	7.0249	7.039	7.0441	7.041
	41.75	5.7335	5.7371	5.7451	5.7589	5.78	5.8093	5.8471	5.8927	5.9446	6.0008	6.0589	6.1172	6.174	6.2282	6.2792	6.3267	6.3706	6.4108	6.4471	6.4793	6.507	6.5302	6.5487	6.563	6.5734	6.5806	6.585	6.587	6.5868	6.5848	6.5818	6.5791	6.5785	6.5824	6.5931	6.6124	6.6411	6.6789	6.7237	6.7725	6.8214	6.8664	6.9044	6.933	6.9514	6.9597	6.9588	6.9501
	40.915	5.4836	5.488	5.4979	5.515	5.5411	5.5774	5.6241	5.6804	5.7441	5.8127	5.8833	5.9531	6.0199	6.0821	6.1386	6.1889	6.2328	6.2706	6.3028	6.3298	6.3524	6.3714	6.3875	6.4015	6.414	6.4256	6.4363	6.4462	6.455	6.463	6.4705	6.4786	6.4887	6.5025	6.5218	6.548	6.5813	6.6212	6.6657	6.7122	6.7572	6.7973	6.8297	6.8528	6.8657	6.8688	6.8633	6.8506
	40.08	5.2465	5.2513	5.2623	5.2813	5.3107	5.3518	5.4051	5.4694	5.5421	5.6201	5.6997	5.7776	5.851	5.9178	5.9766	6.0269	6.0687	6.1025	6.1294	6.1508	6.1681	6.1831	6.1972	6.2117	6.2274	6.2447	6.2635	6.2834	6.3038	6.3242	6.3448	6.3658	6.3882	6.4132	6.4418	6.4747	6.5119	6.5528	6.5955	6.638	6.6775	6.7115	6.738	6.7556	6.7639	6.7635	6.7555	6.7412
	39.245	5.0389	5.0435	5.0544	5.0737	5.1041	5.1474	5.2041	5.2728	5.3507	5.4339	5.5184	5.6001	5.6758	5.7431	5.8006	5.8477	5.8847	5.9127	5.9331	5.9481	5.9599	5.9707	5.9827	5.9976	6.0165	6.0399	6.0673	6.0981	6.1311	6.1653	6.2	6.235	6.2704	6.3067	6.3443	6.3833	6.4235	6.4642	6.504	6.5414	6.5746	6.6021	6.6227	6.6357	6.6411	6.6395	6.6316	6.619
	38.41	4.876	4.8799	4.8894	4.9071	4.936	4.9784	5.0347	5.1037	5.1823	5.2663	5.351	5.432	5.5056	5.5695	5.622	5.6628	5.6926	5.7128	5.7254	5.733	5.7384	5.7444	5.7536	5.7681	5.7893	5.8177	5.853	5.8939	5.939	5.9864	6.0348	6.0831	6.1307	6.1773	6.2226	6.2664	6.3083	6.3475	6.3833	6.4149	6.4416	6.4628	6.4783	6.4881	6.4925	6.4921	6.4876	6.48
	37.575	4.77	4.7725	4.7794	4.7936	4.8184	4.8565	4.9087	4.9739	5.0488	5.129	5.2095	5.2856	5.3533	5.4101	5.4546	5.4866	5.507	5.5177	5.5212	5.5203	5.5184	5.5185	5.5236	5.5361	5.5578	5.5893	5.6302	5.6792	5.7341	5.7926	5.8525	5.9117	5.9691	6.0235	6.0742	6.1206	6.1622	6.1986	6.2295	6.2548	6.2749	6.2903	6.3017	6.3097	6.315	6.3182	6.3198	6.3205
	36.74	4.7289	4.7294	4.7324	4.7411	4.7594	4.7902	4.8347	4.8921	4.9593	5.0318	5.1043	5.172	5.2307	5.2779	5.3122	5.3335	5.3431	5.3432	5.3365	5.3264	5.3162	5.3092	5.3087	5.3173	5.3371	5.3688	5.4123	5.4659	5.5272	5.5931	5.6607	5.7272	5.7906	5.8494	5.9022	5.9485	5.9875	6.0193	6.0441	6.0626	6.0761	6.0861	6.094	6.1013	6.1089	6.1174	6.1272	6.1383
	35.905	4.7557	4.7536	4.7517	4.7535	4.7631	4.7839	4.8178	4.8642	4.9203	4.9818	5.0434	5.1001	5.1479	5.1838	5.2066	5.2164	5.2146	5.2036	5.1864	5.1665	5.1474	5.1324	5.1249	5.1277	5.143	5.172	5.2143	5.2685	5.3317	5.4005	5.4711	5.5404	5.6055	5.6644	5.7157	5.7586	5.7925	5.8178	5.8353	5.8462	5.8528	5.8573	5.8619	5.8687	5.879	5.8934	5.9121	5.9348
	35.07	4.8488	4.8439	4.8363	4.8299	4.8293	4.8384	4.8595	4.8925	4.9352	4.9834	5.0321	5.0764	5.112	5.136	5.147	5.1452	5.1321	5.1102	5.0828	5.0532	5.025	5.0016	4.9861	4.9815	4.9901	5.0132	5.0508	5.1014	5.1619	5.2287	5.2976	5.3647	5.427	5.482	5.5282	5.5646	5.591	5.6079	5.6166	5.6191	5.618	5.6164	5.6172	5.6228	5.6351	5.6548	5.6817	5.7152
	34.235	5.0026	4.9946	4.9811	4.9661	4.9547	4.9512	4.9585	4.977	5.005	5.0388	5.0737	5.1047	5.1277	5.1397	5.1392	5.1264	5.1028	5.0709	5.034	4.9954	4.9585	4.9265	4.9026	4.8895	4.8896	4.9044	4.934	4.9771	5.0307	5.0909	5.1534	5.2142	5.2696	5.3172	5.3553	5.3827	5.3996	5.4066	5.4053	5.3982	5.3885	5.3798	5.3756	5.3787	5.3913	5.4142	5.4473	5.4893
	33.4	5.2075	5.1967	5.1775	5.1544	5.1326	5.1171	5.111	5.1154	5.129	5.1484	5.1692	5.187	5.1975	5.1978	5.1865	5.1636	5.1305	5.0897	5.0444	4.9978	4.9529	4.9128	4.8804	4.8581	4.8485	4.8531	4.8722	4.9046	4.9477	4.9977	5.0502	5.101	5.1467	5.1843	5.2121	5.229	5.2351	5.2311	5.219	5.2016	5.1824	5.1655	5.1548	5.1534	5.1639	5.1872	5.2232	5.2702
	32.565	5.4514	5.4382	5.4144	5.3847	5.3545	5.3289	5.3115	5.3036	5.3041	5.3103	5.3181	5.3233	5.3219	5.3112	5.2897	5.2575	5.216	5.1676	5.1151	5.0615	5.0095	4.9619	4.921	4.8895	4.8694	4.8625	4.8692	4.8888	4.9188	4.9559	4.9958	5.0345	5.0685	5.0947	5.1112	5.117	5.1118	5.0966	5.0735	5.0455	5.0163	4.9903	4.9716	4.9638	4.9695	4.9901	5.0252	5.073
	31.73	5.7202	5.7057	5.6792	5.6454	5.6099	5.5776	5.5523	5.5352	5.5256	5.5209	5.5174	5.5111	5.4987	5.4777	5.4468	5.4062	5.3573	5.3022	5.2435	5.1838	5.1256	5.071	5.0221	4.9812	4.9505	4.9315	4.9251	4.9307	4.9463	4.969	4.995	5.0204	5.0418	5.0562	5.0614	5.0562	5.0402	5.0143	4.9807	4.9424	4.9032	4.8677	4.84	4.8241	4.8228	4.8375	4.868	4.9124
	30.895	5.9998	5.9852	5.9584	5.9239	5.887	5.8525	5.8237	5.8017	5.7857	5.7731	5.7607	5.7449	5.7227	5.6923	5.6527	5.6043	5.5486	5.4876	5.4236	5.3586	5.2947	5.2337	5.1773	5.1276	5.0866	5.056	5.0366	5.0283	5.0295	5.0376	5.0495	5.0616	5.0705	5.0734	5.0678	5.0524	5.0266	4.9911	4.948	4.9003	4.8518	4.8069	4.7699	4.7449	4.7347	4.741	4.7636	4.8006
	30.06	6.2771	6.2637	6.2392	6.2077	6.1739	6.142	6.1145	6.0922	6.0739	6.057	6.0384	6.0151	5.9847	5.9458	5.8983	5.8429	5.781	5.7146	5.6457	5.576	5.5071	5.4403	5.3774	5.32	5.27	5.2291	5.1982	5.1774	5.1655	5.1602	5.1589	5.1584	5.1557	5.1478	5.1324	5.1078	5.0735	5.0298	4.9787	4.9228	4.866	4.8124	4.7664	4.7318	4.7116	4.7076	4.7198	4.7465
	29.225	6.5415	6.5306	6.511	6.4859	6.4592	6.4341	6.4124	6.3939	6.3771	6.3592	6.3373	6.3086	6.2716	6.2257	6.1711	6.1092	6.0416	5.9703	5.8971	5.8232	5.7501	5.6788	5.6108	5.5475	5.4909	5.4423	5.4028	5.3723	5.3498	5.3334	5.3209	5.3094	5.2962	5.2787	5.2545	5.2219	5.1802	5.1297	5.0719	5.0093	4.9454	4.8842	4.8296	4.7856	4.755	4.7398	4.7401	4.7543
	28.39	6.7859	6.7786	6.7656	6.7495	6.7329	6.7179	6.7051	6.6936	6.6812	6.6649	6.6419	6.61	6.5681	6.5163	6.4557	6.388	6.3154	6.2398	6.1628	6.0857	6.0096	5.9354	5.8645	5.7983	5.7384	5.686	5.6418	5.6055	5.5761	5.552	5.531	5.5106	5.4887	5.4627	5.4307	5.3911	5.343	5.2868	5.2235	5.1555	5.0858	5.0179	4.9557	4.9028	4.8621	4.8355	4.8234	4.8243
	27.555	7.0069	7.0038	6.9985	6.9926	6.9876	6.9841	6.9818	6.9788	6.9723	6.9592	6.9367	6.903	6.8577	6.8014	6.736	6.6636	6.5867	6.5075	6.4277	6.3486	6.2712	6.1965	6.1257	6.0602	6.0012	5.9495	5.9053	5.868	5.8361	5.8081	5.7818	5.7551	5.7262	5.6931	5.6543	5.6084	5.5549	5.4937	5.4259	5.3535	5.279	5.2056	5.1369	5.0761	5.0262	4.9891	4.9651	4.9533
	26.72	7.2042	7.2052	7.2076	7.2118	7.2182	7.226	7.2338	7.239	7.2384	7.2288	7.2076	7.1733	7.1258	7.0664	6.9974	6.9215	6.8415	6.7598	6.6785	6.599	6.5224	6.4499	6.3827	6.3219	6.2682	6.222	6.1827	6.1489	6.1191	6.091	6.0627	6.0323	5.9984	5.9597	5.915	5.8636	5.805	5.7395	5.668	5.592	5.5137	5.436	5.3621	5.2951	5.2378	5.1919	5.158	5.135
	25.885	7.3788	7.3835	7.3926	7.4056	7.4216	7.4388	7.4547	7.4664	7.4704	7.4637	7.4437	7.4093	7.3608	7.2997	7.2286	7.1507	7.069	6.9865	6.9053	6.8273	6.754	6.6866	6.6262	6.5738	6.5295	6.4929	6.4625	6.4365	6.4122	6.3875	6.3601	6.3285	6.2915	6.2484	6.1989	6.1426	6.0796	6.0103	5.9356	5.8567	5.7758	5.6953	5.6181	5.5471	5.4849	5.4332	5.3923	5.3612
	25.05	7.5317	7.5392	7.5534	7.5729	7.5956	7.6191	7.6402	7.6556	7.6622	7.6569	7.6377	7.6036	7.555	7.4936	7.4223	7.3442	7.2629	7.1814	7.1024	7.0281	6.9604	6.9007	6.8501	6.809	6.777	6.7528	6.7342	6.7183	6.7022	6.6831	6.6587	6.6277	6.5892	6.5432	6.4898	6.4294	6.3626	6.2901	6.2128	6.1322	6.0499	5.9684	5.8903	5.8183	5.7547	5.7009	5.657	5.6216
	24.215	7.6619	7.6712	7.6884	7.7116	7.7379	7.764	7.7868	7.803	7.8096	7.8043	7.7852	7.7517	7.7042	7.6443	7.5749	7.499	7.4204	7.3424	7.2679	7.1997	7.1399	7.0901	7.0512	7.0231	7.0048	6.9942	6.9882	6.9834	6.9762	6.9636	6.9433	6.914	6.8753	6.8275	6.7712	6.7077	6.6379	6.563	6.4842	6.4029	6.321	6.2406	6.1644	6.0948	6.0337	5.9821	5.9396	5.9045
	23.38	7.7663	7.7762	7.7945	7.8185	7.8449	7.8703	7.8915	7.9056	7.9103	7.9036	7.8843	7.8519	7.8068	7.7505	7.6854	7.6146	7.5415	7.4697	7.4024	7.3427	7.2928	7.2544	7.2281	7.2135	7.2088	7.2112	7.217	7.2223	7.2233	7.2169	7.2008	7.1737	7.1356	7.0869	7.029	6.9634	6.8918	6.8156	6.7365	6.6561	6.5763	6.4996	6.4282	6.3645	6.3098	6.2646	6.2278	6.197
	22.545	7.8397	7.8492	7.8666	7.8889	7.9127	7.9345	7.9515	7.9614	7.9626	7.954	7.9346	7.9042	7.8632	7.8126	7.7546	7.6917	7.6273	7.5647	7.5073	7.4583	7.42	7.394	7.3806	7.3787	7.3862	7.3995	7.4149	7.4281	7.4354	7.4338	7.4211	7.3962	7.3592	7.3107	7.2525	7.1863	7.1142	7.0382	6.9603	6.8825	6.8071	6.7363	6.6726	6.6178	6.5728	6.5373	6.5096	6.4865
	21.71	7.8763	7.8846	7.8996	7.9184	7.9374	7.9537	7.9649	7.9695	7.9667	7.956	7.9371	7.91	7.8747	7.8322	7.7839	7.7319	7.6791	7.6286	7.5837	7.5474	7.5219	7.5087	7.5075	7.5169	7.5342	7.5558	7.5776	7.5958	7.6069	7.6082	7.5979	7.5749	7.5395	7.4924	7.4352	7.3702	7.2995	7.2256	7.1508	7.0776	7.0085	6.9459	6.892	6.8484	6.8153	6.7916	6.7749	6.7614
	20.875	7.8715	7.8782	7.8899	7.904	7.9172	7.9271	7.932	7.9312	7.9246	7.9126	7.8952	7.8726	7.8448	7.8122	7.7758	7.737	7.6982	7.6621	7.6316	7.6095	7.5975	7.5968	7.6067	7.6254	7.6499	7.6765	7.7017	7.7218	7.7342	7.7365	7.7275	7.7063	7.6731	7.6287	7.5746	7.5129	7.446	7.3764	7.307	7.2404	7.1795	7.1268	7.0842	7.0529	7.0326	7.0212	7.0158	7.0121
	20.04	7.8239	7.8287	7.8368	7.8458	7.8532	7.857	7.8561	7.8508	7.8415	7.8293	7.8147	7.7978	7.7787	7.7574	7.7341	7.71	7.6866	7.6661	7.6509	7.6433	7.6448	7.6557	7.675	7.7007	7.7296	7.7584	7.7838	7.8033	7.8148	7.8168	7.8084	7.7892	7.7593	7.7192	7.6704	7.6146	7.554	7.4915	7.4298	7.372	7.3211	7.2795	7.249	7.2301	7.222	7.2221	7.2269	7.2317
	19.205	7.7355	7.7385	7.7433	7.748	7.7504	7.7493	7.7443	7.7361	7.726	7.7151	7.7044	7.6942	7.6843	7.6745	7.6646	7.6551	7.647	7.6419	7.6417	7.6479	7.6615	7.6823	7.709	7.7392	7.7699	7.7982	7.8217	7.8385	7.8476	7.8485	7.8406	7.824	7.7986	7.7649	7.7236	7.6764	7.6251	7.5723	7.5209	7.474	7.4345	7.4048	7.3864	7.3793	7.3821	7.3918	7.4045	7.4157
	18.37	7.6123	7.614	7.6164	7.618	7.6172	7.6134	7.6066	7.5979	7.5888	7.5809	7.5752	7.572	7.5711	7.572	7.5744	7.5781	7.5837	7.5923	7.6051	7.6231	7.6466	7.675	7.7064	7.7386	7.7688	7.7946	7.8144	7.8274	7.8335	7.833	7.826	7.8128	7.7934	7.7678	7.7364	7.7002	7.6608	7.6203	7.5815	7.5472	7.5203	7.503	7.4962	7.4995	7.5112	7.528	7.546	7.561
	17.535	7.4632	7.4642	7.4654	7.4657	7.4641	7.4602	7.4543	7.4477	7.4419	7.4384	7.4384	7.442	7.4491	7.4591	7.4713	7.4856	7.502	7.5213	7.5439	7.5705	7.6008	7.6337	7.6673	7.6991	7.7269	7.7488	7.7641	7.7728	7.7759	7.7744	7.769	7.7601	7.7478	7.7317	7.7119	7.6887	7.663	7.6367	7.612	7.5915	7.5778	7.5726	7.5765	7.5887	7.6071	7.6286	7.6493	7.6657
	16.7	7.2984	7.2994	7.3009	7.3021	7.3022	7.3009	7.2986	7.2964	7.2958	7.2979	7.3036	7.3133	7.3268	7.3433	7.3624	7.3838	7.4072	7.4332	7.4619	7.4934	7.527	7.5613	7.5944	7.6239	7.648	7.6653	7.676	7.6809	7.6817	7.6798	7.6768	7.673	7.6685	7.6628	7.6552	7.6457	7.6345	7.623	7.6129	7.6064	7.6056	7.6117	7.6249	7.6441	7.667	7.6908	7.7121	7.7281
	15.865	7.1281	7.1299	7.1332	7.1371	7.1411	7.1448	7.1483	7.1525	7.1581	7.1662	7.1774	7.1919	7.2096	7.2299	7.2525	7.2771	7.3037	7.3323	7.3632	7.3958	7.4295	7.4626	7.4932	7.5192	7.5391	7.5522	7.5591	7.5612	7.5608	7.5598	7.5598	7.5615	7.5649	7.5692	7.5734	7.5769	7.5795	7.582	7.5856	7.592	7.6026	7.6183	7.6389	7.663	7.6885	7.7126	7.7328	7.7471
	15.03	6.9617	6.9649	6.971	6.9792	6.9886	6.9988	7.0095	7.0208	7.033	7.0467	7.0623	7.0799	7.0994	7.1207	7.1436	7.168	7.194	7.2219	7.2515	7.2824	7.3136	7.3437	7.3707	7.393	7.4092	7.4193	7.424	7.4251	7.4251	7.4261	7.4299	7.4372	7.4477	7.4607	7.4749	7.4893	7.5035	7.5176	7.5325	7.5494	7.5691	7.5921	7.6177	7.6445	7.6705	7.6934	7.7114	7.7234
	14.195	6.8067	6.8117	6.8212	6.8343	6.85	6.8672	6.8851	6.9031	6.9211	6.9391	6.9573	6.9759	6.9949	7.0146	7.035	7.0565	7.0794	7.1039	7.13	7.1572	7.1847	7.2111	7.2347	7.254	7.2681	7.2771	7.2818	7.2842	7.2865	7.2908	7.2987	7.311	7.3274	7.3469	7.3683	7.3904	7.4126	7.4348	7.4575	7.4815	7.5071	7.5344	7.5625	7.5898	7.6146	7.6352	7.6505	7.6601
	13.36	6.6691	6.6759	6.6889	6.7069	6.7284	6.7518	6.7757	6.799	6.8209	6.8411	6.8597	6.877	6.8933	6.9091	6.9251	6.9419	6.96	6.9798	7.0014	7.0244	7.0481	7.0711	7.0923	7.1104	7.1245	7.1349	7.1422	7.1481	7.1544	7.1631	7.1753	7.1918	7.2121	7.2354	7.2605	7.2864	7.3124	7.3386	7.365	7.3923	7.4204	7.449	7.4771	7.5032	7.5256	7.5434	7.556	7.5635
	12.525	6.5526	6.561	6.577	6.599	6.6251	6.6531	6.6809	6.7069	6.7301	6.7498	6.7663	6.78	6.7916	6.8021	6.8126	6.8238	6.8366	6.8515	6.8687	6.8879	6.9086	6.9297	6.9502	6.9691	6.9856	6.9997	7.0119	7.0232	7.035	7.0485	7.0648	7.084	7.1061	7.1302	7.1555	7.1812	7.207	7.2329	7.2592	7.2862	7.3138	7.3413	7.3676	7.3912	7.411	7.426	7.4365	7.443
	11.69	6.4592	6.4687	6.4868	6.5115	6.5403	6.5705	6.5995	6.6253	6.6466	6.6631	6.675	6.6832	6.6888	6.6932	6.6976	6.7034	6.7113	6.722	6.7357	6.7523	6.7714	6.7922	6.8139	6.8356	6.8565	6.8762	6.8948	6.9126	6.9303	6.9485	6.9679	6.9884	7.0099	7.0319	7.0541	7.0761	7.0981	7.1204	7.1435	7.1677	7.1926	7.2174	7.2411	7.2622	7.2797	7.293	7.3025	7.3093
	10.855	6.389	6.3991	6.4182	6.4439	6.4732	6.5029	6.5301	6.5527	6.5695	6.5803	6.5857	6.587	6.5859	6.584	6.5829	6.5838	6.5879	6.5956	6.6071	6.6226	6.6416	6.6638	6.6882	6.7142	6.7406	6.7669	6.7922	6.8165	6.8395	6.8614	6.8823	6.9021	6.9207	6.9382	6.9547	6.9705	6.9863	7.0029	7.021	7.0408	7.0621	7.084	7.1053	7.1247	7.1411	7.1543	7.1647	7.1733
	10.02	6.3407	6.3508	6.3697	6.3946	6.4222	6.4489	6.4718	6.4886	6.4986	6.5019	6.4997	6.4938	6.486	6.4785	6.4727	6.4702	6.4716	6.4777	6.4885	6.5042	6.5245	6.5491	6.5772	6.608	6.6402	6.6725	6.7039	6.7333	6.76	6.7837	6.804	6.821	6.8349	6.8459	6.855	6.8631	6.8716	6.8817	6.8942	6.9096	6.9276	6.9473	6.9674	6.9865	7.0038	7.0188	7.0318	7.0439
	9.185	6.312	6.3216	6.3391	6.3616	6.3855	6.4071	6.4235	6.4329	6.4347	6.4298	6.4198	6.407	6.3936	6.3816	6.3726	6.368	6.3683	6.3739	6.3852	6.402	6.4244	6.4519	6.4838	6.519	6.5561	6.5932	6.6286	6.6609	6.689	6.7119	6.7294	6.7416	6.749	6.7525	6.7535	6.7536	6.7549	6.7587	6.7664	6.7783	6.7941	6.813	6.8335	6.8542	6.8742	6.8928	6.9102	6.927
	8.35	6.3007	6.309	6.3241	6.3428	6.3615	6.3765	6.3851	6.386	6.3793	6.3664	6.3493	6.3308	6.3131	6.2982	6.2877	6.2824	6.2828	6.2891	6.3014	6.3199	6.3444	6.3746	6.4096	6.4482	6.4883	6.5279	6.5648	6.5973	6.6237	6.6434	6.656	6.6618	6.6618	6.6574	6.6506	6.6436	6.6386	6.6375	6.6417	6.6515	6.6668	6.6864	6.7089	6.7329	6.757	6.7806	6.8032	6.8251
	7.515	6.3046	6.3114	6.3232	6.3371	6.3494	6.3569	6.3571	6.3494	6.3345	6.3144	6.2916	6.269	6.2488	6.2328	6.2222	6.2174	6.2187	6.2262	6.2398	6.2597	6.2859	6.3179	6.3547	6.3947	6.4356	6.4751	6.5107	6.5404	6.5627	6.5769	6.5831	6.5817	6.5743	6.5626	6.5491	6.5363	6.5268	6.5226	6.5249	6.5343	6.5504	6.5721	6.5979	6.626	6.655	6.6838	6.7116	6.7382
	6.68	6.3228	6.3277	6.3357	6.344	6.3494	6.3489	6.3408	6.325	6.3028	6.2768	6.2499	6.2248	6.2038	6.1882	6.1786	6.1752	6.1779	6.1865	6.2011	6.2218	6.2485	6.2808	6.3176	6.3568	6.3962	6.4329	6.4644	6.4889	6.5051	6.5125	6.5115	6.5032	6.4891	6.4716	6.4533	6.4368	6.4247	6.4191	6.4213	6.4316	6.4496	6.4741	6.5034	6.5358	6.5694	6.6028	6.6347	6.6645
	5.845	6.3546	6.3574	6.3613	6.3638	6.3621	6.3538	6.3378	6.3148	6.2866	6.2562	6.2268	6.2008	6.1803	6.1661	6.1583	6.1566	6.1605	6.1699	6.1846	6.2049	6.2308	6.2616	6.2962	6.3324	6.3676	6.3992	6.4246	6.4421	6.451	6.4512	6.4435	6.4292	6.4103	6.389	6.3681	6.3501	6.3374	6.3321	6.3353	6.3472	6.3675	6.3948	6.4274	6.4633	6.5004	6.5367	6.5708	6.6017
	5.01	6.3992	6.3997	6.3996	6.3965	6.388	6.3725	6.3497	6.3206	6.2878	6.2544	6.2237	6.1981	6.1789	6.1667	6.1609	6.1607	6.1656	6.1749	6.1889	6.2075	6.2308	6.2583	6.2886	6.3195	6.3485	6.373	6.3907	6.4004	6.4017	6.3952	6.3818	6.3634	6.3417	6.3191	6.2979	6.2805	6.2689	6.2651	6.2699	6.2837	6.3059	6.3354	6.3702	6.4082	6.4469	6.4841	6.5181	6.5475
	4.175	6.4544	6.453	6.449	6.4407	6.4263	6.4046	6.3761	6.3424	6.3064	6.2714	6.2406	6.2161	6.1988	6.1887	6.1848	6.1859	6.1911	6.1998	6.2119	6.2275	6.2469	6.2693	6.2934	6.3173	6.3384	6.3544	6.3636	6.3653	6.3595	6.3472	6.33	6.3094	6.2872	6.2655	6.2461	6.2309	6.2216	6.2198	6.2264	6.2416	6.2651	6.2956	6.3311	6.3692	6.4074	6.4432	6.4745	6.5
	3.34	6.5166	6.5134	6.5061	6.4934	6.4741	6.4476	6.4149	6.3781	6.3403	6.305	6.2751	6.2524	6.2373	6.2294	6.2273	6.2294	6.2345	6.2419	6.2515	6.2634	6.2776	6.2937	6.3104	6.326	6.3381	6.3451	6.3456	6.3395	6.3275	6.3109	6.2914	6.2705	6.2498	6.2307	6.2145	6.2025	6.1961	6.1964	6.2044	6.2203	6.2438	6.2737	6.3081	6.3445	6.38	6.4121	6.4386	6.4583
	2.505	6.5803	6.5756	6.5657	6.5496	6.5265	6.4967	6.4614	6.4232	6.3853	6.351	6.3229	6.3026	6.2901	6.2846	6.2842	6.2872	6.2922	6.2983	6.3052	6.313	6.3217	6.3309	6.3396	6.3462	6.3491	6.3469	6.3392	6.3261	6.309	6.2895	6.2691	6.2494	6.2315	6.216	6.2037	6.1953	6.1916	6.1937	6.2022	6.2178	6.24	6.2679	6.2994	6.3321	6.363	6.3895	6.4096	6.422
	1.67	6.6394	6.6337	6.6217	6.603	6.5775	6.5458	6.5096	6.4717	6.4351	6.4031	6.378	6.3609	6.3515	6.3486	6.3503	6.3546	6.3598	6.365	6.3696	6.3736	6.3769	6.3794	6.3801	6.3781	6.3722	6.3616	6.3465	6.3276	6.3066	6.2852	6.2652	6.2475	6.2329	6.2213	6.2129	6.2078	6.2064	6.2095	6.2178	6.2319	6.2517	6.2762	6.3034	6.3309	6.3558	6.3754	6.3879	6.3924
	0.835	6.6885	6.6818	6.6683	6.648	6.6211	6.5888	6.5532	6.5169	6.4832	6.4548	6.4337	6.4206	6.415	6.4154	6.4198	6.426	6.4322	6.4372	6.4403	6.4413	6.44	6.4365	6.4301	6.4204	6.4067	6.3889	6.3677	6.3443	6.3207	6.2986	6.2796	6.2644	6.2531	6.2453	6.2403	6.2379	6.2381	6.2415	6.2489	6.2608	6.2773	6.2974	6.3194	6.3407	6.3586	6.3707	6.3752	6.3718
	0	6.7236	6.7163	6.7017	6.6803	6.6529	6.6211	6.587	6.5537	6.5239	6.5001	6.4839	6.4757	6.4747	6.4791	6.4869	6.4958	6.5039	6.5097	6.5123	6.5112	6.5065	6.498	6.4858	6.4696	6.4496	6.4262	6.4006	6.3743	6.3494	6.3277	6.3104	6.2979	6.2898	6.2852	6.2831	6.2828	6.284	6.2873	6.2934	6.3028	6.3156	6.331	6.3473	6.3621	6.3728	6.3772	6.3741	6.3633
[truncated: 313 more columns]

## Sheet: Panel h - Headgroup density
Figure 1 Panel h
Headgroup density
			Theta (degrees)
			-54	-52.9979	-51.9957	-50.9936	-49.9914	-48.9893	-47.9872	-46.985	-45.9829	-44.9807	-43.9786	-42.9764	-41.9743	-40.9722	-39.97	-38.9679	-37.9657	-36.9636	-35.9615	-34.9593	-33.9572	-32.955	-31.9529	-30.9507	-29.9486	-28.9465	-27.9443	-26.9422	-25.94	-24.9379	-23.9358	-22.9336	-21.9315	-20.9293	-19.9272	-18.9251	-17.9229	-16.9208	-15.9186	-14.9165	-13.9143	-12.9122	-11.9101	-10.9079	-9.90578	-8.90364	-7.9015
	Z (Å)	-26.6486	0.19883	0.207086	0.215217	0.223189	0.23097	0.23853	0.245839	0.252869	0.259595	0.265997	0.272053	0.277748	0.283069	0.288006	0.292554	0.29671	0.300476	0.303857	0.306862	0.309505	0.3118	0.313768	0.315431	0.316815	0.317947	0.318857	0.319579	0.320145	0.320592	0.320955	0.321269	0.321573	0.321902	0.322291	0.322774	0.323384	0.324152	0.325105	0.326271	0.327671	0.329325	0.331249	0.333457	0.335956	0.338753	0.341848	0.345238
		-25.8148	0.215001	0.223995	0.232863	0.24157	0.25008	0.258362	0.266383	0.274115	0.28153	0.288605	0.295319	0.301653	0.307595	0.313133	0.31826	0.322974	0.327276	0.33117	0.334666	0.337775	0.340515	0.342905	0.344967	0.346728	0.348217	0.349464	0.350502	0.351367	0.352094	0.352721	0.353284	0.353821	0.35437	0.354966	0.355645	0.356441	0.357384	0.358505	0.359829	0.361379	0.363178	0.36524	0.367579	0.370205	0.373121	0.376331	0.37983
		-24.981	0.231127	0.240868	0.250484	0.259937	0.26919	0.278209	0.28696	0.295413	0.303538	0.31131	0.318706	0.325708	0.3323	0.33847	0.34421	0.349517	0.354391	0.358837	0.362862	0.366479	0.369705	0.372559	0.375064	0.377246	0.379134	0.380761	0.382158	0.383362	0.38441	0.385338	0.386186	0.386991	0.38779	0.388622	0.389522	0.390524	0.39166	0.39296	0.394451	0.396157	0.398099	0.400293	0.402753	0.405489	0.408505	0.411804	0.415381
		-24.1473	0.247055	0.257545	0.267911	0.278116	0.288119	0.297885	0.307377	0.316564	0.325414	0.3339	0.342	0.349691	0.356957	0.363785	0.370167	0.376097	0.381576	0.386607	0.391198	0.395361	0.399111	0.402469	0.405456	0.4081	0.410429	0.412475	0.414272	0.415855	0.417261	0.418528	0.419695	0.420799	0.42188	0.422974	0.424118	0.425346	0.42669	0.428182	0.429847	0.43171	0.433792	0.436111	0.43868	0.441508	0.4446	0.447959	0.451582
		-23.3135	0.262635	0.273868	0.284982	0.295937	0.30669	0.317204	0.327442	0.337369	0.346953	0.356165	0.36498	0.373376	0.381335	0.388842	0.395888	0.402468	0.408579	0.414225	0.419412	0.424153	0.428462	0.432359	0.435866	0.439009	0.441816	0.444319	0.446552	0.44855	0.45035	0.451989	0.453507	0.454941	0.456329	0.45771	0.459119	0.46059	0.462157	0.463849	0.465693	0.467714	0.469933	0.472366	0.475029	0.477929	0.481074	0.484464	0.488097
		-22.4797	0.277724	0.289689	0.30154	0.313236	0.324732	0.33599	0.34697	0.357637	0.367957	0.377899	0.387436	0.396546	0.405209	0.413409	0.421136	0.428383	0.435147	0.441431	0.447241	0.452587	0.457484	0.46195	0.466007	0.46968	0.472998	0.475991	0.478693	0.481138	0.483363	0.485404	0.487301	0.489091	0.490812	0.4925	0.494192	0.495922	0.497721	0.49962	0.501646	0.503823	0.506172	0.508709	0.51145	0.514402	0.517572	0.520962	0.52457
		-21.646	0.292192	0.304869	0.31744	0.32986	0.342086	0.354075	0.365788	0.377187	0.388236	0.398905	0.409164	0.418989	0.428361	0.437261	0.445678	0.453604	0.461035	0.467973	0.474424	0.480395	0.485902	0.49096	0.495593	0.499823	0.503678	0.507188	0.510385	0.513304	0.515979	0.518448	0.520748	0.522915	0.524987	0.527	0.52899	0.530989	0.533029	0.53514	0.537348	0.539677	0.542148	0.544776	0.547577	0.550559	0.553729	0.557088	0.560635
		-20.8122	0.30592	0.319284	0.332551	0.345673	0.358607	0.371309	0.383736	0.395852	0.407618	0.419002	0.429975	0.44051	0.450586	0.460185	0.469293	0.477902	0.486007	0.493609	0.50071	0.50732	0.51345	0.519118	0.524343	0.529148	0.53356	0.537607	0.54132	0.544733	0.547879	0.550794	0.553514	0.556076	0.558514	0.560865	0.563162	0.565438	0.567723	0.570047	0.572435	0.574909	0.577492	0.580198	0.583041	0.586031	0.589174	0.592472	0.595924
		-19.9784	0.318806	0.332827	0.346758	0.360554	0.374168	0.387556	0.400675	0.413484	0.425947	0.438028	0.449698	0.460929	0.471699	0.481987	0.491781	0.501069	0.509846	0.51811	0.525865	0.533118	0.539879	0.546164	0.551991	0.557382	0.562362	0.566958	0.5712	0.575119	0.578749	0.582123	0.585275	0.588241	0.591055	0.59375	0.59636	0.598916	0.601448	0.603982	0.606544	0.609157	0.61184	0.614608	0.617476	0.620452	0.623544	0.626752	0.630077
		-19.1446	0.33077	0.345409	0.359969	0.374404	0.388664	0.402705	0.416484	0.429958	0.44309	0.455843	0.468187	0.480093	0.491537	0.502498	0.512962	0.522916	0.532355	0.541274	0.549677	0.557568	0.564957	0.571858	0.578288	0.584267	0.589819	0.594968	0.599744	0.604175	0.608294	0.612131	0.615721	0.619095	0.622287	0.625329	0.628253	0.631087	0.633861	0.636601	0.63933	0.642071	0.644841	0.647657	0.650531	0.653473	0.656488	0.659581	0.662749
		-18.3109	0.341746	0.356962	0.372111	0.387143	0.40201	0.416667	0.431068	0.445172	0.458939	0.472332	0.485319	0.497871	0.509962	0.521572	0.532683	0.543283	0.553364	0.562922	0.571957	0.580474	0.58848	0.595988	0.603013	0.609574	0.615691	0.62139	0.626696	0.631636	0.636241	0.64054	0.644564	0.648344	0.651911	0.655296	0.658528	0.661636	0.664645	0.667582	0.670468	0.673324	0.676168	0.679015	0.681878	0.684766	0.687684	0.690637	0.693625
		-17.4771	0.351692	0.367439	0.383131	0.398716	0.414147	0.429376	0.444358	0.45905	0.473411	0.487406	0.500999	0.514161	0.526866	0.539092	0.55082	0.562037	0.572734	0.582906	0.59255	0.601671	0.610275	0.618371	0.625975	0.633102	0.639771	0.646006	0.65183	0.657269	0.662349	0.667099	0.671548	0.675725	0.679658	0.683377	0.686908	0.690277	0.693511	0.696633	0.699663	0.702622	0.705526	0.708389	0.711224	0.71404	0.716842	0.719636	0.722421
		-16.6433	0.360585	0.376815	0.393001	0.409091	0.425037	0.440791	0.456307	0.471541	0.486453	0.501004	0.515161	0.528892	0.54217	0.554973	0.567281	0.57908	0.590358	0.601111	0.611334	0.621029	0.630202	0.638861	0.647017	0.654687	0.661887	0.668637	0.674959	0.680876	0.686415	0.691599	0.696457	0.701015	0.705298	0.709335	0.71315	0.716768	0.720212	0.723504	0.726664	0.729711	0.732659	0.735524	0.738316	0.741044	0.743715	0.746334	0.748901
		-15.8096	0.368421	0.385084	0.401713	0.418258	0.434668	0.450896	0.466896	0.482622	0.498035	0.513095	0.527767	0.54202	0.555827	0.569162	0.582006	0.594344	0.606164	0.617457	0.628221	0.638454	0.64816	0.657347	0.666025	0.674206	0.681905	0.689142	0.695935	0.702305	0.708277	0.713872	0.719116	0.724032	0.728646	0.732981	0.737061	0.740909	0.744546	0.747992	0.751266	0.754385	0.757363	0.760215	0.76295	0.765578	0.768105	0.770537	0.772874
		-14.9758	0.375215	0.39226	0.40928	0.426227	0.443049	0.459698	0.476129	0.492296	0.508157	0.523673	0.53881	0.553535	0.567819	0.581637	0.59497	0.607799	0.620113	0.631902	0.643162	0.65389	0.664088	0.673763	0.682921	0.691576	0.699739	0.707426	0.714656	0.721447	0.72782	0.733796	0.739398	0.744646	0.749564	0.754174	0.758496	0.762552	0.766362	0.769944	0.773314	0.77649	0.779484	0.782309	0.784976	0.787494	0.789869	0.792106	0.794208
		-14.142	0.381001	0.398374	0.415734	0.433029	0.45021	0.467227	0.484035	0.500587	0.516843	0.532762	0.54831	0.563452	0.57816	0.592409	0.606177	0.619447	0.632204	0.644439	0.656145	0.66732	0.677963	0.688079	0.697674	0.706758	0.715342	0.72344	0.731067	0.738241	0.74498	0.751302	0.757228	0.762777	0.76797	0.772827	0.777366	0.781607	0.785567	0.789264	0.792714	0.79593	0.798926	0.801714	0.804304	0.806703	0.80892	0.81096	0.812826
		-13.3083	0.385824	0.403476	0.421123	0.438715	0.456201	0.473532	0.490663	0.507547	0.524142	0.540409	0.556311	0.571816	0.586894	0.601518	0.615667	0.629322	0.642469	0.655096	0.667196	0.678765	0.689802	0.70031	0.710293	0.719759	0.728717	0.73718	0.745162	0.752676	0.75974	0.76637	0.772584	0.7784	0.783835	0.788908	0.793636	0.798036	0.802125	0.805917	0.809427	0.812669	0.815655	0.818395	0.8209	0.823177	0.825235	0.827078	0.828712
		-12.4745	0.389745	0.407627	0.425512	0.443349	0.461089	0.478682	0.496081	0.513243	0.530123	0.546683	0.562885	0.578696	0.594087	0.609031	0.623505	0.63749	0.650971	0.663935	0.676375	0.688284	0.699662	0.710508	0.720827	0.730624	0.739908	0.748688	0.756977	0.764788	0.772134	0.779031	0.785494	0.79154	0.797183	0.802441	0.807329	0.811862	0.816055	0.819922	0.823476	0.826729	0.829692	0.832377	0.834792	0.836946	0.838846	0.840498	0.841908
		-11.6407	0.392837	0.410901	0.428977	0.447011	0.464955	0.482759	0.500377	0.517763	0.534875	0.551674	0.568122	0.584185	0.599835	0.615043	0.629786	0.644045	0.657804	0.67105	0.683773	0.695968	0.707632	0.718763	0.729365	0.739442	0.749001	0.758049	0.766598	0.774659	0.782243	0.789365	0.796037	0.802275	0.808092	0.813502	0.818521	0.82316	0.827434	0.831356	0.834936	0.838187	0.841119	0.843743	0.846066	0.848097	0.849844	0.851314	0.852511
		-10.8069	0.395179	0.413384	0.431605	0.449791	0.467893	0.48586	0.503648	0.52121	0.538504	0.55549	0.572132	0.588395	0.604249	0.619667	0.634626	0.649105	0.663088	0.676561	0.689514	0.70194	0.713836	0.7252	0.736032	0.746337	0.75612	0.765387	0.774148	0.782413	0.790191	0.797496	0.804338	0.81073	0.816686	0.822217	0.827337	0.832057	0.83639	0.840347	0.843939	0.847177	0.85007	0.852627	0.854858	0.856771	0.858372	0.85967	0.860671
		-9.97317	0.39686	0.415167	0.433494	0.45179	0.470006	0.488094	0.506006	0.523698	0.541127	0.558253	0.57504	0.591453	0.607463	0.623041	0.638163	0.65281	0.666965	0.680613	0.693743	0.706349	0.718425	0.729969	0.740982	0.751465	0.761423	0.770862	0.779789	0.788212	0.796142	0.803588	0.810561	0.817073	0.823134	0.828755	0.833949	0.838726	0.843097	0.847072	0.850662	0.853876	0.856724	0.859214	0.861354	0.863154	0.86462	0.86576	0.866581
		-9.1394	0.397973	0.416347	0.434743	0.453113	0.471407	0.489575	0.507572	0.525352	0.542873	0.560096	0.576984	0.593502	0.60962	0.625311	0.64055	0.655318	0.669596	0.68337	0.696629	0.709365	0.721573	0.73325	0.744395	0.755009	0.765096	0.774661	0.78371	0.792251	0.800291	0.807841	0.814909	0.821505	0.82764	0.833324	0.838566	0.843378	0.847768	0.851746	0.855322	0.858505	0.861303	0.863725	0.865779	0.867473	0.868815	0.869812	0.870473
		-8.30563	0.398614	0.417024	0.43546	0.453872	0.472209	0.490424	0.50847	0.526302	0.543879	0.56116	0.578109	0.594692	0.610878	0.62664	0.641953	0.656798	0.671155	0.685012	0.698355	0.711178	0.723473	0.735238	0.746471	0.757174	0.767348	0.776997	0.786129	0.794748	0.802862	0.810479	0.817609	0.82426	0.83044	0.83616	0.841429	0.846255	0.850648	0.854616	0.858169	0.861314	0.86406	0.866415	0.868387	0.869984	0.871215	0.872086	0.872607
		-7.47186	0.398879	0.417303	0.435752	0.454179	0.472532	0.490765	0.508831	0.526685	0.544285	0.561591	0.578568	0.59518	0.611399	0.627195	0.642545	0.657429	0.671828	0.685728	0.699117	0.711987	0.72433	0.736144	0.747427	0.758179	0.768402	0.7781	0.787277	0.79594	0.804095	0.81175	0.818911	0.825589	0.83179	0.837524	0.842798	0.847622	0.852004	0.855951	0.859472	0.862576	0.865269	0.86756	0.869457	0.870968	0.8721	0.872862	0.873262
		-6.63809	0.398868	0.417284	0.435728	0.454148	0.472496	0.490724	0.508785	0.526635	0.544232	0.561537	0.578513	0.595127	0.611348	0.627149	0.642505	0.657396	0.671804	0.685714	0.699116	0.711998	0.724357	0.736186	0.747485	0.758254	0.768493	0.778207	0.7874	0.796077	0.804244	0.811908	0.819077	0.825758	0.831958	0.837687	0.84295	0.847758	0.852117	0.856034	0.859519	0.862578	0.865219	0.86745	0.869278	0.870712	0.871759	0.872428	0.872727
		-5.80432	0.398675	0.417071	0.435493	0.453892	0.472218	0.490423	0.508461	0.526289	0.543863	0.561146	0.5781	0.594692	0.610892	0.626672	0.642009	0.656882	0.671273	0.685167	0.698553	0.711422	0.723767	0.735585	0.746872	0.75763	0.767859	0.777563	0.786745	0.795411	0.803567	0.811218	0.818373	0.825037	0.831219	0.836926	0.842166	0.846945	0.851272	0.855154	0.858598	0.861611	0.864202	0.866377	0.868144	0.86951	0.870485	0.871076	0.871292
		-4.97055	0.398393	0.416761	0.435153	0.45352	0.471813	0.489983	0.507987	0.525778	0.543316	0.560561	0.577477	0.594031	0.610193	0.625935	0.641234	0.656069	0.670423	0.68428	0.69763	0.710463	0.722774	0.734557	0.745811	0.756536	0.766733	0.776405	0.785557	0.794192	0.802317	0.809937	0.817061	0.823693	0.829843	0.835516	0.840721	0.845464	0.849752	0.853593	0.856993	0.859961	0.862503	0.864626	0.866338	0.867647	0.86856	0.869087	0.869236
		-4.13678	0.398114	0.416449	0.434806	0.453136	0.471391	0.489521	0.507482	0.52523	0.542723	0.559921	0.57679	0.593295	0.609407	0.625099	0.640347	0.655131	0.669433	0.683239	0.696537	0.709319	0.721579	0.733312	0.744517	0.755192	0.765341	0.774966	0.78407	0.79266	0.800739	0.808315	0.815394	0.821983	0.828089	0.833719	0.83888	0.84358	0.847824	0.851621	0.854977	0.857899	0.860394	0.862469	0.864133	0.865391	0.866253	0.866728	0.866823
		-3.30301	0.39792	0.416224	0.434547	0.452841	0.471056	0.489145	0.507063	0.524765	0.542209	0.559358	0.576174	0.592626	0.608682	0.624317	0.639507	0.654231	0.668473	0.682219	0.695456	0.708177	0.720375	0.732047	0.74319	0.753806	0.763895	0.773461	0.782507	0.791039	0.799063	0.806584	0.813609	0.820145	0.8262	0.831779	0.836891	0.841542	0.845739	0.849488	0.852798	0.855675	0.858125	0.860156	0.861775	0.862989	0.863808	0.864238	0.86429
		-2.46924	0.397892	0.416169	0.434464	0.452726	0.470906	0.488958	0.506835	0.524493	0.541891	0.558991	0.575756	0.592153	0.608153	0.62373	0.638859	0.653521	0.6677	0.68138	0.694552	0.707206	0.719337	0.730941	0.742017	0.752565	0.762588	0.772087	0.781068	0.789535	0.797495	0.804954	0.811919	0.818396	0.824393	0.829916	0.834974	0.839572	0.843718	0.847419	0.850682	0.853512	0.855918	0.857906	0.859484	0.860658	0.861438	0.861831	0.861846
		-1.63547	0.398101	0.416362	0.434636	0.452875	0.471029	0.48905	0.506894	0.524515	0.541873	0.558929	0.575648	0.591995	0.607943	0.623464	0.638535	0.653136	0.667252	0.680868	0.693973	0.706559	0.718621	0.730155	0.741161	0.751638	0.761589	0.771018	0.779929	0.788327	0.796219	0.803611	0.81051	0.816924	0.822859	0.828322	0.833322	0.837864	0.841956	0.845606	0.848818	0.851602	0.853962	0.855908	0.857444	0.85858	0.859323	0.859682	0.859664
		-0.801702	0.398613	0.416869	0.435136	0.453363	0.471502	0.489505	0.507326	0.524921	0.542248	0.55927	0.57595	0.592256	0.608158	0.623629	0.638648	0.653194	0.667251	0.680805	0.693846	0.706366	0.71836	0.729826	0.740761	0.751167	0.761046	0.770403	0.779241	0.787568	0.795389	0.802711	0.809541	0.815887	0.821756	0.827156	0.832093	0.836576	0.840611	0.844205	0.847365	0.850098	0.852411	0.854311	0.855806	0.856901	0.857606	0.857929	0.857878
		0.0320681	0.399485	0.417751	0.436025	0.454256	0.472394	0.490392	0.508204	0.525786	0.543095	0.560095	0.576748	0.593022	0.608888	0.62432	0.639294	0.653792	0.667797	0.681296	0.694278	0.706737	0.718667	0.730065	0.740931	0.751267	0.761075	0.77036	0.779125	0.787379	0.795126	0.802376	0.809134	0.815409	0.821209	0.826541	0.831412	0.83583	0.839803	0.843337	0.84644	0.849118	0.851379	0.853229	0.854676	0.855727	0.85639	0.856673	0.856585
		0.865838	0.400763	0.419058	0.437356	0.455607	0.473761	0.491771	0.509589	0.527172	0.544479	0.56147	0.578109	0.594364	0.610206	0.625609	0.640549	0.655008	0.668969	0.68242	0.69535	0.707753	0.719624	0.730959	0.74176	0.752028	0.761766	0.770978	0.779671	0.78785	0.795523	0.802697	0.80938	0.815581	0.821307	0.826565	0.831365	0.835713	0.839618	0.843085	0.846124	0.84874	0.850941	0.852734	0.854125	0.855124	0.855737	0.855973	0.85584
		1.69961	0.402487	0.420828	0.439169	0.457459	0.475647	0.493685	0.511527	0.529128	0.546447	0.563444	0.580084	0.596334	0.612165	0.62755	0.642467	0.656897	0.670824	0.684236	0.697121	0.709474	0.72129	0.732568	0.743306	0.753508	0.763177	0.772318	0.780936	0.78904	0.796635	0.803731	0.810335	0.816456	0.822102	0.827282	0.832003	0.836273	0.840101	0.843493	0.846458	0.849003	0.851134	0.852859	0.854185	0.855121	0.855674	0.855851	0.855663
		2.53338	0.404684	0.423092	0.441495	0.459842	0.478082	0.496167	0.51405	0.531686	0.549033	0.566052	0.582707	0.598966	0.614798	0.630178	0.645083	0.659494	0.673396	0.686775	0.699623	0.711932	0.723699	0.734921	0.7456	0.755738	0.765338	0.774407	0.78295	0.790975	0.798489	0.805501	0.812021	0.818055	0.823614	0.828706	0.833339	0.837522	0.841263	0.844569	0.847449	0.849909	0.851958	0.853603	0.854851	0.85571	0.856188	0.856293	0.856035
		3.36715	0.40737	0.425864	0.444349	0.462772	0.481083	0.499232	0.517173	0.53486	0.552252	0.569308	0.585993	0.602273	0.618119	0.633505	0.648408	0.66281	0.676694	0.690049	0.702864	0.715134	0.726855	0.738025	0.748646	0.758719	0.76825	0.777244	0.785708	0.79365	0.801077	0.808	0.814427	0.820367	0.825829	0.830823	0.835357	0.83944	0.843081	0.846288	0.849068	0.85143	0.853381	0.854929	0.856082	0.856848	0.857236	0.857253	0.856908
		4.20092	0.410553	0.429151	0.447736	0.466253	0.484652	0.502883	0.520898	0.538653	0.556103	0.57321	0.589937	0.60625	0.622121	0.637523	0.652433	0.666833	0.680706	0.694042	0.706829	0.719063	0.730739	0.741858	0.752419	0.762426	0.771885	0.7808	0.789179	0.797031	0.804365	0.811189	0.817513	0.823348	0.828701	0.833584	0.838006	0.841975	0.8455	0.848591	0.851255	0.853501	0.855337	0.856771	0.857812	0.858467	0.858745	0.858654	0.858205
		5.03469	0.414224	0.432946	0.451647	0.470275	0.488779	0.507106	0.525211	0.543045	0.560568	0.577737	0.594517	0.610874	0.626779	0.642204	0.657128	0.671531	0.685398	0.698717	0.711478	0.723676	0.735308	0.746373	0.756872	0.766809	0.776189	0.785018	0.793306	0.801059	0.808288	0.815002	0.821212	0.826927	0.832158	0.836915	0.841208	0.845046	0.848439	0.851395	0.853925	0.856036	0.857738	0.859038	0.859945	0.860469	0.860617	0.8604	0.859826
		5.86846	0.418367	0.437227	0.456061	0.474815	0.493436	0.511874	0.530079	0.548006	0.56561	0.582852	0.599694	0.616101	0.632046	0.6475	0.662441	0.67685	0.690712	0.704015	0.716749	0.72891	0.740494	0.7515	0.761931	0.77179	0.781084	0.789819	0.798004	0.805647	0.812759	0.819349	0.82543	0.831011	0.836102	0.840716	0.844862	0.84855	0.851791	0.854594	0.856968	0.858924	0.86047	0.861615	0.862368	0.862739	0.862737	0.862371	0.861652
		6.70223	0.42295	0.441962	0.460941	0.479833	0.498583	0.517141	0.535458	0.553485	0.571179	0.588499	0.605408	0.621871	0.637858	0.653343	0.668303	0.682718	0.696574	0.709857	0.722561	0.734679	0.746208	0.757149	0.767503	0.777275	0.786472	0.7951	0.803169	0.810688	0.817668	0.824119	0.830053	0.835482	0.840416	0.844867	0.848846	0.852364	0.855432	0.85806	0.860258	0.862036	0.863404	0.864372	0.86495	0.865146	0.864972	0.864437	0.863552
		7.536	0.427932	0.447106	0.46624	0.485278	0.504166	0.522851	0.541285	0.559418	0.577206	0.594608	0.611586	0.628105	0.644135	0.659649	0.674625	0.689042	0.702886	0.716146	0.728811	0.740878	0.752344	0.763208	0.773475	0.783147	0.792233	0.80074	0.808678	0.816057	0.822887	0.829181	0.83495	0.840207	0.844963	0.849231	0.853023	0.856349	0.859222	0.861653	0.863652	0.865231	0.866399	0.867168	0.867547	0.867548	0.867181	0.866456	0.865386
		8.36977	0.433256	0.452599	0.471894	0.491084	0.510114	0.528931	0.547484	0.565724	0.583607	0.60109	0.618135	0.634708	0.650777	0.666316	0.681301	0.695714	0.709539	0.722764	0.735382	0.747386	0.758776	0.769551	0.779715	0.789274	0.798233	0.806602	0.814391	0.821611	0.828273	0.83439	0.839974	0.845038	0.849596	0.853659	0.857241	0.860354	0.86301	0.865221	0.867	0.868357	0.869303	0.869852	0.870012	0.869797	0.869216	0.868283	0.867009
		9.20354	0.438856	0.458372	0.477831	0.497174	0.516346	0.535294	0.553965	0.57231	0.590284	0.607844	0.624951	0.64157	0.657671	0.673226	0.688211	0.702609	0.716403	0.729582	0.742138	0.754067	0.765365	0.776036	0.786081	0.795507	0.804322	0.812535	0.820156	0.827197	0.83367	0.839589	0.844967	0.849817	0.854154	0.857991	0.861342	0.864219	0.866637	0.868607	0.870143	0.871257	0.871962	0.87227	0.872192	0.871742	0.870931	0.869773	0.868279
		10.0373	0.444654	0.464342	0.483962	0.503456	0.522767	0.541841	0.560624	0.579068	0.597125	0.614753	0.631913	0.648569	0.66469	0.680248	0.695222	0.70959	0.723339	0.736456	0.748935	0.76077	0.77196	0.782507	0.792415	0.80169	0.810341	0.818376	0.825809	0.83265	0.838914	0.844614	0.849764	0.854379	0.858474	0.862063	0.865161	0.867782	0.86994	0.871649	0.872923	0.873776	0.87422	0.874269	0.873936	0.873235	0.872179	0.870781	0.869055
		10.8711	0.450562	0.470416	0.490192	0.509829	0.529271	0.548461	0.567347	0.585878	0.604007	0.621691	0.63889	0.655568	0.671694	0.687241	0.702185	0.716508	0.730193	0.743231	0.755613	0.767336	0.778398	0.788802	0.798552	0.807655	0.81612	0.823958	0.831181	0.837802	0.843834	0.849294	0.854195	0.858554	0.862386	0.865707	0.868532	0.870877	0.872757	0.874187	0.875181	0.875755	0.875923	0.875699	0.875097	0.874133	0.872819	0.871172	0.869204
		11.7048	0.45648	0.47649	0.49641	0.516179	0.535738	0.555032	0.574006	0.59261	0.610795	0.628518	0.645739	0.662422	0.678535	0.694051	0.708947	0.723203	0.736805	0.749743	0.762007	0.773597	0.784509	0.794748	0.804319	0.813229	0.821487	0.829106	0.836098	0.842476	0.848257	0.853456	0.858089	0.862172	0.865722	0.868756	0.871291	0.873342	0.874928	0.876062	0.876763	0.877044	0.876923	0.876415	0.875534	0.874298	0.87272	0.870816	0.868603
		12.5386	0.462299	0.482451	0.5025	0.522384	0.542044	0.561424	0.580467	0.599124	0.617345	0.635087	0.652309	0.668975	0.685054	0.700517	0.715342	0.72951	0.743006	0.75582	0.767945	0.779378	0.790119	0.800171	0.80954	0.818234	0.826265	0.833643	0.840383	0.846499	0.852009	0.856928	0.861273	0.865062	0.868314	0.871045	0.873274	0.875019	0.876296	0.877124	0.877519	0.877499	0.877081	0.876281	0.875116	0.873603	0.871758	0.869597	0.867138
		13.3724	0.467904	0.488178	0.508335	0.528314	0.548053	0.567496	0.586586	0.605273	0.623507	0.641243	0.658442	0.675067	0.691086	0.706472	0.721202	0.735257	0.748623	0.761289	0.773251	0.784504	0.795049	0.804892	0.814037	0.822494	0.830275	0.837393	0.843861	0.849697	0.854917	0.859539	0.863581	0.867062	0.87	0.872416	0.874328	0.875754	0.876715	0.877228	0.877311	0.876985	0.876265	0.875172	0.873721	0.871932	0.869822	0.867409	0.86471
		14.2062	0.473171	0.493543	0.513784	0.533831	0.553623	0.573103	0.592214	0.610903	0.629122	0.646826	0.663974	0.680531	0.696463	0.711745	0.726353	0.740268	0.753478	0.765972	0.777745	0.788795	0.799122	0.808732	0.817632	0.825831	0.833343	0.840181	0.846361	0.851899	0.856814	0.861124	0.86485	0.86801	0.870626	0.872716	0.874303	0.875405	0.876044	0.876239	0.876009	0.875376	0.874357	0.872972	0.871242	0.869183	0.866816	0.864159	0.861231
		15.0399	0.477973	0.498413	0.518708	0.538794	0.55861	0.578095	0.597195	0.615857	0.634031	0.651672	0.66874	0.685198	0.701015	0.716163	0.730621	0.74437	0.757397	0.769693	0.781252	0.792074	0.80216	0.811516	0.82015	0.828073	0.835298	0.841839	0.847714	0.852941	0.857538	0.861526	0.864926	0.867758	0.870043	0.871804	0.873063	0.873839	0.874156	0.874035	0.873495	0.87256	0.871248	0.869582	0.867581	0.865265	0.862655	0.85977	0.85663
		15.8737	0.482177	0.502652	0.522968	0.543058	0.562863	0.582321	0.601376	0.619976	0.638071	0.655617	0.672572	0.6889	0.70457	0.719555	0.733834	0.747388	0.760205	0.772277	0.783599	0.79417	0.803993	0.813075	0.821424	0.829052	0.835974	0.842205	0.847763	0.852668	0.856938	0.860597	0.863664	0.866164	0.868118	0.869549	0.870481	0.870935	0.870936	0.870505	0.869665	0.868439	0.866847	0.864913	0.862658	0.860103	0.85727	0.854178	0.850849
		16.7075	0.485649	0.506122	0.52642	0.546478	0.566234	0.585627	0.604601	0.623103	0.641083	0.658498	0.675305	0.69147	0.706961	0.721753	0.735822	0.749154	0.761735	0.773557	0.784618	0.794916	0.804456	0.813245	0.821293	0.828612	0.835218	0.841127	0.846359	0.850934	0.854873	0.858199	0.860934	0.863102	0.864727	0.865833	0.866445	0.866586	0.866281	0.865554	0.864428	0.862928	0.861076	0.858895	0.856408	0.853638	0.850606	0.847335	0.843846
		17.5412	0.488258	0.508687	0.528926	0.54891	0.568576	0.587864	0.606717	0.625082	0.64291	0.660157	0.676781	0.692749	0.708028	0.722594	0.736426	0.749506	0.761825	0.773374	0.784151	0.794156	0.803395	0.811875	0.819607	0.826605	0.832886	0.838466	0.843367	0.847609	0.851216	0.85421	0.856616	0.858458	0.859763	0.860554	0.860859	0.860701	0.860107	0.859103	0.857712	0.85596	0.853871	0.85147	0.848779	0.845824	0.842626	0.839209	0.835594
		18.375	0.489873	0.510214	0.53035	0.550215	0.569748	0.588888	0.607578	0.625766	0.643402	0.660443	0.676849	0.692584	0.707619	0.721929	0.735493	0.748296	0.760327	0.771579	0.782052	0.791746	0.800668	0.808826	0.816232	0.822901	0.82885	0.834098	0.838666	0.842578	0.845855	0.848524	0.850609	0.852137	0.853134	0.853627	0.853642	0.853206	0.852346	0.851088	0.849459	0.847484	0.845189	0.8426	0.83974	0.836635	0.833309	0.829784	0.826083
		19.2088	0.490371	0.510576	0.530561	0.550262	0.569616	0.588563	0.607048	0.625016	0.642421	0.659218	0.675367	0.690836	0.705594	0.719617	0.732886	0.745385	0.757106	0.768042	0.778192	0.78756	0.796152	0.803978	0.81105	0.817385	0.823	0.827916	0.832156	0.835742	0.838699	0.841054	0.842832	0.844062	0.84477	0.844985	0.844734	0.844046	0.842948	0.841467	0.839632	0.837469	0.835004	0.832264	0.829275	0.826062	0.822649	0.819061	0.815319
		20.0426	0.489639	0.509658	0.529443	0.548931	0.568059	0.586768	0.605002	0.622709	0.639841	0.656356	0.672213	0.687381	0.701831	0.715538	0.728485	0.740657	0.752046	0.762647	0.772461	0.78149	0.789742	0.797229	0.803963	0.809963	0.815247	0.819837	0.823755	0.827027	0.829677	0.831734	0.833225	0.834178	0.834622	0.834585	0.834098	0.833188	0.831885	0.830218	0.828214	0.825902	0.823309	0.820463	0.817389	0.814114	0.810662	0.807058	0.803325
		20.8763	0.487576	0.507356	0.52689	0.546116	0.56497	0.583395	0.601334	0.618737	0.635557	0.651751	0.667281	0.682115	0.696226	0.709591	0.722191	0.734015	0.745054	0.755305	0.764769	0.77345	0.781357	0.788502	0.7949	0.800568	0.805527	0.809799	0.813409	0.816381	0.818744	0.820524	0.821751	0.822454	0.822662	0.822406	0.821716	0.820622	0.819153	0.81734	0.81521	0.812795	0.81012	0.807215	0.804106	0.800819	0.79738	0.793813	0.790142
		21.7101	0.484095	0.503584	0.522817	0.54173	0.560263	0.578357	0.595957	0.613015	0.629482	0.645319	0.660488	0.674958	0.688702	0.701699	0.713931	0.725388	0.736062	0.745951	0.755057	0.763384	0.770944	0.777748	0.783813	0.789158	0.793803	0.797772	0.801089	0.803783	0.80588	0.80741	0.808401	0.808886	0.808893	0.808454	0.807601	0.806363	0.804772	0.802858	0.800651	0.79818	0.795474	0.792562	0.789471	0.786227	0.782856	0.779383	0.77583
		22.5439	0.479132	0.498277	0.517156	0.535708	0.553871	0.571589	0.588809	0.60548	0.621558	0.637003	0.65178	0.665857	0.679209	0.691815	0.703661	0.714735	0.725032	0.73455	0.743292	0.751265	0.758479	0.764948	0.770689	0.775721	0.780067	0.783751	0.786799	0.789239	0.791098	0.792407	0.793197	0.793499	0.793344	0.792763	0.79179	0.790454	0.788788	0.786823	0.784589	0.782116	0.779434	0.77657	0.773553	0.77041	0.767165	0.763843	0.760467
		23.3776	0.472642	0.491392	0.509868	0.52801	0.545758	0.563057	0.579854	0.596101	0.611755	0.626776	0.641131	0.654789	0.667726	0.679924	0.691368	0.702048	0.711959	0.721102	0.729479	0.7371	0.743974	0.750117	0.755546	0.760283	0.76435	0.767771	0.770575	0.772789	0.774442	0.775566	0.776192	0.776351	0.776075	0.775398	0.774351	0.772967	0.771277	0.769314	0.767107	0.764688	0.762085	0.759328	0.756444	0.75346	0.7504	0.74729	0.74415
		24.2114	0.464611	0.482914	0.500939	0.518625	0.535915	0.552753	0.56909	0.584878	0.600075	0.614643	0.62855	0.641768	0.654272	0.666046	0.677076	0.687354	0.696876	0.705642	0.713658	0.720932	0.727476	0.733307	0.738442	0.742903	0.746714	0.7499	0.752489	0.75451	0.755993	0.75697	0.757472	0.757532	0.757182	0.756456	0.755386	0.754004	0.752345	0.750438	0.748315	0.746007	0.743543	0.740951	0.73826	0.735495	0.732681	0.729841	0.726998
		25.0452	0.455049	0.472859	0.490387	0.507575	0.524365	0.540706	0.556547	0.571845	0.586557	0.600647	0.614085	0.626844	0.638901	0.65024	0.660849	0.670721	0.679853	0.688246	0.695907	0.702846	0.709074	0.71461	0.719471	0.72368	0.727263	0.730243	0.732651	0.734516	0.735867	0.736738	0.737161	0.737167	0.736791	0.736066	0.735025	0.733701	0.732126	0.730332	0.728351	0.726212	0.723945	0.721579	0.71914	0.716654	0.714146	0.711637	0.709148
		25.8789	0.443999	0.461272	0.478262	0.494912	0.511168	0.526977	0.542294	0.557073	0.571276	0.584869	0.597821	0.610107	0.621706	0.632604	0.642789	0.652256	0.661002	0.669031	0.676349	0.682966	0.688897	0.694158	0.69877	0.702756	0.70614	0.708949	0.711212	0.712958	0.71422	0.715028	0.715417	0.715419	0.715066	0.714394	0.713435	0.712222	0.710788	0.709164	0.707382	0.705471	0.70346	0.701378	0.69925	0.697102	0.694956	0.692835	0.690757
		26.7127	0.431536	0.448233	0.464649	0.480728	0.496418	0.511668	0.526434	0.540674	0.55435	0.567429	0.579883	0.591687	0.602824	0.613279	0.623042	0.632109	0.640478	0.648154	0.655144	0.661459	0.667114	0.672127	0.676518	0.68031	0.683529	0.686202	0.688359	0.690028	0.691243	0.692035	0.692437	0.692483	0.692205	0.691638	0.690814	0.689767	0.688529	0.687131	0.685604	0.683977	0.68228	0.680538	0.678777	0.677022	0.675294	0.673614	0.672
		27.5465	0.417767	0.433856	0.449668	0.465148	0.480246	0.494915	0.509112	0.522796	0.535931	0.548487	0.560436	0.571757	0.582432	0.592447	0.601795	0.610472	0.618478	0.625818	0.632499	0.638534	0.643939	0.64873	0.652931	0.656563	0.659654	0.662229	0.66432	0.665955	0.667168	0.667989	0.668452	0.668591	0.668438	0.668028	0.667392	0.666564	0.665576	0.664458	0.66324	0.661952	0.660621	0.659273	0.657932	0.656622	0.655363	0.654173	0.653071
		28.3803	0.402834	0.418288	0.433471	0.448331	0.46282	0.476892	0.490507	0.503625	0.516214	0.528243	0.539688	0.550528	0.560746	0.570331	0.579276	0.587578	0.595238	0.602262	0.608658	0.61444	0.619622	0.624224	0.628268	0.631776	0.634775	0.637293	0.639359	0.641004	0.642259	0.643155	0.643728	0.644008	0.64403	0.643826	0.643429	0.642871	0.642183	0.641396	0.640538	0.639639	0.638724	0.637818	0.636945	0.636126	0.635381	0.634726	0.634176
		29.214	0.386906	0.401707	0.416246	0.430472	0.444341	0.457809	0.470836	0.483386	0.495428	0.506934	0.51788	0.528247	0.53802	0.54719	0.555748	0.563695	0.571032	0.577765	0.583903	0.589461	0.594453	0.5989	0.602822	0.606243	0.609191	0.611692	0.613775	0.615472	0.616814	0.617831	0.618558	0.619027	0.61927	0.61932	0.619209	0.618968	0.618629	0.618219	0.617768	0.617303	0.616848	0.616428	0.616065	0.615777	0.615583	0.615499	0.615537
		30.0478	0.370183	0.384322	0.398208	0.411796	0.425042	0.437904	0.450346	0.462334	0.473837	0.484829	0.495289	0.505199	0.514545	0.523318	0.531513	0.539129	0.546169	0.55264	0.558552	0.563917	0.568754	0.57308	0.576918	0.580292	0.583227	0.585752	0.587895	0.589687	0.591158	0.59234	0.593266	0.593967	0.594476	0.594824	0.595042	0.595162	0.595212	0.595222	0.595218	0.595225	0.595269	0.595371	0.595551	0.595828	0.596217	0.596732	0.597384
		30.8816	0.35289	0.366365	0.379601	0.392554	0.405182	0.417448	0.429315	0.440752	0.451731	0.462227	0.47222	0.481694	0.490636	0.499039	0.506898	0.514213	0.520987	0.527228	0.532947	0.538156	0.542873	0.547117	0.550909	0.554274	0.557237	0.559826	0.56207	0.563997	0.56564	0.567028	0.568193	0.569167	0.569981	0.570667	0.571253	0.571771	0.572248	0.572712	0.573188	0.573701	0.574273	0.574925	0.575675	0.576541	0.577535	0.578669	0.579953
		31.7153	0.335273	0.348093	0.360688	0.373019	0.385044	0.39673	0.408041	0.418948	0.429426	0.43945	0.449003	0.458069	0.466637	0.4747	0.482255	0.489302	0.495845	0.501893	0.507455	0.512545	0.517181	0.521381	0.525167	0.528562	0.531593	0.534286	0.536669	0.538771	0.540623	0.542255	0.543697	0.54498	0.546135	0.547192	0.54818	0.549126	0.55006	0.551006	0.551988	0.55303	0.554153	0.555375	0.556714	0.558183	0.559794	0.561558	0.563481
		32.5491	0.317591	0.329775	0.341751	0.35348	0.364928	0.376058	0.38684	0.397247	0.407253	0.416837	0.425982	0.434674	0.442904	0.450663	0.457952	0.464769	0.47112	0.477012	0.482457	0.487468	0.492061	0.496257	0.500076	0.503541	0.506677	0.509512	0.512071	0.514385	0.516481	0.51839	0.520142	0.521766	0.523292	0.524748	0.526163	0.527563	0.528975	0.530423	0.53193	0.533517	0.535204	0.537007	0.538941	0.541019	0.543251	0.545645	0.548204
		33.3829	0.300117	0.311692	0.323079	0.33424	0.345141	0.355751	0.36604	0.375982	0.385554	0.394737	0.403514	0.411872	0.419803	0.427301	0.434364	0.440993	0.447192	0.452971	0.45834	0.463312	0.467905	0.472135	0.476026	0.479598	0.482877	0.485889	0.488659	0.491216	0.493589	0.495805	0.497894	0.499884	0.501804	0.503681	0.505542	0.507413	0.509318	0.51128	0.513321	0.51546	0.517714	0.520098	0.522627	0.525309	0.528154	0.531167	0.53435
		34.2166	0.283126	0.294131	0.304967	0.3156	0.325997	0.336129	0.345968	0.35549	0.364674	0.3735	0.381955	0.390025	0.397704	0.404985	0.411868	0.418353	0.424446	0.430155	0.435491	0.440466	0.445097	0.449403	0.453402	0.457119	0.460575	0.463796	0.466808	0.469638	0.472313	0.474861	0.47731	0.479686	0.482017	0.484329	0.486648	0.488998	0.491402	0.493882	0.496456	0.499144	0.501959	0.504917	0.508027	0.511299	0.514739	0.51835	0.522133
		35.0504	0.266892	0.277374	0.287708	0.297862	0.307805	0.31751	0.326951	0.336104	0.344951	0.353472	0.361656	0.369489	0.376965	0.38408	0.390831	0.397221	0.403254	0.408938	0.414284	0.419305	0.424015	0.428434	0.432579	0.436473	0.440139	0.4436	0.446881	0.450008	0.453008	0.455906	0.45873	0.461505	0.464258	0.467012	0.469793	0.472624	0.475524	0.478515	0.481614	0.484838	0.4882	0.491711	0.495382	0.499219	0.503225	0.507404	0.511753
		35.8842	0.251678	0.261695	0.271584	0.281317	0.290864	0.3002	0.309301	0.318144	0.32671	0.334984	0.342953	0.350605	0.357933	0.364933	0.371605	0.377949	0.38397	0.389676	0.395077	0.400184	0.405014	0.409582	0.413908	0.418012	0.421916	0.425642	0.429215	0.43266	0.436	0.439263	0.442472	0.445653	0.44883	0.452027	0.455266	0.458569	0.461955	0.465443	0.469049	0.472787	0.47667	0.480707	0.484907	0.489273	0.493809	0.498513	0.503385
		36.718	0.237737	0.247352	0.256862	0.266239	0.275456	0.284488	0.293312	0.301909	0.310259	0.318347	0.326161	0.333691	0.340929	0.347871	0.354516	0.360866	0.366924	0.372699	0.378198	0.383434	0.388421	0.393174	0.397713	0.402055	0.406223	0.410236	0.41412	0.417896	0.421589	0.425223	0.428822	0.432408	0.436006	0.439637	0.443323	0.447083	0.450935	0.454897	0.458983	0.463205	0.467575	0.472101	0.476788	0.48164	0.486657	0.491839	0.497179
		37.5517	0.2253	0.234585	0.243788	0.25288	0.261838	0.270637	0.279255	0.287674	0.295875	0.303843	0.311567	0.319036	0.326244	0.333185	0.339859	0.346267	0.352412	0.358301	0.363942	0.369346	0.374527	0.379499	0.384279	0.388885	0.393338	0.397657	0.401865	0.405983	0.410034	0.414041	0.418026	0.422011	0.426019	0.430069	0.434182	0.438376	0.442667	0.447072	0.451602	0.45627	0.461085	0.466053	0.471178	0.476463	0.481907	0.487507	0.493257
		38.3855	0.214572	0.223607	0.232579	0.241465	0.25024	0.258881	0.267368	0.275681	0.283803	0.291721	0.299421	0.306894	0.314132	0.321132	0.32789	0.334408	0.340689	0.346737	0.352562	0.358172	0.36358	0.3688	0.373848	0.37874	0.383496	0.388133	0.392674	0.397138	0.401547	0.405923	0.410286	0.414657	0.419057	0.423505	0.428019	0.432616	0.437312	0.44212	0.447053	0.45212	0.457329	0.462686	0.468193	0.473851	0.479659	0.485612	0.491703
		39.2193	0.205733	0.214599	0.223424	0.232185	0.240857	0.249419	0.257851	0.266134	0.274252	0.282188	0.289933	0.297474	0.304805	0.311921	0.318819	0.325499	0.331963	0.338215	0.344262	0.350114	0.355781	0.361276	0.366613	0.371809	0.37688	0.381845	0.386722	0.391532	0.396294	0.401028	0.405754	0.410492	0.41526	0.420076	0.424959	0.429922	0.434981	0.440148	0.445434	0.450847	0.456394	0.462079	0.467905	0.473871	0.479973	0.486208	0.492567
		40.053	0.198928	0.207711	0.216474	0.225194	0.233847	0.242411	0.250867	0.259197	0.267383	0.275411	0.283267	0.290942	0.298428	0.305718	0.312809	0.3197	0.326392	0.332889	0.339196	0.345321	0.351274	0.357067	0.362712	0.368225	0.37362	0.378916	0.384129	0.389278	0.394381	0.399458	0.404527	0.409605	0.414712	0.419863	0.425075	0.430362	0.435737	0.441212	0.446796	0.452496	0.458319	0.464268	0.470345	0.476547	0.482871	0.489312	0.495862
		40.8868	0.194265	0.203055	0.211843	0.220607	0.229324	0.237973	0.246533	0.254986	0.263315	0.271504	0.27954	0.287412	0.295111	0.302631	0.309967	0.317116	0.324079	0.330858	0.337459	0.343886	0.350149	0.356258	0.362225	0.368063	0.373786	0.379411	0.384953	0.39043	0.395859	0.401258	0.406644	0.412033	0.417443	0.42289	0.428388	0.43395	0.439589	0.445316	0.451138	0.457063	0.463096	0.46924	0.475495	0.481859	0.488329	0.494898	0.501559
		41.7206	0.191818	0.200702	0.209604	0.218498	0.227363	0.236177	0.244919	0.253571	0.262115	0.270534	0.278815	0.286945	0.294915	0.302717	0.310346	0.317797	0.32507	0.332166	0.339088	0.345842	0.352434	0.358873	0.36517	0.371337	0.377388	0.383336	0.389196	0.394985	0.400719	0.406413	0.412085	0.417751	0.423425	0.429123	0.434859	0.440645	0.446492	0.452411	0.45841	0.464494	0.470668	0.476935	0.483294	0.489745	0.496282	0.5029	0.509591
		42.5543	0.19162	0.200687	0.209786	0.218895	0.22799	0.237048	0.246049	0.254973	0.263801	0.272516	0.281103	0.289549	0.297844	0.305977	0.313942	0.321734	0.329352	0.336794	0.344062	0.351161	0.358096	0.364875	0.371507	0.378002	0.384373	0.390633	0.396796	0.402876	0.408889	0.41485	0.420774	0.426676	0.432571	0.438474	0.444396	0.450351	0.456348	0.462398	0.468507	0.474683	0.480928	0.487246	0.493635	0.500096	0.506623	0.513211	0.519853
		43.3881	0.193664	0.202999	0.212381	0.221785	0.231187	0.240566	0.249898	0.259162	0.26834	0.277412	0.286363	0.295178	0.303845	0.312353	0.320694	0.328861	0.336852	0.344665	0.352299	0.359757	0.367045	0.374167	0.381133	0.38795	0.394632	0.401188	0.407633	0.413979	0.420242	0.426435	0.432572	0.438669	0.44474	0.450797	0.456853	0.462919	0.469007	0.475125	0.48128	0.487479	0.493726	0.500022	0.506369	0.512765	0.519206	0.525688	0.532203
		44.2219	0.197908	0.207591	0.217333	0.227109	0.236893	0.246662	0.256392	0.266061	0.275648	0.285134	0.2945	0.303731	0.312813	0.321734	0.330484	0.339056	0.347444	0.355645	0.363659	0.371485	0.379129	0.386594	0.393887	0.401016	0.407992	0.414825	0.421527	0.428112	0.434591	0.440979	0.44729	0.453537	0.459735	0.465895	0.47203	0.478152	0.48427	0.490393	0.49653	0.502686	0.508866	0.515071	0.521304	0.527564	0.533847	0.540149	0.546465
		45.0557	0.204268	0.214375	0.22455	0.234768	0.245001	0.255225	0.265414	0.275545	0.285595	0.295544	0.30537	0.315058	0.324592	0.333957	0.343143	0.352141	0.360944	0.369546	0.377947	0.386145	0.394143	0.401944	0.409554	0.41698	0.424231	0.431317	0.438249	0.445038	0.451699	0.458243	0.464685	0.471037	0.477312	0.483524	0.489684	0.495804	0.501894	0.507963	0.514018	0.520067	0.526115	0.532164	0.538216	0.544272	0.55033	0.556386	0.562435
		45.8894	0.212625	0.223224	0.233899	0.244622	0.255365	0.2661	0.276803	0.287445	0.298005	0.308458	0.318783	0.328961	0.338975	0.34881	0.358452	0.367891	0.377119	0.386129	0.394919	0.403486	0.411831	0.419957	0.427868	0.435571	0.443074	0.450385	0.457516	0.464477	0.471281	0.477941	0.48447	0.49088	0.497185	0.503398	0.50953	0.515593	0.521598	0.527554	0.53347	0.539352	0.545207	0.551039	0.556849	0.56264	0.568412	0.57416	0.579884
		46.7232	0.222829	0.233979	0.245211	0.256494	0.267799	0.279095	0.290355	0.301552	0.312658	0.323649	0.334503	0.345197	0.355713	0.366034	0.376145	0.386035	0.395692	0.405111	0.414285	0.423213	0.431893	0.440328	0.448521	0.456477	0.464204	0.471711	0.479008	0.486105	0.493014	0.499748	0.50632	0.512743	0.51903	0.525194	0.531248	0.537202	0.54307	0.548859	0.554581	0.560242	0.56585	0.571409	0.576923	0.582395	0.587826	0.593216	0.598562
		47.557	0.234695	0.246449	0.258287	0.270176	0.282084	0.293981	0.305836	0.317619	0.329301	0.340856	0.352259	0.363487	0.374519	0.385336	0.395922	0.406263	0.416348	0.426168	0.435718	0.444992	0.453991	0.462714	0.471165	0.479348	0.487271	0.494941	0.502369	0.509564	0.51654	0.523307	0.52988	0.536272	0.542495	0.548564	0.554492	0.560291	0.565972	0.571547	0.577026	0.582417	0.587729	0.592969	0.59814	0.603248	0.608294	0.613281	0.618207
		48.3907	0.248018	0.260416	0.272897	0.285428	0.297974	0.310501	0.322977	0.33537	0.347648	0.359784	0.37175	0.38352	0.395073	0.406388	0.417447	0.428235	0.438739	0.448949	0.458858	0.468461	0.477757	0.486745	0.495427	0.503808	0.511895	0.519695	0.527219	0.534476	0.541478	0.54824	0.554773	0.561092	0.56721	0.573142	0.578901	0.5845	0.589953	0.595271	0.600465	0.605546	0.610522	0.615403	0.620193	0.6249	0.629526	0.634076	0.63855
		49.2245	0.262565	0.275638	0.288793	0.301991	0.315197	0.328375	0.341489	0.354505	0.36739	0.380114	0.392646	0.404961	0.417033	0.42884	0.440364	0.451586	0.462495	0.473077	0.483327	0.493236	0.502804	0.512029	0.520914	0.529462	0.537681	0.545577	0.553161	0.560443	0.567437	0.574154	0.58061	0.586817	0.592792	0.598549	0.604102	0.609465	0.614653	0.619679	0.624554	0.629292	0.633901	0.638392	0.642773	0.647051	0.651232	0.655321	0.659321
		50.0583	0.278092	0.29186	0.305704	0.319586	0.333465	0.347303	0.361063	0.374707	0.388201	0.401511	0.414606	0.427458	0.440039	0.452327	0.4643	0.47594	0.487233	0.498166	0.508731	0.518921	0.528734	0.538167	0.547223	0.555907	0.564224	0.572183	0.579793	0.587067	0.594016	0.600656	0.606999	0.613062	0.618861	0.62441	0.629725	0.634822	0.639716	0.644422	0.648953	0.653322	0.657541	0.661622	0.665574	0.669407	0.673127	0.676742	0.680258
		50.892	0.29434	0.308813	0.323355	0.337924	0.352479	0.366978	0.38138	0.395648	0.409743	0.423631	0.437277	0.450651	0.463725	0.476475	0.488877	0.500912	0.512565	0.523823	0.534677	0.545119	0.555146	0.564757	0.573953	0.58274	0.591124	0.599113	0.606718	0.613951	0.620826	0.627356	0.633558	0.639448	0.645042	0.650357	0.65541	0.660218	0.664797	0.669163	0.673332	0.677317	0.681133	0.684791	0.688305	0.691685	0.694939	0.698078	0.701107
		51.7258	0.311047	0.326224	0.341461	0.356713	0.371936	0.387087	0.402122	0.417	0.431682	0.446129	0.460307	0.474183	0.487728	0.500915	0.51372	0.526124	0.538109	0.549663	0.560775	0.571439	0.58165	0.591407	0.600713	0.609573	0.617993	0.625982	0.633552	0.640716	0.647488	0.653883	0.659919	0.665612	0.67098	0.676042	0.680815	0.685318	0.689568	0.693584	0.69738	0.700975	0.704382	0.707617	0.710692	0.713621	0.716414	0.719083	0.721635
		52.5596	0.327954	0.343823	0.359743	0.375664	0.39154	0.407325	0.422972	0.43844	0.453685	0.468669	0.483353	0.497705	0.511692	0.525288	0.538467	0.551209	0.563497	0.575315	0.586655	0.597508	0.607872	0.617746	0.627131	0.636034	0.644462	0.652424	0.659934	0.667004	0.673651	0.67989	0.68574	0.691219	0.696347	0.701142	0.705625	0.709815	0.71373	0.717391	0.720815	0.724021	0.727024	0.729841	0.732487	0.734976	0.737321	0.739535	0.741627
		53.3934	0.344805	0.361349	0.377929	0.394497	0.411001	0.427395	0.443629	0.459658	0.475439	0.490928	0.506089	0.520885	0.535283	0.549256	0.562777	0.575825	0.588381	0.600433	0.611969	0.622981	0.633468	0.643429	0.652866	0.661785	0.670195	0.678107	0.685534	0.692491	0.698994	0.705062	0.710713	0.715967	0.720846	0.725369	0.729557	0.733433	0.737015	0.740326	0.743385	0.74621	0.748821	0.751235	0.753469	0.755537	0.757456	0.759238	0.760896
		54.2271	0.361363	0.378552	0.395765	0.412948	0.430051	0.447021	0.463809	0.480367	0.496648	0.51261	0.528213	0.543418	0.558193	0.572508	0.586336	0.599656	0.61245	0.624702	0.636402	0.647545	0.658126	0.668146	0.677609	0.686522	0.694893	0.702735	0.710062	0.71689	0.723238	0.729123	0.734568	0.739593	0.744219	0.74847	0.752368	0.755935	0.759194	0.762166	0.764873	0.767335	0.769573	0.771605	0.77345	0.775124	0.776644	0.778025	0.77928
		55.0609	0.377405	0.395205	0.413015	0.430779	0.448442	0.465952	0.483257	0.500305	0.51705	0.533446	0.549452	0.56503	0.580145	0.594767	0.608868	0.622427	0.635424	0.647846	0.659682	0.670926	0.681575	0.691631	0.701098	0.709983	0.718298	0.726055	0.73327	0.739959	0.746144	0.751843	0.757079	0.761874	0.766253	0.770239	0.773855	0.777126	0.780075	0.782726	0.785102	0.787223	0.789113	0.790791	0.792277	0.793588	0.794743	0.795757	0.796647
		55.8947	0.392734	0.411105	0.429471	0.447774	0.465958	0.483966	0.501746	0.519244	0.536411	0.553203	0.569574	0.585486	0.600904	0.615797	0.630136	0.6439	0.65707	0.669632	0.681576	0.692896	0.703591	0.713661	0.723114	0.731957	0.740201	0.747863	0.754957	0.761503	0.767521	0.773035	0.778066	0.782639	0.786779	0.790511	0.79386	0.796852	0.799512	0.801865	0.803934	0.805743	0.807314	0.808669	0.809829	0.810813	0.81164	0.812326	0.812889
		56.7284	0.407181	0.426078	0.444956	0.463753	0.482413	0.500876	0.519087	0.536992	0.554541	0.571686	0.588382	0.604591	0.620275	0.635403	0.649948	0.663886	0.6772	0.689875	0.701902	0.713276	0.723996	0.734065	0.743488	0.752276	0.760442	0.768001	0.774972	0.781374	0.787229	0.792562	0.797396	0.801757	0.805672	0.809167	0.812269	0.815004	0.817399	0.819479	0.821271	0.822797	0.824083	0.82515	0.826021	0.826715	0.827252	0.827651	0.827927
		57.5622	0.420604	0.439981	0.459323	0.478569	0.497658	0.51653	0.535128	0.553397	0.571285	0.588743	0.605726	0.622194	0.638109	0.653439	0.668158	0.682242	0.695672	0.708436	0.720525	0.731934	0.742664	0.752716	0.7621	0.770826	0.778908	0.786364	0.793211	0.799473	0.805172	0.810333	0.814983	0.819147	0.822855	0.826132	0.829009	0.831511	0.833668	0.835505	0.83705	0.838327	0.839361	0.840176	0.840794	0.841236	0.841523	0.841674	0.841705
		58.396	0.432898	0.452705	0.472463	0.492109	0.511581	0.530817	0.549758	0.568348	0.586533	0.604265	0.621497	0.638188	0.6543	0.669802	0.684666	0.698869	0.712393	0.725226	0.737358	0.748787	0.759513	0.769541	0.778878	0.787538	0.795536	0.802889	0.809618	0.815747	0.821299	0.826302	0.830782	0.834767	0.838286	0.841369	0.844045	0.846341	0.848287	0.849912	0.851241	0.852301	0.853118	0.853716	0.854118	0.854346	0.85442	0.854361	0.854185
		59.2297	0.443985	0.464173	0.4843	0.504299	0.524107	0.543662	0.562902	0.581772	0.600215	0.618183	0.635628	0.652509	0.668789	0.684434	0.699417	0.713716	0.727314	0.740197	0.752359	0.763796	0.774509	0.784506	0.793794	0.802387	0.810302	0.817558	0.824177	0.830182	0.835601	0.840459	0.844786	0.848612	0.851965	0.854876	0.857375	0.859492	0.861257	0.862697	0.863842	0.864717	0.86535	0.865764	0.865984	0.866031	0.865927	0.865692	0.865344
		60.0635	0.453821	0.474342	0.49479	0.515096	0.535196	0.555026	0.574525	0.593635	0.612299	0.630468	0.648094	0.665134	0.681553	0.697316	0.712396	0.726772	0.740426	0.753346	0.765525	0.776962	0.787657	0.797619	0.806857	0.815386	0.823223	0.830389	0.836906	0.842801	0.848099	0.85283	0.857022	0.860707	0.863916	0.866678	0.869025	0.870989	0.872598	0.873882	0.874871	0.875591	0.876068	0.876329	0.876396	0.876294	0.876042	0.87566	0.875168
		60.8973	0.462391	0.483199	0.503922	0.524491	0.544841	0.564906	0.584624	0.603936	0.622787	0.641124	0.658901	0.676074	0.692607	0.708466	0.723624	0.73806	0.751756	0.764701	0.77689	0.78832	0.798994	0.80892	0.81811	0.826579	0.834344	0.841429	0.847856	0.853652	0.858844	0.863463	0.867539	0.871103	0.874187	0.876822	0.879041	0.880873	0.882351	0.883505	0.884362	0.884951	0.885299	0.885431	0.885372	0.885143	0.884767	0.884263	0.88365
		61.7311	0.469706	0.490756	0.51171	0.532501	0.55306	0.573322	0.593224	0.612706	0.631711	0.650188	0.668088	0.68537	0.701995	0.71793	0.73315	0.747632	0.761359	0.774321	0.786513	0.797932	0.808584	0.818476	0.82762	0.836034	0.843735	0.850747	0.857095	0.862804	0.867905	0.872428	0.876404	0.879864	0.882841	0.885368	0.887477	0.889199	0.890567	0.891609	0.892355	0.892834	0.893072	0.893096	0.892928	0.892592	0.89211	0.8915	0.890781
		62.5648	0.475797	0.497047	0.518194	0.539167	0.559899	0.580323	0.600375	0.619995	0.639126	0.657716	0.675716	0.693085	0.709783	0.725779	0.741045	0.755561	0.76931	0.782282	0.794472	0.805879	0.816507	0.826367	0.83547	0.843834	0.851478	0.858426	0.864704	0.870339	0.875361	0.8798	0.883689	0.88706	0.889947	0.892381	0.894396	0.896023	0.897295	0.898242	0.898892	0.899275	0.899418	0.899345	0.899082	0.89865	0.898071	0.897365	0.896549
		63.3986	0.480714	0.502125	0.523426	0.544546	0.565417	0.58597	0.606142	0.625873	0.645104	0.663783	0.681861	0.699297	0.716052	0.732093	0.747394	0.761934	0.775697	0.788673	0.800857	0.81225	0.822855	0.832684	0.841749	0.850068	0.857661	0.864553	0.870769	0.876338	0.88129	0.885657	0.88947	0.892764	0.89557	0.897923	0.899855	0.901398	0.902585	0.903445	0.904009	0.904305	0.904358	0.904196	0.903842	0.903318	0.902646	0.901845	0.900932
		64.2324	0.484516	0.506052	0.527473	0.548707	0.569685	0.590338	0.610603	0.630418	0.649725	0.668471	0.686608	0.704094	0.720889	0.736963	0.752287	0.766842	0.780611	0.793586	0.805761	0.817136	0.827718	0.837517	0.846546	0.854823	0.862369	0.869209	0.87537	0.88088	0.885769	0.89007	0.893815	0.897037	0.89977	0.902047	0.903902	0.905367	0.906473	0.907251	0.90773	0.90794	0.907905	0.907653	0.907207	0.906588	0.905818	0.904916	0.903899
		65.0661	0.487269	0.508898	0.530407	0.551724	0.572779	0.593505	0.613837	0.633711	0.653072	0.671866	0.690043	0.707562	0.724384	0.740476	0.755813	0.770373	0.784141	0.797108	0.809268	0.820624	0.83118	0.840948	0.84994	0.858177	0.865678	0.872469	0.878576	0.884029	0.888858	0.893096	0.896775	0.899928	0.90259	0.904793	0.906571	0.907956	0.90898	0.909673	0.910065	0.910184	0.910056	0.909706	0.909158	0.908435	0.907556	0.90654	0.905405
		65.8999	0.489043	0.510732	0.532298	0.553669	0.574775	0.595547	0.615921	0.635833	0.655226	0.674046	0.692246	0.709781	0.726614	0.742713	0.75805	0.772605	0.786363	0.799314	0.811455	0.822785	0.833312	0.843045	0.851999	0.860192	0.867646	0.874386	0.880439	0.885834	0.890602	0.894775	0.898385	0.901467	0.904054	0.906179	0.907875	0.909175	0.91011	0.91071	0.911005	0.911023	0.910789	0.910328	0.909665	0.908821	0.907816	0.906668	0.905395
		66.7337	0.4899	0.511619	0.533214	0.554611	0.575741	0.596534	0.616924	0.636851	0.656255	0.675083	0.693286	0.710821	0.72765	0.743739	0.759064	0.773602	0.78734	0.800266	0.812377	0.823675	0.834164	0.843856	0.852765	0.86091	0.868312	0.874996	0.880989	0.886321	0.891021	0.895123	0.898659	0.901662	0.904166	0.906204	0.907808	0.909012	0.909846	0.91034	0.910523	0.910424	0.910067	0.909478	0.908679	0.907693	0.906539	0.905236	0.9038
		67.5674	0.489896	0.511617	0.533211	0.554607	0.575734	0.596522	0.616905	0.636823	0.656216	0.67503	0.693217	0.710732	0.727539	0.743604	0.758901	0.773408	0.787111	0.8	0.81207	0.823324	0.833766	0.843407	0.852262	0.860349	0.867689	0.874308	0.880232	0.885491	0.890114	0.894135	0.897584	0.900497	0.902905	0.904842	0.906341	0.907433	0.908149	0.90852	0.908573	0.908336	0.907836	0.907095	0.906138	0.904986	0.903658	0.902173	0.900547
		68.4012	0.489077	0.510769	0.532335	0.553701	0.574797	0.595554	0.615905	0.635789	0.655146	0.673924	0.692072	0.709548	0.726313	0.742334	0.757585	0.772044	0.785696	0.798532	0.810547	0.821742	0.832122	0.841699	0.850486	0.858502	0.865768	0.872308	0.87815	0.883322	0.887854	0.891779	0.895128	0.897934	0.900231	0.90205	0.903425	0.904386	0.904965	0.905191	0.905092	0.904696	0.904027	0.903111	0.90197	0.900624	0.899095	0.897399	0.895554
		69.235	0.487475	0.509109	0.530616	0.551923	0.572959	0.593656	0.613947	0.63377	0.653066	0.671782	0.689868	0.70728	0.72398	0.739935	0.755118	0.769509	0.783091	0.795854	0.807794	0.818913	0.829214	0.838709	0.847411	0.855339	0.862514	0.868959	0.874701	0.879769	0.884193	0.888004	0.891234	0.893915	0.896081	0.897763	0.898993	0.899802	0.900222	0.90028	0.900006	0.899426	0.898564	0.897446	0.896094	0.894529	0.89277	0.890835	0.888742
		70.0688	0.48511	0.506652	0.528068	0.549285	0.570231	0.590837	0.611038	0.63077	0.649977	0.668602	0.686597	0.703919	0.720528	0.736391	0.751483	0.76578	0.779268	0.791936	0.803779	0.814799	0.825	0.834392	0.842989	0.850809	0.857871	0.864201	0.869824	0.874769	0.879064	0.882741	0.885831	0.888367	0.89038	0.891903	0.892967	0.893602	0.89384	0.893707	0.893233	0.892444	0.891366	0.890021	0.888432	0.88662	0.884605	0.882405	0.880037
		70.9025	0.481985	0.503403	0.524694	0.545786	0.566607	0.58709	0.607167	0.626777	0.64586	0.664363	0.682237	0.699438	0.715926	0.731669	0.746639	0.760816	0.774182	0.786728	0.798449	0.809345	0.819421	0.828687	0.837154	0.844842	0.851771	0.857963	0.863444	0.868243	0.872388	0.875909	0.878838	0.881206	0.883045	0.884387	0.885262	0.885701	0.885734	0.885388	0.884692	0.883672	0.882352	0.880757	0.878908	0.876827	0.874534	0.872045	0.869379
		71.7363	0.478093	0.49935	0.520479	0.54141	0.56207	0.582392	0.602309	0.62176	0.640685	0.659032	0.676749	0.693794	0.710128	0.725718	0.740536	0.75456	0.767775	0.78017	0.791739	0.802483	0.812407	0.821518	0.829831	0.837362	0.844131	0.850161	0.855477	0.860107	0.864078	0.867422	0.870167	0.872346	0.87399	0.875129	0.875795	0.876017	0.875824	0.875245	0.874306	0.873035	0.871455	0.86959	0.867463	0.865094	0.862503	0.859708	0.856727
		72.5701	0.473418	0.494474	0.515402	0.536131	0.556591	0.576712	0.59643	0.615682	0.63441	0.652561	0.670084	0.686937	0.70308	0.71848	0.73311	0.746948	0.759978	0.772189	0.783576	0.794138	0.803879	0.812808	0.820938	0.828286	0.83487	0.840713	0.84584	0.850277	0.854052	0.857196	0.859737	0.861706	0.863135	0.864053	0.86449	0.864477	0.864042	0.863212	0.862016	0.860477	0.858622	0.856474	0.854054	0.851384	0.848484	0.845371	0.842065
		73.4038	0.467936	0.488748	0.509432	0.529917	0.550133	0.570011	0.589486	0.608498	0.626987	0.6449	0.662188	0.678808	0.694721	0.709893	0.724298	0.737914	0.750724	0.762717	0.773887	0.784235	0.793763	0.802481	0.8104	0.817537	0.82391	0.829541	0.834455	0.838678	0.842236	0.84516	0.847477	0.849219	0.850416	0.851097	0.851291	0.851029	0.850339	0.849247	0.847781	0.845966	0.843827	0.841387	0.838668	0.835691	0.832477	0.829044	0.825409
		74.2376	0.461618	0.482142	0.502538	0.522733	0.542659	0.562248	0.581436	0.600162	0.618367	0.635999	0.653009	0.669354	0.684995	0.6999	0.714041	0.727396	0.739948	0.751688	0.762609	0.77271	0.781994	0.790471	0.798151	0.805051	0.811188	0.816585	0.821264	0.825252	0.828575	0.831261	0.83334	0.83484	0.835792	0.836224	0.836166	0.835646	0.834693	0.833334	0.831594	0.829499	0.827074	0.824342	0.821325	0.818044	0.81452	0.810771	0.806815
		75.0714	0.454439	0.474629	0.494688	0.514546	0.534135	0.553389	0.572242	0.590635	0.608511	0.625816	0.642504	0.65853	0.673857	0.688452	0.702289	0.715345	0.727604	0.739055	0.749692	0.759514	0.768525	0.776733	0.784148	0.790786	0.796665	0.801806	0.806232	0.809968	0.81304	0.815476	0.817305	0.818554	0.819253	0.81943	0.819115	0.818336	0.817119	0.815493	0.813482	0.811112	0.808408	0.805391	0.802086	0.798512	0.79469	0.790639	0.786379
		75.9051	0.446378	0.466185	0.48586	0.505333	0.524537	0.543405	0.561876	0.579889	0.597388	0.614321	0.630641	0.646305	0.661276	0.675521	0.689014	0.701733	0.713662	0.724791	0.735113	0.744627	0.753336	0.761248	0.768374	0.77473	0.780331	0.7852	0.789357	0.792829	0.79564	0.797817	0.799388	0.800382	0.800827	0.80075	0.80018	0.799145	0.797672	0.795787	0.793516	0.790883	0.787914	0.78463	0.781053	0.777207	0.77311	0.768782	0.764243
		76.7389	0.437425	0.456801	0.476043	0.495082	0.513851	0.532287	0.550328	0.567914	0.58499	0.601506	0.617414	0.632673	0.647246	0.661102	0.674213	0.68656	0.698126	0.7089	0.718877	0.728056	0.736438	0.744033	0.75085	0.756905	0.762214	0.766797	0.770676	0.773876	0.77642	0.778336	0.779651	0.780392	0.780586	0.780262	0.779447	0.778169	0.776453	0.774326	0.771813	0.768938	0.765726	0.7622	0.758381	0.75429	0.74995	0.745379	0.740596
		77.5727	0.427583	0.44648	0.465241	0.483798	0.502087	0.520043	0.537607	0.554721	0.57133	0.587385	0.602839	0.617653	0.63179	0.64522	0.657916	0.669857	0.68103	0.691422	0.701028	0.709848	0.717884	0.725143	0.731636	0.737378	0.742384	0.746675	0.750271	0.753197	0.755476	0.757134	0.758198	0.758695	0.758651	0.758095	0.757051	0.755548	0.753611	0.751267	0.748538	0.745451	0.742029	0.738293	0.734268	0.729973	0.725429	0.720657	0.715675
		78.4065	0.416872	0.435246	0.45348	0.471511	0.489273	0.506706	0.52375	0.540349	0.556449	0.572004	0.586967	0.601299	0.614966	0.627936	0.640186	0.651695	0.662448	0.672435	0.681651	0.690094	0.697767	0.704679	0.710838	0.71626	0.72096	0.724957	0.728273	0.730929	0.73295	0.734362	0.735189	0.735457	0.735194	0.734426	0.733178	0.731478	0.72935	0.726819	0.723911	0.720648	0.717054	0.713153	0.708964	0.704511	0.699813	0.694891	0.689764
		79.2402	0.405334	0.423142	0.440809	0.458271	0.475467	0.492336	0.508821	0.524867	0.540423	0.555442	0.56988	0.5837	0.596866	0.609351	0.62113	0.632184	0.642498	0.652062	0.660872	0.668927	0.67623	0.682787	0.68861	0.693712	0.698108	0.701818	0.704861	0.70726	0.709038	0.710219	0.710829	0.710893	0.710436	0.709485	0.708065	0.706202	0.703919	0.701243	0.698196	0.694802	0.691085	0.687066	0.682767	0.678209	0.673414	0.6684	0.663188
		80.074	0.393034	0.410239	0.427301	0.444159	0.460752	0.477023	0.492916	0.508377	0.523358	0.537813	0.5517	0.564981	0.577626	0.589604	0.600894	0.611477	0.621339	0.630471	0.638868	0.64653	0.65346	0.659664	0.665155	0.669943	0.674045	0.67748	0.680267	0.682427	0.683983	0.684959	0.685379	0.685268	0.684651	0.683553	0.681999	0.680013	0.67762	0.674843	0.671707	0.668234	0.664446	0.660366	0.656015	0.651413	0.646582	0.641542	0.636311
		80.9078	0.380058	0.396629	0.413056	0.42928	0.445243	0.460888	0.476163	0.491015	0.505398	0.519267	0.532583	0.545309	0.557416	0.568876	0.579666	0.58977	0.599175	0.607872	0.615856	0.623128	0.629691	0.635552	0.64072	0.64521	0.649036	0.652215	0.654768	0.656715	0.658078	0.65888	0.659144	0.658895	0.658157	0.656954	0.65531	0.653249	0.650795	0.647971	0.644799	0.641303	0.637504	0.633424	0.629084	0.624504	0.619705	0.614707	0.609529
		81.7415	0.36652	0.382434	0.398203	0.413772	0.429083	0.444083	0.458721	0.472948	0.486718	0.499989	0.512723	0.524886	0.536449	0.547385	0.557675	0.567301	0.576252	0.584519	0.592099	0.598992	0.605202	0.610735	0.615601	0.619814	0.623387	0.626339	0.628688	0.630454	0.631658	0.632323	0.632472	0.632128	0.631314	0.630053	0.628369	0.626286	0.623825	0.62101	0.617863	0.614405	0.610658	0.606644	0.602382	0.597892	0.593196	0.588312	0.58326
		82.5753	0.352556	0.367797	0.382895	0.397794	0.412443	0.426788	0.440781	0.454375	0.467527	0.480197	0.492348	0.503949	0.51497	0.525389	0.535185	0.544343	0.552852	0.560704	0.567897	0.574431	0.580309	0.585538	0.590129	0.594093	0.597446	0.600204	0.602385	0.604009	0.605097	0.605669	0.605748	0.605356	0.604515	0.60325	0.601581	0.599531	0.597122	0.594377	0.591316	0.587961	0.584332	0.58045	0.576335	0.572008	0.567486	0.56279	0.557939
		83.4091	0.338322	0.352885	0.367308	0.381536	0.39552	0.40921	0.42256	0.435525	0.448064	0.460139	0.471717	0.482765	0.493258	0.503174	0.512494	0.521203	0.529291	0.536752	0.543583	0.549785	0.555361	0.560319	0.564669	0.568421	0.571592	0.574196	0.576252	0.577779	0.578795	0.579322	0.579382	0.578994	0.578182	0.576967	0.57537	0.573414	0.571118	0.568505	0.565595	0.562408	0.558964	0.555284	0.551387	0.547291	0.543017	0.538582	0.534006
		84.2428	0.323996	0.337887	0.35164	0.365205	0.378533	0.391579	0.404298	0.416648	0.42859	0.440089	0.451111	0.461629	0.471617	0.481054	0.489924	0.498212	0.50591	0.513012	0.519516	0.525421	0.530734	0.53546	0.539609	0.543193	0.546226	0.548723	0.550701	0.552179	0.553176	0.55371	0.553804	0.553477	0.55275	0.551643	0.550179	0.548376	0.546256	0.543839	0.541144	0.538191	0.535	0.531589	0.527977	0.524184	0.520227	0.516125	0.511896
		85.0766	0.309772	0.323006	0.336106	0.349026	0.36172	0.374144	0.386255	0.398015	0.409387	0.420336	0.430834	0.440852	0.450368	0.459362	0.467817	0.475723	0.48307	0.489854	0.496071	0.501725	0.506818	0.511358	0.515354	0.518818	0.521762	0.524203	0.526156	0.527639	0.52867	0.529268	0.529452	0.529243	0.528659	0.527721	0.526449	0.524862	0.522979	0.52082	0.518404	0.51575	0.512876	0.509801	0.506542	0.503117	0.499545	0.495843	0.492028
		85.9104	0.295854	0.308458	0.320935	0.33324	0.34533	0.357164	0.368703	0.379908	0.390747	0.401187	0.411199	0.42076	0.429846	0.43844	0.446528	0.454097	0.461141	0.467654	0.473635	0.479087	0.484012	0.488418	0.492314	0.495711	0.498622	0.501061	0.503045	0.504589	0.505711	0.506429	0.506762	0.506728	0.506347	0.505636	0.504616	0.503304	0.50172	0.499881	0.497805	0.495511	0.493016	0.490337	0.487493	0.4845	0.481374	0.478134	0.474796
		86.7442	0.282456	0.294468	0.30636	0.318091	0.32962	0.340908	0.351919	0.362617	0.37297	0.382949	0.392527	0.401681	0.41039	0.418638	0.42641	0.433698	0.440493	0.446791	0.452593	0.457898	0.462712	0.467041	0.470894	0.474282	0.477217	0.479713	0.481784	0.483447	0.484718	0.485614	0.486154	0.486354	0.486232	0.485807	0.485097	0.484118	0.482889	0.481427	0.479749	0.477872	0.475813	0.473589	0.471215	0.468709	0.466086	0.463364	0.460557
		87.5779	0.269793	0.281261	0.292618	0.303827	0.314848	0.325645	0.336183	0.34643	0.356356	0.365932	0.375135	0.383941	0.392334	0.400296	0.407815	0.414881	0.421489	0.427635	0.433317	0.438538	0.443302	0.447615	0.451485	0.454924	0.457942	0.460554	0.462772	0.464612	0.46609	0.467221	0.468024	0.468513	0.468707	0.468623	0.468276	0.467685	0.466864	0.465832	0.464604	0.463196	0.461624	0.459903	0.45805	0.45608	0.454008	0.45185	0.44962
		88.4117	0.258077	0.26906	0.279943	0.290691	0.301266	0.311636	0.321767	0.331628	0.341192	0.350433	0.359328	0.367855	0.375998	0.383742	0.391074	0.397988	0.404475	0.410534	0.416163	0.421364	0.426142	0.430502	0.434453	0.438004	0.441167	0.443953	0.446376	0.448451	0.450191	0.451614	0.452733	0.453566	0.454127	0.454434	0.454501	0.454345	0.453981	0.453425	0.452692	0.451798	0.450756	0.449582	0.448291	0.446897	0.445414	0.443858	0.442243
		89.2455	0.247514	0.258079	0.268558	0.278915	0.289116	0.299131	0.308927	0.318477	0.327754	0.336733	0.345394	0.353716	0.361683	0.369282	0.376501	0.383332	0.38977	0.395812	0.401456	0.406706	0.411563	0.416035	0.420129	0.423854	0.427221	0.43024	0.432925	0.435289	0.437346	0.439111	0.440598	0.441822	0.442798	0.443541	0.444066	0.444388	0.444522	0.444482	0.444282	0.443937	0.443461	0.442867	0.44217	0.441382	0.440519	0.439593	0.438617
		90.0792	0.238297	0.24852	0.258671	0.268715	0.278622	0.28836	0.297903	0.307221	0.316291	0.325089	0.333595	0.34179	0.34966	0.357191	0.364373	0.371197	0.377659	0.383755	0.389485	0.39485	0.399854	0.404502	0.408802	0.412761	0.416389	0.419698	0.422698	0.425404	0.427827	0.429981	0.43188	0.433539	0.43497	0.436189	0.437209	0.438044	0.438709	0.439216	0.439578	0.439811	0.439925	0.439936	0.439854	0.439694	0.439468	0.439188	0.438867
		90.913	0.230599	0.240564	0.250469	0.260286	0.269982	0.279531	0.288904	0.298077	0.307024	0.315725	0.32416	0.332312	0.340165	0.347708	0.35493	0.361824	0.368384	0.374606	0.380492	0.38604	0.391256	0.396143	0.400707	0.404958	0.408903	0.412553	0.415918	0.419012	0.421845	0.42443	0.426781	0.42891	0.430832	0.432558	0.434102	0.435477	0.436696	0.437772	0.438718	0.439545	0.440266	0.440894	0.44144	0.441916	0.442334	0.442706	0.443043
		91.7468	0.224573	0.234366	0.244116	0.253794	0.26337	0.272818	0.282112	0.291226	0.30014	0.308831	0.317281	0.325473	0.333392	0.341027	0.348368	0.355407	0.362138	0.368559	0.374667	0.380465	0.385954	0.391139	0.396025	0.40062	0.404932	0.408971	0.412745	0.416268	0.419548	0.4226	0.425434	0.428063	0.4305	0.432756	0.434845	0.436778	0.438567	0.440225	0.441763	0.443192	0.444525	0.445773	0.446947	0.448057	0.449115	0.450132	0.451119
		92.5805	0.220343	0.230057	0.239743	0.249374	0.258922	0.268361	0.277667	0.286814	0.295783	0.304552	0.313102	0.321419	0.329486	0.337293	0.34483	0.352088	0.359062	0.365748	0.372145	0.378253	0.384074	0.389612	0.394872	0.399859	0.404583	0.40905	0.413271	0.417256	0.421015	0.42456	0.427901	0.431051	0.43402	0.436821	0.439465	0.441963	0.444328	0.446569	0.448699	0.450728	0.452667	0.454527	0.456317	0.458048	0.459731	0.461375	0.462991
		93.4143	0.218005	0.227732	0.237448	0.247126	0.256739	0.266262	0.27567	0.284941	0.294054	0.302987	0.311723	0.320246	0.328542	0.336597	0.344403	0.351951	0.359235	0.366251	0.372997	0.379472	0.385678	0.391618	0.397296	0.402717	0.407889	0.412819	0.417517	0.42199	0.42625	0.430306	0.434169	0.43785	0.44136	0.44471	0.447911	0.450973	0.453908	0.456725	0.459436	0.462051	0.464579	0.46703	0.469415	0.471743	0.474024	0.476266	0.478479
		94.2481	0.217619	0.227453	0.237292	0.24711	0.25688	0.266578	0.276179	0.285662	0.295004	0.304186	0.313189	0.321998	0.330597	0.338974	0.347119	0.355022	0.362678	0.370082	0.377231	0.384123	0.39076	0.397143	0.403277	0.409166	0.414816	0.420235	0.425429	0.430409	0.435182	0.43976	0.44415	0.448365	0.452414	0.456308	0.460056	0.46367	0.46716	0.470535	0.473805	0.476981	0.480071	0.483085	0.486032	0.488922	0.491762	0.494562	0.497331
		95.0819	0.219211	0.229244	0.239297	0.249345	0.259361	0.269322	0.279203	0.288982	0.298636	0.308146	0.317493	0.326661	0.335633	0.344399	0.352945	0.361264	0.369347	0.377189	0.384788	0.39214	0.399246	0.406107	0.412726	0.419108	0.425257	0.43118	0.436885	0.442378	0.44767	0.452768	0.457682	0.462423	0.467	0.471422	0.4757	0.479844	0.483863	0.487767	0.491566	0.495268	0.498883	0.50242	0.505886	0.509292	0.512645	0.515954	0.519226
		95.9156	0.222769	0.233088	0.243442	0.253807	0.264155	0.274462	0.284704	0.294857	0.3049	0.314811	0.324573	0.334166	0.343576	0.352789	0.361793	0.370577	0.379135	0.387459	0.395545	0.403391	0.410996	0.41836	0.425485	0.432375	0.439035	0.44547	0.451687	0.457694	0.463498	0.469107	0.474532	0.479782	0.484865	0.489791	0.494571	0.499213	0.503727	0.508122	0.512408	0.516594	0.520687	0.524697	0.528633	0.532501	0.536311	0.54007	0.543785
		96.7494	0.228242	0.23893	0.249668	0.26043	0.271188	0.281919	0.292596	0.303196	0.313695	0.324074	0.334312	0.34439	0.354292	0.364003	0.373511	0.382804	0.391875	0.400714	0.409318	0.417682	0.425805	0.433688	0.44133	0.448736	0.455908	0.462853	0.469576	0.476085	0.482386	0.488489	0.494402	0.500133	0.505693	0.51109	0.516334	0.521434	0.5264	0.53124	0.535964	0.540581	0.545099	0.549526	0.55387	0.55814	0.562344	0.566488	0.570579
		97.5832	0.235544	0.246677	0.257873	0.269105	0.280345	0.291567	0.302745	0.313855	0.324872	0.335775	0.346542	0.357154	0.367594	0.377845	0.387895	0.39773	0.407341	0.41672	0.42586	0.434758	0.44341	0.451817	0.459978	0.467896	0.475574	0.483017	0.49023	0.497221	0.503996	0.510564	0.516933	0.523111	0.529109	0.534935	0.540598	0.546109	0.551475	0.556707	0.561814	0.566803	0.571684	0.576465	0.581153	0.585758	0.590285	0.594744	0.59914
		98.4169	0.24455	0.256196	0.267916	0.279682	0.291465	0.303238	0.314974	0.326648	0.338233	0.349707	0.361047	0.372233	0.383245	0.394068	0.404685	0.415085	0.425255	0.435187	0.444874	0.45431	0.463492	0.472419	0.48109	0.489508	0.497675	0.505596	0.513275	0.520719	0.527936	0.534933	0.541719	0.548302	0.554692	0.560898	0.566929	0.572796	0.578506	0.58407	0.589496	0.594794	0.599972	0.605039	0.610002	0.614869	0.619649	0.624348	0.628974
		99.2507	0.255103	0.26732	0.27962	0.291974	0.304353	0.316726	0.329067	0.341346	0.353539	0.36562	0.377566	0.389354	0.400964	0.412378	0.42358	0.434556	0.445293	0.455782	0.466014	0.475984	0.485687	0.49512	0.504285	0.513181	0.521812	0.530181	0.538293	0.546155	0.553774	0.561158	0.568315	0.575254	0.581984	0.588516	0.594858	0.60102	0.607012	0.612844	0.618525	0.624064	0.629469	0.634751	0.639916	0.644973	0.64993	0.654795	0.659573
		100.084	0.267015	0.279851	0.292777	0.305762	0.318776	0.331788	0.344767	0.357686	0.370514	0.383228	0.395799	0.408207	0.420428	0.432444	0.444236	0.45579	0.467092	0.478131	0.488898	0.499387	0.509592	0.519511	0.529143	0.538488	0.547549	0.556331	0.564836	0.573073	0.581049	0.58877	0.596247	0.603487	0.610502	0.6173	0.623892	0.630288	0.636497	0.642531	0.648398	0.654108	0.659671	0.665096	0.67039	0.675564	0.680624	0.685578	0.690435
		100.918	0.280072	0.293562	0.307147	0.320796	0.334475	0.348151	0.361793	0.37537	0.388852	0.40221	0.415419	0.428452	0.441287	0.453903	0.466281	0.478404	0.490259	0.501832	0.513115	0.524099	0.53478	0.545154	0.555219	0.564977	0.57443	0.583581	0.592435	0.600999	0.60928	0.617286	0.625027	0.632512	0.639752	0.646756	0.653535	0.660099	0.66646	0.672628	0.678614	0.684427	0.690077	0.695573	0.700926	0.706144	0.711235	0.716207	0.721069
		101.752	0.294038	0.308206	0.322474	0.336806	0.351166	0.365521	0.379837	0.394081	0.408222	0.422228	0.436072	0.449726	0.463167	0.476372	0.489321	0.501996	0.514381	0.526464	0.538234	0.549684	0.560806	0.571598	0.582058	0.592186	0.601985	0.611458	0.620611	0.62945	0.637984	0.646219	0.654168	0.661838	0.669242	0.67639	0.683293	0.689963	0.69641	0.702647	0.708685	0.714533	0.720202	0.725704	0.731047	0.736241	0.741295	0.746217	0.751017
		102.586	0.308662	0.323522	0.338482	0.353504	0.368552	0.383589	0.398579	0.413487	0.42828	0.442925	0.457393	0.471654	0.485683	0.499456	0.512952	0.526152	0.539038	0.551599	0.563822	0.575699	0.587223	0.598391	0.609201	0.619653	0.629749	0.639494	0.648894	0.657954	0.666684	0.675093	0.683191	0.690988	0.698497	0.705728	0.712695	0.719408	0.72588	0.732123	0.73815	0.74397	0.749597	0.75504	0.760311	0.765419	0.770374	0.775185	0.779861
		103.42	0.323685	0.339237	0.354888	0.370597	0.386326	0.402036	0.417689	0.433248	0.448677	0.463942	0.479012	0.493856	0.508447	0.522759	0.53677	0.55046	0.563813	0.576812	0.589447	0.601709	0.613591	0.625088	0.6362	0.646926	0.65727	0.667235	0.676828	0.686056	0.694928	0.703455	0.711646	0.719513	0.72707	0.734327	0.741299	0.747998	0.754437	0.76063	0.766588	0.772324	0.777851	0.78318	0.788322	0.793289	0.798091	0.802737	0.807238
		104.253	0.338846	0.35508	0.371408	0.38779	0.404183	0.420547	0.436842	0.453028	0.469067	0.484925	0.500566	0.515961	0.531079	0.545894	0.560382	0.574523	0.588299	0.601694	0.614697	0.627297	0.639489	0.651267	0.662632	0.673582	0.684122	0.694256	0.70399	0.713333	0.722295	0.730886	0.739118	0.747003	0.754554	0.761786	0.768711	0.775344	0.781699	0.787789	0.793629	0.799231	0.804609	0.809776	0.814743	0.819522	0.824125	0.828561	0.832842
		105.087	0.353889	0.370783	0.387766	0.404795	0.421826	0.438815	0.455721	0.472501	0.489117	0.505531	0.521707	0.537613	0.553217	0.568493	0.583416	0.597963	0.612117	0.625861	0.639184	0.652075	0.664528	0.676539	0.688107	0.699232	0.709918	0.720171	0.729997	0.739406	0.748409	0.757015	0.76524	0.773095	0.780594	0.787754	0.794587	0.80111	0.807336	0.813282	0.818962	0.824389	0.829579	0.834544	0.839297	0.843852	0.84822	0.852412	0.856439
		105.921	0.368569	0.386092	0.403698	0.421341	0.438974	0.456552	0.47403	0.491365	0.508517	0.525444	0.542112	0.558484	0.57453	0.59022	0.60553	0.620436	0.63492	0.648966	0.66256	0.675694	0.688361	0.700556	0.712279	0.723532	0.734318	0.744643	0.754516	0.763947	0.772946	0.781527	0.789702	0.797486	0.804894	0.811943	0.818647	0.825023	0.831087	0.836854	0.842341	0.847562	0.852533	0.857267	0.86178	0.866083	0.87019	0.874114	0.877864
		106.755	0.382661	0.400774	0.418963	0.437177	0.45537	0.473492	0.491498	0.509343	0.526983	0.544377	0.561488	0.578279	0.594718	0.610774	0.626422	0.641639	0.656405	0.670704	0.684523	0.697853	0.710686	0.723021	0.734855	0.746192	0.757036	0.767393	0.777274	0.786687	0.795646	0.804164	0.812256	0.819937	0.827223	0.834131	0.840677	0.84688	0.852755	0.85832	0.863591	0.868584	0.873316	0.877801	0.882055	0.886091	0.889923	0.893563	0.897024
		107.588	0.395963	0.414621	0.433345	0.452084	0.470787	0.489405	0.507889	0.526193	0.544271	0.562082	0.579586	0.596745	0.613527	0.6299	0.645838	0.661317	0.676318	0.690824	0.704822	0.718304	0.731262	0.743694	0.7556	0.766983	0.777848	0.788203	0.798057	0.807422	0.816312	0.82474	0.832722	0.840276	0.847417	0.854163	0.860533	0.866545	0.872216	0.877564	0.882607	0.887362	0.891845	0.896072	0.90006	0.903822	0.907374	0.910727	0.913895
		108.422	0.408302	0.427454	0.446662	0.465873	0.485034	0.504095	0.523004	0.541714	0.560179	0.578354	0.5962	0.613677	0.630751	0.647393	0.663573	0.679268	0.694459	0.709129	0.723265	0.736858	0.749903	0.762397	0.774341	0.785738	0.796595	0.806919	0.816722	0.826015	0.834814	0.843133	0.850989	0.858399	0.865382	0.871956	0.87814	0.883953	0.889414	0.894541	0.899353	0.903868	0.908102	0.912074	0.915798	0.91929	0.922564	0.925636	0.928516
		109.256	0.41954	0.439131	0.458768	0.478395	0.49796	0.517408	0.536689	0.555752	0.574549	0.593037	0.611173	0.628918	0.646238	0.6631	0.679478	0.695347	0.710686	0.725481	0.739718	0.753389	0.766489	0.779015	0.790969	0.802355	0.813181	0.823454	0.833188	0.842394	0.851089	0.859288	0.867009	0.874271	0.881091	0.887491	0.893489	0.899105	0.90436	0.909271	0.913859	0.918141	0.922136	0.925861	0.929332	0.932566	0.935577	0.938379	0.940986
		110.09	0.429572	0.449545	0.469554	0.489543	0.509455	0.529236	0.548833	0.568195	0.587274	0.606023	0.624401	0.642367	0.659886	0.676927	0.693461	0.709464	0.724916	0.739802	0.75411	0.76783	0.780958	0.793493	0.805437	0.816795	0.827574	0.837784	0.847439	0.856551	0.865138	0.873215	0.880802	0.887917	0.89458	0.900812	0.906632	0.912062	0.917122	0.921831	0.926208	0.930274	0.934047	0.937543	0.940781	0.943775	0.946542	0.949095	0.951449
		110.923	0.43833	0.458629	0.478954	0.499247	0.519452	0.539511	0.559372	0.578982	0.598292	0.617256	0.635829	0.653973	0.67165	0.68883	0.705484	0.721588	0.737123	0.752072	0.766424	0.780171	0.793309	0.805837	0.817757	0.829076	0.839802	0.849945	0.859519	0.868538	0.877019	0.88498	0.89244	0.899419	0.905938	0.912016	0.917675	0.922936	0.92782	0.932347	0.936537	0.940409	0.943982	0.947275	0.950303	0.953083	0.95563	0.95796	0.960085
		111.757	0.445785	0.466353	0.486939	0.507483	0.527926	0.548213	0.568288	0.588098	0.607593	0.626726	0.645454	0.663735	0.681535	0.69882	0.715563	0.731741	0.747332	0.762323	0.776701	0.790459	0.803594	0.816106	0.827997	0.839273	0.849945	0.860023	0.869521	0.878455	0.886841	0.894699	0.902048	0.908908	0.9153	0.921246	0.926766	0.931882	0.936616	0.940987	0.945016	0.948722	0.952124	0.955241	0.958088	0.960683	0.96304	0.965173	0.967097
		112.591	0.451939	0.472724	0.493518	0.514261	0.534894	0.55536	0.575602	0.595568	0.615206	0.63447	0.653315	0.671701	0.689591	0.706954	0.723761	0.739989	0.755619	0.770636	0.785027	0.798788	0.811914	0.824406	0.836267	0.847505	0.858128	0.86815	0.877584	0.886446	0.894754	0.902527	0.909785	0.916548	0.922838	0.928677	0.934086	0.939085	0.943698	0.947943	0.951842	0.955413	0.958676	0.961648	0.964346	0.966786	0.968983	0.97095	0.972701
		113.425	0.45683	0.477781	0.498735	0.51963	0.540407	0.561008	0.581376	0.601459	0.621204	0.640564	0.659494	0.677956	0.695911	0.713329	0.730181	0.746444	0.762099	0.777131	0.79153	0.805289	0.818406	0.830881	0.842718	0.853925	0.864512	0.874491	0.883877	0.892686	0.900936	0.908647	0.915839	0.922532	0.928748	0.934509	0.939836	0.94475	0.949273	0.953425	0.957226	0.960695	0.963851	0.96671	0.969291	0.971607	0.973673	0.975504	0.977111
		114.259	0.46052	0.481593	0.502662	0.523667	0.544548	0.565246	0.585704	0.605869	0.625689	0.645116	0.664107	0.682621	0.700621	0.718076	0.734959	0.751246	0.766919	0.781962	0.796367	0.810126	0.823238	0.835703	0.847527	0.858716	0.869281	0.879235	0.888593	0.897371	0.905587	0.913262	0.920414	0.927065	0.933237	0.93895	0.944226	0.949086	0.953552	0.957643	0.961378	0.964777	0.967858	0.970637	0.97313	0.975352	0.977317	0.979037	0.980526
		115.092	0.463099	0.484253	0.5054	0.526477	0.547426	0.568188	0.588705	0.608923	0.628792	0.648264	0.667294	0.685842	0.703873	0.721354	0.738258	0.754563	0.77025	0.785305	0.799718	0.813483	0.826598	0.839064	0.850887	0.862074	0.872635	0.882584	0.891935	0.900705	0.908913	0.916577	0.923717	0.930355	0.936511	0.942207	0.947463	0.9523	0.956739	0.9608	0.9645	0.967859	0.970894	0.97362	0.976053	0.978208	0.980096	0.981731	0.983122
		115.926	0.464673	0.485873	0.507063	0.528183	0.54917	0.569967	0.590518	0.610767	0.630664	0.650161	0.669215	0.687784	0.705835	0.723334	0.740255	0.756576	0.772278	0.787347	0.801773	0.815552	0.828681	0.841161	0.852998	0.864199	0.874775	0.884739	0.894106	0.902892	0.911114	0.918794	0.925949	0.9326	0.938768	0.944474	0.949738	0.954581	0.959021	0.963078	0.966771	0.970115	0.973129	0.975827	0.978224	0.980332	0.982164	0.983732	0.985043
		116.76	0.465361	0.486578	0.507784	0.528918	0.54992	0.570731	0.591294	0.611555	0.631464	0.650974	0.670039	0.688621	0.706685	0.724198	0.741134	0.757471	0.773191	0.78828	0.802727	0.816529	0.829683	0.84219	0.854056	0.865289	0.875898	0.885896	0.895298	0.904121	0.912382	0.920099	0.927292	0.93398	0.940185	0.945925	0.951221	0.956091	0.960556	0.964632	0.968338	0.971689	0.974702	0.977391	0.979768	0.981846	0.983637	0.985149	0.986393
		117.594	0.465288	0.486498	0.507698	0.528827	0.549823	0.570629	0.591189	0.611449	0.631358	0.65087	0.66994	0.688528	0.706601	0.724127	0.741078	0.757434	0.773176	0.78829	0.802766	0.816601	0.82979	0.842337	0.854246	0.865524	0.876181	0.886231	0.895686	0.904564	0.912881	0.920654	0.927904	0.934649	0.940908	0.946701	0.952046	0.956962	0.961468	0.965579	0.969314	0.972686	0.975711	0.978402	0.98077	0.982828	0.984584	0.986048	0.987228
		118.427	0.464583	0.485768	0.506943	0.528049	0.549026	0.569814	0.590359	0.610607	0.630508	0.650014	0.669083	0.687675	0.705755	0.723292	0.74026	0.756637	0.772405	0.78755	0.802062	0.815937	0.829171	0.841768	0.85373	0.865065	0.875783	0.885896	0.895417	0.904362	0.912748	0.920591	0.927911	0.934724	0.94105	0.946907	0.952313	0.957285	0.961841	0.965997	0.969768	0.973168	0.97621	0.978908	0.981271	0.983309	0.985033	0.986448	0.987562
		119.261	0.463369	0.484514	0.505653	0.526724	0.547669	0.56843	0.588951	0.609179	0.629065	0.648561	0.667625	0.686217	0.704303	0.721852	0.738837	0.755237	0.771033	0.786213	0.800765	0.814685	0.827971	0.840622	0.852644	0.864043	0.874828	0.885011	0.894605	0.903625	0.912086	0.920005	0.927399	0.934286	0.940683	0.946608	0.952078	0.957109	0.961717	0.965918	0.969724	0.973151	0.976209	0.978909	0.981263	0.983277	0.98496	0.986319	0.987358
		120.095	0.461765	0.482859	0.50395	0.524978	0.545883	0.566608	0.587099	0.607301	0.627167	0.646649	0.665704	0.684294	0.702384	0.719943	0.736945	0.753367	0.769193	0.784407	0.799	0.812967	0.826303	0.839011	0.851094	0.862557	0.87341	0.883664	0.89333	0.902424	0.910959	0.918952	0.926418	0.933376	0.93984	0.945828	0.951356	0.956439	0.961093	0.96533	0.969164	0.972607	0.97567	0.978362	0.980693	0.98267	0.9843	0.985587	0.986536
		120.929	0.459876	0.480911	0.501947	0.522924	0.543782	0.564466	0.584921	0.605093	0.624934	0.644397	0.663439	0.682023	0.700113	0.717679	0.734694	0.751136	0.766987	0.782232	0.796862	0.810871	0.824255	0.837014	0.849151	0.860673	0.871587	0.881904	0.891634	0.900792	0.909392	0.917448	0.924976	0.931992	0.938511	0.944549	0.95012	0.95524	0.959922	0.964179	0.968023	0.971465	0.974514	0.97718	0.979469	0.981389	0.982944	0.984139	0.984977
		121.763	0.457792	0.478764	0.499739	0.520659	0.541466	0.562103	0.582516	0.602652	0.622463	0.641901	0.660926	0.679498	0.697582	0.715147	0.732168	0.748622	0.76449	0.779758	0.794416	0.808456	0.821876	0.834674	0.846854	0.85842	0.869381	0.879745	0.889523	0.898728	0.907374	0.915474	0.923043	0.930096	0.936647	0.942712	0.948304	0.953437	0.958123	0.962375	0.966203	0.969617	0.972626	0.975238	0.97746	0.979295	0.98075	0.981827	0.982528
		122.596	0.455592	0.476494	0.497404	0.518263	0.539013	0.559597	0.579963	0.600056	0.619829	0.639236	0.658234	0.676785	0.694853	0.712408	0.729424	0.745877	0.761749	0.777025	0.791694	0.80575	0.819187	0.832005	0.844207	0.855796	0.86678	0.877167	0.886968	0.896194	0.904858	0.912973	0.920554	0.927614	0.934167	0.940226	0.945806	0.950919	0.955577	0.95979	0.963569	0.966923	0.969859	0.972385	0.974505	0.976225	0.977548	0.978475	0.97901
		123.43	0.453335	0.474163	0.495003	0.515795	0.536482	0.557007	0.577317	0.59736	0.617086	0.636451	0.655411	0.673928	0.691967	0.709496	0.72649	0.742924	0.75878	0.774043	0.788702	0.802749	0.816178	0.82899	0.841185	0.852767	0.863743	0.874121	0.88391	0.893122	0.901768	0.909861	0.917415	0.924443	0.930958	0.936973	0.942501	0.947553	0.952141	0.956276	0.959965	0.963219	0.966043	0.968444	0.970426	0.971993	0.973149	0.973894	0.974229
		124.264	0.451064	0.471814	0.492578	0.513297	0.533913	0.55437	0.574616	0.594596	0.614264	0.633573	0.65248	0.670946	0.688937	0.70642	0.72337	0.739762	0.755577	0.7708	0.785418	0.799425	0.812814	0.825584	0.837737	0.849274	0.860203	0.87053	0.880266	0.889419	0.898003	0.90603	0.913511	0.92046	0.926889	0.932812	0.93824	0.943184	0.947656	0.951665	0.955219	0.958327	0.960995	0.963228	0.965031	0.966407	0.967357	0.967884	0.967986
		125.098	0.448808	0.469475	0.490155	0.510793	0.531329	0.551707	0.571875	0.59178	0.611373	0.630608	0.649442	0.667837	0.685756	0.703168	0.720046	0.736366	0.752109	0.767257	0.7818	0.795729	0.809038	0.821725	0.833791	0.845238	0.856073	0.866301	0.875933	0.884978	0.893448	0.901354	0.908709	0.915525	0.921816	0.927592	0.932866	0.93765	0.941952	0.945784	0.949153	0.952066	0.95453	0.95655	0.95813	0.959272	0.959979	0.96025	0.960087
		125.931	0.446581	0.467156	0.487746	0.508291	0.528735	0.549021	0.569096	0.588908	0.608407	0.627546	0.646284	0.664581	0.6824	0.699711	0.716484	0.732697	0.748329	0.763364	0.777789	0.791596	0.804778	0.817333	0.829262	0.840567	0.851253	0.861328	0.8708	0.879679	0.887976	0.895703	0.902872	0.909497	0.915588	0.921159	0.926221	0.930786	0.934863	0.938462	0.941592	0.944259	0.94647	0.948229	0.949542	0.950409	0.950833	0.950814	0.950353
		126.765	0.444386	0.46486	0.485347	0.505788	0.526125	0.546302	0.566266	0.585963	0.605344	0.624364	0.642977	0.661145	0.678832	0.696005	0.712637	0.728702	0.74418	0.759056	0.773315	0.786949	0.799952	0.812322	0.824058	0.835162	0.845641	0.855501	0.864751	0.873401	0.881462	0.888946	0.895865	0.902234	0.908063	0.913365	0.918154	0.922439	0.926231	0.929541	0.932376	0.934744	0.936652	0.938104	0.939105	0.939657	0.939762	0.93942	0.938632
		127.599	0.442214	0.462576	0.482947	0.503268	0.523481	0.54353	0.56336	0.582918	0.602156	0.621025	0.639482	0.657488	0.675005	0.692001	0.708447	0.724319	0.739597	0.754262	0.768304	0.781711	0.794478	0.806602	0.818084	0.828926	0.839133	0.848713	0.857675	0.866029	0.873786	0.88096	0.887563	0.893608	0.899109	0.904079	0.90853	0.912473	0.915921	0.918884	0.92137	0.923387	0.924943	0.926043	0.92669	0.926889	0.926641	0.925948	0.924808
		128.433	0.44005	0.460287	0.480526	0.500709	0.520778	0.540676	0.560348	0.579741	0.598804	0.617491	0.635756	0.653561	0.670867	0.687642	0.703858	0.719488	0.734513	0.748915	0.762681	0.775803	0.788273	0.80009	0.811253	0.821767	0.831636	0.840868	0.849473	0.857462	0.864847	0.871641	0.877859	0.883514	0.88862	0.893191	0.897241	0.900782	0.903827	0.906386	0.908469	0.910086	0.911244	0.911949	0.912205	0.912017	0.911388	0.910318	0.908808
		129.266	0.437875	0.45797	0.47806	0.498086	0.517988	0.537711	0.557197	0.576393	0.59525	0.613718	0.631755	0.649317	0.666369	0.682877	0.698812	0.71415	0.728868	0.74295	0.756383	0.769157	0.781268	0.792712	0.803492	0.813609	0.823071	0.831887	0.840065	0.84762	0.854563	0.860909	0.866673	0.87187	0.876515	0.880624	0.884212	0.887291	0.889876	0.891979	0.89361	0.894781	0.895498	0.89577	0.895603	0.895	0.893966	0.892503	0.890611
		130.1	0.435666	0.455603	0.475524	0.49537	0.515081	0.534601	0.553872	0.572841	0.591456	0.609669	0.627435	0.644713	0.661466	0.677659	0.693263	0.708253	0.722609	0.736313	0.749353	0.761719	0.773406	0.784414	0.794742	0.804397	0.813384	0.821714	0.829397	0.836449	0.842882	0.848712	0.853956	0.858631	0.862753	0.866339	0.869406	0.871969	0.874042	0.87564	0.876774	0.877457	0.877699	0.877507	0.876889	0.87585	0.874395	0.872528	0.870249
		130.934	0.433402	0.45316	0.472891	0.492535	0.51203	0.531318	0.550344	0.569051	0.587389	0.605309	0.622764	0.639714	0.65612	0.671949	0.687171	0.701761	0.715699	0.728967	0.741554	0.75345	0.764652	0.775158	0.784971	0.794097	0.802543	0.810321	0.817444	0.823926	0.829784	0.835036	0.839698	0.84379	0.847331	0.850339	0.852832	0.854828	0.856343	0.857393	0.857993	0.858155	0.85789	0.85721	0.856122	0.854634	0.852751	0.850477	0.847815
		131.768	0.431062	0.450623	0.470142	0.489558	0.50881	0.527839	0.546588	0.565	0.583025	0.600612	0.617715	0.634293	0.650307	0.665724	0.680514	0.694651	0.708117	0.720893	0.732969	0.744337	0.754992	0.764936	0.774172	0.782706	0.790549	0.797714	0.804214	0.810066	0.81529	0.819903	0.823927	0.827382	0.830289	0.83267	0.834543	0.83593	0.836848	0.837316	0.83735	0.836965	0.836174	0.834989	0.833421	0.831478	0.829167	0.826493	0.82346
		132.602	0.42863	0.447974	0.467259	0.486423	0.505406	0.524147	0.542588	0.560672	0.578348	0.595564	0.612275	0.628439	0.644017	0.658976	0.673285	0.68692	0.699862	0.712093	0.723604	0.734388	0.744441	0.753766	0.762367	0.770253	0.777436	0.783929	0.789751	0.794919	0.799455	0.803379	0.806715	0.809487	0.811716	0.813427	0.814643	0.815386	0.815677	0.815537	0.814983	0.814034	0.812704	0.811009	0.808959	0.806565	0.803835	0.800777	0.797396
		133.435	0.426097	0.445203	0.464232	0.483122	0.501809	0.520234	0.538337	0.556062	0.573355	0.590165	0.606447	0.622157	0.637257	0.651714	0.665498	0.678585	0.690955	0.702593	0.713489	0.723638	0.733039	0.741693	0.749609	0.756796	0.763269	0.769043	0.774138	0.778575	0.782378	0.78557	0.788178	0.790227	0.791743	0.792753	0.793283	0.793358	0.793001	0.792235	0.791082	0.789561	0.787691	0.785487	0.782963	0.780132	0.777003	0.773585	0.769885
		134.269	0.423457	0.442307	0.46106	0.479652	0.498021	0.516104	0.533842	0.551177	0.568056	0.584428	0.600245	0.615466	0.630051	0.643968	0.657186	0.669683	0.68144	0.692442	0.702681	0.712152	0.720856	0.728797	0.735984	0.742429	0.748149	0.753163	0.757492	0.761161	0.764195	0.766622	0.76847	0.769769	0.770548	0.770835	0.770661	0.770052	0.769037	0.76764	0.765886	0.763797	0.761393	0.758693	0.755713	0.752467	0.748968	0.745225	0.741245
		135.103	0.420713	0.43929	0.457748	0.476023	0.494051	0.511769	0.529117	0.546038	0.562476	0.57838	0.593703	0.608403	0.622441	0.635784	0.648403	0.660276	0.671384	0.681715	0.69126	0.700017	0.707989	0.715181	0.721605	0.727276	0.732212	0.736434	0.739969	0.742842	0.745082	0.746721	0.74779	0.748321	0.748347	0.747902	0.747016	0.745721	0.744047	0.742024	0.739678	0.737033	0.734114	0.730941	0.727533	0.723905	0.720072	0.716045	0.711833
		135.937	0.417876	0.436164	0.454312	0.472253	0.489921	0.507255	0.524193	0.540677	0.556651	0.572064	0.586868	0.601022	0.614487	0.62723	0.639223	0.650444	0.660876	0.670507	0.679332	0.687349	0.694562	0.700981	0.706618	0.71149	0.71562	0.719032	0.721753	0.723814	0.725247	0.726087	0.726368	0.726126	0.725398	0.724219	0.722626	0.720653	0.718333	0.715699	0.712779	0.709604	0.706197	0.702584	0.698783	0.694814	0.690693	0.686433	0.682044
		136.77	0.414962	0.432951	0.450775	0.468367	0.485663	0.502597	0.519109	0.535139	0.550631	0.565535	0.579803	0.593392	0.606265	0.618388	0.629736	0.640287	0.650024	0.658938	0.667025	0.674285	0.680724	0.686354	0.69119	0.695253	0.698566	0.701158	0.70306	0.704305	0.70493	0.704971	0.704467	0.703459	0.701985	0.700087	0.697802	0.69517	0.692226	0.689007	0.685545	0.681872	0.678016	0.674003	0.669856	0.665595	0.661239	0.656802	0.652296
		137.604	0.411995	0.429676	0.447167	0.464403	0.481315	0.49784	0.513914	0.52948	0.54448	0.558864	0.572584	0.585597	0.597866	0.60936	0.620052	0.629922	0.638956	0.647144	0.654486	0.660982	0.666642	0.67148	0.675513	0.678766	0.681265	0.683042	0.68413	0.684567	0.684393	0.683648	0.682376	0.680619	0.678422	0.675827	0.672878	0.669617	0.666083	0.662316	0.658352	0.654224	0.649965	0.645602	0.641161	0.636665	0.632133	0.627582	0.623025
		138.438	0.409006	0.426373	0.443528	0.460401	0.476926	0.493036	0.508669	0.523766	0.53827	0.552129	0.565297	0.577731	0.589394	0.600256	0.610292	0.619481	0.627812	0.635278	0.641877	0.647615	0.652503	0.656557	0.659797	0.662252	0.66395	0.664926	0.665219	0.664869	0.663919	0.662414	0.6604	0.657925	0.655037	0.651782	0.648207	0.644358	0.640278	0.636009	0.631591	0.627061	0.622452	0.617797	0.613122	0.608452	0.603809	0.59921	0.59467
		139.272	0.406028	0.423083	0.439901	0.456412	0.47255	0.488247	0.50344	0.51807	0.53208	0.545419	0.558039	0.5699	0.580964	0.591202	0.600589	0.609108	0.616748	0.623503	0.629375	0.634371	0.638504	0.641794	0.644264	0.645944	0.646867	0.647072	0.646599	0.645494	0.643802	0.641574	0.638859	0.635708	0.632172	0.628303	0.62415	0.619764	0.61519	0.610475	0.60566	0.600786	0.59589	0.591004	0.58616	0.581383	0.576697	0.572119	0.567667
		140.105	0.403099	0.419847	0.436333	0.452489	0.468246	0.483537	0.498299	0.512472	0.525999	0.538829	0.550914	0.562215	0.572695	0.582326	0.591084	0.598953	0.605924	0.611992	0.617163	0.621444	0.624852	0.627409	0.629142	0.630083	0.630269	0.629742	0.628546	0.62673	0.624344	0.62144	0.618074	0.614298	0.61017	0.605743	0.60107	0.596206	0.5912	0.5861	0.580953	0.575801	0.570683	0.565635	0.56069	0.555875	0.551214	0.546729	0.542435
		140.939	0.400262	0.416711	0.432876	0.448688	0.464077	0.478977	0.493322	0.507054	0.520116	0.532456	0.544029	0.554793	0.564714	0.573764	0.581921	0.58917	0.595504	0.600921	0.605426	0.609032	0.611756	0.613623	0.614664	0.614914	0.614412	0.613204	0.611339	0.608867	0.605843	0.602323	0.598365	0.594028	0.589369	0.584449	0.579323	0.574047	0.568676	0.563262	0.557851	0.552491	0.547221	0.542082	0.537106	0.532323	0.527759	0.523435	0.519368
		141.773	0.397557	0.413722	0.429583	0.445067	0.460107	0.474635	0.488587	0.501901	0.514523	0.526402	0.53749	0.547749	0.557145	0.56565	0.573244	0.579915	0.585654	0.590464	0.594351	0.59733	0.599422	0.600654	0.601059	0.600675	0.599545	0.597719	0.595247	0.592184	0.588589	0.584521	0.580042	0.575213	0.570096	0.564754	0.559247	0.553635	0.547973	0.542316	0.536716	0.53122	0.525872	0.520712	0.515776	0.511095	0.506696	0.5026	0.498826
		142.607	0.395028	0.410927	0.426503	0.441684	0.456399	0.470582	0.484167	0.497096	0.509311	0.520762	0.531404	0.541198	0.550111	0.558116	0.565195	0.571336	0.576534	0.580791	0.584118	0.58653	0.588051	0.588711	0.588545	0.587596	0.585908	0.583535	0.580529	0.576951	0.57286	0.56832	0.563397	0.558154	0.552658	0.546973	0.541163	0.535291	0.529415	0.523593	0.517879	0.512322	0.506968	0.50186	0.497034	0.492522	0.488353	0.484548	0.481126
		143.441	0.392713	0.408371	0.423688	0.438592	0.453013	0.466883	0.480137	0.492716	0.504565	0.515632	0.525872	0.535249	0.543729	0.551287	0.557907	0.563577	0.568294	0.572062	0.574894	0.576808	0.577829	0.57799	0.57733	0.575891	0.573725	0.570883	0.567426	0.563413	0.55891	0.553982	0.548698	0.543125	0.537333	0.531388	0.525358	0.519307	0.513298	0.507389	0.501637	0.496094	0.490807	0.485819	0.481169	0.476891	0.473011	0.469554	0.466538
		144.274	0.39065	0.406095	0.421183	0.435843	0.450004	0.463599	0.476563	0.488837	0.500364	0.511095	0.520987	0.530001	0.538106	0.545278	0.551502	0.556767	0.561072	0.564424	0.566836	0.568328	0.568928	0.568672	0.567599	0.565756	0.563196	0.559974	0.556153	0.551795	0.546968	0.541741	0.536185	0.53037	0.524369	0.518251	0.512085	0.505939	0.499877	0.49396	0.488246	0.482789	0.477638	0.472837	0.468426	0.464438	0.460903	0.457844	0.455278
		145.108	0.388872	0.404135	0.419029	0.433482	0.447423	0.460786	0.473505	0.485521	0.496779	0.50723	0.51683	0.525542	0.533337	0.540191	0.546088	0.551022	0.554992	0.558006	0.560079	0.561233	0.561498	0.560911	0.559516	0.55736	0.554498	0.550989	0.546896	0.542287	0.53723	0.531797	0.526061	0.520097	0.513976	0.507772	0.501556	0.495398	0.489363	0.483515	0.477913	0.472612	0.467663	0.46311	0.458994	0.455349	0.452204	0.449583	0.447503
		145.942	0.387407	0.402522	0.41726	0.431546	0.445311	0.458488	0.471012	0.482824	0.493869	0.5041	0.513471	0.521949	0.529502	0.53611	0.541758	0.546439	0.550156	0.552916	0.554736	0.555642	0.555663	0.554839	0.553215	0.550842	0.547775	0.544076	0.53981	0.535046	0.529856	0.524313	0.518492	0.512469	0.50632	0.500118	0.493938	0.487849	0.48192	0.476215	0.470795	0.465715	0.461028	0.456778	0.453007	0.449748	0.447032	0.444881	0.443312
		146.776	0.386275	0.401281	0.415902	0.430065	0.443701	0.456741	0.469124	0.480789	0.491682	0.501755	0.510965	0.519278	0.526664	0.533103	0.538582	0.543094	0.546643	0.549238	0.550897	0.551647	0.55152	0.550556	0.548802	0.54631	0.543138	0.539349	0.535009	0.53019	0.524964	0.519408	0.513597	0.507609	0.501521	0.495408	0.489346	0.483407	0.477658	0.472167	0.466993	0.462195	0.457823	0.453925	0.45054	0.447703	0.445444	0.443785	0.442741
		147.609	0.385491	0.400426	0.414973	0.429059	0.442614	0.455571	0.467868	0.479444	0.490248	0.50023	0.509349	0.517571	0.524867	0.531217	0.536609	0.541038	0.544508	0.54703	0.548622	0.549313	0.549135	0.54813	0.546346	0.543836	0.54066	0.536881	0.532569	0.527794	0.522631	0.517157	0.51145	0.505588	0.499649	0.49371	0.487847	0.482131	0.476634	0.471421	0.466554	0.46209	0.458081	0.454574	0.451609	0.44922	0.447436	0.446279	0.445765
		148.443	0.385061	0.399966	0.414482	0.428537	0.442062	0.454989	0.467257	0.478806	0.489584	0.499543	0.508643	0.516848	0.524132	0.530475	0.535865	0.540299	0.54378	0.546322	0.547942	0.54867	0.54854	0.547594	0.54588	0.543454	0.540375	0.536707	0.532521	0.527889	0.522886	0.517589	0.512078	0.50643	0.500724	0.495039	0.489449	0.484029	0.478848	0.473972	0.469464	0.465381	0.461774	0.458689	0.456168	0.454244	0.452944	0.45229	0.452296
		149.277	0.384985	0.399899	0.414428	0.428499	0.442044	0.454995	0.467291	0.478874	0.489691	0.499696	0.508847	0.517111	0.524461	0.530878	0.536352	0.540877	0.544461	0.547113	0.548857	0.549718	0.549733	0.548944	0.547401	0.545157	0.542274	0.538817	0.534855	0.530461	0.525711	0.520682	0.515454	0.510104	0.504712	0.499356	0.49411	0.489049	0.484243	0.479757	0.475653	0.471988	0.468814	0.466176	0.464113	0.46266	0.461843	0.461681	0.46219
		150.111	0.385252	0.400216	0.4148	0.428933	0.442547	0.455576	0.467957	0.479634	0.490554	0.50067	0.509943	0.51834	0.525833	0.532405	0.538044	0.542748	0.54652	0.549376	0.551333	0.552422	0.552678	0.552142	0.550865	0.548901	0.54631	0.543157	0.539513	0.535449	0.531041	0.526366	0.521503	0.51653	0.511526	0.506568	0.50173	0.497087	0.492707	0.488655	0.484993	0.481777	0.479058	0.47688	0.475283	0.474298	0.473952	0.474264	0.475247
		150.944	0.385844	0.400896	0.415577	0.429818	0.443549	0.456705	0.469226	0.481054	0.492138	0.502431	0.511894	0.520494	0.528205	0.535008	0.540893	0.545857	0.549904	0.553048	0.55531	0.556716	0.557303	0.557112	0.556193	0.554599	0.552391	0.549633	0.546394	0.542746	0.538764	0.534523	0.530102	0.525578	0.521029	0.516531	0.512158	0.507982	0.504072	0.500492	0.497302	0.494556	0.492306	0.490595	0.489459	0.488932	0.489038	0.489795	0.491215
		151.778	0.386738	0.401913	0.416731	0.43112	0.445013	0.458346	0.471057	0.483091	0.494397	0.504927	0.514644	0.523515	0.531513	0.53862	0.544826	0.550127	0.554529	0.558044	0.560691	0.562499	0.563502	0.563742	0.563266	0.562129	0.560388	0.558108	0.555356	0.552202	0.548721	0.544987	0.541077	0.537067	0.533033	0.52905	0.52519	0.521525	0.518121	0.51504	0.512343	0.510083	0.508308	0.50706	0.506377	0.506288	0.506817	0.507983	0.509794
		152.612	0.3879	0.403232	0.418221	0.432797	0.446894	0.460447	0.473396	0.485687	0.497267	0.508091	0.518121	0.527323	0.535673	0.543151	0.549747	0.555457	0.560286	0.564246	0.567356	0.569643	0.57114	0.571888	0.571934	0.57133	0.570133	0.568406	0.566214	0.563626	0.560714	0.557552	0.554213	0.550773	0.547305	0.543883	0.540577	0.537457	0.534586	0.532027	0.529837	0.528067	0.526765	0.525971	0.525722	0.526045	0.526964	0.528494	0.530646
		153.446	0.389294	0.404811	0.420003	0.4348	0.449137	0.46295	0.476179	0.48877	0.500672	0.51184	0.522235	0.531824	0.540583	0.548491	0.555539	0.561722	0.567044	0.571515	0.575156	0.57799	0.580051	0.581377	0.582014	0.582012	0.581426	0.580317	0.578749	0.576788	0.574505	0.571969	0.569253	0.56643	0.563572	0.560748	0.558027	0.555477	0.55316	0.551135	0.549457	0.548176	0.547338	0.546982	0.547142	0.547845	0.549113	0.550961	0.553397
		154.28	0.390875	0.406602	0.422024	0.437071	0.451679	0.465785	0.479331	0.492261	0.504525	0.51608	0.526885	0.536909	0.546126	0.554517	0.562069	0.56878	0.57465	0.579691	0.58392	0.587361	0.590045	0.592008	0.593295	0.593953	0.594035	0.593601	0.59271	0.591428	0.589821	0.587957	0.585907	0.583738	0.581522	0.579324	0.577212	0.57525	0.573497	0.57201	0.570843	0.570044	0.569655	0.569714	0.570254	0.5713	0.572872	0.574985	0.577646
		155.113	0.392595	0.408553	0.424226	0.439547	0.454452	0.468879	0.48277	0.49607	0.508731	0.520707	0.53196	0.542457	0.552173	0.561088	0.569189	0.576472	0.582938	0.588595	0.593461	0.597556	0.600911	0.60356	0.605544	0.60691	0.607707	0.607991	0.607821	0.607257	0.606365	0.605208	0.603853	0.602367	0.600816	0.599264	0.597775	0.596409	0.595224	0.594274	0.593609	0.593276	0.593315	0.593762	0.594647	0.595995	0.597825	0.60015	0.602977
		155.947	0.394406	0.410609	0.42655	0.442162	0.457383	0.472151	0.486409	0.500104	0.513185	0.52561	0.537339	0.548339	0.558585	0.568057	0.57674	0.58463	0.591726	0.598037	0.603575	0.608362	0.612425	0.615796	0.618514	0.620622	0.622168	0.623204	0.623785	0.623969	0.623817	0.623391	0.622754	0.621967	0.621095	0.620198	0.619336	0.618567	0.617946	0.617523	0.617346	0.61746	0.617901	0.618704	0.619898	0.621505	0.623544	0.626026	0.628959
		156.781	0.396256	0.412713	0.428931	0.444846	0.460396	0.475519	0.490159	0.504263	0.517783	0.530674	0.542898	0.554422	0.565219	0.575269	0.584558	0.593078	0.600829	0.607816	0.614052	0.619556	0.624351	0.628469	0.631944	0.634818	0.637134	0.638942	0.640294	0.641243	0.641848	0.642165	0.642254	0.642175	0.641985	0.641744	0.641506	0.641327	0.641258	0.641346	0.641637	0.642172	0.642986	0.644111	0.645574	0.647397	0.649597	0.652183	0.655163
		157.615	0.398093	0.414808	0.431308	0.447531	0.463414	0.478899	0.493928	0.50845	0.522416	0.535783	0.548512	0.560569	0.571928	0.582568	0.592474	0.601637	0.610055	0.617732	0.624679	0.630911	0.636452	0.641328	0.645572	0.649222	0.652319	0.654907	0.657036	0.658756	0.66012	0.661183	0.661998	0.662622	0.66311	0.663516	0.663891	0.664287	0.664752	0.66533	0.666064	0.666991	0.668145	0.669556	0.671249	0.673244	0.675556	0.678196	0.68117
		158.448	0.399867	0.416839	0.43362	0.450149	0.466366	0.482211	0.497629	0.512568	0.526981	0.540823	0.554057	0.566649	0.578571	0.589802	0.600326	0.610132	0.619218	0.627586	0.635244	0.642206	0.648492	0.654126	0.659138	0.663562	0.667437	0.670802	0.673704	0.676188	0.678305	0.680103	0.681634	0.682949	0.684099	0.685135	0.686104	0.687054	0.688028	0.68907	0.690217	0.691505	0.692965	0.694625	0.696508	0.698632	0.701012	0.703658	0.706576
		159.282	0.401533	0.418754	0.435809	0.452638	0.46918	0.485377	0.501177	0.516525	0.531376	0.545686	0.559417	0.572534	0.58501	0.596823	0.607955	0.618396	0.62814	0.637188	0.645546	0.653226	0.660246	0.666625	0.672392	0.677577	0.682215	0.686342	0.690001	0.693232	0.696083	0.698598	0.700824	0.702808	0.704598	0.706238	0.707775	0.709251	0.710706	0.712181	0.713709	0.715324	0.717054	0.718925	0.720959	0.723172	0.725579	0.728189	0.731006
		160.116	0.403046	0.420505	0.437822	0.454938	0.471792	0.488329	0.504494	0.520237	0.535511	0.550272	0.564482	0.578108	0.59112	0.603495	0.615217	0.626271	0.636653	0.64636	0.655397	0.663773	0.671502	0.678604	0.685102	0.691023	0.696398	0.701262	0.70565	0.709602	0.713158	0.716361	0.719252	0.721876	0.724274	0.726489	0.728561	0.730529	0.732432	0.734305	0.736179	0.738085	0.74005	0.742096	0.744244	0.746509	0.748905	0.751441	0.75412
		160.95	0.404371	0.422052	0.439614	0.456998	0.474146	0.491003	0.507514	0.52363	0.539303	0.554492	0.569157	0.583265	0.596786	0.609697	0.621979	0.633619	0.644608	0.654943	0.664627	0.673666	0.682073	0.689863	0.697057	0.703679	0.709757	0.71532	0.720402	0.725037	0.729263	0.733116	0.736636	0.739861	0.74283	0.745581	0.748151	0.750576	0.752889	0.755123	0.757307	0.759469	0.761632	0.763818	0.766046	0.76833	0.770682	0.773111	0.775623
		161.783	0.405477	0.42336	0.441147	0.458778	0.476196	0.493347	0.510178	0.526639	0.542684	0.55827	0.573359	0.587916	0.601913	0.615324	0.628131	0.640318	0.651876	0.6628	0.67309	0.682751	0.691793	0.700229	0.708076	0.715356	0.722091	0.72831	0.734041	0.739315	0.744165	0.748624	0.752729	0.756512	0.760009	0.763254	0.76628	0.76912	0.771804	0.774361	0.776817	0.779198	0.781526	0.783819	0.786095	0.788369	0.79065	0.792948	0.795268
		162.617	0.40634	0.424403	0.44239	0.460242	0.477904	0.49532	0.512441	0.529215	0.545598	0.561546	0.577022	0.591991	0.606423	0.620293	0.633581	0.646271	0.658352	0.669818	0.680667	0.690902	0.70053	0.709561	0.718011	0.725896	0.733238	0.74006	0.746389	0.75225	0.757674	0.76269	0.767329	0.771621	0.775599	0.779292	0.78273	0.785942	0.788955	0.791795	0.794487	0.797052	0.799511	0.801881	0.804179	0.806416	0.808604	0.810751	0.812863
		163.451	0.406945	0.425164	0.443324	0.461369	0.479244	0.496895	0.514271	0.531323	0.548006	0.564277	0.580099	0.595436	0.610259	0.624542	0.638263	0.651407	0.66396	0.675916	0.68727	0.698024	0.708182	0.717752	0.726747	0.735181	0.743073	0.750442	0.757311	0.763703	0.769645	0.775162	0.780282	0.785033	0.78944	0.793532	0.797335	0.800875	0.804175	0.80726	0.81015	0.812866	0.815426	0.817846	0.820141	0.822322	0.8244	0.826384	0.828278
		164.285	0.407285	0.425634	0.44394	0.462148	0.480204	0.498055	0.515651	0.532943	0.549885	0.566438	0.582561	0.59822	0.613386	0.628032	0.642135	0.655679	0.66865	0.681039	0.69284	0.704054	0.714683	0.724732	0.734211	0.743134	0.751513	0.759368	0.766717	0.773581	0.779982	0.785943	0.791488	0.796641	0.801427	0.805868	0.809988	0.813811	0.817357	0.820647	0.823701	0.826537	0.82917	0.831616	0.833888	0.835997	0.837954	0.839766	0.84144
		165.119	0.407363	0.425814	0.444237	0.462578	0.480783	0.498799	0.516577	0.534069	0.551231	0.568021	0.5844	0.600334	0.615792	0.630748	0.64518	0.659068	0.6724	0.685163	0.697352	0.708965	0.720002	0.730468	0.740369	0.749715	0.75852	0.766797	0.774564	0.781837	0.788637	0.794983	0.800896	0.806398	0.811508	0.816248	0.820639	0.8247	0.828451	0.831911	0.835095	0.838021	0.840702	0.843154	0.845387	0.847414	0.849242	0.850881	0.852337
		165.952	0.407189	0.425716	0.444228	0.46267	0.480991	0.499137	0.517061	0.534715	0.552053	0.569036	0.585625	0.601786	0.617487	0.632701	0.647407	0.661584	0.675217	0.688296	0.700813	0.712763	0.724145	0.734964	0.745222	0.754929	0.764095	0.772732	0.780853	0.788475	0.795613	0.802285	0.808509	0.814304	0.819687	0.824677	0.829293	0.833551	0.837468	0.841061	0.844346	0.847335	0.850044	0.852484	0.854667	0.856603	0.858301	0.85977	0.861016
		166.786	0.406781	0.425359	0.443932	0.462447	0.480852	0.499095	0.517128	0.534904	0.55238	0.569513	0.586267	0.602606	0.6185	0.633922	0.648848	0.663259	0.677138	0.690474	0.703258	0.715484	0.727151	0.73826	0.748813	0.758818	0.768282	0.777215	0.78563	0.793539	0.800957	0.807898	0.814378	0.820413	0.82602	0.831213	0.836009	0.840424	0.844471	0.848167	0.851523	0.854554	0.857272	0.859687	0.861811	0.863653	0.865223	0.866528	0.867577
		167.62	0.406167	0.424772	0.443381	0.46194	0.480399	0.498707	0.516815	0.534678	0.552252	0.569495	0.586371	0.602845	0.618885	0.634464	0.64956	0.664151	0.678222	0.691759	0.704753	0.717197	0.729089	0.740428	0.751217	0.761458	0.771161	0.780331	0.788981	0.79712	0.80476	0.811916	0.8186	0.824826	0.830608	0.835961	0.840897	0.845431	0.849576	0.853345	0.85675	0.859802	0.862513	0.864894	0.866954	0.868703	0.870149	0.871301	0.872168
		168.454	0.40538	0.423991	0.442612	0.461191	0.479677	0.49802	0.516173	0.534089	0.551726	0.569042	0.586	0.602566	0.618708	0.6344	0.649618	0.664341	0.678552	0.692238	0.705388	0.717996	0.730058	0.741571	0.752538	0.762961	0.772845	0.782197	0.791026	0.799341	0.807153	0.814472	0.821311	0.827682	0.833597	0.839069	0.844109	0.848729	0.852942	0.856759	0.860191	0.863249	0.865942	0.868281	0.870274	0.871932	0.873264	0.874276	0.874978
		169.287	0.404461	0.423059	0.441672	0.460249	0.478739	0.497092	0.515261	0.533201	0.550869	0.568224	0.585229	0.601849	0.618055	0.633818	0.649115	0.663924	0.67823	0.692017	0.705276	0.717998	0.730178	0.741815	0.752909	0.763461	0.773475	0.782959	0.791917	0.800359	0.808294	0.815732	0.822683	0.829157	0.835166	0.840721	0.845831	0.850509	0.854765	0.858608	0.86205	0.865099	0.867765	0.870058	0.871986	0.873559	0.874785	0.875672	0.876229
		170.121	0.403456	0.422026	0.440615	0.459171	0.477644	0.495985	0.514148	0.532086	0.549758	0.567123	0.584144	0.600787	0.617021	0.632819	0.648158	0.663015	0.677374	0.691221	0.704544	0.717336	0.729591	0.741306	0.752481	0.763117	0.773217	0.782785	0.791829	0.800355	0.808372	0.815887	0.822911	0.829452	0.835521	0.841127	0.84628	0.85099	0.855266	0.859118	0.862555	0.865586	0.86822	0.870465	0.87233	0.873824	0.874955	0.875733	0.876165
		170.955	0.402414	0.420945	0.439497	0.458018	0.476459	0.494771	0.512908	0.530825	0.548478	0.565829	0.582841	0.599479	0.615713	0.631516	0.646864	0.661735	0.676114	0.689984	0.703336	0.71616	0.728451	0.740205	0.751422	0.762101	0.772247	0.781863	0.790953	0.799526	0.807587	0.815146	0.822209	0.828786	0.834886	0.840517	0.845689	0.85041	0.854689	0.858535	0.861956	0.864961	0.867558	0.869756	0.871562	0.872985	0.874034	0.874717	0.875043
		171.789	0.40139	0.419874	0.43838	0.456856	0.475254	0.493524	0.511621	0.5295	0.547119	0.564437	0.581419	0.598031	0.614242	0.630025	0.645357	0.660216	0.674585	0.68845	0.701799	0.714624	0.726919	0.73868	0.749906	0.760597	0.770756	0.780385	0.789491	0.798079	0.806155	0.813727	0.820802	0.827389	0.833495	0.83913	0.844301	0.849016	0.853284	0.857112	0.860509	0.863483	0.866042	0.868193	0.869945	0.871305	0.872283	0.872887	0.873126
		172.622	0.400438	0.418872	0.437327	0.455753	0.4741	0.492321	0.510369	0.5282	0.545771	0.563044	0.579982	0.596552	0.612723	0.628468	0.643763	0.658589	0.672927	0.686763	0.700086	0.712888	0.725161	0.736903	0.748112	0.758788	0.768933	0.778551	0.787646	0.796223	0.80429	0.811852	0.818917	0.825492	0.831586	0.837206	0.84236	0.847056	0.851301	0.855104	0.858471	0.86141	0.86393	0.866037	0.867739	0.869045	0.869963	0.870502	0.87067
		173.456	0.399614	0.417998	0.436402	0.454776	0.473071	0.491238	0.509233	0.52701	0.544528	0.561747	0.578632	0.595149	0.611269	0.626963	0.642209	0.656986	0.671278	0.685069	0.698348	0.711107	0.723341	0.735044	0.746216	0.756857	0.766968	0.776554	0.785617	0.794165	0.802202	0.809736	0.816773	0.823321	0.829388	0.83498	0.840105	0.844771	0.848985	0.852755	0.856087	0.85899	0.86147	0.863535	0.865193	0.866452	0.867319	0.867804	0.867915
		174.29	0.398973	0.417311	0.435667	0.453992	0.472236	0.490351	0.508292	0.526014	0.543476	0.56064	0.577468	0.593928	0.609989	0.625626	0.640815	0.655535	0.669769	0.683504	0.696728	0.709433	0.721612	0.733263	0.744384	0.754975	0.765038	0.774576	0.783594	0.792097	0.800091	0.807583	0.814579	0.821087	0.827115	0.832668	0.837755	0.842384	0.84656	0.850292	0.853587	0.856451	0.858892	0.860918	0.862535	0.863752	0.864576	0.865016	0.865082
		175.124	0.398566	0.416866	0.435181	0.453463	0.471661	0.489729	0.507621	0.525292	0.542701	0.55981	0.576582	0.592984	0.608987	0.624564	0.639692	0.65435	0.668523	0.682196	0.695358	0.708001	0.720119	0.731709	0.74277	0.753301	0.763306	0.772787	0.781749	0.790197	0.798138	0.805578	0.812523	0.818982	0.824962	0.830469	0.835511	0.840096	0.84423	0.84792	0.851174	0.853998	0.8564	0.858387	0.859966	0.861144	0.861931	0.862333	0.862361
		175.958	0.398443	0.416714	0.434998	0.453246	0.471409	0.489438	0.507288	0.524915	0.542277	0.559337	0.576057	0.592406	0.608353	0.623872	0.638941	0.653539	0.667649	0.681259	0.694357	0.706935	0.718988	0.730513	0.741509	0.751975	0.761916	0.771333	0.780232	0.788619	0.796499	0.80388	0.810769	0.817172	0.823097	0.828552	0.833544	0.838079	0.842166	0.845811	0.849021	0.851804	0.854165	0.856113	0.857654	0.858796	0.859547	0.859915	0.859909
		176.791	0.398644	0.4169	0.435166	0.453393	0.471531	0.489533	0.507352	0.524945	0.54227	0.559289	0.575966	0.592269	0.608166	0.623634	0.638648	0.653189	0.66724	0.680789	0.693824	0.706338	0.718326	0.729785	0.740714	0.751113	0.760986	0.770337	0.77917	0.787491	0.795306	0.802623	0.80945	0.815792	0.821658	0.827056	0.831992	0.836474	0.840509	0.844105	0.847268	0.850005	0.852323	0.854229	0.855731	0.856835	0.85755	0.857884	0.857846
		177.625	0.399205	0.41746	0.435724	0.453944	0.472071	0.490059	0.507861	0.525433	0.542733	0.559723	0.576367	0.592632	0.60849	0.623913	0.63888	0.653371	0.667369	0.680861	0.693838	0.706291	0.718216	0.72961	0.740473	0.750805	0.760611	0.769893	0.778657	0.78691	0.794658	0.801908	0.808668	0.814945	0.820748	0.826083	0.830959	0.835383	0.839362	0.842903	0.846014	0.8487	0.850971	0.852831	0.854289	0.855352	0.856027	0.856324	0.85625
		178.459	0.400152	0.418424	0.4367	0.454929	0.473062	0.491051	0.50885	0.526414	0.543702	0.560676	0.577299	0.59354	0.609368	0.624757	0.639686	0.654134	0.668086	0.681529	0.694453	0.70685	0.718716	0.730048	0.740847	0.751114	0.760852	0.770065	0.77876	0.786943	0.794621	0.8018	0.80849	0.814699	0.820433	0.825701	0.830511	0.834871	0.838787	0.842267	0.845319	0.847949	0.850164	0.851972	0.85338	0.854394	0.855024	0.855276	0.85516
		179.293	0.401502	0.419807	0.438112	0.456367	0.474521	0.492527	0.510338	0.52791	0.545201	0.562172	0.578787	0.595015	0.610825	0.626191	0.641091	0.655506	0.66942	0.68282	0.695697	0.708043	0.719854	0.731129	0.741866	0.752069	0.76174	0.770885	0.77951	0.78762	0.795225	0.802331	0.808947	0.815081	0.820742	0.825937	0.830674	0.834962	0.838808	0.84222	0.845204	0.847769	0.84992	0.851666	0.853014	0.85397	0.854544	0.854743	0.854575
		180.126	0.403257	0.421613	0.439964	0.458261	0.476453	0.494492	0.51233	0.529924	0.547231	0.564213	0.580834	0.59706	0.612863	0.628216	0.643098	0.657488	0.671372	0.684737	0.697572	0.709872	0.721633	0.732852	0.74353	0.75367	0.763275	0.77235	0.780903	0.788939	0.796467	0.803495	0.810032	0.816086	0.821666	0.82678	0.831437	0.835644	0.83941	0.842743	0.845649	0.848137	0.850213	0.851885	0.853161	0.854047	0.854553	0.854685	0.854453
		180.96	0.40541	0.423832	0.442246	0.4606	0.478845	0.496931	0.514811	0.532441	0.549778	0.566783	0.58342	0.599656	0.615462	0.630812	0.645683	0.660057	0.673917	0.687252	0.700051	0.712309	0.724022	0.735188	0.745807	0.755884	0.765421	0.774425	0.782902	0.79086	0.798306	0.805251	0.811701	0.817667	0.823158	0.828182	0.832748	0.836864	0.840538	0.84378	0.846596	0.848993	0.850981	0.852565	0.853755	0.854556	0.854979	0.85503	0.854719
		181.794	0.407936	0.426439	0.444929	0.463355	0.481666	0.499812	0.517747	0.535424	0.552802	0.569841	0.586504	0.60276	0.618577	0.633931	0.648799	0.663161	0.677003	0.690311	0.703078	0.715295	0.726961	0.738074	0.748634	0.758646	0.768112	0.777041	0.785437	0.793311	0.800669	0.807521	0.813877	0.819746	0.825137	0.830059	0.834521	0.838533	0.842103	0.845239	0.84795	0.850243	0.852125	0.853606	0.854693	0.855393	0.855715	0.855669	0.855261
		182.628	0.410797	0.429392	0.447971	0.46648	0.484868	0.503085	0.521084	0.538818	0.556245	0.573326	0.590024	0.606305	0.622139	0.637502	0.65237	0.666724	0.68055	0.693834	0.706567	0.718744	0.730362	0.741419	0.751917	0.761859	0.77125	0.780096	0.788405	0.796186	0.803447	0.810198	0.816448	0.822207	0.827486	0.832293	0.836639	0.840532	0.843982	0.846997	0.849585	0.851756	0.853517	0.854876	0.855842	0.856423	0.856628	0.856465	0.855943
		183.461	0.413938	0.432635	0.45131	0.46991	0.488383	0.506678	0.524748	0.542545	0.560027	0.577154	0.593889	0.610199	0.626054	0.641427	0.656296	0.670643	0.684451	0.697709	0.710407	0.72254	0.734105	0.745101	0.755531	0.765396	0.774704	0.78346	0.791672	0.79935	0.806502	0.813139	0.819271	0.824907	0.830059	0.834737	0.83895	0.842708	0.846021	0.848897	0.851346	0.853376	0.854997	0.856216	0.857043	0.857486	0.857554	0.857256	0.856602
		184.295	0.417287	0.436091	0.454868	0.473564	0.492125	0.510501	0.528644	0.546506	0.564044	0.581219	0.597992	0.61433	0.630203	0.645585	0.660452	0.674787	0.688574	0.7018	0.714458	0.72654	0.738046	0.748973	0.759325	0.769104	0.778318	0.786972	0.795076	0.802638	0.809668	0.816177	0.822176	0.827675	0.832684	0.837215	0.841278	0.844884	0.848042	0.850761	0.853052	0.854923	0.856385	0.857445	0.858113	0.858399	0.858311	0.85786	0.857055
		185.129	0.420757	0.43967	0.458548	0.477338	0.495987	0.514443	0.532657	0.550582	0.568173	0.585391	0.602197	0.618559	0.634445	0.649829	0.664688	0.679004	0.692761	0.705948	0.718555	0.730577	0.742012	0.75286	0.763122	0.772803	0.78191	0.790449	0.79843	0.805861	0.812755	0.81912	0.824969	0.830313	0.835163	0.83953	0.843426	0.84686	0.849844	0.852388	0.854502	0.856196	0.857479	0.858362	0.858853	0.858963	0.858701	0.858078	0.857105
		185.963	0.424246	0.443262	0.462237	0.481116	0.499847	0.518376	0.536654	0.554633	0.57227	0.589522	0.606353	0.622728	0.638617	0.653993	0.668833	0.683118	0.696834	0.709968	0.722512	0.734461	0.745812	0.756565	0.766723	0.776291	0.785275	0.793684	0.801525	0.80881	0.815549	0.821754	0.827436	0.832608	0.83728	0.841465	0.845175	0.84842	0.851212	0.853562	0.855481	0.856978	0.858065	0.858752	0.859048	0.858965	0.858513	0.857703	0.856546
		186.797	0.427635	0.446744	0.465805	0.484763	0.503563	0.522153	0.540483	0.558504	0.576172	0.593446	0.610287	0.626661	0.642538	0.65789	0.672696	0.686935	0.700594	0.713659	0.726123	0.737982	0.749232	0.759874	0.769911	0.779348	0.788192	0.796452	0.804137	0.811257	0.817824	0.82385	0.829348	0.834328	0.838805	0.84279	0.846295	0.849334	0.851916	0.854055	0.85576	0.857045	0.857918	0.858393	0.858479	0.858187	0.85753	0.856518	0.855164
		187.63	0.430794	0.44998	0.46911	0.488129	0.506982	0.525615	0.543978	0.562022	0.579703	0.596979	0.613811	0.630165	0.64601	0.661319	0.67607	0.690244	0.703825	0.716802	0.729167	0.740915	0.752045	0.762556	0.772453	0.78174	0.790425	0.798517	0.806026	0.812963	0.819339	0.825168	0.830462	0.835234	0.839497	0.843265	0.846549	0.849363	0.851719	0.85363	0.855108	0.856164	0.85681	0.857058	0.85692	0.856408	0.855534	0.854309	0.852748
		188.464	0.433581	0.452821	0.471998	0.491054	0.509936	0.528588	0.546961	0.565004	0.582673	0.599927	0.616725	0.633034	0.648823	0.664066	0.678738	0.692822	0.706303	0.719169	0.731411	0.743027	0.754014	0.764372	0.774107	0.783223	0.791729	0.799633	0.806946	0.81368	0.819848	0.825461	0.830534	0.83508	0.839113	0.842646	0.845694	0.848269	0.850384	0.852054	0.85329	0.854105	0.854511	0.854523	0.854151	0.853408	0.852308	0.850863	0.849087
		189.298	0.435846	0.455111	0.474305	0.49337	0.512251	0.530892	0.549244	0.567257	0.584885	0.602086	0.618821	0.635057	0.650761	0.665908	0.680474	0.694441	0.707795	0.720523	0.732618	0.744076	0.754896	0.765078	0.774628	0.783551	0.791856	0.799552	0.80665	0.813162	0.819102	0.824482	0.829317	0.833621	0.837408	0.840693	0.84349	0.845813	0.847676	0.849093	0.850077	0.850641	0.8508	0.850567	0.849954	0.848975	0.847644	0.845975	0.843982
		190.132	0.437434	0.45669	0.475865	0.494903	0.513747	0.532342	0.550637	0.568584	0.586135	0.60325	0.619888	0.636016	0.651603	0.666622	0.681051	0.69487	0.708067	0.720628	0.732548	0.743822	0.754448	0.764431	0.773772	0.782479	0.790561	0.798028	0.804891	0.811163	0.816858	0.821989	0.826571	0.830619	0.834147	0.837172	0.839707	0.841768	0.843369	0.844525	0.84525	0.845559	0.845464	0.844982	0.844125	0.842909	0.841347	0.839454	0.837245
		190.965	0.43819	0.457394	0.47651	0.495479	0.514244	0.532752	0.55095	0.56879	0.586225	0.603213	0.619716	0.635699	0.651132	0.665988	0.680244	0.693883	0.70689	0.719254	0.730969	0.74203	0.752437	0.762193	0.771302	0.779771	0.787609	0.794827	0.801437	0.807451	0.812885	0.817752	0.822067	0.825847	0.829106	0.831861	0.834127	0.835919	0.837252	0.838143	0.838606	0.838656	0.838308	0.837577	0.836478	0.835026	0.833236	0.831124	0.828704
		191.799	0.43796	0.457066	0.476075	0.494928	0.513568	0.531942	0.549997	0.567685	0.584959	0.601778	0.618103	0.633901	0.649139	0.663793	0.67784	0.691263	0.704046	0.716181	0.72766	0.738479	0.74864	0.758143	0.766996	0.775204	0.782778	0.789728	0.796067	0.801808	0.806967	0.811558	0.815596	0.819098	0.822081	0.824559	0.82655	0.82807	0.829134	0.829759	0.82996	0.829754	0.829155	0.82818	0.826844	0.825164	0.823154	0.820831	0.818211
		192.633	0.4366	0.455556	0.474406	0.49309	0.511554	0.529743	0.547605	0.565092	0.582158	0.59876	0.614862	0.630429	0.645432	0.659843	0.673642	0.686811	0.699336	0.711208	0.722419	0.732968	0.742854	0.75208	0.760653	0.768579	0.775869	0.782533	0.788586	0.794041	0.798913	0.803218	0.806971	0.81019	0.812891	0.81509	0.816805	0.818053	0.818849	0.819211	0.819156	0.818699	0.817857	0.816646	0.815084	0.813185	0.810967	0.808447	0.805641
		193.467	0.433977	0.452726	0.47136	0.48982	0.508053	0.526002	0.543618	0.560851	0.577657	0.593994	0.609825	0.625116	0.639837	0.653964	0.667475	0.680352	0.692583	0.704158	0.715071	0.725319	0.734904	0.743829	0.752099	0.759723	0.766711	0.773075	0.778829	0.783986	0.788562	0.792573	0.796037	0.798968	0.801386	0.803307	0.804749	0.805728	0.806262	0.806369	0.806065	0.805368	0.804294	0.802861	0.801085	0.798984	0.796574	0.793874	0.7909
		194.3	0.429976	0.448457	0.466814	0.484992	0.502934	0.520587	0.5379	0.554825	0.571318	0.587338	0.602849	0.617816	0.632212	0.646011	0.659192	0.67174	0.68364	0.694885	0.705469	0.715389	0.724647	0.733247	0.741194	0.748498	0.755169	0.761219	0.766662	0.771513	0.775787	0.779501	0.782672	0.785317	0.787454	0.789101	0.790274	0.790993	0.791275	0.791137	0.790597	0.789674	0.788383	0.786743	0.784772	0.782487	0.779906	0.777046	0.773925
		195.134	0.424501	0.442651	0.460671	0.478504	0.496095	0.513392	0.530344	0.546906	0.563032	0.578683	0.593823	0.608419	0.622443	0.635871	0.648684	0.660863	0.672399	0.683281	0.693506	0.703071	0.711978	0.720231	0.727837	0.734805	0.741145	0.746871	0.751996	0.756534	0.760503	0.763919	0.766799	0.76916	0.771022	0.772401	0.773316	0.773786	0.773827	0.773459	0.7727	0.771567	0.770078	0.768252	0.766107	0.76366	0.760929	0.757933	0.75469
		195.968	0.417484	0.435239	0.452858	0.470283	0.487463	0.504344	0.520878	0.537019	0.552723	0.567953	0.582673	0.59685	0.610459	0.623474	0.635877	0.647653	0.65879	0.669279	0.679117	0.688302	0.696836	0.704724	0.711972	0.71859	0.72459	0.729982	0.734783	0.739007	0.74267	0.745789	0.748382	0.750466	0.752061	0.753183	0.753853	0.754087	0.753904	0.753324	0.752363	0.751041	0.749377	0.747387	0.745091	0.742507	0.739653	0.736548	0.73321
		196.802	0.408885	0.426181	0.443335	0.460291	0.476997	0.493403	0.509461	0.525126	0.540357	0.555114	0.569365	0.583078	0.596227	0.60879	0.620747	0.632084	0.64279	0.652858	0.662283	0.671066	0.679208	0.686713	0.69359	0.699848	0.705498	0.710553	0.715027	0.718935	0.722295	0.725123	0.727436	0.729253	0.730592	0.731471	0.731909	0.731925	0.731537	0.730764	0.729624	0.728137	0.72632	0.724191	0.721771	0.719077	0.716127	0.71294	0.709536
		197.636	0.398696	0.41547	0.432096	0.448522	0.464697	0.48057	0.496096	0.511232	0.525937	0.540173	0.553909	0.567114	0.579763	0.591835	0.603311	0.614177	0.624424	0.634045	0.643036	0.651396	0.659128	0.666239	0.672733	0.678623	0.683918	0.688633	0.69278	0.696377	0.699438	0.701982	0.704025	0.705587	0.706684	0.707336	0.707561	0.707378	0.706805	0.705862	0.704567	0.702938	0.700994	0.698755	0.696237	0.693461	0.690445	0.687206	0.683764
		198.469	0.386943	0.403134	0.419174	0.435011	0.450597	0.465883	0.480825	0.495381	0.509512	0.523182	0.53636	0.549017	0.561128	0.572674	0.583638	0.594006	0.603768	0.612919	0.621455	0.629376	0.636686	0.64339	0.649496	0.655012	0.659951	0.664325	0.66815	0.671439	0.67421	0.67648	0.678266	0.679586	0.680457	0.6809	0.680931	0.68057	0.679836	0.678747	0.677321	0.675577	0.673534	0.671211	0.668625	0.665796	0.662742	0.659482	0.656033
		199.303	0.373685	0.389236	0.404634	0.419829	0.434774	0.449422	0.463732	0.477662	0.491175	0.504237	0.516817	0.52889	0.540431	0.551421	0.561845	0.571689	0.580945	0.589607	0.597673	0.605143	0.61202	0.618311	0.624022	0.629163	0.633746	0.637784	0.641291	0.644281	0.646773	0.648781	0.650323	0.651417	0.652082	0.652334	0.652193	0.651677	0.650804	0.649594	0.648063	0.646232	0.644117	0.641738	0.639113	0.636261	0.633198	0.629945	0.626519
		200.137	0.359016	0.373875	0.388581	0.403084	0.417341	0.431307	0.44494	0.458203	0.471059	0.483477	0.495427	0.506885	0.517827	0.528235	0.538095	0.547395	0.556128	0.564286	0.57187	0.57888	0.585318	0.591191	0.596506	0.601274	0.605504	0.609212	0.612409	0.615111	0.617334	0.619095	0.62041	0.621296	0.621772	0.621856	0.621564	0.620916	0.61993	0.618623	0.617014	0.615121	0.612963	0.610556	0.60792	0.605072	0.602031	0.598814	0.595438
		200.971	0.343061	0.357183	0.371152	0.384922	0.39845	0.411693	0.424614	0.437175	0.449342	0.461085	0.472376	0.483192	0.493512	0.503318	0.512597	0.521338	0.529533	0.537178	0.544272	0.550816	0.556812	0.562267	0.567188	0.571586	0.575471	0.578856	0.581754	0.58418	0.586149	0.587678	0.588783	0.58948	0.589788	0.589724	0.589304	0.588548	0.587472	0.586094	0.584433	0.582505	0.580329	0.577922	0.575302	0.572487	0.569493	0.566339	0.563041
		201.804	0.325974	0.339322	0.352517	0.365518	0.378283	0.390773	0.40295	0.414781	0.426232	0.437276	0.447887	0.458042	0.467722	0.476911	0.485596	0.493767	0.501418	0.508544	0.515144	0.52122	0.526775	0.531815	0.536348	0.540383	0.543931	0.547004	0.549615	0.551778	0.553509	0.554823	0.555736	0.556264	0.556424	0.556233	0.555708	0.554866	0.553725	0.552301	0.550612	0.548675	0.546507	0.544125	0.541547	0.538789	0.535869	0.532802	0.529607
		202.638	0.307937	0.320479	0.332873	0.345077	0.357054	0.368765	0.380176	0.391255	0.401972	0.412301	0.422216	0.431697	0.440726	0.449289	0.457373	0.464969	0.472071	0.478677	0.484784	0.490395	0.495514	0.500145	0.504297	0.507979	0.5112	0.513974	0.516312	0.518228	0.519737	0.520854	0.521593	0.521972	0.522005	0.521709	0.5211	0.520196	0.519012	0.517565	0.515871	0.513948	0.511812	0.509479	0.506966	0.504289	0.501465	0.498509	0.495437
		203.472	0.289149	0.300865	0.312436	0.323825	0.334995	0.345912	0.356543	0.366858	0.376829	0.386431	0.395642	0.404443	0.412816	0.420749	0.42823	0.435252	0.441808	0.447897	0.453516	0.458669	0.463359	0.467591	0.471372	0.474713	0.477621	0.48011	0.48219	0.483876	0.48518	0.486117	0.486702	0.48695	0.486876	0.486496	0.485824	0.484878	0.483673	0.482225	0.480549	0.478662	0.476579	0.474316	0.471889	0.469314	0.466605	0.463779	0.460851
		204.306	0.269825	0.280703	0.29144	0.302004	0.312358	0.322473	0.332316	0.341862	0.351083	0.359957	0.368463	0.376583	0.384302	0.391608	0.398491	0.404944	0.41096	0.416539	0.42168	0.426385	0.430657	0.434502	0.437926	0.440939	0.44355	0.445769	0.447608	0.44908	0.450197	0.450973	0.451423	0.451559	0.451397	0.450951	0.450237	0.449269	0.448063	0.446633	0.444994	0.443162	0.441151	0.438977	0.436655	0.434198	0.431623	0.428943	0.426173
[truncated: 420 more columns]

## Sheet: Panel h - F9,F13 coordinates
Phenylalanine coordinates
Theta (degrees)	Z (angstroms)
39.7532	82.9749
143.767	68.4018
102.17	73.6426
206.096	59.2456
26.0796	137.524
60.7638	80.5792
171.153	116.652
46.364	134.951
351.38	38.3397
67.7072	131.115
81.5025	77.2304
309.766	44.131
88.3268	128.465
213.133	110.889
267.911	50.0906
316.658	95.7477
226.562	55.8759
330.774	41.1415
337.389	92.6178
295.964	98.3849
18.8104	85.9856
192.415	113.421
109.402	125.714
164.226	65.4287
247.343	53.23
275.022	101.433
254.4	104.48
150.525	119.623
358.349	88.9971
233.567	107.512
288.678	46.744
185.127	62.2198
123.109	71.1877
129.866	122.296
44.6814	80.1068
148.726	65.0685
106.943	71.6201
210.784	56.9217
30.932	134.266
65.3827	77.1528
176.39	113.412
52.0846	131.336
356.334	34.8194
72.3451	128.625
86.3535	74.0694
314.646	41.2423
92.9987	125.583
217.782	107.639
273.1	47.1754
321.691	92.1592
231.429	53.1828
335.456	38.3185
342.153	89.6722
300.683	95.4154
23.7567	83.3642
196.894	110.349
113.852	122.566
169.419	62.3011
252.077	50.6672
279.653	98.5337
259.331	101.787
155.49	116.66
3.22212	86.5984
238.582	104.278
293.84	44.0932
189.72	59.4351
127.507	68.7565
134.622	119.859
