# Supplementary material for: Brominated lipid probes expose structural asymmetries in constricted membranes
Source: Nat Struct Mol Biol. 2023 Jan 9;30(2):167–75. doi: 10.1038/s41594-022-00898-1 (PMC9935397; doi:10.1038/s41594-022-00898-1)
Supplement: Source Data Fig. 2 — Statistical source data. [file 41594_2022_898_MOESM5_ESM.xlsx]

## Sheet: Panel e
Figure 2 Panel e
SDPC									PIP2									Midplane location
R (Å)	Phosphate outer leaflet density	Sn-1 tail outer leaflet density	Sn-2 tail outer leaflet density	Phosphate inner leaflet density	Sn-1 tail inner leaflet density	Sn-2 tail inner leaflet density			R (Å)	Phosphate outer leaflet density	Sn-1 tail outer leaflet density	Sn-2 tail outer leaflet density	Phosphate inner leaflet density	Sn-1 tail inner leaflet density	Sn-2 tail inner leaflet density			R (Å)
0	0	0	0	0	0	0			0	0	0	0	0	0	0			42.6466
0.200501	0	0	0	1.14764e-166	0	2.05695e-222			0.200501	0	0	0	3.6938e-271	0	0
0.401003	0	0	0	3.15536e-162	0	3.22089e-217			0.401003	0	0	0	2.22241e-265	0	0
0.601504	0	0	0	9.84905e-158	0	5.72575e-212			0.601504	0	0	0	1.51803e-259	0	0
0.802005	0	0	0	2.94481e-153	0	9.75002e-207			0.802005	0	0	0	9.93232e-254	0	0
1.00251	0	0	0	7.99673e-149	0	1.50789e-201			1.00251	0	0	0	5.90221e-248	0	0
1.20301	0	0	0	1.92602e-144	0	2.06838e-196			1.20301	0	0	0	3.1108e-242	0	0
1.40351	0	0	0	4.06264e-140	0	2.48477e-191			1.40351	0	0	0	1.43591e-236	0	0
1.60401	0	0	0	7.44861e-136	0	2.59455e-186			1.60401	0	0	0	5.76106e-231	0	0
1.80451	0	0	0	1.18126e-131	0	2.34338e-181			1.80451	0	0	0	1.99931e-225	0	0
2.00501	0	0	0	1.61501e-127	0	1.82466e-176			2.00501	0	0	0	5.98162e-220	0	0
2.20551	0	0	0	1.89905e-123	0	1.22194e-171			2.20551	0	0	0	1.53917e-214	0	0
2.40602	0	0	0	1.91719e-119	0	7.02563e-167			2.40602	0	0	0	3.40033e-209	0	0
2.60652	0	0	0	1.65953e-115	0	3.46347e-162			2.60652	0	0	0	6.44091e-204	0	0
2.80702	0	0	0	1.23041e-111	0	1.46245e-157			2.80702	0	0	0	1.045e-198	0	0
3.00752	0	0	0	7.80725e-108	0	5.28486e-153			3.00752	0	0	0	1.451e-193	0	0
3.20802	0	0	0	4.23689e-104	0	1.63338e-148			3.20802	0	0	0	1.72314e-188	0	0
3.40852	0	0	0	1.96545e-100	0	4.31522e-144			3.40852	0	0	0	1.7492e-183	0	0
3.60902	0	0	0	7.79021e-97	0	9.74066e-140			3.60902	0	0	0	1.51714e-178	0	0
3.80952	0	0	0	2.63721e-93	0	1.87794e-135			3.80952	0	0	0	1.12388e-173	0	0
4.01003	0	0	0	7.62274e-90	0	3.09131e-131			4.01003	0	0	0	7.10859e-169	0	0
4.21053	0	0	0	1.88076e-86	0	4.34365e-127			4.21053	0	0	0	3.83795e-164	0	0
4.41103	0	0	0	3.96011e-83	7.52813753e-316	5.20856e-123			4.41103	0	0	0	1.76834e-159	0	0
4.61153	0	0	0	7.11457e-80	0	5.32896e-119			4.61153	0	0	0	6.95175e-155	0	0
4.81203	0	0	0	1.09039e-76	7.63424e-303	4.65107e-115			4.81203	0	0	0	2.33137e-150	0	0
5.01253	0	0	0	1.4254e-73	1.91521e-296	3.46245e-111			5.01253	0	0	0	6.66878e-146	0	0
5.21303	0	0	0	1.58914e-70	4.09758e-290	2.19822e-107			5.21303	0	0	0	1.62684e-141	0	0
5.41353	0	0	0	1.51078e-67	7.47557e-284	1.19006e-103			5.41353	0	0	0	3.38415e-137	0	0
5.61404	0	0	0	1.22464e-64	1.16285e-277	5.49319e-100			5.61404	0	0	0	6.00228e-133	0	0
5.81454	0	0	0	8.46349e-62	1.54212e-271	2.16172e-96			5.81454	0	0	0	9.0762e-129	0	0
6.01504	0	0	0	4.98636e-59	1.74339e-265	7.25197e-93			6.01504	0	0	0	1.16997e-124	0	0
6.21554	0	0	0	2.50426e-56	1.68004e-259	2.07376e-89			6.21554	0	0	0	1.28557e-120	3.46e-321	7.36158e-318
6.41604	0	0	0	1.07204e-53	1.37994e-253	5.0545e-86			6.41604	0	0	0	1.20402e-116	1.3146504827e-314	2.6899394763326e-311
6.61654	0	0	0	3.91161e-51	9.66026e-248	1.04999e-82			6.61654	0	0	0	9.61092e-113	4.44028e-308	8.37706e-305
6.81704	0	0	0	1.21643e-48	5.76343e-242	1.8589e-79			6.81704	0	0	0	6.53827e-109	1.27813e-301	2.22333e-298
7.01754	0	0	0	3.22398e-46	2.9303e-236	2.80457e-76			7.01754	0	0	0	3.79058e-105	3.13529e-295	5.02871e-292
7.21805	0	0	0	7.28201e-44	1.26959e-230	3.60576e-73			7.21805	0	0	0	1.87271e-101	6.5539e-289	9.69231e-286
7.41855	0	0	0	1.4017e-41	4.6872e-225	3.95026e-70			7.41855	0	0	0	7.88392e-98	1.16741e-282	1.59183e-279
7.61905	0	0	0	2.29926e-39	1.4745e-219	3.68753e-67			7.61905	0	0	0	2.82814e-94	1.77184e-276	2.22766e-273
7.81955	0	0	0	3.21402e-37	3.95222e-214	2.93299e-64			7.81955	0	0	0	8.64435e-91	2.29136e-270	2.65624e-267
8.02005	0	0	0	3.82851e-35	9.02585e-209	1.98763e-61			8.02005	0	0	0	2.25124e-87	2.52471e-264	2.69857e-261
8.22055	0	0	0	3.88625e-33	1.75618e-203	1.14762e-58			8.22055	0	0	0	4.99525e-84	2.37009e-258	2.3358e-255
8.42105	0	0	0	3.36164e-31	2.91122e-198	5.64521e-56			8.42105	0	0	0	9.44335e-81	1.89557e-252	1.72251e-249
8.62155	0	0	0	2.47799e-29	4.1114e-193	2.36578e-53			8.62155	0	0	0	1.52096e-77	1.2916e-246	1.08217e-243
8.82206	0	0	0	1.55662e-27	4.94656e-188	8.44631e-51			8.82206	0	0	0	2.08701e-74	7.49744e-241	5.79203e-238
9.02256	0	0	0	8.33328e-26	5.06998e-183	2.56891e-48			9.02256	0	0	0	2.43969e-71	3.70755e-235	2.64091e-232
9.22306	0	0	0	3.80204e-24	4.42678e-178	6.65592e-46			9.22306	0	0	0	2.42966e-68	1.56185e-229	1.02578e-226
9.42356	0	0	0	1.47845e-22	3.29259e-173	1.46905e-43			9.42356	0	0	0	2.06132e-65	5.60483e-224	3.39411e-221
9.62406	0	0	0	4.90028e-21	2.08617e-168	2.76203e-41			9.62406	0	0	0	1.48982e-62	1.71335e-218	9.56661e-216
9.82456	0	0	0	1.3845e-19	1.12594e-163	4.42355e-39			9.82456	0	0	0	9.1728e-60	4.4615e-213	2.2969e-210
10.0251	0	0	0	3.33478e-18	5.17634e-159	6.03475e-37			10.0251	0	0	0	4.81115e-57	9.89605e-208	4.69756e-205
10.2256	0	0	0	6.84859e-17	2.02708e-154	7.0127e-35			10.2256	0	0	0	2.14967e-54	1.86974e-202	8.18351e-200
10.4261	0	0	0	1.19939e-15	6.76158e-150	6.94132e-33			10.4261	0	0	0	8.18222e-52	3.00906e-197	1.21433e-194
10.6266	0	0	0	1.79151e-14	1.92111e-145	5.85226e-31			10.6266	0	0	0	2.65304e-49	4.12482e-192	1.53483e-189
10.8271	0	0	0	2.28283e-13	4.64915e-141	4.20266e-29			10.8271	0	0	0	7.32814e-47	4.81613e-187	1.65236e-184
11.0276	0	0	0	2.48218e-12	9.58315e-137	2.57062e-27			11.0276	0	0	0	1.72434e-44	4.78966e-182	1.51516e-179
11.2281	0	0	0	2.30371e-11	1.68248e-132	1.33924e-25			11.2281	0	0	0	3.45647e-42	4.05713e-177	1.18337e-174
11.4286	0	0	0	1.82564e-10	2.51592e-128	5.9427e-24			11.4286	0	0	0	5.90246e-40	2.92709e-172	7.87205e-170
11.6291	0	0	0	1.23589e-09	3.20434e-124	2.24598e-22			11.6291	0	0	0	8.58675e-38	1.79867e-167	4.46017e-165
11.8296	0	0	0	7.15071e-09	3.47597e-120	7.22971e-21			11.8296	0	0	0	1.06422e-35	9.41366e-163	2.15233e-160
12.0301	0	0	0	3.53831e-08	3.21145e-116	1.9821e-19			12.0301	0	0	0	1.1237e-33	4.19619e-158	8.84614e-156
12.2306	0	0	0	1.4985e-07	2.52703e-112	4.62822e-18			12.2306	0	0	0	1.01088e-31	1.59308e-153	3.0966e-151
12.4311	0	0	0	5.43698e-07	1.69357e-108	9.20415e-17			12.4311	0	0	0	7.74813e-30	5.1511e-149	9.232e-147
12.6316	0	0	0	1.69209e-06	9.66652e-105	1.55894e-15			12.6316	0	0	0	5.06013e-28	1.41853e-144	2.34414e-142
12.8321	0	0	0	4.52401e-06	4.69907e-101	2.2488e-14			12.8321	0	0	0	2.8159e-26	3.327e-140	5.06928e-138
13.0326	0	0	0	1.04115e-05	1.94547e-97	2.76275e-13			13.0326	0	0	0	1.33534e-24	6.64563e-136	9.33639e-134
13.2331	0	0	6.98263e-318	2.06761e-05	6.85966e-94	2.89067e-12			13.2331	0	0	0	5.39648e-23	1.13054e-131	1.46446e-129
13.4336	0	1.1364e-320	2.5751813498273e-311	3.55444e-05	2.0599e-90	2.57585e-11			13.4336	0	0	0	1.85872e-21	1.63795e-127	1.95633e-125
13.6341	0	4.5517590587e-314	8.08814e-305	5.31142e-05	5.26804e-87	1.9548e-10			13.6341	0	0	0	5.45678e-20	2.02104e-123	2.2257e-121
13.8346	0	1.5301e-307	2.16345e-298	6.93889e-05	1.14739e-83	1.26341e-09			13.8346	0	0	0	1.36561e-18	2.12378e-119	2.1565e-117
14.0351	0	4.38049e-301	4.92835e-292	8.00012e-05	2.12827e-80	6.95407e-09			14.0351	0	0	0	2.91363e-17	1.90063e-115	1.77945e-113
14.2356	0	1.06803e-294	9.56112e-286	8.29412e-05	3.36199e-77	3.25977e-08			14.2356	0	0	0	5.30047e-16	1.44857e-111	1.25048e-109
14.4361	0	2.21772e-288	1.57967e-279	8.06325e-05	4.5229e-74	1.30133e-07			14.4361	0	0	0	8.22302e-15	9.40222e-108	7.48374e-106
14.6366	0	3.92178e-282	2.22265e-273	8.00732e-05	5.18185e-71	4.42418e-07			14.6366	0	0	0	1.08806e-13	5.19721e-104	3.81424e-102
14.8371	0	5.90628e-276	2.66331e-267	9.10988e-05	5.0559e-68	1.28093e-06			14.8371	0	0	0	1.22817e-12	2.44656e-100	1.65555e-98
15.0376	0	7.57527e-270	2.7178e-261	0.00012382	4.20103e-65	3.15836e-06			15.0376	0	3.46e-321	0	1.18287e-11	9.80808e-97	6.11959e-95
15.2381	0	8.27433e-264	2.36185e-255	0.000186156	2.97272e-62	6.63191e-06			15.2381	0	1.3493479225e-314	0	9.72252e-11	3.34853e-93	1.92639e-91
15.4386	0	7.69693e-258	1.74794e-249	0.00028167	1.7914e-59	1.18592e-05			15.4386	0	4.59545e-308	0	6.82182e-10	9.73562e-90	5.16421e-88
15.6391	0	6.09747e-252	1.10164e-243	0.00040812	9.19321e-57	1.80597e-05			15.6391	0	1.33282e-301	0	4.08723e-09	2.41052e-86	1.17897e-84
15.8396	0	4.11367e-246	5.91273e-238	0.000558466	4.0177e-54	2.34206e-05			15.8396	0	3.29191e-295	2.34103125e-316	2.09182e-08	5.08268e-83	2.29212e-81
16.0401	0	2.3635e-240	2.70253e-232	0.000725901	1.49528e-51	2.58656e-05			16.0401	0	6.92407e-289	8.3231516307341e-310	9.14951e-08	9.12659e-80	3.79496e-78
16.2406	0	1.15645e-234	1.05192e-226	0.000910519	4.73913e-49	2.43264e-05			16.2406	0	1.24024e-282	2.52e-303	3.4225e-07	1.39559e-76	5.35069e-75
16.4411	0	4.81881e-229	3.48681e-221	0.00112138	1.2791e-46	1.94833e-05			16.4411	0	1.89184e-276	6.49746e-297	1.09602e-06	1.81734e-73	6.42456e-72
16.6416	0	1.71e-223	9.84239e-216	0.00137077	2.93996e-44	1.32885e-05			16.6416	0	2.45749e-270	1.42664e-290	3.00998e-06	2.01531e-70	6.56914e-69
16.8421	0	5.16769e-218	2.36592e-210	0.00166639	5.75445e-42	7.71825e-06			16.8421	0	2.71848e-264	2.66756e-284	7.10993e-06	1.90316e-67	5.72008e-66
17.0426	0	1.32996e-212	4.84313e-205	0.00201062	9.59163e-40	3.81756e-06			17.0426	0	2.56087e-258	4.24756e-278	1.45208e-05	1.53051e-64	4.24155e-63
17.2431	0	2.91488e-207	8.4426e-200	0.00240738	1.36146e-37	1.60797e-06			17.2431	0	2.05436e-252	5.75954e-272	2.58802e-05	1.04814e-61	2.67839e-60
17.4436	0	5.44056e-202	1.25328e-194	0.00286781	1.64566e-35	5.76756e-07			17.4436	0	1.40342e-246	6.65058e-266	4.09057e-05	6.11262e-59	1.44029e-57
17.6441	0	8.64783e-197	1.58432e-189	0.00340814	1.69394e-33	1.76174e-07			17.6441	0	8.16438e-241	6.53963e-260	5.8838e-05	3.03568e-56	6.59559e-55
17.8446	0	1.17061e-191	1.70552e-184	0.00404489	1.48482e-31	4.58708e-08			17.8446	0	4.04465e-235	5.47604e-254	7.97996e-05	1.28382e-53	2.57207e-52
18.0451	0	1.34945e-186	1.56348e-179	0.00479586	1.10834e-29	1.04898e-08			18.0451	0	1.70631e-229	3.9048e-248	0.000105834	4.62352e-51	8.54157e-50
18.2456	0	1.32477e-181	1.22051e-174	0.00568544	7.04507e-28	3.97235e-09			18.2456	0	6.12995e-224	2.3711e-242	0.00014016	1.41794e-48	2.41557e-47
18.4461	0	1.10755e-176	8.11354e-170	0.00674495	3.81343e-26	1.09182e-08			18.4461	0	1.87531e-218	1.22607e-236	0.000184853	3.70306e-46	5.81741e-45
18.6466	0	7.8855e-172	4.59297e-165	0.00800286	1.75777e-24	4.66497e-08			18.6466	0	4.8855e-213	5.39882e-231	0.000239101	8.23528e-44	1.19308e-42
18.8471	0	4.78118e-167	2.21407e-160	0.00947149	6.89957e-23	1.74477e-07			18.8471	0	1.08383e-207	2.02439e-225	0.000299948	1.55959e-41	2.08372e-40
19.0476	0	2.46878e-162	9.08872e-156	0.0111417	2.30619e-21	5.5706e-07			19.0476	0	2.04753e-202	6.46406e-220	0.000365142	2.5151e-39	3.09916e-38
19.2481	0	1.0856e-157	3.17706e-151	0.0129905	6.5642e-20	1.5195e-06			19.2481	0	3.29393e-197	1.75763e-214	0.000435674	3.45393e-37	3.92544e-36
19.4486	0	4.06539e-153	9.45715e-147	0.0149958	1.59103e-18	3.55277e-06			19.4486	0	4.51247e-192	4.06969e-209	0.000515717	4.03908e-35	4.23423e-34
19.6491	0	1.29651e-148	2.3972e-142	0.0171497	3.28388e-17	7.16781e-06			19.6491	0	5.26415e-187	8.02425e-204	0.000609738	4.02218e-33	3.88966e-32
19.8496	0	3.52123e-144	5.17439e-138	0.0194623	5.7717e-16	1.26391e-05			19.8496	0	5.22945e-182	1.34728e-198	0.000719031	3.41075e-31	3.04303e-30
20.0501	0	8.14439e-140	9.51091e-134	0.0219557	8.63832e-15	1.99286e-05			20.0501	0	4.42382e-177	1.92628e-193	0.00084128	2.4629e-29	2.02755e-28
20.2506	0	1.60424e-135	1.48865e-129	0.0246503	1.10094e-13	2.91027e-05			20.2506	0	3.18678e-172	2.34525e-188	0.000975014	1.51444e-27	1.15058e-26
20.4511	0	2.69108e-131	1.98412e-125	0.0275511	1.19482e-12	4.09912e-05			20.4511	0	1.95487e-167	2.43145e-183	0.00112607	7.9298e-26	5.56112e-25
20.6516	0	3.84444e-127	2.25191e-121	0.0306463	1.10421e-11	5.71586e-05			20.6516	0	1.02117e-162	2.14658e-178	0.00130934	3.53573e-24	2.28943e-23
20.8521	0	4.67725e-123	2.1764e-117	0.033918	8.68978e-11	7.86248e-05			20.8521	0	4.54244e-158	1.61374e-173	0.00154162	1.34246e-22	8.02852e-22
21.0526	0	4.84619e-119	1.79115e-113	0.0373559	5.82338e-10	0.000104388			21.0526	0	1.72065e-153	1.03306e-168	0.00183002	4.34038e-21	2.39839e-20
21.2531	0	4.27626e-115	1.25524e-109	0.0409612	3.32322e-09	0.000131772			21.2531	0	5.55021e-149	5.63143e-164	0.0021659	1.19497e-19	6.10408e-19
21.4536	0	3.21355e-111	7.49076e-106	0.0447322	1.61499e-08	0.000159169			21.4536	0	1.52453e-144	2.61407e-159	0.00253	2.8015e-18	1.32368e-17
21.6541	0	2.05667e-107	3.80651e-102	0.048637	6.68405e-08	0.000189016			21.6541	0	3.56597e-140	1.03328e-154	0.00290386	5.59277e-17	2.44605e-16
21.8546	0	1.121e-103	1.64713e-98	0.0525914	2.35627e-07	0.000228181			21.8546	0	7.10283e-136	3.4779e-150	0.00327708	9.50745e-16	3.85247e-15
22.0551	0	5.20366e-100	6.0692e-95	0.0564625	7.07701e-07	0.000285224			22.0551	0	1.20475e-131	9.96824e-146	0.00364559	1.37627e-14	5.17241e-14
22.2556	0	2.05722e-96	1.90429e-91	0.0601106	1.81211e-06	0.000366853			22.2556	0	1.74012e-127	2.43288e-141	0.0040049	1.69646e-13	5.92146e-13
22.4561	0	6.9266e-93	5.08787e-88	0.0634434	3.96101e-06	0.000476299			22.4561	0	2.14029e-123	5.05617e-137	0.00434653	1.78069e-12	5.78196e-12
22.6566	0	1.98625e-89	1.15754e-84	0.0664435	7.41297e-06	0.000614321			22.6566	0	2.24173e-119	8.9479e-133	0.00466219	1.59162e-11	4.81705e-11
22.8571	0	4.85091e-86	2.24252e-81	0.0691429	1.19562e-05	0.000781667			22.8571	0	1.99944e-115	1.3484e-128	0.00495206	1.21145e-10	3.42554e-10
23.0576	0	1.009e-82	3.69941e-78	0.0715763	1.6865e-05	0.000981599			23.0576	0	1.51863e-111	1.73027e-124	0.0052287	7.85227e-10	2.08033e-09
23.2581	0	1.7875e-79	5.19668e-75	0.073757	2.14751e-05	0.00122197			23.2581	0	9.82229e-108	1.89063e-120	0.00551208	4.33452e-09	1.07955e-08
23.4586	0	2.69705e-76	6.21607e-72	0.0756836	2.62158e-05	0.0015163			23.4586	0	5.40997e-104	1.75912e-116	0.00581938	2.03796e-08	4.79028e-08
23.6591	0	3.46598e-73	6.33143e-69	0.0773453	3.33292e-05	0.00188257			23.6591	0	2.53745e-100	1.39374e-112	0.00615657	8.16331e-08	1.81904e-07
23.8596	0	3.79367e-70	5.4914e-66	0.0787051	4.65454e-05	0.00233938			23.8596	0	1.0135e-96	9.40288e-109	0.00651329	2.78717e-07	5.91734e-07
24.0602	0	3.53669e-67	4.05563e-63	0.0796865	6.98085e-05	0.00290119			24.0602	0	3.44729e-93	5.40177e-105	0.0068599	8.11898e-07	1.6512e-06
24.2607	0	2.80831e-64	2.55052e-60	0.0802007	0.000106037	0.00357594			24.2607	0	9.98526e-90	2.64244e-101	0.00714935	2.02158e-06	3.96024e-06
24.4612	0	1.89937e-61	1.36582e-57	0.0802082	0.000157109	0.00436781			24.4612	0	2.46304e-86	1.1007e-97	0.00732931	4.31829e-06	8.19075e-06
24.6617	0	1.0942e-58	6.22803e-55	0.0797624	0.000225371	0.00528466			24.6617	0	5.1739e-83	3.90413e-94	0.00736299	7.96882e-06	1.46989e-05
24.8622	0	5.36923e-56	2.41825e-52	0.0789811	0.00031513	0.00634418			24.8622	0	9.25554e-80	1.17916e-90	0.00724758	1.28695e-05	2.31692e-05
25.0627	0	2.24424e-53	7.99546e-50	0.0779634	0.000431513	0.00757044			25.0627	0	1.41003e-76	3.0326e-87	0.00701702	1.86015e-05	3.28547e-05
25.2632	0	7.99048e-51	2.25101e-47	0.0767249	0.000576131	0.00897982			25.2632	0	1.82935e-73	6.64123e-84	0.00672476	2.48932e-05	4.37185e-05
25.4637	0	2.42346e-48	5.3964e-45	0.0752096	0.000743624	0.0105678			25.4637	0	2.02124e-70	1.23844e-80	0.00641547	3.21118e-05	5.78095e-05
25.6642	0	6.26135e-46	1.10159e-42	0.0733522	0.000924835	0.0123115			25.6642	0	1.90193e-67	1.96648e-77	0.00610438	4.12043e-05	7.94293e-05
25.8647	0	1.37811e-43	1.91483e-40	0.0711244	0.00111722	0.0141902			25.8647	0	1.52416e-64	2.65887e-74	0.00577974	5.31265e-05	0.000113323
26.0652	0	2.58401e-41	2.83418e-38	0.068533	0.00133505	0.0162117			26.0652	0	1.04024e-61	3.06121e-71	0.00542632	6.85686e-05	0.000162085
26.2657	0	4.12781e-39	3.57203e-36	0.0655976	0.00160985	0.0184265			26.2657	0	6.04656e-59	3.0011e-68	0.00504873	8.855e-05	0.000225139
26.4662	0	5.61793e-37	3.83348e-34	0.0623445	0.00197813	0.0209176			26.4662	0	2.9934e-56	2.50528e-65	0.00467241	0.000115305	0.000300261
26.6667	0	6.51458e-35	3.50317e-32	0.0588269	0.00246386	0.0237646			26.6667	0	1.26215e-53	1.78083e-62	0.00432327	0.000152212	0.000385889
26.8672	0	6.43686e-33	2.72595e-30	0.0551465	0.0030686	0.0270023			26.8672	0	4.53267e-51	1.07789e-59	0.00400805	0.000202136	0.000481658
27.0677	0	5.41962e-31	1.80619e-28	0.0514416	0.00377766	0.0306051			27.0677	0	1.38645e-48	5.55544e-57	0.00371373	0.000264949	0.000586925
27.2682	0	3.8887e-29	1.01905e-26	0.0478394	0.00457866	0.0345143			27.2682	0	3.61221e-46	2.43808e-54	0.00342162	0.000336164	0.000699664
27.4687	0	2.37804e-27	4.89577e-25	0.044403	0.00547775	0.0386864			27.4687	0	8.01625e-44	9.11101e-52	0.00312035	0.000408514	0.000817612
27.6692	0	1.23954e-25	2.00279e-23	0.0411178	0.00650096	0.0431179			27.6692	0	1.51534e-41	2.89916e-49	0.00280968	0.000476082	0.000940714
27.8697	0	5.50787e-24	6.97654e-22	0.0379254	0.00768228	0.047825			27.8697	0	2.44009e-39	7.85532e-47	0.00249767	0.000537806	0.00107266
28.0702	0	2.08666e-22	2.06936e-20	0.0347748	0.00905144	0.0528018			28.0702	0	3.34713e-37	1.81235e-44	0.0021955	0.000597715	0.00122094
28.2707	0	6.74132e-21	5.22672e-19	0.0316569	0.0106308	0.0580015			28.2707	0	3.91135e-35	3.56048e-42	0.00191142	0.000663201	0.00139562
28.4712	0	1.85761e-19	1.12414e-17	0.0286061	0.0124379	0.0633594			28.4712	0	3.8939e-33	5.95606e-40	0.00164709	0.000744595	0.00160651
28.6717	0	4.36707e-18	2.05882e-16	0.0256796	0.0144853	0.0688354			28.6717	0	3.30269e-31	8.48391e-38	0.00139938	0.000855509	0.0018584
28.8722	0	8.76161e-17	3.21094e-15	0.0229302	0.0167734	0.0744346			28.8722	0	2.3867e-29	1.02901e-35	0.00116593	0.00100943	0.0021472
29.0727	0	1.5007e-15	4.26458e-14	0.0203887	0.0192913	0.0801856			29.0727	0	1.46959e-27	1.06274e-33	0.000949186	0.00121132	0.0024598
29.2732	0	2.19536e-14	4.82366e-13	0.0180603	0.0220299	0.0860984			29.2732	0	7.71064e-26	9.34584e-32	0.000755249	0.00145089	0.00277795
29.4737	0	2.74436e-13	4.64694e-12	0.0159328	0.0250001	0.0921355			29.4737	0	3.44754e-24	6.99835e-30	0.000589562	0.0017062	0.00308444
29.6742	0	2.93336e-12	3.81331e-11	0.0139883	0.0282323	0.0982213			29.6742	0	1.31366e-22	4.46228e-28	0.000453887	0.00195735	0.00337041
29.8747	0	2.6828e-11	2.66602e-10	0.0122143	0.0317517	0.104277			29.8747	0	4.26629e-21	2.42272e-26	0.00034664	0.00220028	0.00364084
30.0752	0	2.10123e-10	1.58846e-09	0.0106109	0.0355466	0.110246			30.0752	0	1.18099e-19	1.12004e-24	0.000264945	0.00245016	0.00391327
30.2757	0	1.41074e-09	8.06921e-09	0.00918769	0.0395583	0.116084			30.2757	0	2.7869e-18	4.40911e-23	0.000205718	0.00273158	0.00420832
30.4762	0	8.12828e-09	3.49712e-08	0.00794864	0.0437003	0.121719			30.4762	0	5.60688e-17	1.47792e-21	0.000165209	0.00306234	0.00453787
30.6767	0	4.02439e-08	1.29434e-07	0.00687604	0.0478929	0.127021			30.6767	0	9.61847e-16	4.21832e-20	0.0001384	0.00344171	0.00489949
30.8772	0	1.71477e-07	4.09726e-07	0.00593005	0.0520948	0.131843			30.8772	0	1.40716e-14	1.02522e-18	0.000119456	0.00385084	0.00527989
31.0777	0	6.29894e-07	1.1118e-06	0.00506785	0.0563141	0.136116			31.0777	0	1.75593e-13	2.1217e-17	0.000103096	0.00426324	0.00566217
31.2782	0	1.99877e-06	2.59482e-06	0.00426604	0.0605921	0.139925			31.2782	0	1.86936e-12	3.73892e-16	8.59822e-05	0.00465603	0.0060291
31.4787	0	5.49204e-06	5.23457e-06	0.00352785	0.0649561	0.143463			31.4787	0	1.69828e-11	5.61063e-15	6.74111e-05	0.00501541	0.00636179
31.6792	0	1.31054e-05	9.19238e-06	0.00287199	0.0693622	0.146882			31.6792	0	1.31698e-10	7.16956e-14	4.89895e-05	0.00533693	0.00664005
31.8797	0	2.72604e-05	1.41906e-05	0.00231499	0.0736724	0.150151			31.8797	0	8.72087e-10	7.80199e-13	3.33659e-05	0.00562392	0.00684906
32.0802	2.3552603e-317	4.96709e-05	1.95031e-05	0.00186006	0.0777048	0.153069			32.0802	0	4.93331e-09	7.23068e-12	2.25766e-05	0.00588495	0.00698875
32.2807	8.5709372756145e-311	7.98041e-05	2.42231e-05	0.00149687	0.0813432	0.155434			32.2807	0	2.38532e-08	5.70767e-11	1.68946e-05	0.00612993	0.00707727
32.4812	2.65584e-304	0.000114067	2.76114e-05	0.00120889	0.0846318	0.157236			32.4812	0	9.86439e-08	3.83807e-10	1.48133e-05	0.00636543	0.00714375
32.6817	7.00737e-298	0.00014676	2.92921e-05	0.00098121	0.0877735	0.158677			32.6817	0	3.49205e-07	2.19913e-09	1.40723e-05	0.00659157	0.00721277
32.8822	1.57431e-291	0.000172525	2.92925e-05	0.000803176	0.0910154	0.159996			32.8822	0	1.05941e-06	1.07409e-08	1.29829e-05	0.00680255	0.00729053
33.0827	3.01164e-285	0.000188751	2.80744e-05	0.000666247	0.0944951	0.161263			33.0827	0	2.75864e-06	4.47454e-08	1.11922e-05	0.00699125	0.00736469
33.2832	4.90567e-279	0.000196609	2.65381e-05	0.000561707	0.0981561	0.162326			33.2832	0	6.17953e-06	1.59145e-07	9.47908e-06	0.00715426	0.00742068
33.4837	6.80413e-273	0.000200709	2.57957e-05	0.000481279	0.101787	0.162948			33.4837	0	1.19501e-05	4.83978e-07	8.85606e-06	0.00729267	0.00746243
33.6842	8.03576e-267	0.000208032	2.67047e-05	0.000418515	0.105146	0.162988			33.6842	0	2.00664e-05	1.2615e-06	9.66393e-06	0.00740802	0.00751776
33.8847	8.08092e-261	0.000226334	2.95444e-05	0.000368113	0.108065	0.162477			33.8847	0	2.95555e-05	2.82903e-06	1.12486e-05	0.00749914	0.00762079
34.0852	6.91948e-255	0.000262074	3.4201e-05	0.000324339	0.110494	0.161553			34.0852	0	3.88766e-05	5.49218e-06	1.2374e-05	0.00756545	0.00778434
34.2857	5.04506e-249	0.000318732	4.06681e-05	0.000281579	0.112463	0.160351			34.2857	0	4.71075e-05	9.32246e-06	1.20407e-05	0.00761407	0.0079843
34.4862	3.13211e-243	0.000396905	4.92557e-05	0.000236851	0.114048	0.158931			34.4862	0	5.51246e-05	1.40583e-05	1.01035e-05	0.00766305	0.00816825
34.6867	1.65572e-237	0.000496592	6.02377e-05	0.00019104	0.115358	0.157288			34.6867	0	6.57429e-05	1.93004e-05	7.24818e-06	0.00773551	0.00828216
34.8872	7.45274e-232	0.000620156	7.34108e-05	0.000147254	0.116546	0.155413			34.8872	0	8.2562e-05	2.4938e-05	4.43329e-06	0.0078482	0.00829769
35.0877	2.85643e-226	0.000773455	8.82687e-05	0.000108281	0.117791	0.153336			35.0877	0	0.000108311	3.14171e-05	2.30982e-06	0.00800237	0.00822481
35.2882	9.32199e-221	0.000963921	0.000104961	7.5558e-05	0.119244	0.151134			35.2882	0	0.000143806	3.94968e-05	1.02486e-06	0.00818208	0.00810574
35.4887	2.59043e-215	0.00119714	0.000125352	4.96853e-05	0.120961	0.1489			35.4887	0	0.000188139	4.96545e-05	3.8721e-07	0.00836002	0.00799667
35.6892	6.12934e-210	0.00147472	0.000152973	3.09737e-05	0.122858	0.146694			35.6892	0	0.000239969	6.18374e-05	1.2457e-07	0.008508	0.00794687
35.8897	1.2349e-204	0.00179439	0.000191072	1.92827e-05	0.124736	0.144518			35.8897	0	0.000299044	7.60613e-05	3.41238e-08	0.00860895	0.00798171
36.0902	2.11851e-199	0.00215105	0.000239507	1.35909e-05	0.126369	0.142324			36.0902	0	0.000366786	9.33299e-05	7.95942e-09	0.00866629	0.00809367
36.2907	3.09461e-194	0.00253797	0.000292939	1.19508e-05	0.127613	0.140042			36.2907	0	0.000445332	0.000115593	1.58082e-09	0.00870401	0.00824528
36.4912	3.84908e-189	0.00294936	0.000342458	1.19999e-05	0.128485	0.137601			36.4912	0	0.000535956	0.000144337	2.67338e-10	0.00875254	0.00838563
36.6917	4.07649e-184	0.00338545	0.000380057	1.17673e-05	0.129144	0.134929			36.6917	0	0.000638658	0.000179308	3.84962e-11	0.00882681	0.00847525
36.8922	3.67615e-179	0.00385741	0.000402719	1.03158e-05	0.129802	0.13197			36.8922	0	0.000753394	0.000219359	4.72009e-12	0.00891371	0.00850475
37.0927	2.82278e-174	0.00438681	0.000413222	7.82206e-06	0.130611	0.128716			37.0927	0	0.000881071	0.000265374	4.92789e-13	0.00898148	0.00849433
37.2932	1.8456e-169	0.00499872	0.000417917	5.07533e-06	0.131612	0.125221			37.2932	0	0.00102235	0.00032265	4.38074e-14	0.00900415	0.00847421
37.4937	1.02748e-164	0.0057145	0.000424217	2.80843e-06	0.132743	0.121581			37.4937	0	0.00117542	0.000400117	3.31598e-15	0.00897973	0.008461
37.6942	4.87066e-160	0.00655271	0.000439577	1.32391e-06	0.133879	0.117861			37.6942	0	0.00133629	0.000506478	2.13723e-16	0.00892646	0.00844702
37.8947	1.96597e-155	0.0075369	0.000470988	5.31498e-07	0.13487	0.114057			37.8947	0	0.00150254	0.000646041	1.17292e-17	0.00886247	0.0084086
38.0952	6.75685e-151	0.0086983	0.000523295	1.81695e-07	0.135569	0.110112			38.0952	0	0.00167709	0.000817066	5.48102e-19	0.00878903	0.00832524
38.2957	1.97736e-146	0.0100645	0.000597237	5.28894e-08	0.135859	0.105978			38.2957	1.3389e-319	0.00186777	0.00101335	2.18087e-20	0.00869335	0.00819425
38.4962	4.92725e-142	0.0116413	0.000690048	1.31091e-08	0.135698	0.10168			38.4962	5.1420479614e-313	0.00208272	0.00122769	7.38883e-22	0.00856673	0.00803027
38.6967	1.04544e-137	0.0134057	0.000799109	2.76664e-09	0.135141	0.0973148			38.6967	1.6813e-306	0.00232564	0.00145533	2.13156e-23	0.00841813	0.00785439
38.8972	1.88873e-133	0.0153171	0.000924802	4.97176e-10	0.134326	0.0930012			38.8972	4.6809e-300	0.00259505	0.00169556	5.23593e-25	0.00826939	0.00768591
39.0977	2.90546e-129	0.017342	0.00106857	7.60751e-11	0.133404	0.0888049			39.0977	1.10966e-293	0.00288797	0.00195041	1.09513e-26	0.00813889	0.00754057
39.2982	3.80572e-125	0.0194749	0.00122793	9.91176e-12	0.132461	0.0846976			39.2982	2.23988e-287	0.0032052	0.00222126	1.95036e-28	0.00803149	0.00742619
39.4987	4.24457e-121	0.0217466	0.00139484	1.0996e-12	0.131481	0.0805852			39.4987	3.84978e-281	0.00355404	0.00250654	2.95759e-30	0.00794171	0.00733209
39.6992	4.03094e-117	0.0242144	0.00156113	1.03871e-13	0.130378	0.0763782			39.6992	5.63408e-275	0.00394667	0.00280381	3.81889e-32	0.00786147	0.00722508
39.8997	3.25952e-113	0.0269401	0.00172618	8.35463e-15	0.12907	0.0720538			39.8997	7.02077e-269	0.00439549	0.00311528	4.19866e-34	0.00778148	0.00706464
40.1003	2.24428e-109	0.0299665	0.00189889	5.72185e-16	0.127512	0.0676733			40.1003	7.44941e-263	0.00490785	0.00345086	3.93061e-36	0.00768673	0.00682935
40.3008	1.31575e-105	0.0333073	0.00209166	3.33673e-17	0.125688	0.063353			40.3008	6.7303e-257	0.00548233	0.00382389	3.13317e-38	0.00755549	0.00653182
40.5013	6.5682e-102	0.0369521	0.0023124	1.65684e-18	0.123587	0.0592103			40.5013	5.17752e-251	0.00610867	0.0042422	2.12659e-40	0.00736743	0.00620983
40.7018	2.79186e-98	0.0408798	0.00256169	7.00509e-20	0.121197	0.0553186			40.7018	3.39144e-245	0.00677267	0.00470363	1.22902e-42	0.00711611	0.00590372
40.9023	1.01045e-94	0.0450637	0.00283588	2.52187e-21	0.118509	0.0516881			40.9023	1.89156e-239	0.00746302	0.00520091	6.04792e-45	0.0068151	0.00563884
41.1028	3.11395e-91	0.049463	0.00313073	7.73046e-23	0.115522	0.0482722			41.1028	8.98323e-234	0.00817401	0.00573034	2.53413e-47	0.00649152	0.00542143
41.3033	8.17114e-88	0.0540094	0.00344185	2.01773e-24	0.112251	0.0449867			41.3033	3.63261e-228	0.00890205	0.00629493	9.04121e-50	0.00617037	0.00524229
41.5038	1.82569e-84	0.0586088	0.0037639	4.4843e-26	0.108744	0.0417394			41.5038	1.25078e-222	0.00964169	0.00690003	2.74662e-52	0.00586151	0.00508118
41.7043	3.47334e-81	0.0631658	0.00409246	8.48597e-28	0.105082	0.0384696			41.7043	3.66704e-217	0.0103888	0.00754717	7.10469e-55	0.00555909	0.00491171
41.9048	5.62654e-78	0.0676193	0.00442699	1.36736e-29	0.101339	0.0351822			41.9048	9.15432e-212	0.0111489	0.00822989	1.56482e-57	0.00525234	0.00470995
42.1053	7.76085e-75	0.0719583	0.00476953	1.87602e-31	0.097533	0.0319479			42.1053	1.94585e-206	0.0119406	0.00893204	2.93467e-60	0.0049363	0.00446435
42.3058	9.11488e-72	0.076205	0.00511899	2.19162e-33	0.0936092	0.0288637			42.3058	3.52184e-201	0.0127831	0.00963017	4.68628e-63	0.00461354	0.00417977
42.5063	9.11521e-69	0.0803761	0.00546902	2.18005e-35	0.0894978	0.0260032			42.5063	5.42753e-196	0.0136756	0.0103027	6.37193e-66	0.00428967	0.00387222
42.7068	7.76169e-66	0.084458	0.00581506	1.84648e-37	0.0851852	0.0233943			42.7068	7.12213e-191	0.0145859	0.0109426	7.37713e-69	0.00397115	0.00355924
42.9073	5.62755e-63	0.0884157	0.00616386	1.33166e-39	0.0807408	0.0210325			42.9073	7.95778e-186	0.0154661	0.0115636	7.27239e-72	0.0036673	0.00325356
43.1078	3.47421e-60	0.0922246	0.00653527	8.17744e-42	0.0762845	0.0189049			43.1078	7.57091e-181	0.016286	0.0121968	6.10437e-75	0.00339108	0.00296286
43.3083	1.82628e-57	0.0958889	0.006955	4.27577e-44	0.0719367	0.0169986			43.3083	6.13308e-176	0.0170554	0.0128775	4.36293e-78	0.0031543	0.00269314
43.5088	8.17431e-55	0.0994281	0.00744626	1.90364e-46	0.0677878	0.0152957			43.5088	4.23042e-171	0.0178146	0.0136297	2.65515e-81	0.00296026	0.00245082
43.7093	3.11536e-52	0.102856	0.00802548	7.21653e-49	0.0638906	0.0137677			43.7093	2.48463e-166	0.0186006	0.0144532	1.37585e-84	0.00280012	0.00224077
43.9098	1.01097e-49	0.106181	0.00870086	2.32941e-51	0.0602639	0.0123844			43.9098	1.24256e-161	0.0194233	0.0153208	6.07057e-88	0.00265627	0.00206187
44.1103	2.79346e-47	0.109438	0.00947135	6.4023e-54	0.0569032	0.0111279			44.1103	5.29107e-157	0.020272	0.0161891	2.28066e-91	0.00250974	0.00190566
44.3108	6.57233e-45	0.112705	0.010327	1.4983e-56	0.0537915	0.00999894			44.3108	1.91843e-152	0.0211384	0.0170209	7.29564e-95	0.002347	0.00176102
44.5113	1.31665e-42	0.116077	0.0112519	2.98563e-59	0.0509015	0.00900708			44.5113	5.92274e-148	0.022028	0.0178067	1.98719e-98	0.00216343	0.00162157
44.7118	2.24591e-40	0.119611	0.0122295	5.06577e-62	0.0481851	0.00815146			44.7118	1.55695e-143	0.0229461	0.0185706	4.60882e-102	0.00196392	0.00148837
44.9123	3.26203e-38	0.123299	0.0132486	7.3186e-65	0.0455684	0.00740738			44.9123	3.48499e-139	0.0238777	0.0193558	9.10147e-106	0.00176085	0.00136503
45.1128	4.03419e-36	0.127059	0.014311	9.00292e-68	0.0429652	0.00673043			45.1128	6.64207e-135	0.0247886	0.0201966	1.53041e-109	0.00156947	0.00125083
45.3133	4.24812e-34	0.130771	0.015434	9.42999e-71	0.0403008	0.00607646			45.3133	1.07791e-130	0.02565	0.0210926	2.19116e-113	0.00140175	0.0011391
45.5138	3.809e-32	0.134306	0.0166458	8.4103e-74	0.0375293	0.00542334			45.5138	1.48948e-126	0.0264598	0.0220026	2.67125e-117	0.00126161	0.0010219
45.7143	2.90802e-30	0.13755	0.0179687	6.38682e-77	0.0346449	0.00477952			45.7143	1.75252e-122	0.0272356	0.0228632	2.77286e-121	0.00114407	0.000895716
45.9148	1.89041e-28	0.140413	0.0194004	4.12981e-80	0.0316929	0.00417572			45.9148	1.75577e-118	0.0279863	0.0236196	2.45083e-125	0.0010386	0.000763357
46.1153	1.04638e-26	0.142833	0.0209037	2.27378e-83	0.028768	0.00364636			46.1153	1.49779e-114	0.0286907	0.0242442	1.84447e-129	0.000934493	0.000632036
46.3158	4.93164e-25	0.144761	0.0224141	1.06595e-86	0.0259796	0.00321118			46.3158	1.08795e-110	0.029307	0.0247349	1.18196e-133	0.000825653	0.000510065
46.5163	1.9791e-23	0.146142	0.023864	4.25502e-90	0.0233972	0.00286458			46.5163	6.72898e-107	0.0297992	0.0251008	6.44919e-138	0.000712564	0.000404077
46.7168	6.76264e-22	0.146898	0.0252115	1.44623e-93	0.021017	0.00257783			46.7168	3.54377e-103	0.0301545	0.0253534	2.99626e-142	0.00060121	0.000317428
46.9173	1.9676e-20	0.146935	0.026463	4.18546e-97	0.0187827	0.00231406			46.9173	1.58914e-99	0.0303802	0.0255052	1.1853e-146	0.00050026	0.000250113
47.1178	4.87449e-19	0.146186	0.0276753	1.03139e-100	0.016643	0.00204807			47.1178	6.06792e-96	0.0304944	0.0255741	3.99251e-151	0.000417935	0.00019994
47.3183	1.02824e-17	0.144687	0.0289384	2.16408e-104	0.0145973	0.00177798			47.3183	1.97287e-92	0.0305255	0.0255852	1.14508e-155	0.000359124	0.000163888
47.5188	1.84686e-16	0.142609	0.0303504	3.86631e-108	0.0126957	0.00152126			47.5188	5.46187e-89	0.0305189	0.02557	2.7964e-160	0.000323026	0.000138743
47.7193	2.82452e-15	0.140256	0.0319987	5.88154e-112	0.0110049	0.00129916			47.7193	1.28756e-85	0.0305352	0.0255631	5.8148e-165	0.000302509	0.000121202
47.9198	3.67817e-14	0.137989	0.0339588	7.6183e-116	0.00957051	0.00112181			47.9198	2.58452e-82	0.0306317	0.025602	1.02954e-169	0.000286569	0.000108198
48.1203	4.07845e-13	0.136145	0.0363048	8.40226e-120	0.00840194	0.000983745			48.1203	4.41755e-79	0.0308354	0.0257278	1.5521e-174	0.0002654	9.75419e-05
48.3208	3.8507e-12	0.134962	0.039125	7.89053e-124	0.00747671	0.000870526			48.3208	6.42943e-76	0.0311319	0.0259793	1.99237e-179	0.000235053	8.82635e-05
48.5213	3.09581e-11	0.13456	0.042524	6.3094e-128	0.00675245	0.000769046			48.5213	7.96812e-73	0.0314805	0.0263776	2.17767e-184	0.000198343	8.01788e-05
48.7218	2.11939e-10	0.134966	0.0466037	4.29577e-132	0.00617517	0.000673573			48.7218	8.40883e-70	0.0318493	0.0269103	2.02668e-189	0.000161637	7.29957e-05
48.9223	1.23559e-09	0.136127	0.0514267	2.49038e-136	0.00568394	0.000584966			48.9223	7.55637e-67	0.0322404	0.027528	1.60602e-194	0.000130382	6.57893e-05
49.1228	6.13502e-09	0.137912	0.0569834	1.22931e-140	0.0052182	0.000506279			49.1228	5.78221e-64	0.0326905	0.0281586	1.08364e-199	0.000106574	5.73986e-05
49.3233	2.59486e-08	0.14009	0.0631809	5.1669e-145	0.0047319	0.000439095			49.3233	3.76774e-61	0.0332414	0.0287328	6.22577e-205	8.90613e-05	4.74087e-05
49.5238	9.35234e-08	0.142355	0.0698561	1.84914e-149	0.00420889	0.000382531			49.5238	2.09064e-58	0.0339007	0.0292069	3.0456e-210	7.54202e-05	3.67426e-05
49.7243	2.87414e-07	0.144393	0.0768022	5.63481e-154	0.00366686	0.000334416			49.7243	9.87857e-56	0.0346125	0.0295709	1.26859e-215	6.38085e-05	2.72171e-05
49.9248	7.53996e-07	0.145948	0.083795	1.46204e-158	0.00314309	0.000293039			49.9248	3.97495e-53	0.0352622	0.0298356	4.49929e-221	5.37927e-05	2.03983e-05
50.1253	1.69193e-06	0.146831	0.0906097	3.23008e-163	0.00267072	0.000257929			50.1253	1.36207e-50	0.0357157	0.0300044	1.35874e-226	4.59186e-05	1.66967e-05
50.3258	3.25917e-06	0.146873	0.0970206	6.07626e-168	0.00226259	0.000229021			50.3258	3.9747e-48	0.0358706	0.0300504	3.49381e-232	4.06006e-05	1.53173e-05
50.5263	5.42349e-06	0.145883	0.102792	9.73265e-173	0.00191173	0.000205245			50.5263	9.8777e-46	0.0356839	0.0299134	7.64953e-238	3.73791e-05	1.48978e-05
50.7268	7.88036e-06	0.143655	0.107686	1.32738e-177	0.00160319	0.000184207			50.7268	2.09057e-43	0.0351637	0.0295193	1.42607e-243	3.5099e-05	1.42372e-05
50.9273	1.01733e-05	0.140038	0.111504	1.54146e-182	0.00132577	0.000163397			50.9273	3.76826e-41	0.0343384	0.028812	2.26369e-249	3.25887e-05	1.27021e-05
51.1278	1.19771e-05	0.135022	0.114143	1.52419e-187	0.00107666	0.00014163			51.1278	5.78492e-39	0.0332363	0.0277856	3.0596e-255	2.91266e-05	1.0282e-05
51.3283	1.33099e-05	0.128771	0.115642	1.28327e-192	0.000859255	0.000119332			51.3283	7.56399e-37	0.0318896	0.0265052	3.52113e-261	2.45248e-05	7.41879e-06
51.5288	1.44897e-05	0.12161	0.116196	9.19957e-198	0.000677983	9.76957e-05			51.5288	8.42396e-35	0.0303529	0.0250979	3.45041e-267	1.90751e-05	4.71019e-06
51.7293	1.59006e-05	0.113987	0.116184	5.61549e-203	0.000533752	7.77262e-05			51.7293	7.99123e-33	0.0287164	0.0237148	2.87893e-273	1.34512e-05	2.60557e-06
51.9298	1.77541e-05	0.106436	0.11619	2.91862e-208	0.000422404	5.99959e-05			51.9298	6.45748e-31	0.0271018	0.0224802	2.04532e-279	8.46046e-06	1.24658e-06
52.1303	1.9958e-05	0.0994947	0.116995	1.29163e-213	0.000336635	4.49875e-05			52.1303	4.44518e-29	0.0256425	0.0214644	1.23726e-285	4.68565e-06	5.13103e-07
52.3308	2.21844e-05	0.0936178	0.119479	4.8671e-219	0.000269573	3.33633e-05			52.3308	2.60687e-27	0.0244595	0.0206952	6.37285e-292	2.26361e-06	1.81043e-07
52.5313	2.42191e-05	0.0890889	0.124454	1.56161e-224	0.000217041	2.56916e-05			52.5313	1.30252e-25	0.0236406	0.0201898	2.79496e-298	9.47632e-07	5.46273e-08
52.7318	2.64343e-05	0.0859946	0.132493	4.26624e-230	0.000176981	2.1846e-05			52.7318	5.54523e-24	0.0232243	0.0199698	1.04373e-304	3.42238e-07	1.40736e-08
52.9323	2.99309e-05	0.0842514	0.143819	9.92402e-236	0.000147373	2.07519e-05			52.9323	2.0117e-22	0.0231918	0.0200438	3.318724962316e-311	1.06296e-07	3.09263e-09
53.1328	3.60738e-05	0.0836552	0.158294	1.96563e-241	0.000125183	2.0861e-05			53.1328	6.21959e-21	0.0234706	0.0203752	8.98508e-318	2.83303e-08	5.79295e-10
53.3333	4.57292e-05	0.0839246	0.17548	3.31501e-247	0.000107234	2.09667e-05			53.3333	1.63895e-19	0.0239526	0.0208716	0	6.46907e-09	9.24579e-11
53.5338	5.88508e-05	0.0847302	0.194755	4.76035e-253	9.16715e-05	2.06152e-05			53.5338	3.68157e-18	0.024519	0.0214097	0	1.26407e-09	1.25704e-11
53.7343	7.47726e-05	0.0857232	0.215453	5.82053e-259	7.83238e-05	1.98504e-05			53.7343	7.05071e-17	0.0250596	0.0218771	0	2.11173e-10	1.4556e-12
53.9348	9.29713e-05	0.0865751	0.236945	6.05978e-265	6.77956e-05	1.87455e-05			53.9348	1.15144e-15	0.0254825	0.0222004	0	3.01391e-11	1.43542e-13
54.1353	0.000113709	0.0870198	0.258644	5.37182e-271	6.03294e-05	1.72657e-05			54.1353	1.60381e-14	0.0257191	0.0223458	0	3.67276e-12	1.20541e-14
54.3358	0.000138103	0.0868682	0.279902	4.05468e-277	5.53141e-05	1.54734e-05			54.3358	1.90578e-13	0.0257272	0.0223046	0	3.8196e-13	8.6197e-16
54.5363	0.00016761	0.0859907	0.299888	2.60592e-283	5.1464e-05	1.36509e-05			54.5363	1.93256e-12	0.0254875	0.0220801	0	3.38874e-14	5.24851e-17
54.7368	0.000203322	0.0842913	0.317507	1.42605e-289	4.73045e-05	1.2091e-05			54.7368	1.67298e-11	0.0249943	0.0216848	0	2.56396e-15	2.72121e-18
54.9373	0.000245534	0.0817006	0.33143	6.64477e-296	4.17067e-05	1.07882e-05			54.9373	1.23692e-10	0.0242488	0.0211406	0	1.65395e-16	1.20134e-19
55.1378	0.000293772	0.0781847	0.340265	2.6363e-302	3.43354e-05	9.42612e-06			55.1378	7.81502e-10	0.0232604	0.0204765	0	9.09436e-18	4.51588e-21
55.3383	0.000346941	0.0737558	0.342845	0	2.58096e-05	7.70816e-06			55.3383	4.22255e-09	0.0220528	0.0197191	0	4.2617e-19	1.44542e-22
55.5388	0.000403119	0.0684837	0.338524	2.561729386e-315	1.74014e-05	5.66978e-06			55.5388	1.95295e-08	0.0206606	0.0188795	0	1.70171e-20	3.93926e-24
55.7393	0.000458935	0.0625079	0.327363	4.94e-322	1.03797e-05	3.65577e-06			55.7393	7.74153e-08	0.019115	0.0179437	0	5.78931e-22	9.14129e-26
55.9398	0.000509363	0.0560407	0.310143	0	5.42131e-06	2.03682e-06			55.9398	2.63472e-07	0.0174317	0.0168743	0	1.67787e-23	1.80622e-27
56.1404	0.000549122	0.0493488	0.288203	0	2.46073e-06	9.73355e-07			56.1404	7.71691e-07	0.015617	0.0156263	0	4.14233e-25	3.03882e-29
56.3409	0.000575876	0.0427137	0.263194	0	9.6538e-07	3.97488e-07			56.3409	1.95162e-06	0.0136911	0.0141687	0	8.71065e-27	4.35319e-31
56.5414	0.000593317	0.036385	0.236834	0	3.26079e-07	1.38458e-07			56.5414	4.2819e-06	0.0117086	0.012504	0	1.5601e-28	5.30984e-33
56.7419	0.000611053	0.0305486	0.210738	0	9.45676e-08	4.11017e-08			56.7419	8.20511e-06	0.00975888	0.0106783	0	2.37972e-30	5.51473e-35
56.9424	0.000640098	0.0253179	0.186336	0	2.3502e-08	1.03935e-08			56.9424	1.38645e-05	0.00794236	0.00878165	0	3.09139e-32	4.87682e-37
57.1429	0.000687025	0.0207441	0.164814	0	4.9981e-09	2.23832e-09			57.1429	2.09385e-05	0.00634078	0.00693421	0	3.41998e-34	3.67214e-39
57.3434	0.000752046	0.0168307	0.147042	0	9.08657e-10	4.10488e-10			57.3434	2.87765e-05	0.00499708	0.00525947	0	3.22196e-36	2.35435e-41
57.5439	0.000833097	0.0135429	0.133518	0	1.41112e-10	6.4102e-11			57.5439	3.67908e-05	0.00391197	0.00385231	0	2.58484e-38	1.28526e-43
57.7444	0.000932153	0.0108165	0.12434	0	1.87094e-11	8.5236e-12			57.7444	4.47598e-05	0.00305356	0.00275566	0	1.76586e-40	5.97424e-46
57.9449	0.00105817	0.00856978	0.119239	0	2.11688e-12	9.65049e-13			57.9449	5.27197e-05	0.00237419	0.00195643	0	1.02726e-42	2.36452e-48
58.1454	0.00122475	0.00671993	0.117609	0	2.04331e-13	9.30353e-14			58.1454	6.05043e-05	0.00182835	0.00140106	0	5.08867e-45	7.96842e-51
58.3459	0.00144517	0.00519808	0.118584	0	1.68212e-14	7.6369e-15			58.3459	6.7383e-05	0.00138497	0.00102101	0	2.14643e-47	2.2865e-53
58.5464	0.00172767	0.00395519	0.121159	0	1.18079e-15	5.33772e-16			58.5464	7.22535e-05	0.00102938	0.00075553	0	7.70935e-50	5.58649e-56
58.7469	0.00207189	0.00295811	0.124365	0	7.06663e-17	3.17662e-17			58.7469	7.43823e-05	0.000755923	0.000563027	0	2.35778e-52	1.16219e-58
58.9474	0.00246737	0.00217991	0.127409	0	3.60503e-18	1.60969e-18			58.9474	7.40598e-05	0.000558355	0.000420462	0	6.14001e-55	2.05865e-61
59.1479	0.00289796	0.0015917	0.129759	0	1.56752e-19	6.94529e-20			59.1479	7.2383e-05	0.000424745	0.000316147	0	1.36149e-57	3.10497e-64
59.3484	0.00335564	0.00116015	0.13118	0	5.80873e-21	2.55157e-21			59.3484	7.01461e-05	0.000338812	0.000242676	0	2.57063e-60	3.98752e-67
59.5489	0.00386072	0.000850185	0.131752	0	1.83433e-22	7.98165e-23			59.5489	6.69085e-05	0.000284406	0.000193373	0	4.13275e-63	4.3603e-70
59.7494	0.0044777	0.000629239	0.131876	0	4.93595e-24	2.12592e-24			59.7494	6.13687e-05	0.000248774	0.000161703	0	5.65736e-66	4.05975e-73
59.9499	0.00531491	0.000470491	0.1322	0	1.13171e-25	4.82138e-26			59.9499	5.28211e-05	0.000222939	0.000141445	0	6.5942e-69	3.21848e-76
60.1504	0.00650598	0.000354213	0.133451	0	2.21077e-27	9.31031e-28			60.1504	4.22257e-05	0.000200656	0.000126667	0	6.5446e-72	2.17256e-79
60.3509	0.00817971	0.00026751	0.136173	0	3.67941e-29	1.53083e-29			60.3509	3.18307e-05	0.000177901	0.000112192	0	5.53066e-75	1.24871e-82
60.5514	0.0104241	0.000202879	0.140467	0	5.21703e-31	2.14317e-31			60.5514	2.38577e-05	0.000153116	9.49098e-05	0	3.97962e-78	6.11111e-86
60.7519	0.0132415	0.00015595	0.145811	0	6.30175e-33	2.5548e-33			60.7519	1.95432e-05	0.000127068	7.48021e-05	0	2.43825e-81	2.54652e-89
60.9524	0.0164955	0.000123116	0.151061	0	6.48453e-35	2.59313e-35			60.9524	1.90964e-05	0.000101726	5.43237e-05	0	1.27199e-84	9.03534e-93
61.1529	0.0198727	0.000100201	0.154703	0	5.68412e-37	2.2411e-37			61.1529	2.20471e-05	7.88617e-05	3.64103e-05	0	5.65018e-88	2.72967e-96
61.3534	0.0229034	8.28234e-05	0.155323	0	4.24428e-39	1.64918e-39			61.3534	2.73597e-05	5.93768e-05	2.27386e-05	0	2.13703e-91	7.02173e-100
61.5539	0.0250663	6.77692e-05	0.152113	0	2.69955e-41	1.03334e-41			61.5539	3.33946e-05	4.35079e-05	1.33596e-05	0	6.88219e-95	1.53797e-103
61.7544	0.0259552	5.3794e-05	0.145161	0	1.46257e-43	5.51298e-44			61.7544	3.81802e-05	3.12428e-05	7.39137e-06	0	1.88718e-98	2.86826e-107
61.9549	0.025432	4.11036e-05	0.135341	0	6.74946e-46	2.50437e-46			61.9549	4.00815e-05	2.24127e-05	3.80698e-06	0	4.40625e-102	4.55469e-111
62.1554	0.0236871	3.02041e-05	0.123869	0	2.65304e-48	9.68679e-49			62.1554	3.84475e-05	1.65316e-05	1.78958e-06	0	8.75981e-106	6.1584e-115
62.3559	0.0211695	2.1237e-05	0.111786	0	8.88247e-51	3.19029e-51			62.3559	3.3813e-05	1.27471e-05	7.5196e-07	0	1.48282e-109	7.08999e-119
62.5564	0.0184154	1.40679e-05	0.0996652	0	2.53298e-53	8.94639e-54			62.5564	2.75706e-05	1.0073e-05	2.77678e-07	0	2.13724e-113	6.95012e-123
62.7569	0.0158588	8.58049e-06	0.0876598	0	6.15221e-56	2.13617e-56			62.7569	2.1301e-05	7.76418e-06	8.90447e-08	0	2.62292e-117	5.80106e-127
62.9574	0.0137157	4.70872e-06	0.0757946	0	1.2727e-58	4.34301e-59			62.9574	1.60832e-05	5.54725e-06	2.46063e-08	0	2.74085e-121	4.12279e-131
63.1579	0.0119854	2.28248e-06	0.0642641	0	2.24241e-61	7.51821e-62			63.1579	1.21622e-05	3.5421e-06	5.83159e-09	0	2.43869e-125	2.49484e-135
63.3584	0.0105423	9.64917e-07	0.0535352	0	3.36501e-64	1.10817e-64			63.3584	9.16759e-06	1.97768e-06	1.1819e-09	0	1.84754e-129	1.28547e-139
63.5589	0.00924797	3.52867e-07	0.0442221	0	4.30072e-67	1.39081e-67			63.5589	6.64597e-06	9.53884e-07	2.04493e-10	0	1.1918e-133	5.63966e-144
63.7594	0.00801812	1.11066e-07	0.0368553	0	4.68135e-70	1.48627e-70			63.7594	4.43318e-06	3.94845e-07	3.01738e-11	0	6.54603e-138	2.10674e-148
63.9599	0.0068304	2.99959e-08	0.0316936	0	4.33984e-73	1.35237e-73			63.9599	2.62962e-06	1.39767e-07	3.79461e-12	0	3.06141e-142	6.70095e-153
64.1604	0.00569853	6.93776e-09	0.028651	0	3.42645e-76	1.04776e-76			64.1604	1.3585e-06	4.2227e-08	4.06561e-13	0	1.21909e-146	1.81481e-157
64.3609	0.00464725	1.37252e-09	0.0273239	0	2.30398e-79	6.91189e-80			64.3609	6.04417e-07	1.08772e-08	3.71031e-14	0	4.13349e-151	4.18498e-162
64.5614	0.00370196	2.32059e-10	0.0270752	0	1.31939e-82	3.8824e-83			64.5614	2.3027e-07	2.38747e-09	2.88375e-15	0	1.19335e-155	8.21721e-167
64.7619	0.00288582	3.35123e-11	0.0271624	0	6.43464e-86	1.85683e-86			64.7619	7.49069e-08	4.46379e-10	1.90868e-16	0	2.93349e-160	1.3738e-171
64.9624	0.00221464	4.13187e-12	0.0268993	0	2.67256e-89	7.56155e-90			64.9624	2.07766e-08	7.10786e-11	1.07576e-17	0	6.14003e-165	1.95565e-176
65.1629	0.00168915	4.34783e-13	0.025812	0	9.45325e-93	2.62192e-93			65.1629	4.91011e-09	9.63826e-12	5.16281e-19	0	1.09427e-169	2.37043e-181
65.3634	0.00129152	3.90354e-14	0.023726	0	2.84761e-96	7.74097e-97			65.3634	9.88382e-10	1.11291e-12	2.1098e-20	0	1.66054e-174	2.44643e-186
65.5639	0.000991037	2.98949e-15	0.0207495	0	7.30505e-100	1.94599e-100			65.5639	1.69434e-10	1.09422e-13	7.34128e-22	0	2.14556e-179	2.14983e-191
65.7644	0.000756017	1.95252e-16	0.0171815	0	1.5959e-103	4.16536e-104			65.7644	2.47332e-11	9.16069e-15	2.17509e-23	0	2.36048e-184	1.60859e-196
65.9649	0.000564323	1.08736e-17	0.0134035	0	2.9691e-107	7.5916e-108			65.9649	3.0743e-12	6.53019e-16	5.48724e-25	0	2.2112e-189	1.02484e-201
66.1654	0.000406295	5.1625e-19	0.00979333	0	4.70413e-111	1.1781e-111			66.1654	3.25379e-13	3.96365e-17	1.17869e-26	0	1.76369e-194	5.55945e-207
66.3659	0.000280254	2.08925e-20	0.00665918	0	6.34694e-115	1.55668e-115			66.3659	2.93228e-14	2.04849e-18	2.15584e-28	0	1.19781e-199	2.56789e-212
66.5664	0.000185751	7.20621e-22	0.00418918	0	7.29253e-119	1.7514e-119			66.5664	2.25005e-15	9.01451e-20	3.3574e-30	0	6.92658e-205	1.00993e-217
66.7669	0.000119717	2.11817e-23	0.0024277	0	7.13541e-123	1.67779e-123			66.7669	1.47011e-16	3.37768e-21	4.45202e-32	0	3.41051e-210	3.38198e-223
66.9674	7.6606e-05	5.30525e-25	0.00129391	0	5.94543e-127	1.36855e-127			66.9674	8.17849e-18	1.07762e-22	5.02666e-34	0	1.42984e-215	9.64319e-229
67.1679	5.03364e-05	1.13215e-26	0.000635737	0	4.21861e-131	9.50493e-132			67.1679	3.87406e-19	2.92737e-24	4.83249e-36	0	5.10416e-221	2.3412e-234
67.3684	3.56896e-05	2.05835e-28	0.000290669	0	2.54903e-135	5.62091e-136			67.3684	1.56252e-20	6.77109e-26	3.95576e-38	0	1.55142e-226	4.83976e-240
67.5689	2.85762e-05	3.18801e-30	0.000126611	0	1.31159e-139	2.8303e-140			67.5689	5.36606e-22	1.33355e-27	2.75713e-40	0	4.01514e-232	8.51878e-246
67.7694	2.58016e-05	4.2061e-32	5.51439e-05	0	5.74691e-144	1.21346e-144			67.7694	1.56911e-23	2.23628e-29	1.63626e-42	0	8.84791e-238	1.27673e-251
67.9699	2.49413e-05	4.72688e-34	2.58179e-05	0	2.1443e-148	4.42982e-149			67.9699	3.90677e-25	3.19309e-31	8.26827e-45	0	1.66016e-243	1.62925e-257
68.1704	2.43707e-05	4.52463e-36	1.38017e-05	0	6.81312e-153	1.37694e-153			68.1704	8.2823e-27	3.88208e-33	3.55751e-47	0	2.65232e-249	1.77029e-263
68.3709	2.32186e-05	3.68881e-38	8.61536e-06	0	1.84339e-157	3.64429e-158			68.3709	1.49504e-28	4.0187e-35	1.3033e-49	0	3.60802e-255	1.63784e-269
68.5714	2.11886e-05	2.56135e-40	6.4694e-06	0	4.24713e-162	8.21255e-163			68.5714	2.29784e-30	3.54221e-37	4.06548e-52	0	4.17908e-261	1.29022e-275
68.7719	1.83996e-05	1.51466e-42	5.98247e-06	0	8.33258e-167	1.57583e-167			68.7719	3.00716e-32	2.65847e-39	1.07981e-54	0	4.12155e-267	8.65415e-282
68.9724	1.52951e-05	7.62808e-45	6.30671e-06	0	1.39209e-171	2.57461e-172			68.9724	3.3509e-34	1.69885e-41	2.44202e-57	0	3.46106e-273	4.94257e-288
69.1729	1.24651e-05	3.27157e-47	6.70698e-06	0	1.98042e-176	3.58162e-177			69.1729	3.17932e-36	9.24376e-44	4.70239e-60	0	2.47471e-279	2.40353e-294
69.3734	1.03086e-05	1.19489e-49	6.76503e-06	0	2.39911e-181	4.24245e-182			69.3734	2.56847e-38	4.28262e-46	7.71005e-63	0	1.50663e-285	9.95209e-301
69.5739	8.77382e-06	3.71642e-52	6.54811e-06	0	2.4748e-186	4.27878e-187			69.5739	1.76678e-40	1.68942e-48	1.07637e-65	0	7.81013e-292	3.5087e-307
69.7744	7.45835e-06	9.84322e-55	6.42352e-06	0	2.17385e-191	3.67445e-192			69.7744	1.0348e-42	5.67457e-51	1.27949e-68	0	3.44728e-298	1.05328555644e-313
69.9749	5.99481e-06	2.22003e-57	6.65692e-06	0	1.62598e-196	2.68678e-197			69.9749	5.1606e-45	1.62292e-53	1.29502e-71	0	1.29558e-304	2.668e-320
70.1754	4.34588e-06	4.2637e-60	7.17782e-06	0	1.03561e-201	1.67278e-202			70.1754	2.19135e-47	3.9521e-56	1.11606e-74	0	4.145887116266e-311	0
70.3759	2.7603e-06	6.9729e-63	7.70573e-06	0	5.61658e-207	8.86776e-208			70.3759	7.92301e-50	8.19459e-59	8.18962e-78	0	1.1296317e-317	0
70.5764	1.51312e-06	9.71036e-66	8.03144e-06	0	2.59383e-212	4.00273e-213			70.5764	2.43914e-52	1.44675e-61	5.11691e-81	0	0	0
70.7769	7.10695e-07	1.15146e-68	8.11561e-06	0	1.02e-217	1.53839e-218			70.7769	6.39367e-55	2.17484e-64	2.7222e-84	0	0	0
70.9774	2.85047e-07	1.16266e-71	7.95597e-06	0	3.41549e-223	5.03436e-224			70.9774	1.42703e-57	2.78375e-67	1.2331e-87	0	0	0
71.1779	9.74764e-08	9.99634e-75	7.49568e-06	0	9.73853e-229	1.40278e-229			71.1779	2.71195e-60	3.03389e-70	4.75606e-91	0	0	0
71.3784	2.84e-08	7.31836e-78	6.77242e-06	0	2.36441e-234	3.32815e-235			71.3784	4.38831e-63	2.81538e-73	1.56193e-94	0	0	0
71.5789	7.04742e-09	4.56213e-81	6.15017e-06	0	4.88811e-240	6.72332e-241			71.5789	6.04619e-66	2.22455e-76	4.36761e-98	0	0	0
71.7794	1.48925e-09	2.42159e-84	6.30504e-06	0	8.60489e-246	1.15646e-246			71.7794	7.09307e-69	1.49663e-79	1.03991e-101	0	0	0
71.9799	2.67979e-10	1.09449e-87	7.8421e-06	0	1.28984e-251	1.69374e-252			71.9799	7.08522e-72	8.57341e-83	2.1082e-105	0	0	0
72.1805	4.10594e-11	4.21211e-91	1.076e-05	0	1.64631e-257	2.11218e-258			72.1805	6.02616e-75	4.18178e-86	3.63912e-109	0	0	0
72.381	5.35672e-12	1.38027e-94	1.41722e-05	0	1.78925e-263	2.24275e-264			72.381	4.3641e-78	1.73674e-89	5.34871e-113	0	0	0
72.5815	5.95053e-13	3.85124e-98	1.66112e-05	0	1.65582e-269	2.02768e-270			72.5815	2.69102e-81	6.14155e-93	6.69375e-117	0	0	0
72.782	5.62835e-14	9.14981e-102	1.68439e-05	0	1.30479e-275	1.56094e-276			72.782	1.41288e-84	1.84922e-96	7.13274e-121	0	0	0
72.9825	4.53288e-15	1.85095e-105	1.46416e-05	0	8.75485e-282	1.02315e-282			72.9825	6.3163e-88	4.74095e-100	6.4716e-125	0	0	0
73.183	3.10839e-16	3.18824e-109	1.08796e-05	0	5.00194e-288	5.7103e-289			73.183	2.40429e-91	1.03493e-103	4.99958e-129	0	0	0
73.3835	1.81495e-17	4.67604e-113	6.90708e-06	0	2.43337e-294	2.71361e-295			73.3835	7.79253e-95	1.92363e-107	3.28869e-133	0	0	0
73.584	9.02319e-19	5.83951e-117	3.75748e-06	0	1.008e-300	1.098e-301			73.584	2.15049e-98	3.04439e-111	1.84196e-137	0	0	0
73.7845	3.81965e-20	6.20933e-121	1.79458e-06	0	3.55541e-307	3.7829e-308			73.7845	5.05317e-102	4.10249e-115	8.78426e-142	0	0	0
73.985	1.37675e-21	5.62189e-125	8.82423e-07	0	1.06782099245e-313	1.109723169e-314			73.985	1.01102e-105	4.70719e-119	3.56695e-146	0	0	0
74.1855	4.22525e-23	4.33401e-129	7.48656e-07	0	2.767e-320	2.964e-321			74.1855	1.72234e-109	4.59878e-123	1.23326e-150	0	0	0
74.386	1.10412e-24	2.8449e-133	1.21134e-06	0	0	0			74.386	2.49831e-113	3.82553e-127	3.63063e-155	0	0	0
74.5865	2.45669e-26	1.59006e-137	2.16971e-06	0	0	0			74.5865	3.08562e-117	2.70962e-131	9.10073e-160	0	0	0
74.787	4.65426e-28	7.56707e-142	3.4562e-06	0	0	0			74.787	3.24493e-121	1.63415e-135	1.94239e-164	0	0	0
74.9875	7.50789e-30	3.06627e-146	4.73344e-06	0	0	0			74.9875	2.9056e-125	8.39154e-140	3.52992e-169	0	0	0
75.188	1.03122e-31	1.05794e-150	5.58582e-06	0	0	0			75.188	2.2153e-129	3.6691e-144	5.46211e-174	0	0	0
75.3885	1.20602e-33	3.10801e-155	5.78513e-06	0	0	0			75.3885	1.43813e-133	1.36598e-148	7.19654e-179	0	0	0
75.589	1.20095e-35	7.77446e-160	5.51076e-06	0	0	0			75.589	7.94931e-138	4.33009e-153	8.07334e-184	0	0	0
75.7895	1.01826e-37	1.65587e-164	5.29535e-06	0	0	0			75.7895	3.74135e-142	1.16874e-157	7.71171e-189	0	0	0
75.99	7.35128e-40	3.00296e-169	5.70311e-06	0	0	0			75.99	1.49932e-146	2.68598e-162	6.27213e-194	0	0	0
76.1905	4.51891e-42	4.63704e-174	6.98924e-06	0	0	0			76.1905	5.11597e-151	5.25601e-167	4.34357e-199	0	0	0
76.391	2.36522e-44	6.09677e-179	8.97573e-06	0	0	0			76.391	1.48638e-155	8.75744e-172	2.56121e-204	0	0	0
76.5915	1.05409e-46	6.82537e-184	1.11547e-05	0	0	0			76.5915	3.67702e-160	1.24241e-176	1.28591e-209	0	0	0
76.792	3.99989e-49	6.50609e-189	1.28746e-05	0	0	0			76.792	7.74518e-165	1.50079e-181	5.49723e-215	0	0	0
76.9925	1.29237e-51	5.28058e-194	1.35253e-05	0	0	0			76.9925	1.3891e-169	1.54363e-186	2.00098e-220	0	0	0
77.193	3.55544e-54	3.64931e-199	1.27512e-05	0	0	0			77.193	2.1213e-174	1.35186e-191	6.2017e-226	0	0	0
77.3935	8.32849e-57	2.14737e-204	1.06528e-05	0	0	0			77.3935	2.75828e-179	1.00807e-196	1.63661e-231	0	0	0
77.594	1.66114e-59	1.07589e-209	7.8008e-06	0	0	0			77.594	3.05381e-184	6.40047e-202	3.67744e-237	0	0	0
77.7945	2.82107e-62	4.58987e-215	4.964e-06	0	0	0			77.7945	2.8788e-189	3.46021e-207	7.03581e-243	0	0	0
77.995	4.07932e-65	1.66724e-220	2.72799e-06	0	0	0			77.995	2.31073e-194	1.5928e-212	1.14617e-248	0	0	0
78.1955	5.02261e-68	5.15659e-226	1.28922e-06	0	0	0			78.1955	1.57926e-199	6.24288e-218	1.58983e-254	0	0	0
78.396	5.26548e-71	1.35798e-231	5.22492e-07	0	0	0			78.396	9.19018e-205	2.08342e-223	1.87768e-260	0	0	0
78.5965	4.70017e-74	3.04504e-237	1.81265e-07	0	0	0			78.5965	4.55368e-210	5.92018e-229	1.88824e-266	0	0	0
78.797	3.57236e-77	5.8138e-243	5.3769e-08	0	0	0			78.797	1.92118e-215	1.43239e-234	1.61682e-272	0	0	0
78.9975	2.31188e-80	9.45133e-249	1.36271e-08	0	0	0			78.9975	6.90144e-221	2.95089e-240	1.17877e-278	0	0	0
79.198	1.27392e-83	1.30826e-254	2.94922e-09	0	0	0			79.198	2.11095e-226	5.17621e-246	7.31758e-285	0	0	0
79.3985	5.97701e-87	1.54191e-260	5.44866e-10	0	0	0			79.3985	5.49774e-232	7.73105e-252	3.86787e-291	0	0	0
79.599	2.38778e-90	1.54737e-266	8.59086e-11	0	0	0			79.599	1.21915e-237	9.83177e-258	1.74077e-297	0	0	0
79.7995	8.12215e-94	1.32219e-272	1.15573e-11	0	0	0			79.7995	2.30196e-243	1.06461e-263	6.67084e-304	0	0	0
80	2.35242e-97	9.61973e-279	1.32641e-12	0	0	0			80	3.70087e-249	9.81564e-270	2.17663264467267e-310	0	0	0

## Sheet: Panel f
Figure 2 Panel f
SDPC									PIP2									Midplane location
R (Å)	Phosphate outer leaflet density	Sn-1 tail outer leaflet density	Sn-2 tail outer leaflet density	Phosphate inner leaflet density	Sn-1 tail inner leaflet density	Sn-2 tail inner leaflet density			R (Å)	Phosphate outer leaflet density	Sn-1 tail outer leaflet density	Sn-2 tail outer leaflet density	Phosphate inner leaflet density	Sn-1 tail inner leaflet density	Sn-2 tail inner leaflet density			R (Å)
0	0	0	0	0	0	0			0	0	0	0	0	0	0			40.7018
0.200501	0	0	0	1.1458e-179	0	0			0.200501	0	0	0	3.51117e-265	0	0
0.401003	0	0	0	4.8913e-175	0	3.1126e-320			0.401003	0	0	0	1.81956e-259	0	0
0.601504	0	0	0	2.37051e-170	0	8.574505578e-314			0.601504	0	0	0	1.07049e-253	0	0
0.802005	0	0	0	1.10047e-165	0	2.26901e-307			0.802005	0	0	0	6.03275e-248	0	0
1.00251	0	0	0	4.63984e-161	0	5.45326e-301			1.00251	0	0	0	3.08774e-242	0	0
1.20301	0	0	0	1.7351e-156	0	1.16244e-294			1.20301	0	0	0	1.40172e-236	0	0
1.40351	0	0	0	5.68253e-152	0	2.17011e-288			1.40351	0	0	0	5.57285e-231	0	0
1.60401	0	0	0	1.61763e-147	0	3.52137e-282			1.60401	0	0	0	1.92581e-225	0	0
1.80451	0	0	0	3.9831e-143	0	4.9425e-276			1.80451	0	0	0	5.75644e-220	0	0
2.00501	0	0	0	8.45515e-139	0	5.98053e-270			2.00501	0	0	0	1.48338e-214	0	0
2.20551	0	0	0	1.54366e-134	0	6.22389e-264			2.20551	0	0	0	3.28762e-209	0	0
2.40602	0	0	0	2.41963e-130	0	5.561e-258			2.40602	0	0	0	6.25573e-204	0	0
2.60652	0	0	0	3.2519e-126	0	4.26024e-252			2.60652	0	0	0	1.02062e-198	0	0
2.80702	0	0	0	3.7434e-122	0	2.79548e-246			2.80702	0	0	0	1.42624e-193	0	0
3.00752	0	0	0	3.68793e-118	1.976e-321	1.56987e-240			3.00752	0	0	0	1.70572e-188	0	0
3.20802	0	0	0	3.1074e-114	7.66315283e-315	7.54001e-235			3.20802	0	0	0	1.7447e-183	0	0
3.40852	0	0	0	2.23808e-110	2.56568e-308	3.09559e-229			3.40852	0	0	0	1.52545e-178	0	0
3.60902	0	0	0	1.37728e-106	7.33954e-302	1.08588e-223			3.60902	0	0	0	1.13958e-173	0	0
3.80952	0	0	0	7.23899e-103	1.79325e-295	3.25335e-218			3.80952	0	0	0	7.27103e-169	0	0
4.01003	0	0	0	3.24865e-99	3.74094e-289	8.32236e-213			4.01003	0	0	0	3.96112e-164	0	0
4.21053	0	0	0	1.24445e-95	6.66152e-283	1.81725e-207			4.21053	0	0	0	1.842e-159	0	0
4.41103	0	0	0	4.06822e-92	1.01231e-276	3.38634e-202			4.41103	0	0	0	7.30993e-155	0	0
4.61153	0	0	0	1.13473e-88	1.31256e-270	5.38406e-197			4.61153	0	0	0	2.47513e-150	0	0
4.81203	0	0	0	2.70003e-85	1.45181e-264	7.30257e-192			4.81203	0	0	0	7.1494e-146	0	0
5.01253	0	0	0	5.47979e-82	1.36968e-258	8.44812e-187			5.01253	0	0	0	1.76141e-141	0	0
5.21303	0	0	0	9.48461e-79	1.10202e-252	8.33496e-182			5.21303	0	0	0	3.70092e-137	0	0
5.41353	0	0	0	1.39986e-75	7.56072e-247	7.01221e-177			5.41353	0	0	0	6.6308e-133	0	0
5.61404	0	0	0	1.76161e-72	4.42282e-241	5.02997e-172			5.61404	0	0	0	1.01294e-128	0	0
5.81454	0	0	0	1.88997e-69	2.20574e-235	3.07606e-167			5.81454	0	0	0	1.31922e-124	0	0
6.01504	0	0	0	1.72856e-66	9.37755e-230	1.60364e-162			6.01504	0	0	0	1.46465e-120	0	0
6.21554	0	0	0	1.34761e-63	3.39838e-224	7.12629e-158			6.21554	0	0	0	1.38611e-116	0	0
6.41604	0	0	0	8.95494e-61	1.04971e-218	2.69921e-153			6.41604	0	0	0	1.11809e-112	0	0
6.61654	0	0	0	5.07172e-58	2.76348e-213	8.71363e-149			6.61654	0	0	0	7.68679e-109	0	0
6.81704	0	0	0	2.44803e-55	6.20022e-208	2.39731e-144			6.81704	0	0	0	4.50377e-105	0	9.9e-322
7.01754	0	0	0	1.00699e-52	1.18549e-202	5.62069e-140			7.01754	0	0	0	2.24878e-101	0	4.513969015e-315
7.21805	0	0	0	3.52988e-50	1.93155e-197	1.12298e-135			7.21805	0	0	0	9.56835e-98	4.381226e-317	0
7.41855	0	0	0	1.0544e-47	2.68173e-192	1.91186e-131			7.41855	0	0	0	3.46917e-94	1.59183879974306e-310	4.64092e-302
7.61905	0	0	0	2.68378e-45	3.17252e-187	2.77346e-127			7.61905	0	0	0	1.07176e-90	4.92841e-304	1.17048e-295
7.81955	0	0	0	5.82062e-43	3.19786e-182	3.42809e-123			7.81955	0	0	0	2.82119e-87	1.30017e-297	2.5153e-289
8.02005	0	0	0	1.07563e-40	2.7464e-177	3.6102e-119			8.02005	0	0	0	6.32729e-84	2.92258e-291	4.60544e-283
8.22055	0	0	0	1.69363e-38	2.00957e-172	3.23927e-115			8.22055	0	0	0	1.20904e-80	5.59746e-285	7.1844e-277
8.42105	0	0	0	2.27212e-36	1.25276e-167	2.4762e-111			8.42105	0	0	0	1.96826e-77	9.13402e-279	9.54852e-271
8.62155	0	0	0	2.59714e-34	6.65334e-163	1.61263e-107			8.62155	0	0	0	2.72984e-74	1.26989e-272	1.08117e-264
8.82206	0	0	0	2.52935e-32	3.01032e-158	8.94707e-104			8.82206	0	0	0	3.22545e-71	1.50417e-266	1.04294e-258
9.02256	0	0	0	2.09883e-30	1.16031e-153	4.2288e-100			9.02256	0	0	0	3.24662e-68	1.51788e-260	8.5706e-253
9.22306	0	0	0	1.4839e-28	3.80989e-149	1.70267e-96			9.22306	0	0	0	2.78389e-65	1.30492e-254	5.99995e-247
9.42356	0	0	0	8.93926e-27	1.06567e-144	5.84004e-93			9.42356	0	0	0	2.03349e-62	9.55714e-249	3.57813e-241
9.62406	0	0	0	4.58866e-25	2.53917e-140	1.70632e-89			9.62406	0	0	0	1.2653e-59	5.96292e-243	1.81773e-235
9.82456	0	0	0	2.00716e-23	5.15363e-136	4.24676e-86			9.82456	0	0	0	6.7065e-57	3.16935e-237	7.86609e-230
10.0251	0	1.68e-320	0	7.48206e-22	8.91006e-132	9.00327e-83			10.0251	0	0	0	3.02792e-54	1.43501e-231	2.89959e-224
10.2256	0	6.7150439177e-314	0	2.3771e-20	1.31216e-127	1.62585e-79			10.2256	0	0	0	1.16448e-51	5.53486e-226	9.10451e-219
10.4261	0	2.26086e-307	0	6.43748e-19	1.64597e-123	2.50088e-76			10.4261	0	0	0	3.81459e-49	1.81853e-220	2.43507e-213
10.6266	0	6.48371e-301	0	1.48628e-17	1.75867e-119	3.27664e-73			10.6266	0	0	0	1.06436e-46	5.08966e-215	5.54745e-208
10.8271	0	1.58377e-294	0	2.92613e-16	1.60053e-115	3.65666e-70			10.8271	0	0	0	2.5296e-44	1.21341e-209	1.07646e-202
11.0276	0	3.29514e-288	0	4.91379e-15	1.24067e-111	3.47578e-67			11.0276	0	0	0	5.12065e-42	2.46417e-204	1.77918e-197
11.2281	0	5.83934e-282	0	7.04078e-14	8.1914e-108	2.81403e-64			11.2281	0	0	0	8.82891e-40	4.26261e-199	2.50469e-192
11.4286	0	8.81366e-276	0	8.61189e-13	4.6064e-104	1.94047e-61			11.4286	0	0	0	1.29656e-37	6.28082e-194	3.00327e-187
11.6291	0	1.13304e-269	4.94e-322	8.99691e-12	2.20629e-100	1.13968e-58			11.6291	0	0	0	1.62172e-35	7.88296e-189	3.06716e-182
11.8296	0	1.24059e-263	1.30867614e-315	8.03364e-11	9.00031e-97	5.70103e-56			11.8296	0	0	0	1.72763e-33	8.42734e-184	2.66794e-177
12.0301	0	1.15692e-257	0	6.1368e-10	3.12709e-93	2.42891e-53			12.0301	0	0	0	1.56753e-31	7.67392e-179	1.97655e-172
12.2306	0	9.18879e-252	1.37798e-302	4.01483e-09	9.25357e-90	8.81364e-51			12.2306	0	0	0	1.21134e-29	5.95203e-174	1.24718e-167
12.4311	0	6.21579e-246	3.51455e-296	2.25265e-08	2.33216e-86	2.72383e-48			12.4311	0	0	0	7.97258e-28	3.93216e-169	6.70246e-163
12.6316	0	3.58106e-240	7.63439e-290	1.08587e-07	5.00593e-83	7.16937e-46			12.6316	0	0	0	4.46899e-26	2.21266e-164	3.06776e-158
12.8321	0	1.75711e-234	1.41238e-283	4.50665e-07	9.15134e-80	1.60715e-43			12.8321	0	0	0	2.13351e-24	1.0605e-159	1.19588e-153
13.0326	0	7.34275e-229	2.22537e-277	1.61467e-06	1.4248e-76	3.06833e-41			13.0326	0	0	0	8.67469e-23	4.32927e-155	3.97034e-149
13.2331	0	2.61327e-223	2.98619e-271	5.01076e-06	1.88926e-73	4.989e-39			13.2331	0	0	0	3.00388e-21	1.50532e-150	1.12264e-144
13.4336	0	7.92089e-218	3.41269e-265	1.35234e-05	2.1335e-70	6.90859e-37			13.4336	0	0	0	8.85895e-20	4.45809e-146	2.70346e-140
13.6341	0	2.04467e-212	3.32152e-259	3.19041e-05	2.05189e-67	8.14754e-35			13.6341	0	1.235e-320	0	2.22511e-18	1.12453e-141	5.54455e-136
13.8346	0	4.49503e-207	2.75319e-253	6.62229e-05	1.68064e-64	8.18317e-33			13.8346	0	4.9376990803e-314	0	4.75983e-17	2.416e-137	9.68447e-132
14.0351	0	8.41582e-202	1.94352e-247	0.000121973	1.17233e-61	6.99958e-31			14.0351	0	1.67151e-307	0	8.67176e-16	4.42103e-133	1.44061e-127
14.2356	0	1.34188e-196	1.16841e-241	0.000201637	6.9643e-59	5.09888e-29			14.2356	0	4.8189e-301	0	1.34557e-14	6.89045e-129	1.82506e-123
14.4361	0	1.82213e-191	5.98209e-236	0.000303828	3.52335e-56	3.16321e-27			14.4361	0	1.18314e-294	0	1.77829e-13	9.14679e-125	1.96907e-119
14.6366	0	2.10715e-186	2.6083e-230	0.00042569	1.51804e-53	1.67121e-25			14.6366	0	2.47385e-288	0	2.00178e-12	1.03415e-120	1.80926e-115
14.8371	0	2.07518e-181	9.68519e-225	0.000567377	5.57e-51	7.5193e-24			14.8371	0	4.4051e-282	0	1.91948e-11	9.95855e-117	1.41578e-111
15.0376	0	1.74044e-176	3.06268e-219	0.000734533	1.74049e-48	2.88116e-22			15.0376	0	6.68007e-276	0	1.56803e-10	8.16771e-113	9.43491e-108
15.2381	0	1.2431e-171	8.24779e-214	0.000935769	4.63157e-46	9.40157e-21			15.2381	0	8.62676e-270	0	1.09146e-09	5.70553e-109	5.35464e-104
15.4386	0	7.56118e-167	1.89153e-208	0.00117747	1.0496e-43	2.6126e-19			15.4386	0	9.48755e-264	7.41e-321	6.47544e-09	3.39455e-105	2.58804e-100
15.6391	0	3.91662e-162	3.69423e-203	0.00146159	2.02563e-41	6.18277e-18			15.6391	0	8.88582e-258	2.932517896e-314	3.27581e-08	1.72012e-101	1.06526e-96
15.8396	0	1.7277e-157	6.14429e-198	0.00178742	3.32914e-39	1.24604e-16			15.8396	0	7.08723e-252	9.98523e-308	1.41395e-07	7.42378e-98	3.73412e-93
16.0401	0	6.49024e-153	8.70268e-193	0.00215154	4.65948e-37	2.13852e-15			16.0401	0	4.81382e-246	2.89541e-301	5.2122e-07	2.72885e-94	1.11471e-89
16.2406	0	2.07627e-148	1.0497e-187	0.00254265	5.55363e-35	3.1256e-14			16.2406	0	2.78442e-240	7.14978e-295	1.64318e-06	8.5432e-91	2.83389e-86
16.4411	0	5.65637e-144	1.07823e-182	0.00294035	5.637e-33	3.89038e-13			16.4411	0	1.37154e-234	1.50351e-288	4.43916e-06	2.27798e-87	6.13542e-83
16.6416	0	1.31226e-139	9.43154e-178	0.00332929	4.87249e-31	4.12376e-12			16.6416	0	5.75326e-229	2.69246e-282	1.03064e-05	5.17325e-84	1.13122e-79
16.8421	0	2.59256e-135	7.02558e-173	0.00372503	3.58661e-29	3.7226e-11			16.8421	0	2.05516e-223	4.106e-276	2.06446e-05	1.00061e-80	1.77621e-76
17.0426	0	4.36179e-131	4.45664e-168	0.00418913	2.24827e-27	2.86201e-10			17.0426	0	6.25175e-218	5.33229e-270	3.58634e-05	1.64835e-77	2.3751e-73
17.2431	0	6.2492e-127	2.40745e-163	0.00481474	1.20017e-25	1.87414e-09			17.2431	0	1.61951e-212	5.89703e-264	5.43812e-05	2.31271e-74	2.70465e-70
17.4436	0	7.62442e-123	1.10746e-158	0.00568774	5.45595e-24	1.04545e-08			17.4436	0	3.57262e-207	5.55361e-258	7.25329e-05	2.76361e-71	2.62291e-67
17.6441	0	7.92156e-119	4.33834e-154	0.00684836	2.11219e-22	4.9693e-08			17.6441	0	6.71139e-202	4.45389e-252	8.58779e-05	2.81265e-68	2.1662e-64
17.8446	0	7.00866e-115	1.44723e-149	0.0082774	6.96362e-21	2.0137e-07			17.8446	0	1.07364e-196	3.04175e-246	9.1422e-05	2.43803e-65	1.52356e-61
18.0451	0	5.28054e-111	4.11122e-145	0.00991343	1.95516e-19	6.96306e-07			18.0451	0	1.46259e-191	1.769e-240	8.9667e-05	1.79989e-62	9.12565e-59
18.2456	0	3.38796e-107	9.94538e-141	0.0116892	4.67504e-18	2.05798e-06			18.2456	0	1.6967e-186	8.76088e-235	8.55001e-05	1.13172e-59	4.65497e-56
18.4461	0	1.85104e-103	2.04875e-136	0.0135657	9.52044e-17	5.21489e-06			18.4461	0	1.67612e-181	3.69475e-229	8.73147e-05	6.06055e-57	2.02218e-53
18.6466	0	8.6121e-100	3.59395e-132	0.0155472	1.65127e-15	1.13913e-05			18.6466	0	1.41e-176	1.3269e-223	0.000104375	2.7642e-54	7.48125e-51
18.8471	0	3.41206e-96	5.3687e-128	0.0176788	2.43946e-14	2.16535e-05			18.8471	0	1.01006e-171	4.05794e-218	0.000143358	1.07377e-51	2.35713e-48
19.0476	0	1.15116e-92	6.82935e-124	0.0200322	3.06992e-13	3.63744e-05			19.0476	0	6.16155e-167	1.05678e-212	0.000205503	3.5525e-49	6.32491e-46
19.2481	0	3.30727e-89	7.39779e-120	0.0226856	3.29135e-12	5.52301e-05			19.2481	0	3.20069e-162	2.34357e-207	0.00028532	1.00102e-46	1.4454e-43
19.4486	0	8.09122e-86	6.82396e-116	0.0256937	3.00684e-11	7.79178e-05			19.4486	0	1.41583e-157	4.42571e-202	0.000371427	2.40232e-44	2.81313e-41
19.6491	0	1.68565e-82	5.3602e-112	0.0290564	2.34125e-10	0.000104729			19.6491	0	5.33317e-153	7.117e-197	0.000450352	4.91025e-42	4.66303e-39
19.8496	0	2.99042e-79	3.58537e-108	0.0327155	1.55431e-09	0.000136044			19.8496	0	1.71069e-148	9.74588e-192	0.000513439	8.5479e-40	6.58306e-37
20.0501	0	4.51756e-76	2.04219e-104	0.0365936	8.80221e-09	0.000171557			20.0501	0	4.67267e-144	1.13646e-186	0.000564114	1.26736e-37	7.91549e-35
20.2506	0	5.81145e-73	9.90527e-101	0.0406474	4.25497e-08	0.000211198			20.2506	0	1.08684e-139	1.12848e-181	0.000620454	1.60037e-35	8.10639e-33
20.4511	0	6.36606e-70	4.09113e-97	0.0448783	1.7573e-07	0.000257702			20.4511	0	2.15265e-135	9.542e-177	0.000709722	1.72118e-33	7.07111e-31
20.6516	0	5.93831e-67	1.43888e-93	0.0492846	6.20829e-07	0.0003178			20.6516	0	3.63068e-131	6.87056e-172	0.000856598	1.57657e-31	5.25376e-29
20.8521	0	4.71694e-64	4.30936e-90	0.0538025	1.87922e-06	0.000400105			20.8521	0	5.21443e-127	4.21259e-167	0.00107109	1.22995e-29	3.32499e-27
21.0526	0	3.19053e-61	1.09902e-86	0.0582999	4.88415e-06	0.000512235			21.0526	0	6.37721e-123	2.19944e-162	0.00134283	8.17225e-28	1.79252e-25
21.2531	0	1.83767e-58	2.38671e-83	0.0626384	1.09295e-05	0.000660647			21.2531	0	6.64137e-119	9.7786e-158	0.00164575	4.62467e-26	8.23209e-24
21.4536	0	9.01313e-56	4.41365e-80	0.0667505	2.11322e-05	0.000851647			21.4536	0	5.88962e-115	3.70207e-153	0.00195173	2.22896e-24	3.22071e-22
21.6541	0	3.76431e-53	6.95021e-77	0.0706617	3.54698e-05	0.00108867			21.6541	0	4.44753e-111	1.19348e-148	0.00224502	9.14975e-23	1.07353e-20
21.8546	0	1.33874e-50	9.31965e-74	0.0744396	5.20319e-05	0.00136655			21.8546	0	2.85991e-107	3.27632e-144	0.00252633	3.19889e-21	3.04878e-19
22.0551	0	4.05424e-48	1.06415e-70	0.0781171	6.74635e-05	0.00167159			22.0551	0	1.56598e-103	7.65877e-140	0.00280187	9.52517e-20	7.37775e-18
22.2556	0	1.0455e-45	1.03468e-67	0.0816639	7.89973e-05	0.0019934			22.2556	0	7.30163e-100	1.52452e-135	0.00306705	2.41563e-18	1.52142e-16
22.4561	0	2.2958e-43	8.56654e-65	0.0850215	8.71101e-05	0.0023404			22.4561	0	2.89903e-96	2.58407e-131	0.00330124	5.21762e-17	2.67395e-15
22.6566	0	4.29284e-41	6.03957e-62	0.0881503	9.67785e-05	0.00274323			22.6566	0	9.80132e-93	3.72971e-127	0.00348002	9.59837e-16	4.00583e-14
22.8571	0	6.83523e-39	3.62581e-59	0.0910297	0.000115762	0.00324075			22.8571	0	2.82173e-89	4.58399e-123	0.00359356	1.50386e-14	5.11613e-13
23.0576	0	9.26744e-37	1.85353e-56	0.0936133	0.000150551	0.00386203			23.0576	0	6.9174e-86	4.79745e-119	0.00365379	2.00679e-13	5.57171e-12
23.2581	0	1.06995e-34	8.06852e-54	0.09579	0.000203131	0.00462041			23.2581	0	1.444e-82	4.27537e-115	0.00368501	2.28076e-12	5.17541e-11
23.4586	0	1.05187e-32	2.99077e-51	0.0973939	0.000271752	0.00552104			23.4586	0	2.56678e-79	3.2444e-111	0.00370711	2.20771e-11	4.10156e-10
23.6591	0	8.80563e-31	9.43993e-49	0.0982635	0.000355287	0.0065704			23.6591	0	3.88513e-76	2.09648e-107	0.00372536	1.82008e-10	2.77448e-09
23.8596	0	6.27702e-29	2.53717e-46	0.0983249	0.000456671	0.00777991			23.8596	0	5.00746e-73	1.15357e-103	0.00373263	1.27798e-09	1.60278e-08
24.0602	0	3.81015e-27	5.80665e-44	0.0976454	0.000581508	0.00916411			24.0602	0	5.49572e-70	5.40493e-100	0.0037188	7.6427e-09	7.91299e-08
24.2607	0	1.96936e-25	1.13161e-41	0.0964135	0.000733457	0.0107337			24.2607	0	5.13601e-67	2.15641e-96	0.00367889	3.89282e-08	3.34193e-07
24.4612	0	8.66776e-24	1.87784e-39	0.0948439	0.000912198	0.0124862			24.4612	0	4.08716e-64	7.32602e-93	0.00361554	1.68883e-07	1.20899e-06
24.6617	0	3.24851e-22	2.65349e-37	0.0930713	0.00111762	0.0144084			24.6617	0	2.76955e-61	2.11933e-89	0.00353794	6.24074e-07	3.75335e-06
24.8622	0	1.03671e-20	3.19277e-35	0.0911033	0.00135791	0.0165015			24.8622	0	1.59805e-58	5.22062e-86	0.00345958	1.96456e-06	1.00261e-05
25.0627	0	2.81731e-19	3.27123e-33	0.0888586	0.00165503	0.0188093			25.0627	0	7.85172e-56	1.09506e-82	0.00339338	5.26959e-06	2.31309e-05
25.2632	0	6.5195e-18	2.85395e-31	0.0862552	0.00204189	0.0214135			25.2632	0	3.28497e-53	1.95591e-79	0.00334218	1.20505e-05	4.63374e-05
25.4637	0	1.2847e-16	2.12019e-29	0.0832849	0.00255047	0.0243915			25.4637	0	1.17028e-50	2.97476e-76	0.00328967	2.35213e-05	8.12208e-05
25.6642	0	2.15581e-15	1.34121e-27	0.0800233	0.00319764	0.0277823			25.6642	0	3.55006e-48	3.85255e-73	0.00320335	3.92903e-05	0.000125898
25.8647	0	3.08069e-14	7.22452e-26	0.0765757	0.00397854	0.0315942			25.8647	0	9.17012e-46	4.24851e-70	0.00305373	5.65057e-05	0.000175063
26.0652	0	3.74919e-13	3.31372e-24	0.0730099	0.00487272	0.0358373			26.0652	0	2.01699e-43	3.9895e-67	0.00283568	7.09411e-05	0.0002224
26.2657	0	3.88607e-12	1.29425e-22	0.0693276	0.00585726	0.0405349			26.2657	0	3.77766e-41	3.19002e-64	0.00257214	8.01978e-05	0.000263806
26.4662	0	3.43093e-11	4.30446e-21	0.0654888	0.00691634	0.045707			26.4662	0	6.02465e-39	2.17201e-61	0.00229714	8.6825e-05	0.000299216
26.6667	5.3359e-319	2.58055e-10	1.21904e-19	0.0614614	0.00804257	0.0513573			26.6667	0	8.18143e-37	1.25928e-58	0.00203551	9.84515e-05	0.000332184
26.8672	2.039046194675e-312	1.65394e-09	2.93987e-18	0.0572642	0.00923683	0.057484			26.8672	0	9.46053e-35	6.21701e-56	0.00179678	0.000124318	0.000368097
27.0677	6.63346e-306	9.03628e-09	6.03747e-17	0.0529797	0.0105171	0.06409			27.0677	0	9.31515e-33	2.61357e-53	0.00158226	0.000170602	0.000412279
27.2682	1.83756e-299	4.21081e-08	1.05588e-15	0.04873	0.011934	0.0711656			27.2682	0	7.81002e-31	9.35592e-51	0.00139228	0.00023771	0.000468907
27.4687	4.33441e-293	1.67497e-07	1.57267e-14	0.0446274	0.0135731	0.0786547			27.4687	0	5.57574e-29	2.85192e-48	0.00122631	0.000321211	0.000541067
27.6692	8.70573e-287	5.6944e-07	1.99506e-13	0.0407346	0.0155264	0.0864497			27.6692	0	3.38953e-27	7.40271e-46	0.00108039	0.000415675	0.000631376
27.8697	1.48891e-280	1.65763e-06	2.15595e-12	0.0370604	0.0178408	0.0944328			27.8697	0	1.75454e-25	1.63625e-43	0.000948496	0.000518626	0.000742124
28.0702	2.16829e-274	4.14294e-06	1.9851e-11	0.0335882	0.0204816	0.102526			28.0702	0	7.73348e-24	3.07977e-41	0.000826578	0.000631481	0.00087496
28.2707	2.68877e-268	8.92564e-06	1.55792e-10	0.0303048	0.0233479	0.110699			28.2707	0	2.9025e-22	4.93631e-39	0.000713994	0.00075686	0.00103129
28.4712	2.83906e-262	1.66726e-05	1.04275e-09	0.0272088	0.0263422	0.118924			28.4712	0	9.27589e-21	6.73764e-37	0.000610831	0.000894868	0.00121339
28.6717	2.5526e-256	2.72308e-05	5.95767e-09	0.0243053	0.0294422	0.127159			28.6717	0	2.52421e-19	7.83146e-35	0.000515437	0.00104101	0.00142399
28.8722	1.95423e-250	3.93658e-05	2.90981e-08	0.0215954	0.0327164	0.135378			28.8722	0	5.84897e-18	7.75209e-33	0.000425915	0.00118639	0.0016624
29.0727	1.27395e-244	5.12857e-05	1.21767e-07	0.019073	0.0362689	0.143615			29.0727	0	1.15403e-16	6.53504e-31	0.000343537	0.00131989	0.00191966
29.2732	7.07156e-239	6.18536e-05	4.38128e-07	0.0167325	0.0401659	0.151947			29.2732	0	1.93885e-15	4.69189e-29	0.000272957	0.00143235	0.00217821
29.4737	3.34243e-233	7.17989e-05	1.36273e-06	0.0145825	0.0443995	0.160415			29.4737	0	2.77366e-14	2.86905e-27	0.000217992	0.00152125	0.00241891
29.6742	1.34522e-227	8.41199e-05	3.69285e-06	0.0126513	0.0489032	0.168963			29.6742	0	3.37868e-13	1.49432e-25	0.000177441	0.0015937	0.00263178
29.8747	4.61009e-222	0.000103139	8.81312e-06	0.0109689	0.0535831	0.177443			29.8747	0	3.50451e-12	6.62974e-24	0.000145488	0.00166617	0.0028221
30.0752	1.34527e-216	0.000132202	1.87718e-05	0.00954011	0.0583352	0.185666			30.0752	0	3.09523e-11	2.50574e-22	0.000116067	0.00176124	0.00300567
30.2757	3.34265e-211	0.000171112	3.61927e-05	0.00833232	0.0630438	0.193463			30.2757	0	2.32782e-10	8.06885e-21	8.67473e-05	0.00190171	0.0031946
30.4762	7.07223e-206	0.00021564	6.39129e-05	0.00729145	0.0675819	0.200757			30.4762	0	1.49073e-09	2.21403e-19	5.90521e-05	0.00210267	0.00338429
30.6767	1.2741e-200	0.000260774	0.000104055	0.00637087	0.0718281	0.207594			30.6767	0	8.12938e-09	5.17756e-18	3.59723e-05	0.00236406	0.00355393
30.8772	1.9545e-195	0.000305854	0.000156402	0.00554889	0.0757059	0.214077			30.8772	0	3.77524e-08	1.03212e-16	1.93964e-05	0.00266801	0.00368289
31.0777	2.553e-190	0.000356828	0.000217	0.00482249	0.0792281	0.220251			31.0777	0	1.49316e-07	1.75432e-15	9.18909e-06	0.00298452	0.00376944
31.2782	2.83953e-185	0.000423295	0.000278924	0.00418709	0.0825125	0.22604			31.2782	0	5.03081e-07	2.54331e-14	3.80295e-06	0.00328375	0.00383549
31.4787	2.68921e-180	0.00051371	0.000336041	0.00362327	0.085749	0.231307			31.4787	0	1.44452e-06	3.14607e-13	1.36822e-06	0.00354803	0.00391403
31.6792	2.16862e-175	0.000633676	0.0003874	0.00310309	0.0891301	0.235962			31.6792	0	3.53779e-06	3.32215e-12	4.26154e-07	0.0037755	0.00403035
31.8797	1.4891e-170	0.000787468	0.000438369	0.00260852	0.0927817	0.240003			31.8797	0	7.40282e-06	2.99632e-11	1.14502e-07	0.00397228	0.00418995
32.0802	8.70658e-166	0.000978893	0.000497366	0.00214319	0.0967193	0.243482			32.0802	0	1.32791e-05	2.30972e-10	2.64624e-08	0.00413902	0.00437807
32.2807	4.33462e-161	0.00121002	0.000571047	0.00172664	0.100832	0.24644			32.2807	2.783566e-318	2.05527e-05	1.52287e-09	5.24796e-09	0.00426358	0.00456949
32.4812	1.83754e-156	0.00148088	0.000661634	0.00137743	0.104896	0.248878			32.4812	1.044423408464e-311	2.77849e-05	8.59556e-09	8.91446e-10	0.00432832	0.00474223
32.6817	6.63287e-152	0.00179213	0.00076769	0.0011003	0.108642	0.250778			32.6817	3.33656e-305	3.35262e-05	4.15731e-08	1.29515e-10	0.00432758	0.00488505
32.8822	2.03867e-147	0.0021472	0.000887199	0.000885553	0.111868	0.252144			32.8822	9.07613e-299	3.73474e-05	1.72478e-07	1.60765e-11	0.00427937	0.00499278
33.0827	5.33547e-143	0.0025485	0.0010211	0.000717597	0.114545	0.253011			33.0827	2.10224e-292	4.00589e-05	6.14503e-07	1.70353e-12	0.0042188	0.00505647
33.2832	1.18899e-138	0.00298984	0.00117584	0.000583692	0.116823	0.25339			33.2832	4.14616e-286	4.28607e-05	1.88221e-06	1.53999e-13	0.0041781	0.00506359
33.4837	2.25614e-134	0.00345514	0.00136419	0.000476916	0.118912	0.253226			33.4837	6.96287e-280	4.6378e-05	4.96184e-06	1.18712e-14	0.00417176	0.00501251
33.6842	3.64528e-130	0.00392978	0.00160373	0.000393689	0.120934	0.25244			33.6842	9.95658e-274	5.05892e-05	1.12693e-05	7.80058e-16	0.00419904	0.00492637
33.8847	5.01506e-126	0.00441686	0.0019124	0.000329939	0.122859	0.251052			33.8847	1.21231e-267	5.55381e-05	2.20737e-05	4.36814e-17	0.00425713	0.00484854
34.0852	5.87491e-122	0.00494252	0.00230127	0.000279506	0.124581	0.249255			34.0852	1.25688e-261	6.19872e-05	3.73341e-05	2.0841e-18	0.00434874	0.00482035
34.2857	5.86009e-118	0.00554535	0.00276803	0.000235532	0.126033	0.247323			34.2857	1.10957e-255	7.15027e-05	5.46459e-05	8.47079e-20	0.00447784	0.00485962
34.4862	4.97723e-114	0.00626047	0.00329631	0.000193231	0.127241	0.245423			34.4862	8.34051e-250	8.59579e-05	6.95947e-05	2.93269e-21	0.00464224	0.00495566
34.6867	3.59956e-110	0.00711001	0.00386223	0.000151672	0.128292	0.243517			34.6867	5.33839e-244	0.000106555	7.82337e-05	8.64781e-23	0.00483177	0.00508017
34.8872	2.21661e-106	0.00810128	0.00444407	0.000113106	0.129249	0.241427			34.8872	2.90943e-238	0.000132811	8.04983e-05	2.17178e-24	0.00503002	0.00520367
35.0877	1.16227e-102	0.00922758	0.00503022	8.04783e-05	0.13008	0.238966			35.0877	1.35015e-232	0.000162625	8.18599e-05	4.64488e-26	0.00521349	0.0053081
35.2882	5.18926e-99	0.0104708	0.00562521	5.53649e-05	0.13067	0.235996			35.2882	5.33502e-227	0.000194425	9.13107e-05	8.45987e-28	0.00535017	0.00538994
35.4887	1.97279e-95	0.0118089	0.00625488	3.77743e-05	0.130898	0.23242			35.4887	1.79501e-221	0.000230505	0.00011662	1.31212e-29	0.00540624	0.00545238
35.6892	6.38607e-92	0.0132307	0.00696662	2.70856e-05	0.130734	0.228202			35.6892	5.14253e-216	0.000278476	0.000160164	1.73297e-31	0.00536228	0.00549403
35.8897	1.76021e-88	0.0147502	0.00781831	2.24836e-05	0.130264	0.223404			35.8897	1.25448e-210	0.000348152	0.000218319	1.94899e-33	0.00522937	0.0055053
36.0902	4.13117e-85	0.0164073	0.00885748	2.24774e-05	0.129653	0.218201			36.0902	2.60573e-205	0.000445243	0.000284624	1.86649e-35	0.00505261	0.00547405
36.2907	8.25581e-82	0.0182458	0.0101043	2.45173e-05	0.129063	0.212807			36.2907	4.60864e-200	0.000567578	0.000353978	1.52207e-37	0.00489679	0.00539159
36.4912	1.40483e-78	0.0202812	0.0115518	2.56515e-05	0.128607	0.207381			36.4912	6.94053e-195	0.000708596	0.000424747	1.05689e-39	0.00481773	0.00525514
36.6917	2.03547e-75	0.0224842	0.013181	2.39256e-05	0.128329	0.201977			36.6917	8.90001e-190	0.000865783	0.00049821	6.24903e-42	0.00483106	0.00507236
36.8922	2.51121e-72	0.024795	0.0149714	1.9312e-05	0.128178	0.196554			36.8922	9.71773e-185	0.00104556	0.000577355	3.14614e-44	0.00489796	0.0048679
37.0927	2.63802e-69	0.0271563	0.0169004	1.33472e-05	0.128014	0.191034			37.0927	9.03475e-180	0.00125863	0.000666747	1.34873e-46	0.00494534	0.00468127
37.2932	2.35966e-66	0.0295372	0.0189397	7.86969e-06	0.127632	0.185341			37.2932	7.15228e-175	0.00150921	0.000772955	4.92328e-49	0.00491418	0.00455011
37.4937	1.79721e-63	0.0319358	0.0210683	3.95352e-06	0.126857	0.179426			37.4937	4.82114e-170	0.00178811	0.000904371	1.53025e-51	0.00480198	0.00448963
37.6942	1.16553e-60	0.0343677	0.0232946	1.69155e-06	0.125623	0.17329			37.6942	2.76714e-165	0.00207588	0.00107028	4.04995e-54	0.00466285	0.00448414
37.8947	6.43613e-58	0.036852	0.0256616	6.16303e-07	0.124007	0.167002			37.8947	1.35235e-160	0.00235382	0.00127911	9.12672e-57	0.00456392	0.00449553
38.0952	3.02623e-55	0.0393978	0.0282225	1.91201e-07	0.122184	0.160689			38.0952	5.6276e-156	0.0026153	0.00153515	1.75129e-59	0.00453575	0.00448241
38.2957	1.21159e-52	0.0419918	0.0310056	5.0509e-08	0.120328	0.154461			38.2957	1.99404e-151	0.00287037	0.00183482	2.8614e-62	0.00455768	0.00442013
38.4962	4.13035e-50	0.0446026	0.0339999	1.13612e-08	0.118505	0.148311			38.4962	6.01617e-147	0.00314056	0.00216612	3.98084e-65	0.00458315	0.00431248
38.6967	1.19893e-47	0.0472106	0.0371652	2.17598e-09	0.116638	0.142086			38.6967	1.54555e-142	0.00344587	0.00251358	4.71573e-68	0.00457464	0.00418868
38.8972	2.96329e-45	0.0498426	0.0404416	3.54864e-10	0.114567	0.135589			38.8972	3.38081e-138	0.00379248	0.00286508	4.75662e-71	0.00451827	0.00408618
39.0977	6.23637e-43	0.0525716	0.0437497	4.9277e-11	0.112173	0.128748			39.0977	6.29702e-134	0.00417157	0.00321471	4.0853e-74	0.00441713	0.00402775
39.2982	1.11754e-40	0.0554756	0.0470075	5.82643e-12	0.109462	0.1217			39.2982	9.98675e-130	0.00457062	0.00356076	2.98763e-77	0.00428131	0.00400588
39.4987	1.70519e-38	0.0585922	0.0501764	5.86593e-13	0.106566	0.114737			39.4987	1.34862e-125	0.00498449	0.00390308	1.86039e-80	0.00412498	0.00398531
39.6992	2.21542e-36	0.0619027	0.0533025	5.02858e-14	0.10365	0.108147			39.6992	1.55071e-121	0.00541261	0.00424307	9.86408e-84	0.00396428	0.00392397
39.8997	2.45085e-34	0.0653478	0.0565098	3.67054e-15	0.100803	0.102072			39.8997	1.51826e-117	0.00584518	0.00458476	4.45333e-87	0.00380992	0.00379958
40.1003	2.30861e-32	0.0688444	0.0599442	2.28134e-16	0.0979915	0.0964422			40.1003	1.26571e-113	0.00625745	0.00493426	1.71194e-90	0.00366096	0.00362338
40.3008	1.85165e-30	0.0722896	0.0637134	1.20732e-17	0.0950994	0.0910375			40.3008	8.98465e-110	0.00662446	0.00529685	5.6036e-94	0.00350857	0.00343135
40.5013	1.26457e-28	0.0755597	0.0678566	5.44043e-19	0.0920231	0.0856175			40.5013	5.43052e-106	0.00694634	0.00567473	1.56178e-97	0.00334644	0.00326003
40.7018	7.35363e-27	0.0785293	0.0723472	2.08746e-20	0.0887485	0.0800615			40.7018	2.79484e-102	0.0072619	0.00606854	3.70637e-101	0.00317599	0.00312461
40.9023	3.64112e-25	0.0811274	0.0771088	6.81988e-22	0.0853667	0.0744296			40.9023	1.22475e-98	0.00763667	0.00648125	7.48949e-105	0.00300305	0.00301353
41.1028	1.53512e-23	0.0833995	0.0820316	1.89719e-23	0.0820319	0.0689102			41.1028	4.56995e-95	0.00813071	0.00691832	1.28864e-108	0.00283426	0.0029
41.3033	5.51094e-22	0.0855153	0.0869914	4.49384e-25	0.0788863	0.063702			41.3033	1.45194e-91	0.0087655	0.00738172	1.88792e-112	0.00267789	0.00275965
41.5038	1.68455e-20	0.0876861	0.0918722	9.06359e-27	0.0759868	0.0589151			41.5038	3.92793e-88	0.00951162	0.00786438	2.3551e-116	0.00254365	0.00258268
41.7043	4.38444e-19	0.0900408	0.0965968	1.55653e-28	0.0732683	0.0545438			41.7043	9.04797e-85	0.0103053	0.0083533	2.50156e-120	0.00243598	0.00237663
41.9048	9.71671e-18	0.0925625	0.101154	2.27608e-30	0.0705782	0.0505039			41.9048	1.77465e-81	0.0110802	0.00883969	2.26248e-124	0.00234632	0.00216145
42.1053	1.83358e-16	0.0951339	0.105607	2.83395e-32	0.0677699	0.0466933			42.1053	2.9638e-78	0.0117899	0.00932593	1.74235e-128	0.00225478	0.00196015
42.3058	2.94613e-15	0.0976389	0.110076	3.00449e-34	0.0647937	0.0430397			42.3058	4.21462e-75	0.012407	0.00982447	1.1425e-132	0.00214254	0.00178799
42.5063	4.03069e-14	0.100021	0.114689	2.71221e-36	0.0617154	0.039516			42.5063	5.1032e-72	0.012912	0.0103526	6.37903e-137	0.00200473	0.00164494
42.7068	4.69549e-13	0.102272	0.119521	2.08473e-38	0.058652	0.0361252			42.7068	5.26138e-69	0.0132919	0.0109268	3.03267e-141	0.00185195	0.00151733
42.9073	4.65753e-12	0.104386	0.124547	1.36443e-40	0.0556807	0.0328796			42.9073	4.61882e-66	0.0135543	0.0115548	1.22764e-145	0.00169982	0.00138845
43.1078	3.93373e-11	0.106349	0.129631	7.60369e-43	0.052798	0.0297941			43.1078	3.45252e-63	0.0137411	0.0122259	4.23144e-150	0.00155701	0.00125053
43.3083	2.82896e-10	0.108137	0.134575	3.60804e-45	0.0499505	0.0268921			43.3083	2.19743e-60	0.0139205	0.0129097	1.24188e-154	0.00142276	0.0011088
43.5088	1.7323e-09	0.109717	0.139208	1.45778e-47	0.0470978	0.0242073			43.5088	1.19088e-57	0.0141552	0.0135651	3.10346e-159	0.00129364	0.000975232
43.7093	9.03217e-09	0.111035	0.14347	5.01518e-50	0.0442426	0.0217701			43.7093	5.4953e-55	0.0144698	0.0141537	6.60365e-164	0.00117057	0.000858379
43.9098	4.00994e-08	0.112031	0.147437	1.46911e-52	0.0414101	0.0195869			43.9098	2.15919e-52	0.0148433	0.0146476	1.19645e-168	0.00105864	0.000758223
44.1103	1.51587e-07	0.112662	0.151266	3.66433e-55	0.0386155	0.0176299			44.1103	7.22374e-50	0.015232	0.0150353	1.84579e-173	0.000961466	0.000669346
44.3108	4.87945e-07	0.112929	0.155108	7.78231e-58	0.0358582	0.0158493			44.3108	2.05782e-47	0.0156036	0.0153311	2.4246e-178	0.000877433	0.000588033
44.5113	1.33749e-06	0.112886	0.159043	1.40733e-60	0.0331403	0.0142012			44.5113	4.99143e-45	0.0159556	0.0155774	2.71188e-183	0.000801843	0.000516169
44.7118	3.1223e-06	0.112641	0.163053	2.16698e-63	0.0304787	0.0126679			44.7118	1.0309e-42	0.0163067	0.0158248	2.58271e-188	0.000732384	0.000458902
44.9123	6.20984e-06	0.112327	0.167052	2.84111e-66	0.0278955	0.0112563			44.9123	1.81292e-40	0.016671	0.016098	2.09436e-193	0.000671906	0.000418957
45.1128	1.05321e-05	0.112037	0.170947	3.17171e-69	0.0254055	0.00997602			45.1128	2.71466e-38	0.0170399	0.0163778	1.44611e-198	0.000625177	0.000392812
45.3133	1.5271e-05	0.111781	0.174714	3.01489e-72	0.0230157	0.00882263			45.3133	3.46119e-36	0.0173886	0.0166192	8.50207e-204	0.000592139	0.000371653
45.5138	1.90569e-05	0.11152	0.178414	2.44018e-75	0.0207379	0.0077795			45.5138	3.75757e-34	0.0176949	0.0167932	4.25618e-209	0.000564169	0.000345898
45.7143	2.08337e-05	0.111261	0.182146	1.68169e-78	0.0185992	0.00683516			45.7143	3.47345e-32	0.0179504	0.0169161	1.81421e-214	0.000527771	0.00030973
45.9148	2.08514e-05	0.111125	0.185984	9.86827e-82	0.0166374	0.00599362			45.9148	2.73393e-30	0.0181516	0.0170428	6.58458e-220	0.0004734	0.000262977
46.1153	2.09227e-05	0.111286	0.189961	4.93071e-85	0.0148854	0.00526459			46.1153	1.83226e-28	0.0182867	0.0172317	2.03489e-225	0.000402143	0.000210278
46.3158	2.36771e-05	0.111818	0.194118	2.09773e-88	0.0133543	0.00464402			46.3158	1.04558e-26	0.0183358	0.0175081	5.35458e-231	0.000325074	0.000158886
46.5163	3.14966e-05	0.1126	0.198527	7.59911e-92	0.0120312	0.00410743			46.5163	5.08046e-25	0.0182903	0.0178515	1.19973e-236	0.000256585	0.00011589
46.7168	4.60146e-05	0.113358	0.203232	2.34395e-95	0.010888	0.00362337			46.7168	2.10193e-23	0.0181696	0.0182097	2.28882e-242	0.000207051	8.5446e-05
46.9173	6.83083e-05	0.113809	0.208169	6.1561e-99	0.0098908	0.00317234			46.9173	7.4047e-22	0.0180166	0.0185258	3.71804e-248	0.000179115	6.73645e-05
47.1178	9.91996e-05	0.113807	0.213134	1.37669e-102	0.00900072	0.00275286			47.1178	2.2211e-20	0.0178695	0.0187588	5.14266e-254	0.000168462	5.82085e-05
47.3183	0.00013925	0.113379	0.217848	2.62142e-106	0.00817157	0.00237263			47.3183	5.67284e-19	0.0177363	0.0188942	6.05667e-260	0.000167211	5.39587e-05
47.5188	0.000188675	0.112678	0.222052	4.2502e-110	0.00735621	0.00203674			47.5188	1.23369e-17	0.0175955	0.0189457	6.07367e-266	0.000167327	5.1812e-05
47.7193	0.000247486	0.111855	0.225583	5.86752e-114	0.00652257	0.00174372			47.7193	2.28445e-16	0.0174231	0.0189469	5.1861e-272	0.000162622	4.9977e-05
47.9198	0.000315522	0.110947	0.228406	6.89718e-118	0.00566862	0.00148907			47.9198	3.60188e-15	0.0172193	0.0189282	3.77053e-278	0.000149584	4.67925e-05
48.1203	0.000391941	0.109841	0.230583	6.90335e-122	0.00482354	0.00126872			48.1203	4.83558e-14	0.0170113	0.0188899	2.33419e-284	0.000127807	4.08881e-05
48.3208	0.000474628	0.108345	0.232177	5.88329e-126	0.00403312	0.00107837			48.3208	5.52764e-13	0.0168271	0.0187946	1.23038e-290	9.99483e-05	3.22012e-05
48.5213	0.000560909	0.106324	0.233175	4.26926e-130	0.00333907	0.00091172			48.5213	5.38026e-12	0.0166646	0.0185889	5.52226e-297	7.06855e-05	2.23008e-05
48.7218	0.000649826	0.1038	0.233498	2.63789e-134	0.00276477	0.000761889			48.7218	4.459e-11	0.0164869	0.0182377	2.1104e-303	4.47678e-05	1.33811e-05
48.9223	0.000744003	0.100964	0.233096	1.38781e-138	0.00231226	0.000624952			48.9223	3.14662e-10	0.0162496	0.0177451	6.86727072163873e-310	2.51889e-05	6.89941e-06
49.1228	0.000849122	0.0980694	0.232032	6.21695e-143	0.00196646	0.000501437			49.1228	1.89069e-09	0.0159401	0.0171569	1.9027209e-316	1.25084e-05	3.04363e-06
49.3233	0.000971876	0.095293	0.230466	2.37135e-147	0.00170146	0.00039437			49.3233	9.6732e-09	0.0155954	0.0165513	0	5.45179e-06	1.14619e-06
49.5238	0.00111889	0.0926624	0.228557	7.70166e-152	0.00148695	0.000306531			49.5238	4.21396e-08	0.0152833	0.0160198	0	2.07579e-06	3.68046e-07
49.7243	0.00129665	0.0900873	0.226404	2.12983e-156	0.0012958	0.000239218			49.7243	1.56308e-07	0.0150684	0.0156382	0	6.87657e-07	1.00711e-07
49.9248	0.00151024	0.087455	0.22406	5.01506e-161	0.00111149	0.00019201			49.9248	4.93679e-07	0.0149819	0.0154356	0	1.97506e-07	2.34771e-08
50.1253	0.00176095	0.0847139	0.221584	1.00549e-165	0.000931516	0.000162378			50.1253	1.32763e-06	0.0150106	0.015383	0	4.90329e-08	4.66169e-09
50.3258	0.00204693	0.0818929	0.219049	1.71654e-170	0.000763757	0.000145531			50.3258	3.04007e-06	0.0151014	0.0154126	0	1.04944e-08	7.8838e-10
50.5263	0.00236948	0.0790644	0.216509	2.49516e-175	0.000618215	0.000135512			50.5263	5.92733e-06	0.0151782	0.0154517	0	1.93203e-09	1.13555e-10
50.7268	0.0027408	0.0762895	0.213981	3.08826e-180	0.000500265	0.000127273			50.7268	9.84025e-06	0.0151635	0.0154536	0	3.05379e-10	1.39296e-11
50.9273	0.00318429	0.0735839	0.211468	3.25462e-185	0.000408961	0.000118146			50.9273	1.39099e-05	0.0149997	0.0154123	0	4.1376e-11	1.45525e-12
51.1278	0.00372412	0.0709161	0.208992	2.92051e-190	0.000338967	0.000107579			51.1278	1.67422e-05	0.0146654	0.0153586	0	4.79926e-12	1.29477e-13
51.3283	0.00437246	0.0682226	0.206575	2.23145e-195	0.000283277	9.56985e-05			51.3283	1.71582e-05	0.0141828	0.0153389	0	4.76047e-13	9.81081e-15
51.5288	0.00512665	0.0654296	0.204167	1.45173e-200	0.000235726	8.22796e-05			51.5288	1.49728e-05	0.0136071	0.0153862	0	4.03458e-14	6.33101e-16
51.7293	0.00597977	0.0624783	0.201582	8.04185e-206	0.000193044	6.70384e-05			51.7293	1.11253e-05	0.0130005	0.0154952	0	2.91953e-15	3.47933e-17
51.9298	0.00693421	0.0593504	0.198502	3.79312e-211	0.00015538	5.05637e-05			51.9298	7.03966e-06	0.0124034	0.0156153	0	1.80282e-16	1.62844e-18
52.1303	0.00800571	0.0560767	0.194576	1.52338e-216	0.000124545	3.45722e-05			52.1303	3.79813e-06	0.0118181	0.0156657	0	9.49544e-18	6.49086e-20
52.3308	0.00921474	0.0527116	0.189566	5.20942e-222	0.000101336	2.109e-05			52.3308	1.76889e-06	0.011216	0.015567	0	4.26431e-19	2.20336e-21
52.5313	0.0105735	0.0492927	0.183445	1.51685e-227	8.42288e-05	1.13512e-05			52.5313	7.94083e-07	0.0105633	0.0152745	0	1.6324e-20	6.3697e-23
52.7318	0.0120793	0.0458219	0.176382	3.76067e-233	7.0303e-05	5.34899e-06			52.7318	6.04272e-07	0.00984995	0.0147907	0	5.3254e-22	1.56821e-24
52.9323	0.013718	0.0422875	0.168634	7.93886e-239	5.71738e-05	2.19465e-06			52.9323	1.12992e-06	0.0091016	0.0141523	0	1.48029e-23	3.28806e-26
53.1328	0.015474	0.038705	0.160439	1.42699e-244	4.42243e-05	7.80736e-07			53.1328	2.58987e-06	0.0083656	0.0134016	0	3.50548e-25	5.87118e-28
53.3333	0.0173371	0.0351403	0.151967	2.18401e-250	3.24718e-05	2.40014e-07			53.3333	5.35679e-06	0.00768003	0.0125639	0	7.07141e-27	8.92811e-30
53.5338	0.0193009	0.0316939	0.14333	2.84616e-256	2.35218e-05	6.35872e-08			53.5338	9.65473e-06	0.00705065	0.0116465	0	1.21502e-28	1.15622e-31
53.7343	0.0213555	0.0284575	0.134605	3.15816e-262	1.8375e-05	1.44847e-08			53.7343	1.52753e-05	0.00645226	0.0106554	0	1.77807e-30	1.27518e-33
53.9348	0.023479	0.0254739	0.125867	2.98386e-268	1.66822e-05	2.83157e-09			53.9348	2.16177e-05	0.00585032	0.00961322	0	2.21605e-32	1.1977e-35
54.1353	0.0256372	0.0227293	0.117207	2.40045e-274	1.68099e-05	4.74283e-10			54.1353	2.81931e-05	0.00522425	0.00856185	0	2.35209e-34	9.58004e-38
54.3358	0.0277974	0.0201786	0.108729	1.64429e-280	1.67107e-05	6.79794e-11			54.3358	3.52812e-05	0.0045772	0.00754813	0	2.12597e-36	6.52579e-40
54.5363	0.0299526	0.0177802	0.100546	9.59032e-287	1.50554e-05	8.32897e-12			54.5363	4.41199e-05	0.00393167	0.00660413	0	1.63636e-38	3.78567e-42
54.7368	0.0321394	0.0155186	0.0927573	4.76275e-293	1.18238e-05	8.71594e-13			54.7368	5.62557e-05	0.00331966	0.00573906	0	1.07252e-40	1.87023e-44
54.9373	0.0344345	0.013408	0.0854384	2.01397e-299	7.97425e-06	7.78492e-14			54.9373	7.23954e-05	0.0027728	0.00494724	0	5.98597e-43	7.86845e-47
55.1378	0.0369295	0.0114829	0.0786318	7.25133e-306	4.59327e-06	5.93172e-15			55.1378	9.17711e-05	0.00231315	0.00422273	0	2.84484e-45	2.81919e-49
55.3383	0.0397067	0.00977618	0.0723426	2.223065449854e-312	2.2553e-06	3.854e-16			55.3383	0.000112987	0.00194635	0.00356832	0	1.15125e-47	8.602e-52
55.5388	0.0428253	0.00829654	0.0665295	5.80527e-319	9.43261e-07	2.13455e-17			55.5388	0.000136197	0.00166158	0.00299357	0	3.96702e-50	2.23519e-54
55.7393	0.0463063	0.0070248	0.0611019	0	3.35964e-07	1.00752e-18			55.7393	0.000165048	0.00143872	0.00250597	0	1.16397e-52	4.94614e-57
55.9398	0.0501065	0.00593144	0.0559414	0	1.01894e-07	4.05195e-20			55.9398	0.000206738	0.00125778	0.00210335	0	2.90804e-55	9.32086e-60
56.1404	0.0541062	0.00499695	0.050948	0	2.63135e-08	1.38827e-21			56.1404	0.000270054	0.00110418	0.00177373	0	6.18638e-58	1.49583e-62
56.3409	0.0581406	0.00421507	0.0460801	0	5.78608e-09	4.05164e-23			56.3409	0.000362835	0.00096855	0.00150174	0	1.12059e-60	2.04429e-65
56.5414	0.0620638	0.00357977	0.0413584	0	1.08333e-09	1.00715e-24			56.5414	0.000490502	0.000844781	0.0012751	0	1.72836e-63	2.37924e-68
56.7419	0.0657835	0.00307317	0.0368405	0	1.72706e-10	2.13222e-26			56.7419	0.000656217	0.000729316	0.00108559	0	2.26983e-66	2.35813e-71
56.9424	0.0692338	0.00266561	0.0325912	0	2.34435e-11	3.84433e-28			56.9424	0.000861947	0.000621477	0.000926043	0	2.5382e-69	1.99034e-74
57.1429	0.0723209	0.00232521	0.0286662	0	2.70962e-12	5.90259e-30			57.1429	0.00110888	0.000522631	0.000788727	0	2.41674e-72	1.43061e-77
57.3434	0.0749033	0.0020267	0.0251026	0	2.66663e-13	7.71759e-32			57.3434	0.00139666	0.000434177	0.000667382	0	1.95933e-75	8.75675e-81
57.5439	0.07683	0.00175391	0.0219128	0	2.23453e-14	8.59266e-34			57.5439	0.00172364	0.000356126	0.000559444	0	1.35255e-78	4.56451e-84
57.7444	0.0779959	0.00149769	0.0190847	0	1.59434e-15	8.14652e-36			57.7444	0.00209117	0.00028721	0.000465066	0	7.95009e-82	2.02616e-87
57.9449	0.0783719	0.00125417	0.0165912	0	9.68598e-17	6.5767e-38			57.9449	0.0025111	0.000225874	0.000384023	0	3.97888e-85	7.65917e-91
58.1454	0.077991	0.00102504	0.0144004	0	5.01044e-18	4.52096e-40			58.1454	0.00300897	0.000171287	0.000314109	0	1.69558e-88	2.46556e-94
58.3459	0.0769154	0.00081712	0.0124791	0	2.20688e-19	2.64628e-42			58.3459	0.00361581	0.000123895	0.000252264	0	6.15245e-92	6.75886e-98
58.5464	0.0752116	0.000639049	0.0107918	0	8.27654e-21	1.31893e-44			58.5464	0.00435106	8.51517e-05	0.000196533	0	1.90085e-95	1.57782e-101
58.7469	0.072943	0.000496371	0.00930088	0	2.64295e-22	5.59735e-47			58.7469	0.00520918	5.64153e-05	0.000146923	0	5.00052e-99	3.13662e-105
58.9474	0.0701676	0.000388968	0.00797093	0	7.18619e-24	2.02264e-49			58.9474	0.00615988	3.76795e-05	0.000104969	0	1.12009e-102	5.30995e-109
59.1479	0.066937	0.00031208	0.00677387	0	1.66371e-25	6.22344e-52			59.1479	0.00715946	2.70386e-05	7.26867e-05	0	2.13629e-106	7.65492e-113
59.3484	0.0633159	0.000258727	0.0056926	0	3.27963e-27	1.63047e-54			59.3484	0.00816144	2.13094e-05	5.12369e-05	0	3.46926e-110	9.39746e-117
59.5489	0.0594181	0.000221164	0.00472227	0	5.5048e-29	3.63722e-57			59.5489	0.0091178	1.741e-05	3.96897e-05	0	4.79715e-114	9.82425e-121
59.7494	0.0554226	0.000191445	0.00386802	0	7.86733e-31	6.9087e-60			59.7494	0.00997326	1.35508e-05	3.47667e-05	0	5.64805e-118	8.74595e-125
59.9499	0.05154	0.000162658	0.00313822	0	9.57376e-33	1.11736e-62			59.9499	0.0106633	9.47293e-06	3.21004e-05	0	5.66217e-122	6.63028e-129
60.1504	0.0479417	0.00013107	0.00253614	0	9.91988e-35	1.53873e-65			60.1504	0.0111239	5.77246e-06	2.83188e-05	0	4.83322e-126	4.28029e-133
60.3509	0.0447063	9.75205e-05	0.00205521	0	8.75184e-37	1.80426e-68			60.3509	0.0113082	3.02546e-06	2.24153e-05	0	3.51284e-130	2.35305e-137
60.5514	0.0418176	6.63316e-05	0.00168021	0	6.57448e-39	1.80138e-71			60.5514	0.0111968	1.35608e-06	1.54637e-05	0	2.17395e-134	1.10154e-141
60.7519	0.0392025	4.21648e-05	0.00139233	0	4.20525e-41	1.53138e-74			60.7519	0.0107965	5.18529e-07	9.18885e-06	0	1.14554e-138	4.39124e-146
60.9524	0.0367751	2.70869e-05	0.00117408	0	2.2903e-43	1.10848e-77			60.9524	0.0101357	1.68964e-07	4.68138e-06	0	5.13973e-143	1.49068e-150
61.1529	0.0344589	1.97667e-05	0.00101129	0	1.06209e-45	6.83195e-81			61.1529	0.00926723	4.68974e-08	2.04098e-06	0	1.96353e-147	4.30918e-155
61.3534	0.0321928	1.68274e-05	0.000891286	0	4.1937e-48	3.58533e-84			61.3534	0.00826992	1.10852e-08	7.60847e-07	0	6.38713e-152	1.06075e-159
61.5539	0.0299359	1.49675e-05	0.000799438	0	1.40995e-50	1.60207e-87			61.5539	0.0072362	2.23123e-09	2.42413e-07	0	1.76906e-156	2.22354e-164
61.7544	0.0276783	1.24075e-05	0.0007186	0	4.03625e-53	6.09544e-91			61.7544	0.00624548	3.82407e-10	6.59909e-08	0	4.17202e-161	3.96903e-169
61.9549	0.0254448	9.04948e-06	0.000633999	0	9.83833e-56	1.97468e-94			61.9549	0.00534324	5.58064e-11	1.53452e-08	0	8.3776e-166	6.03299e-174
62.1554	0.0232736	5.68241e-06	0.000540055	0	2.0419e-58	5.44699e-98			62.1554	0.00454175	6.93447e-12	3.04733e-09	0	1.43239e-170	7.80886e-179
62.3559	0.0211856	3.04928e-06	0.00044265	0	3.6084e-61	1.27934e-101			62.3559	0.00383671	7.33691e-13	5.16687e-10	0	2.08532e-175	8.60695e-184
62.5564	0.0191724	1.39493e-06	0.000353942	0	5.42955e-64	2.55848e-105			62.5564	0.00322175	6.60971e-14	7.47825e-11	0	2.58495e-180	8.07823e-189
62.7569	0.0172138	5.43561e-07	0.000283672	0	6.95636e-67	4.35661e-109			62.7569	0.00269154	5.07015e-15	9.23728e-12	0	2.72835e-185	6.45637e-194
62.9574	0.0153036	1.80372e-07	0.000233736	0	7.58872e-70	6.3166e-113			62.9574	0.00223918	3.31152e-16	9.73578e-13	0	2.45198e-190	4.39405e-199
63.1579	0.01346	5.09659e-08	0.000199075	0	7.04894e-73	7.79806e-117			63.1579	0.00185591	1.84163e-17	8.75379e-14	0	1.8763e-195	2.5465e-204
63.3584	0.0117184	1.22621e-08	0.000172221	0	5.57504e-76	8.19706e-121			63.3584	0.00153351	8.72061e-19	6.71336e-15	0	1.22252e-200	1.25668e-209
63.5589	0.0101188	2.512e-09	0.000147115	0	3.75439e-79	7.33666e-125			63.5589	0.00126497	3.51609e-20	4.39065e-16	0	6.78231e-206	5.28092e-215
63.7594	0.00869448	4.38171e-10	0.000120566	0	2.15278e-82	5.59123e-129			63.7594	0.00104242	1.20709e-21	2.44846e-17	0	3.20382e-211	1.88971e-220
63.9599	0.00746183	6.50783e-11	9.23342e-05	0	1.05107e-85	3.62814e-133			63.9599	0.000855903	3.5285e-23	1.16404e-18	0	1.28863e-216	5.7581e-226
64.1604	0.00641511	8.22995e-12	6.46291e-05	0	4.36945e-89	2.00461e-137			64.1604	0.000695398	8.78229e-25	4.71737e-20	0	4.41322e-222	1.49404e-231
64.3609	0.00553139	8.8619e-13	4.08206e-05	0	1.54665e-92	9.4307e-142			64.3609	0.000554634	1.8612e-26	1.62942e-21	0	1.28692e-227	3.301e-237
64.5614	0.00478596	8.12503e-14	2.36155e-05	0	4.66152e-96	3.77769e-146			64.5614	0.000432915	3.35852e-28	4.79644e-23	0	3.19533e-233	6.2105e-243
64.7619	0.00416532	6.34295e-15	1.38021e-05	0	1.19627e-99	1.28848e-150			64.7619	0.000332888	5.16025e-30	1.20314e-24	0	6.75535e-239	9.94957e-249
64.9624	0.00366564	4.21625e-16	1.02395e-05	0	2.61397e-103	3.74193e-155			64.9624	0.000256103	6.75091e-32	2.57149e-26	0	1.21604e-244	1.35731e-254
65.1629	0.00327903	2.38632e-17	1.06535e-05	0	4.8634e-107	9.25302e-160			65.1629	0.000200249	7.52007e-34	4.68263e-28	0	1.86388e-250	1.5767e-260
65.3634	0.00298348	1.15001e-18	1.25011e-05	0	7.70455e-111	1.94822e-164			65.3634	0.000160083	7.13263e-36	7.26443e-30	0	2.43251e-256	1.55961e-266
65.5639	0.00274716	4.71889e-20	1.36662e-05	0	1.03926e-114	3.49271e-169			65.5639	0.00013029	5.7603e-38	9.60044e-32	0	2.70309e-262	1.31363e-272
65.7644	0.00254205	1.64872e-21	1.30135e-05	0	1.19362e-118	5.33156e-174			65.7644	0.000107237	3.96104e-40	1.08077e-33	0	2.55761e-268	9.42169e-279
65.9649	0.0023525	4.90483e-23	1.06085e-05	0	1.16729e-122	6.92971e-179			65.9649	8.87084e-05	2.31922e-42	1.03636e-35	0	2.06052e-274	5.75408e-285
66.1654	0.00217227	1.24242e-24	7.37277e-06	0	9.71984e-127	7.66908e-184			66.1654	7.30195e-05	1.15622e-44	8.4644e-38	0	1.41347e-280	2.99237e-291
66.3659	0.00199682	2.67966e-26	4.36418e-06	0	6.8914e-131	7.22669e-189			66.3659	5.88525e-05	4.90807e-47	5.88814e-40	0	8.25592e-287	1.3251e-297
66.5664	0.00182049	4.92108e-28	2.19975e-06	0	4.16029e-135	5.79835e-194			66.5664	4.5595e-05	1.77398e-49	3.48851e-42	0	4.10593e-293	4.99656e-304
66.7669	0.00163965	7.695e-30	9.44099e-07	0	2.13849e-139	3.96129e-199			66.7669	3.33974e-05	5.45949e-52	1.76022e-44	0	1.73871e-299	1.60429728741697e-310
66.9674	0.00145511	1.02453e-31	3.4501e-07	0	9.35967e-144	2.30429e-204			66.9674	2.27997e-05	1.43062e-54	7.56395e-47	0	6.26915e-306	4.386216e-317
67.1679	0.00127009	1.16147e-33	1.07353e-07	0	3.48804e-148	1.14132e-209			67.1679	1.43028e-05	3.19202e-57	2.76805e-49	0	1.924682890306e-312	0
67.3684	0.00108686	1.12115e-35	2.84424e-08	0	1.1068e-152	4.8133e-215			67.3684	8.12267e-06	6.06422e-60	8.62651e-52	0	5.0296e-319	0
67.5689	0.000906552	9.21472e-38	6.41632e-09	0	2.99038e-157	1.72841e-220			67.5689	4.11472e-06	9.80961e-63	2.2894e-54	0	0	0
67.7694	0.00073182	6.44868e-40	1.23246e-09	0	6.8794e-162	5.2847e-226			67.7694	1.83512e-06	1.35113e-65	5.17402e-57	0	0	0
67.9699	0.000568591	3.84262e-42	2.01571e-10	0	1.34755e-166	1.37582e-231			67.9699	7.13096e-07	1.58456e-68	9.95743e-60	0	0	0
68.1704	0.000424576	1.94963e-44	2.80706e-11	0	2.24752e-171	3.04978e-237			68.1704	2.39588e-07	1.5823e-71	1.63183e-62	0	0	0
68.3709	0.000305936	8.42255e-47	3.32845e-12	0	3.19177e-176	5.75633e-243			68.3709	6.92325e-08	1.34536e-74	2.27721e-65	0	0	0
68.5714	0.00021491	3.09816e-49	3.36048e-13	0	3.85947e-181	9.25103e-249			68.5714	1.71449e-08	9.73991e-78	2.70602e-68	0	0	0
68.7719	0.000149573	9.70356e-52	2.88887e-14	0	3.97367e-186	1.26591e-254			68.7719	3.63019e-09	6.00398e-81	2.73812e-71	0	0	0
68.9724	0.000105055	2.58778e-54	2.11457e-15	0	3.48357e-191	1.47497e-260			68.9724	6.56208e-10	3.15131e-84	2.35921e-74	0	0	0
69.1729	7.53462e-05	5.87612e-57	1.31791e-16	0	2.6003e-196	1.46329e-266			69.1729	1.0117e-10	1.40835e-87	1.73088e-77	0	0	0
69.3734	5.52819e-05	1.13611e-59	6.99383e-18	0	1.65269e-201	1.23608e-272			69.3734	1.32953e-11	5.35919e-91	1.08132e-80	0	0	0
69.5739	4.19738e-05	1.87034e-62	3.16019e-19	0	8.94389e-207	8.89055e-279			69.5739	1.48871e-12	1.73642e-94	5.7521e-84	0	0	0
69.7744	3.47653e-05	2.62173e-65	1.21585e-20	0	4.12125e-212	5.44477e-285			69.7744	1.41996e-13	4.79047e-98	2.60543e-87	0	0	0
69.9749	3.37089e-05	3.12912e-68	3.98302e-22	0	1.61696e-217	2.83922e-291			69.9749	1.15354e-14	1.1253e-101	1.00487e-90	0	0	0
70.1754	3.78235e-05	3.17998e-71	1.111e-23	0	5.4018e-223	1.26062e-297			70.1754	7.98054e-16	2.25075e-105	3.30007e-94	0	0	0
70.3759	4.44879e-05	2.75166e-74	2.63865e-25	0	1.53654e-228	4.76584e-304			70.3759	4.70164e-17	3.83313e-109	9.22806e-98	0	0	0
70.5764	5.02293e-05	2.02737e-77	5.33603e-27	0	3.7215e-234	1.5341269010654e-310			70.5764	2.35866e-18	5.55838e-113	2.19722e-101	0	0	0
70.7769	5.21221e-05	1.27185e-80	9.18804e-29	0	7.67467e-240	4.2048445e-317			70.7769	1.00756e-19	6.86293e-117	4.45464e-105	0	0	0
70.9774	4.88645e-05	6.79376e-84	1.34708e-30	0	1.34762e-245	0			70.9774	3.66483e-21	7.21504e-121	7.68998e-109	0	0	0
71.1779	4.10687e-05	3.08994e-87	1.68164e-32	0	2.01486e-251	0			71.1779	1.13505e-22	6.45856e-125	1.13034e-112	0	0	0
71.3784	3.07697e-05	1.19663e-90	1.78748e-34	0	2.56501e-257	0			71.3784	2.99328e-24	4.92266e-129	1.41471e-116	0	0	0
71.5789	2.04364e-05	3.94579e-94	1.61776e-36	0	2.78036e-263	0			71.5789	6.72128e-26	3.19472e-133	1.50764e-120	0	0	0
71.7794	1.19649e-05	1.10784e-97	1.24669e-38	0	2.56614e-269	0			71.7794	1.28507e-27	1.76535e-137	1.36804e-124	0	0	0
71.9799	6.14217e-06	2.64843e-101	8.18025e-41	0	2.01663e-275	0			71.9799	2.09204e-29	8.30614e-142	1.05699e-128	0	0	0
72.1805	2.75139e-06	5.39097e-105	4.57029e-43	0	1.3494e-281	0			72.1805	2.89988e-31	3.32762e-146	6.95367e-133	0	0	0
72.381	1.07098e-06	9.34356e-109	2.17414e-45	0	7.68818e-288	0			72.381	3.42263e-33	1.1351e-150	3.89517e-137	0	0	0
72.5815	3.60952e-07	1.37888e-112	8.80644e-48	0	3.72969e-294	0			72.5815	3.4396e-35	3.2969e-155	1.85784e-141	0	0	0
72.782	1.05011e-07	1.73263e-116	3.03725e-50	0	1.5406e-300	0			72.782	2.94322e-37	8.15347e-160	7.545e-146	0	0	0
72.9825	2.63039e-08	1.85376e-120	8.91922e-53	0	5.41843e-307	0			72.9825	2.1444e-39	1.71691e-164	2.60903e-150	0	0	0
73.183	5.66077e-09	1.68877e-124	2.23019e-55	0	1.62265178195e-313	0			73.183	1.33032e-41	3.07836e-169	7.6819e-155	0	0	0
73.3835	1.04478e-09	1.30994e-128	4.74813e-58	0	4.15e-320	0			73.3835	7.02705e-44	4.69957e-174	1.92587e-159	0	0	0
73.584	1.65134e-10	8.65173e-133	8.6074e-61	0	0	0			73.584	3.16052e-46	6.10893e-179	4.11105e-164	0	0	0
73.7845	2.23249e-11	4.86542e-137	1.32858e-63	0	0	0			73.7845	1.21035e-48	6.76144e-184	7.47219e-169	0	0	0
73.985	2.57909e-12	2.32973e-141	1.74611e-66	0	0	0			73.985	3.94667e-51	6.37207e-189	1.15641e-173	0	0	0
74.1855	2.54411e-13	9.49856e-146	1.954e-69	0	0	0			74.1855	1.09577e-53	5.11316e-194	1.52385e-178	0	0	0
74.386	2.14156e-14	3.29744e-150	1.86184e-72	0	0	0			74.386	2.59043e-56	3.49354e-199	1.70978e-183	0	0	0
74.5865	1.53758e-15	9.74685e-155	1.51052e-75	0	0	0			74.5865	5.21427e-59	2.0324e-204	1.63346e-188	0	0	0
74.787	9.4123e-17	2.45312e-159	1.04347e-78	0	0	0			74.787	8.93682e-62	1.00674e-209	1.32875e-193	0	0	0
74.9875	4.91103e-18	5.25702e-164	6.13764e-82	0	0	0			74.9875	1.30418e-64	4.24617e-215	9.20333e-199	0	0	0
75.188	2.18358e-19	9.59243e-169	3.07389e-85	0	0	0			75.188	1.62055e-67	1.5249e-220	5.42769e-204	0	0	0
75.3885	8.27187e-21	1.49034e-173	1.31082e-88	0	0	0			75.3885	1.71456e-70	4.66288e-226	2.72554e-209	0	0	0
75.589	2.66942e-22	1.97155e-178	4.75955e-92	0	0	0			75.589	1.54458e-73	1.21404e-231	1.16535e-214	0	0	0
75.7895	7.3377e-24	2.22074e-183	1.47148e-95	0	0	0			75.7895	1.18478e-76	2.69142e-237	4.24258e-220	0	0	0
75.99	1.71789e-25	2.12988e-188	3.87357e-99	0	0	0			75.99	7.73801e-80	5.08036e-243	1.31514e-225	0	0	0
76.1905	3.42529e-27	1.73932e-193	8.6823e-103	0	0	0			76.1905	4.30317e-83	8.16537e-249	3.47119e-231	0	0	0
76.391	5.81623e-29	1.20941e-198	1.65701e-106	0	0	0			76.391	2.03758e-86	1.11744e-254	7.80104e-237	0	0	0
76.5915	8.41029e-31	7.1603e-204	2.69267e-110	0	0	0			76.5915	8.21503e-90	1.30209e-260	1.49278e-242	0	0	0
76.792	1.0356e-32	3.60958e-209	3.7257e-114	0	0	0			76.792	2.82014e-93	1.29188e-266	2.43223e-248	0	0	0
76.9925	1.08587e-34	1.54935e-214	4.38935e-118	0	0	0			76.9925	8.24324e-97	1.09137e-272	3.37427e-254	0	0	0
77.193	9.69513e-37	5.66253e-220	4.40311e-122	0	0	0			77.193	2.0516e-100	7.85034e-279	3.98588e-260	0	0	0
77.3935	7.37087e-39	1.76213e-225	3.76085e-126	0	0	0			77.3935	4.34766e-104	4.80809e-285	4.00899e-266	0	0	0
77.594	4.77164e-41	4.66909e-231	2.73513e-130	0	0	0			77.594	7.84485e-108	2.5074e-291	3.43331e-272	0	0	0
77.7945	2.63024e-43	1.0534e-236	1.69371e-134	0	0	0			77.7945	1.20526e-111	1.11337e-297	2.50356e-278	0	0	0
77.995	1.23452e-45	2.02359e-242	8.93031e-139	0	0	0			77.995	1.57668e-115	4.20945e-304	1.55443e-284	0	0	0
78.1955	4.93376e-48	3.30992e-248	4.00923e-143	0	0	0			78.1955	1.7562e-119	1.3551198097017e-310	8.21768e-291	0	0	0
78.396	1.67892e-50	4.60978e-254	1.53258e-147	0	0	0			78.396	1.66561e-123	3.7144843e-317	3.6991e-297	0	0	0
78.5965	4.86466e-53	5.4665e-260	4.98827e-152	0	0	0			78.5965	1.34504e-127	0	1.41778e-303	0	0	0
78.797	1.20018e-55	5.51958e-266	1.38244e-156	0	0	0			78.797	9.24842e-132	0	4.62689049683705e-310	0	0	0
78.9975	2.52121e-58	4.74536e-272	3.26218e-161	0	0	0			78.9975	5.41459e-136	0	1.2856922e-316	0	0	0
79.198	4.50963e-61	3.47376e-278	6.55446e-166	0	0	0			79.198	2.69918e-140	0	0	0	0	0
79.3985	6.86817e-64	2.1652e-284	1.12133e-170	0	0	0			79.3985	1.14568e-144	0	0	0	0	0
79.599	8.90655e-67	1.14911e-290	1.63341e-175	0	0	0			79.599	4.14059e-149	0	0	0	0	0
79.7995	9.83436e-70	5.19269e-297	2.02594e-180	0	0	0			79.7995	1.27417e-153	0	0	0	0	0
80	9.24592e-73	1.99798e-303	2.13955e-185	0	0	0			80	3.33857e-158	0	0	0	0	0

## Sheet: Panel g
Figure 2 Panel g
SDPC							PIP2
Tail angle (degrees)	Outer leaflet sn-1 probability	Outer leaflet sn-2 probability	Inner leaflet sn-1 probability	Inner leaflet sn-2 probability			Tail angle (degrees)	Outer leaflet sn-1 probability	Outer leaflet sn-2 probability	Inner leaflet sn-1 probability	Inner leaflet sn-2 probability
0	0.00140799	0.000313553	0.00155974	0.000998944			0	0.000668786	0.000859417	0.00166388	0.00175571
0.904523	0.00201622	0.000453162	0.0022726	0.00144892			0.904523	0.000971087	0.00124482	0.00237794	0.00252342
1.80905	0.0027426	0.000623028	0.00314242	0.00199489			1.80905	0.00134085	0.00171507	0.00322445	0.00345538
2.71357	0.00356681	0.000819543	0.0041457	0.00262298			2.71357	0.00177173	0.00226244	0.00418052	0.0045375
3.61809	0.00446353	0.0010372	0.0052473	0.0033142			3.61809	0.00225404	0.00287451	0.00522064	0.00574948
4.52261	0.00540738	0.00126948	0.00640794	0.00404866			4.52261	0.00277662	0.00353495	0.00632018	0.00706602
5.42714	0.00637644	0.00150978	0.00759176	0.00480879			5.42714	0.00332826	0.00422397	0.00745602	0.00845478
6.33166	0.00735382	0.00175226	0.00877098	0.00558046			6.33166	0.00389867	0.00491977	0.00860662	0.00987453
7.23618	0.00832798	0.00199274	0.00992695	0.0063523			7.23618	0.00447912	0.00560193	0.00975346	0.0112786
8.1407	0.0092923	0.00222932	0.0110481	0.00711456			8.1407	0.00506268	0.00625611	0.010883	0.0126253
9.04523	0.0102442	0.00246238	0.0121272	0.00785888			9.04523	0.00564425	0.00687795	0.0119863	0.0138919
9.94975	0.0111838	0.00269386	0.0131591	0.00857953			9.94975	0.00622055	0.00747381	0.0130561	0.0150813
10.8543	0.0121123	0.00292582	0.0141404	0.00927515			10.8543	0.00679021	0.00805767	0.0140821	0.0162164
11.7588	0.0130299	0.00315932	0.0150697	0.00994956			11.7588	0.00735402	0.00864589	0.0150494	0.0173224
12.6633	0.0139348	0.00339383	0.0159477	0.0106102			12.6633	0.00791455	0.00925206	0.015942	0.0184088
13.5678	0.0148225	0.00362771	0.0167775	0.0112647			13.5678	0.00847477	0.00988412	0.0167501	0.0194597
14.4724	0.0156875	0.00385918	0.0175633	0.0119168			14.4724	0.00903603	0.010544	0.0174776	0.0204396
15.3769	0.0165252	0.0040872	0.0183086	0.0125641			15.3769	0.00959654	0.011229	0.018143	0.0213083
16.2814	0.0173333	0.00431189	0.0190146	0.0131987			16.2814	0.0101517	0.0119338	0.0187719	0.0220353
17.1859	0.0181117	0.00453453	0.0196785	0.0138095			17.1859	0.0106967	0.0126522	0.0193837	0.0226101
18.0905	0.0188607	0.00475709	0.0202938	0.0143871			18.0905	0.0112298	0.0133788	0.0199789	0.0230445
18.995	0.0195789	0.00498168	0.020852	0.0149261			18.995	0.0117543	0.0141087	0.0205354	0.0233716
19.8995	0.0202611	0.00520984	0.021346	0.0154276			19.8995	0.012278	0.0148372	0.0210182	0.0236378
20.804	0.0208991	0.00544212	0.0217716	0.0158996			20.804	0.0128104	0.015556	0.0213975	0.0238906
21.7085	0.021484	0.00567802	0.02213	0.0163539			21.7085	0.0133589	0.0162517	0.021665	0.0241618
22.6131	0.0220096	0.00591645	0.0224265	0.016802			22.6131	0.0139268	0.0169056	0.0218403	0.024455
23.5176	0.0224756	0.00615642	0.0226696	0.0172489			23.5176	0.014512	0.0174989	0.0219631	0.0247441
24.4221	0.0228869	0.00639758	0.0228675	0.0176896			24.4221	0.0151082	0.0180202	0.0220775	0.0249857
25.3266	0.0232514	0.00664029	0.0230255	0.0181093			25.3266	0.0157061	0.0184719	0.0222157	0.0251375
26.2312	0.023574	0.00688521	0.0231439	0.0184898			26.2312	0.0162975	0.0188718	0.0223904	0.0251745
27.1357	0.0238529	0.00713272	0.0232172	0.0188165			27.1357	0.016878	0.0192452	0.0225948	0.0250952
28.0402	0.0240777	0.00738258	0.0232367	0.0190846			28.0402	0.017449	0.0196147	0.0228107	0.0249158
28.9447	0.0242327	0.00763394	0.023194	0.0192997			28.9447	0.0180154	0.0199898	0.0230161	0.0246576
29.8492	0.0243027	0.00788584	0.0230851	0.0194731			29.8492	0.0185802	0.0203637	0.0231916	0.0243351
30.7538	0.0242795	0.00813776	0.0229134	0.0196151			30.7538	0.0191388	0.0207175	0.0233219	0.0239487
31.6583	0.0241649	0.00838993	0.0226898	0.0197304			31.6583	0.0196776	0.0210289	0.0233943	0.0234901
32.5628	0.02397	0.00864333	0.022429	0.0198166			32.5628	0.0201784	0.0212811	0.0233953	0.0229554
33.4673	0.0237118	0.00889911	0.0221447	0.0198676			33.4673	0.0206263	0.0214687	0.0233083	0.0223604
34.3719	0.0234073	0.00915811	0.0218437	0.0198778			34.3719	0.021016	0.0215989	0.023114	0.021745
35.2764	0.023069	0.0094205	0.0215231	0.0198459			35.2764	0.0213544	0.0216882	0.0227968	0.0211608
36.1809	0.0227018	0.009686	0.0211723	0.019775			36.1809	0.0216571	0.0217561	0.0223541	0.020645
37.0854	0.0223024	0.00995434	0.020778	0.0196705			37.0854	0.0219406	0.0218176	0.021804	0.0201979
37.9899	0.021862	0.0102255	0.0203323	0.0195361			37.9899	0.0222141	0.0218767	0.0211876	0.0197778
38.8945	0.0213697	0.0104992	0.019837	0.0193717			38.8945	0.0224725	0.021924	0.0205592	0.0193215
39.799	0.0208178	0.0107746	0.0193044	0.0191736			39.799	0.0226949	0.0219387	0.0199681	0.0187766
40.7035	0.0202051	0.0110498	0.0187523	0.0189368			40.7035	0.0228482	0.0218949	0.0194396	0.0181292
41.608	0.0195378	0.0113222	0.0181965	0.0186599			41.608	0.0228964	0.0217687	0.0189643	0.0174105
42.5126	0.0188282	0.0115895	0.0176447	0.0183473			42.5126	0.0228123	0.0215434	0.0185023	0.0166805
43.4171	0.0180913	0.0118505	0.0170935	0.0180092			43.4171	0.0225854	0.0212121	0.0180015	0.0159989
44.3216	0.0173415	0.012106	0.0165317	0.0176583			44.3216	0.0222245	0.0207786	0.0174191	0.0153978
45.2261	0.0165911	0.0123585	0.0159458	0.0173053			45.2261	0.0217535	0.0202568	0.0167381	0.0148696
46.1307	0.0158492	0.012611	0.0153269	0.0169557			46.1307	0.0212034	0.0196684	0.0159706	0.0143717
47.0352	0.0151223	0.0128664	0.0146743	0.016609			47.0352	0.0206047	0.0190394	0.0151483	0.0138454
47.9397	0.0144146	0.0131258	0.013995	0.0162614			47.9397	0.0199836	0.0183957	0.0143079	0.0132383
48.8442	0.0137275	0.0133883	0.0133004	0.0159071			48.8442	0.0193607	0.0177577	0.0134769	0.0125221
49.7487	0.01306	0.0136511	0.0126027	0.015541			49.7487	0.018752	0.0171372	0.012667	0.011699
50.6533	0.0124088	0.0139101	0.0119123	0.0151594			50.6533	0.018168	0.0165365	0.0118752	0.0107988
51.5578	0.0117698	0.0141618	0.0112373	0.0147606			51.5578	0.0176133	0.0159498	0.0110934	0.00986781
52.4623	0.0111391	0.0144044	0.0105837	0.0143451			52.4623	0.0170852	0.0153667	0.0103183	0.00895496
53.3668	0.0105147	0.0146377	0.00995609	0.0139155			53.3668	0.0165732	0.0147764	0.00955849	0.00809977
54.2714	0.00989761	0.0148625	0.00935696	0.0134755			54.2714	0.0160616	0.0141709	0.00883348	0.0073246
55.1759	0.00929095	0.0150795	0.00878657	0.0130283			55.1759	0.0155327	0.013547	0.00816661	0.00663403
56.0804	0.00869886	0.0152882	0.00824309	0.012576			56.0804	0.0149721	0.0129076	0.00757518	0.0060206
56.9849	0.0081253	0.0154863	0.00772346	0.0121199			56.9849	0.0143726	0.0122617	0.00706356	0.00547275
57.8894	0.00757331	0.0156698	0.00722468	0.0116614			57.8894	0.0137373	0.011623	0.0066218	0.00498044
58.794	0.00704482	0.0158338	0.00674472	0.0112041			58.794	0.0130788	0.0110063	0.00622962	0.00453588
59.6985	0.00654071	0.0159718	0.00628283	0.0107532			59.6985	0.0124141	0.0104236	0.00586337	0.00413099
60.603	0.00606093	0.0160776	0.00583905	0.0103141			60.603	0.011759	0.0098798	0.0055031	0.00375561
61.5075	0.0056046	0.0161459	0.00541352	0.00988932			61.5075	0.0111236	0.00937086	0.00513728	0.00339891
62.4121	0.00517036	0.0161736	0.00500593	0.00947675			62.4121	0.0105108	0.00888629	0.00476377	0.00305371
63.3166	0.00475669	0.0161601	0.00461537	0.00906973			63.3166	0.00991899	0.00841364	0.00438693	0.00272037
64.2211	0.00436233	0.0161065	0.00424077	0.00865976			64.2211	0.00934497	0.00794374	0.00401292	0.00240708
65.1256	0.00398658	0.0160152	0.00388167	0.00824024			65.1256	0.00878608	0.00747388	0.00364632	0.00212582
66.0302	0.00362947	0.015889	0.00353896	0.00780948			66.0302	0.00824084	0.00700747	0.00329042	0.00188595
66.9347	0.00329178	0.0157319	0.00321516	0.00737173			66.9347	0.00770905	0.00655084	0.00294995	0.0016894
67.8392	0.00297479	0.0155497	0.00291369	0.00693593			67.8392	0.00719198	0.006109	0.00263308	0.00152983
68.7437	0.00267981	0.0153493	0.00263743	0.00651297			68.7437	0.00669237	0.00568286	0.00234969	0.0013958
69.6482	0.00240769	0.0151385	0.0023872	0.00611255			69.6482	0.00621364	0.00526919	0.0021065	0.00127572
70.5528	0.00215833	0.0149235	0.00216121	0.00574048			70.5528	0.0057585	0.00486327	0.00190235	0.00116165
71.4573	0.00193062	0.0147094	0.00195574	0.0053973			71.4573	0.00532744	0.00446238	0.00172748	0.0010503
72.3618	0.0017226	0.0144993	0.00176664	0.00507868			72.3618	0.00491812	0.00406821	0.00156754	0.00094159
73.2663	0.001532	0.014295	0.00159076	0.00477754			73.2663	0.00452601	0.00368691	0.00141005	0.000836333
74.1709	0.00135679	0.0140953	0.00142655	0.00448699			74.1709	0.00414595	0.00332688	0.00124986	0.000734548
75.0754	0.00119561	0.0138964	0.00127371	0.00420276			75.0754	0.00377389	0.00299552	0.00109065	0.000635367
75.9799	0.00104789	0.0136913	0.00113248	0.00392407			75.9799	0.00340831	0.00269654	0.000942378	0.000538094
76.8844	0.000913602	0.0134719	0.00100289	0.00365287			76.8844	0.00305071	0.00242887	0.000816273	0.000443408
77.7889	0.000792787	0.0132309	0.000884447	0.00339213			77.7889	0.0027055	0.00218776	0.000719948	0.000353754
78.6935	0.000685189	0.0129625	0.000776355	0.00314423			78.6935	0.00237921	0.00196714	0.000654664	0.00027272
79.598	0.000590035	0.0126626	0.000677955	0.00291016			79.598	0.00207911	0.00176199	0.000615341	0.000203886
80.5025	0.000506126	0.0123276	0.000589114	0.00268959			80.5025	0.00181133	0.00156946	0.000592723	0.000149795
81.407	0.000432107	0.0119547	0.000510244	0.00248145			81.407	0.00157903	0.00138851	0.00057634	0.000111398
82.3116	0.000366768	0.0115426	0.000441863	0.00228468			82.3116	0.00138142	0.00121888	0.000557081	8.79014e-05
83.2161	0.000309232	0.0110935	0.000383949	0.00209865			83.2161	0.00121421	0.0010603	0.000528747	7.6863e-05
84.1206	0.00025896	0.0106145	0.0003355	0.00192331			84.1206	0.00107111	0.000912589	0.000488584	7.44748e-05
85.0251	0.000215627	0.0101176	0.000294604	0.00175901			85.0251	0.000945599	0.00077629	0.000437059	7.61558e-05
85.9296	0.000178951	0.0096182	0.000258987	0.00160631			85.9296	0.000832045	0.000652953	0.000377204	7.74856e-05
86.8342	0.000148546	0.00913147	0.000226717	0.00146586			86.8342	0.000726304	0.000544643	0.000313719	7.52581e-05
87.7387	0.000123845	0.00866962	0.000196702	0.00133839			87.7387	0.000625924	0.000452836	0.000251943	6.8216e-05
88.6432	0.000104097	0.00823977	0.000168779	0.00122443			88.6432	0.000530275	0.00037741	0.000196788	5.70878e-05
89.5477	8.84031e-05	0.00784392	0.000143444	0.00112379			89.5477	0.000440411	0.000316397	0.000151753	4.39078e-05
90.4523	7.58005e-05	0.00748043	0.000121418	0.00103495			90.4523	0.000358452	0.000266626	0.000118231	3.09916e-05
91.3568	6.53606e-05	0.00714612	0.000103224	0.000955017			91.3568	0.000286558	0.000224799	9.53544e-05	2.00769e-05
92.2613	5.62985e-05	0.00683783	8.89271e-05	0.000880419			92.2613	0.000225974	0.000188407	8.05009e-05	1.19478e-05
93.1658	4.80648e-05	0.00655274	7.80649e-05	0.000808077			93.1658	0.000176607	0.000156074	7.03357e-05	6.53999e-06
94.0704	4.03884e-05	0.00628783	6.97772e-05	0.000736348			94.0704	0.000137276	0.000127368	6.19668e-05	3.29847e-06
94.9749	3.32449e-05	0.0060395	6.30518e-05	0.000665246			94.9749	0.000106333	0.000102344	5.37293e-05	1.53987e-06
95.8794	2.67613e-05	0.00580369	5.69881e-05	0.000595939			95.8794	8.22175e-05	8.11147e-05	4.53161e-05	6.8341e-07
96.7839	2.1095e-05	0.00557678	5.09763e-05	0.000529961			96.7839	6.36696e-05	6.36188e-05	3.7329e-05	3.39387e-07
97.6884	1.63419e-05	0.00535646	4.47444e-05	0.000468607			97.6884	4.96473e-05	4.95557e-05	3.05989e-05	3.09228e-07
98.593	1.25018e-05	0.00514214	3.82974e-05	0.00041268			98.593	3.91561e-05	3.84371e-05	2.56441e-05	5.5448e-07
99.4975	9.49734e-06	0.00493434	3.18128e-05	0.000362499			99.4975	3.11936e-05	2.96843e-05	2.24512e-05	1.16251e-06
100.402	7.21256e-06	0.00473342	2.55479e-05	0.000317969			100.402	2.48484e-05	2.27373e-05	2.05467e-05	2.30374e-06
101.307	5.52205e-06	0.00453818	1.9774e-05	0.000278672			101.307	1.94579e-05	1.71459e-05	1.92238e-05	4.15808e-06
102.211	4.30003e-06	0.0043451	1.47241e-05	0.000243983			102.211	1.46962e-05	1.26142e-05	1.78022e-05	6.79895e-06
103.116	3.42061e-06	0.00414894	1.0549e-05	0.00021325			103.116	1.05276e-05	8.98694e-06	1.58445e-05	1.00636e-05
104.02	2.76446e-06	0.00394463	7.29022e-06	0.000185958			104.02	7.06086e-06	6.19502e-06	1.32651e-05	1.34827e-05
104.925	2.23563e-06	0.00372961	4.88361e-06	0.000161801			104.925	4.39364e-06	4.19665e-06	1.02991e-05	1.63495e-05
105.829	1.77808e-06	0.00350513	3.1914e-06	0.000140626			105.829	2.52069e-06	2.939e-06	7.34917e-06	1.79448e-05
106.734	1.3789e-06	0.00327584	2.04719e-06	0.000122312			106.734	1.32774e-06	2.34158e-06	4.79253e-06	1.7827e-05
107.638	1.0539e-06	0.00304774	1.29458e-06	0.000106645			107.638	6.40264e-07	2.28812e-06	2.84603e-06	1.60296e-05
108.543	8.23462e-07	0.00282566	8.09508e-07	9.32765e-05			108.543	2.82091e-07	2.61881e-06	1.53564e-06	1.30459e-05
109.447	6.91827e-07	0.00261168	5.06734e-07	8.17572e-05			109.447	1.13392e-07	3.13097e-06	7.51807e-07	9.61008e-06
110.352	6.39032e-07	0.00240509	3.36285e-07	7.16456e-05			110.352	4.15406e-08	3.60256e-06	3.33656e-07	6.40747e-06
111.256	6.27191e-07	0.00220374	2.75931e-07	6.26299e-05			111.256	1.38581e-08	3.84121e-06	1.34159e-07	3.86679e-06
112.161	6.15482e-07	0.00200574	3.22508e-07	5.46007e-05			112.161	4.20716e-09	3.73969e-06	4.88561e-08	2.11213e-06
113.065	5.75308e-07	0.00181088	4.81364e-07	4.76237e-05			113.065	1.16168e-09	3.30618e-06	1.61099e-08	1.04423e-06
113.97	4.98363e-07	0.00162099	7.52278e-07	4.18064e-05			113.97	2.91606e-10	2.64886e-06	4.80929e-09	4.67277e-07
114.874	3.94846e-07	0.00143935	1.11347e-06	3.71321e-05			114.874	6.65172e-11	1.92177e-06	1.2997e-09	1.8926e-07
115.779	2.84434e-07	0.00126945	1.51087e-06	3.33662e-05			115.779	1.37829e-11	1.2622e-06	3.17946e-10	6.93822e-08
116.683	1.85818e-07	0.00111378	1.86214e-06	3.01045e-05			116.683	2.59341e-12	7.50393e-07	7.04038e-11	2.3022e-08
117.588	1.09968e-07	0.000973189	2.07932e-06	2.69365e-05			117.588	4.42988e-13	4.03801e-07	1.41111e-11	6.91419e-09
118.492	5.89265e-08	0.000847087	2.10211e-06	2.36181e-05			118.492	6.86723e-14	1.96678e-07	2.56002e-12	1.87952e-09
119.397	2.85843e-08	0.000734235	1.92365e-06	2.01447e-05			119.397	9.65894e-15	8.67062e-08	4.20375e-13	4.6244e-10
120.302	1.25511e-08	0.000633561	1.59335e-06	1.66909e-05			120.302	1.23235e-15	3.4598e-08	6.24799e-14	1.02984e-10
121.206	4.98829e-09	0.000544507	1.19455e-06	1.34764e-05			121.206	1.42593e-16	1.24956e-08	8.40526e-15	2.07582e-11
122.111	1.79446e-09	0.000466835	8.10594e-07	1.06492e-05			122.111	1.49603e-17	4.08478e-09	1.02346e-15	3.78715e-12
123.015	5.84282e-10	0.000400169	4.9786e-07	8.24759e-06			123.015	1.42291e-18	1.20861e-09	1.12796e-16	6.25377e-13
123.92	1.72194e-10	0.000343669	2.76768e-07	6.23508e-06			123.92	1.22672e-19	3.23672e-10	1.12518e-17	9.34709e-14
124.824	4.59323e-11	0.000296009	1.39261e-07	4.56062e-06			124.824	9.58459e-21	7.8457e-11	1.01592e-18	1.26449e-14
125.729	1.10898e-11	0.00025561	6.34233e-08	3.19607e-06			125.729	6.78588e-22	1.72133e-11	8.3023e-20	1.54832e-15
126.633	2.42345e-12	0.000220923	2.6144e-08	2.13636e-06			126.633	4.35302e-23	3.41821e-12	6.14107e-21	1.71597e-16
127.538	4.79348e-13	0.000190641	9.75441e-09	1.37732e-06			127.538	2.52976e-24	6.14384e-13	4.11145e-22	1.72133e-17
128.442	8.58167e-14	0.000163814	3.29409e-09	8.95486e-07			128.442	1.33177e-25	9.99508e-14	2.49144e-23	1.56287e-18
129.347	1.39059e-14	0.000139882	1.00687e-09	6.43991e-07			129.347	6.35042e-27	1.47176e-14	1.3665e-24	1.28436e-19
130.251	2.03952e-15	0.000118632	2.78559e-10	5.63109e-07			130.251	2.74261e-28	1.96152e-15	6.78386e-26	9.55335e-21
131.156	2.70748e-16	0.000100077	6.97535e-11	5.95834e-07			131.156	1.07271e-29	2.36622e-16	3.04823e-27	6.43176e-22
132.06	3.25316e-17	8.42908e-05	1.58096e-11	6.98684e-07			132.06	3.79955e-31	2.58357e-17	1.23972e-28	3.9193e-23
132.965	3.53795e-18	7.12523e-05	3.24324e-12	8.42748e-07			132.965	1.21867e-32	2.55324e-18	4.56357e-30	2.16169e-24
133.869	3.48259e-19	6.07593e-05	6.02202e-13	1.00591e-06			133.869	3.53937e-34	2.28385e-19	1.52051e-31	1.07915e-25
134.774	3.10284e-20	5.24256e-05	1.01207e-13	1.16251e-06			134.774	9.3074e-36	1.84905e-20	4.58544e-33	4.87614e-27
135.678	2.50219e-21	4.57363e-05	1.53952e-14	1.27883e-06			135.678	2.21604e-37	1.35499e-21	1.25163e-34	1.99423e-28
136.583	1.82636e-22	4.01391e-05	2.11965e-15	1.31954e-06			136.583	4.77701e-39	8.98723e-23	3.09227e-36	7.38208e-30
137.487	1.20658e-23	3.51472e-05	2.64148e-16	1.26218e-06			137.487	9.32294e-41	5.39538e-24	6.91486e-38	2.47336e-31
138.392	7.21493e-25	3.04316e-05	2.97944e-17	1.10965e-06			138.392	1.64723e-42	2.93172e-25	1.39957e-39	7.5007e-33
139.296	3.90493e-26	2.58733e-05	3.04179e-18	8.91463e-07			139.296	2.63481e-44	1.44188e-26	2.56395e-41	2.05883e-34
140.201	1.91293e-27	2.15499e-05	2.81078e-19	6.52022e-07			140.201	3.81528e-46	6.41859e-28	4.25138e-43	5.11499e-36
141.106	8.48183e-29	1.76596e-05	2.35088e-20	4.33168e-07			141.106	5.00127e-48	2.58616e-29	6.38052e-45	1.1502e-37
142.01	3.40397e-30	1.44095e-05	1.77967e-21	2.61019e-07			142.01	5.93473e-50	9.4314e-31	8.66735e-47	2.34103e-39
142.915	1.23648e-31	1.19125e-05	1.21942e-22	1.42541e-07			142.915	6.37503e-52	3.11317e-32	1.06567e-48	4.31267e-41
143.819	4.06529e-33	1.0132e-05	7.56261e-24	7.05082e-08			143.819	6.19894e-54	9.30107e-34	1.18594e-50	7.19102e-43
144.724	1.20977e-34	8.89276e-06	4.24517e-25	3.15817e-08			144.724	5.45634e-56	2.51518e-35	1.19456e-52	1.08527e-44
145.628	3.25851e-36	7.94754e-06	2.15687e-26	1.28071e-08			145.628	4.3474e-58	6.15616e-37	1.08908e-54	1.48249e-46
146.533	7.944e-38	7.06498e-06	9.91875e-28	4.70156e-09			146.533	3.13543e-60	1.36382e-38	8.987e-57	1.83296e-48
147.437	1.75293e-39	6.10001e-06	4.12853e-29	1.56234e-09			147.437	2.04692e-62	2.73468e-40	6.71236e-59	2.05124e-50
148.342	3.50103e-41	5.02062e-06	1.55539e-30	4.69937e-10			148.342	1.20958e-64	4.9632e-42	4.53775e-61	2.07771e-52
149.246	6.32895e-43	3.88825e-06	5.3038e-32	1.27945e-10			149.246	6.46995e-67	8.1531e-44	2.77659e-63	1.90484e-54
150.151	1.03555e-44	2.8091e-06	1.63697e-33	3.15296e-11			150.151	3.13251e-69	1.21224e-45	1.53775e-65	1.58066e-56
151.055	1.53362e-46	1.88211e-06	4.57298e-35	7.03274e-12			151.055	1.3728e-71	1.6314e-47	7.70845e-68	1.18719e-58
151.96	2.05574e-48	1.16462e-06	1.15628e-36	1.41984e-12			151.96	5.44561e-74	1.98717e-49	3.49746e-70	8.07067e-61
152.864	2.49416e-50	6.6371e-07	2.64625e-38	2.59453e-13			152.864	1.95526e-76	2.19087e-51	1.43629e-72	4.96596e-63
153.769	2.73895e-52	3.484e-07	5.48156e-40	4.29127e-14			153.769	6.3545e-79	2.18626e-53	5.33874e-75	2.76568e-65
154.673	2.72239e-54	1.70732e-07	1.02774e-41	6.42418e-15			154.673	1.86929e-81	1.97466e-55	1.79614e-77	1.39414e-67
155.578	2.44918e-56	8.45392e-08	1.74408e-43	8.70473e-16			155.578	4.9772e-84	1.61431e-57	5.46946e-80	6.36084e-70
156.482	1.99433e-58	5.61689e-08	2.67889e-45	1.06757e-16			156.482	1.19952e-86	1.19451e-59	1.50749e-82	2.62681e-72
157.387	1.46986e-60	6.68631e-08	3.72432e-47	1.18508e-17			157.387	2.61666e-89	8.00008e-62	3.76071e-85	9.81854e-75
158.291	9.80533e-63	1.09297e-07	4.68647e-49	1.19069e-18			158.291	5.1665e-92	4.84959e-64	8.49162e-88	3.32178e-77
159.196	5.92042e-65	1.8107e-07	5.33764e-51	1.08282e-19			159.196	9.23333e-95	2.66085e-66	1.73547e-90	1.01718e-79
160.101	3.23555e-67	2.77558e-07	5.50246e-53	8.91293e-21			160.101	1.49359e-97	1.32142e-68	3.21031e-93	2.81924e-82
161.005	1.60047e-69	3.86628e-07	5.13417e-55	6.64031e-22			161.005	2.18683e-100	5.93973e-71	5.37504e-96	7.07247e-85
161.91	7.16563e-72	4.87804e-07	4.33599e-57	4.47777e-23			161.91	2.89806e-103	2.41656e-73	8.14558e-99	1.60589e-87
162.814	2.90379e-74	5.57132e-07	3.31445e-59	2.733e-24			162.814	3.47623e-106	8.89883e-76	1.11729e-101	3.30038e-90
163.719	1.06507e-76	5.75951e-07	2.29319e-61	1.50981e-25			163.719	3.77415e-109	2.96601e-78	1.38713e-104	6.13928e-93
164.623	3.5359e-79	5.38915e-07	1.43606e-63	7.54936e-27			164.623	3.70884e-112	8.94785e-81	1.55874e-107	1.03366e-95
165.528	1.06249e-81	4.56415e-07	8.13975e-66	3.41667e-28			165.528	3.29887e-115	2.44326e-83	1.58538e-110	1.57521e-98
166.432	2.88972e-84	3.49868e-07	4.17594e-68	1.39959e-29			166.432	2.65583e-118	6.03844e-86	1.45948e-113	2.17274e-101
167.337	7.11364e-87	2.42747e-07	1.93911e-70	5.18925e-31			167.337	1.93527e-121	1.35078e-88	1.2161e-116	2.71257e-104
168.241	1.58501e-89	1.52443e-07	8.14996e-73	1.74145e-32			168.241	1.27641e-124	2.73496e-91	9.17157e-120	3.06521e-107
169.146	3.19652e-92	8.66498e-08	3.10037e-75	5.28963e-34			169.146	7.61984e-128	5.01212e-94	6.26072e-123	3.13504e-110
170.05	5.83482e-95	4.45792e-08	1.06752e-77	1.45426e-35			170.05	4.11726e-131	8.31374e-97	3.8682e-126	2.90223e-113
170.955	9.64013e-98	2.07588e-08	3.32694e-80	3.61881e-37			170.955	2.01362e-134	1.24818e-99	2.16321e-129	2.43178e-116
171.859	1.4416e-100	8.74936e-09	9.38465e-83	8.15068e-39			171.859	8.91357e-138	1.69614e-102	1.09495e-132	1.84427e-119
172.764	1.95123e-103	3.33776e-09	2.39605e-85	1.6616e-40			172.764	3.57136e-141	2.08618e-105	5.01643e-136	1.26598e-122
173.668	2.39045e-106	1.1525e-09	5.53706e-88	3.06595e-42			173.668	1.29515e-144	2.32246e-108	2.08018e-139	7.86566e-126
174.573	2.65066e-109	3.60188e-10	1.15816e-90	5.12044e-44			174.573	4.25122e-148	2.34018e-111	7.80746e-143	4.42332e-129
175.477	2.66032e-112	1.01888e-10	2.1926e-93	7.74025e-46			175.477	1.26303e-151	2.13429e-114	2.65231e-146	2.25147e-132
176.382	2.41668e-115	2.6087e-11	3.75714e-96	1.05903e-47			176.382	3.39638e-155	1.76183e-117	8.1554e-150	1.03727e-135
177.286	1.98706e-118	6.04544e-12	5.82721e-99	1.31149e-49			177.286	8.2666e-159	1.31637e-120	2.26971e-153	4.32532e-139
178.191	1.47879e-121	1.26805e-12	8.18029e-102	1.47004e-51			178.191	1.82114e-162	8.90225e-124	5.71742e-157	1.6325e-142
179.095	9.96105e-125	2.40742e-13	1.0394e-104	1.49141e-53			179.095	3.63132e-166	5.4491e-127	1.30357e-160	5.57687e-146
180	6.0731e-128	4.13686e-14	1.19536e-107	1.36952e-55			180	6.55377e-170	3.01895e-130	2.69014e-164	1.72438e-149

## Sheet: Panel h
Figure 2 Panel h
SDPC							PIP2
Tail angle (degrees)	Outer leaflet sn-1 probability	Outer leaflet sn-2 probability	Inner leaflet sn-1 probability	Inner leaflet sn-2 probability			Tail angle (degrees)	Outer leaflet sn-1 probability	Outer leaflet sn-2 probability	Inner leaflet sn-1 probability	Inner leaflet sn-2 probability
0	0.00171678	0.00142564	0.0012273	0.00115917			0	0.00209695	0.00219675	0.00129626	0.00132595
0.904523	0.00248888	0.00206635	0.00175832	0.00167525			0.904523	0.00304495	0.00317591	0.001881	0.00204328
1.80905	0.0034259	0.00284521	0.00240135	0.002297			1.80905	0.0041911	0.00437396	0.0025931	0.00294368
2.71357	0.00450463	0.00374343	0.00314419	0.0030062			2.71357	0.0054922	0.00576948	0.00341611	0.00398976
3.61809	0.00569334	0.00473334	0.00396793	0.00377889			3.61809	0.00688762	0.00732733	0.00432677	0.00512517
4.52261	0.00695934	0.00578323	0.00485016	0.00459094			4.52261	0.0083176	0.00900504	0.00529935	0.00629218
5.42714	0.00827444	0.00686132	0.00576849	0.00542255			5.42714	0.00974399	0.0107584	0.00630857	0.00744991
6.33166	0.00961683	0.00793848	0.00670375	0.00626013			6.33166	0.0111633	0.012544	0.00733138	0.00858615
7.23618	0.0109696	0.00898988	0.0076413	0.00709562			7.23618	0.012603	0.0143172	0.00834846	0.00971851
8.1407	0.0123179	0.00999651	0.0085704	0.00792408			8.1407	0.0141016	0.0160303	0.0093454	0.0108832
9.04523	0.0136462	0.010947	0.00948253	0.00874122			9.04523	0.0156798	0.0176328	0.0103126	0.0121125
9.94975	0.0149377	0.0118391	0.0103705	0.00954203			9.94975	0.0173197	0.019079	0.0112434	0.0134092
10.8543	0.0161752	0.0126803	0.0112295	0.0103213			10.8543	0.0189621	0.0203411	0.0121324	0.01473
11.7588	0.0173434	0.013485	0.0120588	0.0110749			11.7588	0.0205215	0.0214203	0.0129767	0.0159939
12.6633	0.0184315	0.0142693	0.012862	0.0118017			12.6633	0.0219132	0.0223483	0.0137792	0.017116
13.5678	0.0194349	0.0150452	0.0136453	0.012503			13.5678	0.023077	0.0231761	0.0145516	0.0180506
14.4724	0.0203548	0.0158154	0.0144131	0.0131806			14.4724	0.023993	0.0239554	0.015313	0.0188161
15.3769	0.0211965	0.0165736	0.0151648	0.0138348			15.3769	0.0246846	0.0247222	0.0160833	0.0194835
16.2814	0.0219664	0.0173064	0.0158954	0.0144626			16.2814	0.0252101	0.0254889	0.0168764	0.0201336
17.1859	0.0226697	0.0179981	0.0165986	0.0150582			17.1859	0.0256439	0.0262464	0.0176987	0.0208115
18.0905	0.0233087	0.018633	0.0172713	0.0156142			18.0905	0.0260535	0.0269703	0.0185512	0.0215078
18.995	0.0238826	0.019198	0.0179147	0.0161237			18.995	0.0264774	0.0276274	0.0194319	0.0221763
19.8995	0.0243867	0.019683	0.0185324	0.0165815			19.8995	0.0269148	0.0281811	0.0203292	0.022775
20.804	0.024813	0.0200833	0.0191257	0.0169866			20.804	0.0273295	0.0285973	0.0212096	0.0232975
21.7085	0.0251522	0.0204017	0.0196905	0.0173441			21.7085	0.0276673	0.0288517	0.0220082	0.0237757
22.6131	0.0253968	0.0206482	0.0202163	0.0176669			22.6131	0.027877	0.028935	0.022638	0.024252
23.5176	0.0255462	0.0208381	0.0206898	0.0179734			23.5176	0.0279269	0.0288516	0.0230207	0.0247421
24.4221	0.0256083	0.020988	0.0210991	0.0182816			24.4221	0.0278108	0.0286144	0.0231263	0.0252121
25.3266	0.025599	0.0211107	0.0214377	0.0186011			25.3266	0.0275456	0.0282381	0.0229967	0.0255838
26.2312	0.0255365	0.0212127	0.0217061	0.0189293			26.2312	0.027164	0.0277374	0.0227369	0.0257625
27.1357	0.0254343	0.0212921	0.0219094	0.0192513			27.1357	0.0267047	0.0271294	0.0224737	0.0256735
28.0402	0.0252962	0.0213399	0.022054	0.0195462			28.0402	0.0262032	0.0264359	0.0223073	0.0252918
28.9447	0.0251154	0.0213427	0.0221455	0.019794			28.9447	0.0256843	0.0256817	0.0222792	0.0246559
29.8492	0.0248785	0.0212876	0.0221879	0.019981			29.8492	0.0251579	0.0248893	0.0223699	0.0238611
30.7538	0.0245723	0.0211674	0.0221866	0.020101			30.7538	0.0246189	0.024073	0.0225157	0.0230343
31.6583	0.0241889	0.0209838	0.0221499	0.0201543			31.6583	0.0240516	0.0232381	0.0226327	0.0222997
32.5628	0.0237283	0.0207467	0.0220896	0.0201445			32.5628	0.0234365	0.022385	0.0226393	0.0217453
33.4673	0.0231968	0.0204691	0.0220167	0.0200778			33.4673	0.0227579	0.0215137	0.0224784	0.0214044
34.3719	0.0226043	0.0201623	0.0219378	0.0199628			34.3719	0.0220109	0.0206283	0.0221378	0.0212546
35.2764	0.0219628	0.0198317	0.021851	0.0198123			35.2764	0.0212034	0.0197369	0.0216588	0.0212303
36.1809	0.0212848	0.0194778	0.021747	0.0196419			36.1809	0.0203533	0.0188492	0.021125	0.0212423
37.0854	0.0205827	0.0190986	0.0216119	0.0194664			37.0854	0.0194807	0.0179739	0.020631	0.0211968
37.9899	0.019867	0.018693	0.0214323	0.0192941			37.9899	0.0185998	0.0171153	0.0202475	0.0210131
38.8945	0.0191438	0.0182631	0.0211976	0.0191231			38.8945	0.0177142	0.0162714	0.0200007	0.0206382
39.799	0.0184133	0.0178146	0.0209023	0.0189417			39.799	0.0168192	0.0154352	0.0198731	0.0200569
40.7035	0.0176704	0.0173555	0.020545	0.018734			40.7035	0.0159087	0.014598	0.0198178	0.0192954
41.608	0.0169083	0.0168943	0.0201279	0.0184867			41.608	0.0149816	0.0137559	0.0197759	0.0184133
42.5126	0.0161229	0.0164376	0.0196561	0.0181936			42.5126	0.0140456	0.0129148	0.0196879	0.0174864
43.4171	0.0153158	0.0159881	0.0191366	0.0178558			43.4171	0.0131156	0.0120906	0.0195	0.0165858
44.3216	0.0144943	0.0155449	0.0185778	0.0174792			44.3216	0.0122094	0.0113025	0.0191683	0.0157626
45.2261	0.01367	0.0151046	0.0179886	0.0170711			45.2261	0.0113436	0.0105633	0.0186633	0.0150421
46.1307	0.0128556	0.0146632	0.0173777	0.0166387			46.1307	0.0105294	0.00987334	0.0179751	0.0144263
47.0352	0.0120628	0.0142181	0.0167515	0.0161897			47.0352	0.00977213	0.0092216	0.0171167	0.0138968
47.9397	0.0113014	0.0137686	0.016113	0.0157319			47.9397	0.0090716	0.00859432	0.0161268	0.0134174
48.8442	0.0105777	0.0133163	0.0154619	0.0152734			48.8442	0.00842302	0.00798364	0.0150653	0.012938
49.7487	0.00989477	0.0128647	0.014797	0.0148215			49.7487	0.00781788	0.00739098	0.0140034	0.012408
50.6533	0.00925176	0.0124189	0.0141199	0.0143825			50.6533	0.00724498	0.00682345	0.0130075	0.0117955
51.5578	0.00864528	0.0119847	0.0134374	0.0139609			51.5578	0.00669252	0.00628723	0.0121224	0.0111037
52.4623	0.00807059	0.0115669	0.0127608	0.0135583			52.4623	0.00615173	0.00578311	0.011359	0.0103708
53.3668	0.00752321	0.0111679	0.0121027	0.0131716			53.3668	0.00562045	0.00530688	0.0106943	0.00965171
54.2714	0.00699984	0.0107855	0.0114712	0.0127923			54.2714	0.00510458	0.00485328	0.0100813	0.00899151
55.1759	0.00649853	0.0104136	0.0108679	0.0124082			55.1759	0.00461583	0.00442001	0.00946946	0.00840416
56.0804	0.00601814	0.0100438	0.0102882	0.0120069			56.0804	0.00416646	0.00400918	0.00882497	0.00786899
56.9849	0.00555764	0.00966845	0.0097253	0.0115808			56.9849	0.00376363	0.00362601	0.0081434	0.0073445
57.8894	0.00511597	0.00928384	0.00917352	0.01113			57.8894	0.00340668	0.0032759	0.00744978	0.00679115
58.794	0.00469247	0.00889125	0.00863108	0.0106615			58.794	0.00308859	0.00296178	0.00678743	0.00619098
59.6985	0.0042879	0.00849655	0.00809943	0.0101864			59.6985	0.0028007	0.00268272	0.00620123	0.00555476
60.603	0.00390502	0.00810791	0.00758102	0.00971505			60.603	0.00253717	0.00243442	0.00572183	0.00491478
61.5075	0.00354831	0.00773272	0.00707702	0.00925451			61.5075	0.00229636	0.00221114	0.0053555	0.00430851
62.4121	0.00322258	0.00737482	0.00658655	0.00880722			62.4121	0.00207864	0.00200804	0.00508212	0.00376247
63.3166	0.00293106	0.00703283	0.00610775	0.00837204			63.3166	0.00188297	0.00182251	0.00486215	0.00328437
64.2211	0.00267391	0.00670048	0.00564004	0.00794628			64.2211	0.00170515	0.00165379	0.00465077	0.002866
65.1256	0.00244784	0.00636863	0.00518558	0.00752802			65.1256	0.00153921	0.0015013	0.0044139	0.00249349
66.0302	0.00224697	0.00602862	0.00474919	0.00711763			66.0302	0.00138039	0.00136309	0.00413908	0.00215756
66.9347	0.00206444	0.0056756	0.00433654	0.00671784			66.9347	0.00122727	0.00123547	0.00383568	0.00185786
67.8392	0.00189406	0.00531084	0.00395174	0.00633216			67.8392	0.00108144	0.00111396	0.00352485	0.00159988
68.7437	0.00173132	0.00494191	0.0035957	0.00596258			68.7437	0.000945476	0.000994943	0.00322508	0.00138798
69.6482	0.00157373	0.00458045	0.00326602	0.0056082			69.6482	0.000821055	0.000876923	0.00294219	0.00121987
70.5528	0.00142064	0.00423814	0.00295832	0.00526573			70.5528	0.000708509	0.000760793	0.00266904	0.00108616
71.4573	0.00127283	0.00392268	0.00266842	0.00493177			71.4573	0.000607572	0.000649162	0.00239415	0.000974479
72.3618	0.00113204	0.00363552	0.00239426	0.00460516			72.3618	0.000518195	0.000545206	0.00211265	0.000874621
73.2663	0.00100036	0.00337251	0.00213665	0.00428801			73.2663	0.000440584	0.000451664	0.00183211	0.000781056
74.1709	0.000879631	0.00312684	0.00189855	0.00398495			74.1709	0.000374589	0.000370263	0.00157027	0.000691949
75.0754	0.000770853	0.00289268	0.00168331	0.00370105			75.0754	0.00031917	0.000301542	0.00134653	0.000606546
75.9799	0.000673954	0.00266751	0.00149292	0.00343967			75.9799	0.000272466	0.000244886	0.00117311	0.000523704
76.8844	0.000587963	0.0024523	0.00132699	0.00320106			76.8844	0.000232413	0.000198717	0.00105018	0.000442734
77.7889	0.000511502	0.00224988	0.00118301	0.00298232			77.7889	0.000197431	0.000160908	0.000966897	0.000365402
78.6935	0.000443311	0.0020628	0.00105732	0.0027785			78.6935	0.000166703	0.00012939	0.0009068	0.000296918
79.598	0.000382538	0.00189182	0.00094625	0.00258442			79.598	0.000139965	0.000102709	0.000854658	0.000244606
80.5025	0.000328732	0.00173568	0.000846893	0.00239629			80.5025	0.000117052	8.02135e-05	0.000801711	0.000214727
81.407	0.000281636	0.00159168	0.000757397	0.00221245			81.407	9.75729e-05	6.17861e-05	0.000746962	0.000209142
82.3116	0.00024096	0.00145672	0.000676797	0.00203318			82.3116	8.08993e-05	4.73681e-05	0.000694186	0.000223515
83.2161	0.000206241	0.00132807	0.000604662	0.0018598			83.2161	6.6372e-05	3.66253e-05	0.000646793	0.000247911
84.1206	0.000176808	0.00120392	0.000540689	0.00169395			84.1206	5.35197e-05	2.89555e-05	0.000604136	0.000269639
85.0251	0.000151831	0.00108358	0.000484397	0.00153725			85.0251	4.213e-05	2.37424e-05	0.000561783	0.000277332
85.9296	0.000130446	0.000967553	0.000434966	0.00139127			85.9296	3.21797e-05	2.05953e-05	0.00051513	0.000264667
86.8342	0.000111897	0.000857255	0.000391263	0.00125732			86.8342	2.37167e-05	1.93661e-05	0.000463099	0.000232173
87.7387	9.56662e-05	0.00075459	0.00035199	0.00113604			87.7387	1.6772e-05	1.99393e-05	0.000408787	0.000186312
88.6432	8.14982e-05	0.000661415	0.000315916	0.00102693			88.6432	1.1319e-05	2.19721e-05	0.000356757	0.000136395
89.5477	6.93118e-05	0.000579125	0.000282135	0.000928287			89.5477	7.26443e-06	2.47917e-05	0.000309502	9.09319e-05
90.4523	5.90423e-05	0.000508447	0.000250257	0.000837788			90.4523	4.45694e-06	2.75331e-05	0.000266041	5.51365e-05
91.3568	5.05094e-05	0.000449389	0.000220438	0.000753531			91.3568	2.70923e-06	2.94174e-05	0.00022351	3.03769e-05
92.2613	4.33843e-05	0.000401236	0.000193189	0.000674865			92.2613	1.82889e-06	2.99771e-05	0.000180039	1.51947e-05
93.1658	3.72639e-05	0.000362532	0.000169022	0.00060255			93.1658	1.64201e-06	2.91016e-05	0.000136497	6.8963e-06
94.0704	3.17956e-05	0.000331128	0.000148117	0.000538104			94.0704	1.99344e-06	2.69299e-05	9.60153e-05	2.83855e-06
94.9749	2.67707e-05	0.000304416	0.000130191	0.00048272			94.9749	2.72199e-06	2.37199e-05	6.20551e-05	1.05915e-06
95.8794	2.21386e-05	0.000279783	0.000114639	0.000436375			95.8794	3.63059e-06	1.97908e-05	3.66241e-05	3.58144e-07
96.7839	1.79479e-05	0.000255203	0.000100807	0.00039759			96.7839	4.48222e-06	1.55259e-05	1.96653e-05	1.0972e-07
97.6884	1.42655e-05	0.000229686	8.82274e-05	0.000363865			97.6884	5.04007e-06	1.13569e-05	9.58598e-06	3.04477e-08
98.593	1.11229e-05	0.00020338	7.66646e-05	0.000332476			98.593	5.13858e-06	7.68554e-06	4.23667e-06	7.65225e-09
99.4975	8.50805e-06	0.000177261	6.6014e-05	0.000301239			99.4975	4.74425e-06	4.78085e-06	1.69648e-06	1.74155e-09
100.402	6.38902e-06	0.000152578	5.61795e-05	0.00026901			100.402	3.96512e-06	2.72042e-06	6.15217e-07	3.58881e-10
101.307	4.74206e-06	0.000130327	4.7041e-05	0.000235853			101.307	2.99963e-06	1.41109e-06	2.02003e-07	6.69574e-11
102.211	3.56445e-06	0.000110975	3.85188e-05	0.000202876			102.211	2.05395e-06	6.65598e-07	6.00447e-08	1.13097e-11
103.116	2.86486e-06	9.44816e-05	3.06512e-05	0.000171781			103.116	1.27297e-06	2.85042e-07	1.61565e-08	1.72937e-12
104.02	2.636e-06	8.05054e-05	2.36008e-05	0.000144232			104.02	7.14086e-07	1.10708e-07	3.93506e-09	2.39381e-13
104.925	2.8212e-06	6.86475e-05	1.7576e-05	0.00012126			104.925	3.62568e-07	3.89688e-08	8.67519e-10	2.99949e-14
105.829	3.29228e-06	5.86068e-05	1.27212e-05	0.000102946			105.829	1.66622e-07	1.24258e-08	1.73109e-10	3.40209e-15
106.734	3.85652e-06	5.02131e-05	9.04455e-06	8.85106e-05			106.734	6.93076e-08	3.58816e-09	3.12661e-11	3.49285e-16
107.638	4.29936e-06	4.33705e-05	6.41421e-06	7.67176e-05			107.638	2.60936e-08	9.38158e-10	5.11135e-12	3.24596e-17
108.543	4.44931e-06	3.79784e-05	4.60765e-06	6.63528e-05			108.543	8.89185e-09	2.22067e-10	7.56317e-13	2.73041e-18
109.447	4.23367e-06	3.38799e-05	3.37886e-06	5.65705e-05			109.447	2.74256e-09	4.75839e-11	1.01293e-13	2.0789e-19
110.352	3.69483e-06	3.08479e-05	2.51407e-06	4.7009e-05			110.352	7.65639e-10	9.22957e-12	1.22789e-14	1.4327e-20
111.256	2.9595e-06	2.85888e-05	1.86262e-06	3.77246e-05			111.256	1.93463e-10	1.62045e-12	1.34724e-15	8.93694e-22
112.161	2.18026e-06	2.67509e-05	1.34127e-06	2.90384e-05			112.161	4.42461e-11	2.57519e-13	1.33794e-16	5.04587e-23
113.065	1.48127e-06	2.49473e-05	9.18119e-07	2.13755e-05			113.065	9.15922e-12	3.70425e-14	1.20263e-17	2.57865e-24
113.97	9.306e-07	2.28213e-05	5.87343e-07	1.51275e-05			113.97	1.71612e-12	4.82285e-15	9.78438e-19	1.19278e-25
114.874	5.41798e-07	2.01474e-05	3.47067e-07	1.055e-05			114.874	2.91032e-13	5.68351e-16	7.2051e-20	4.99383e-27
115.779	2.92691e-07	1.69197e-05	1.88003e-07	7.69947e-06			115.779	4.46723e-14	6.0623e-17	4.80232e-21	1.89241e-28
116.683	1.4673e-07	1.33639e-05	9.29088e-08	6.41676e-06			116.683	6.20642e-15	5.85282e-18	2.89713e-22	6.49091e-30
117.588	6.81848e-08	9.8476e-06	4.17629e-08	6.35497e-06			117.588	7.80458e-16	5.11445e-19	1.58194e-23	2.01512e-31
118.492	2.93092e-08	6.73586e-06	1.70435e-08	7.04036e-06			118.492	8.88306e-17	4.04518e-20	7.81836e-25	5.66243e-33
119.397	1.16218e-08	4.26589e-06	6.30752e-09	7.95666e-06			119.397	9.15126e-18	2.8959e-21	3.49741e-26	1.44016e-34
120.302	4.23819e-09	2.50002e-06	2.11534e-09	8.6431e-06			120.302	8.53304e-19	1.87644e-22	1.41607e-27	3.31532e-36
121.206	1.41724e-09	1.35716e-06	6.42583e-10	8.78972e-06			121.206	7.20165e-20	1.1005e-23	5.18949e-29	6.90787e-38
122.111	4.33404e-10	6.84004e-07	1.76761e-10	8.30168e-06			122.111	5.5013e-21	5.84184e-25	1.72136e-30	1.30277e-39
123.015	1.20929e-10	3.21531e-07	4.40223e-11	7.30254e-06			123.015	3.80367e-22	2.80683e-26	5.168e-32	2.22382e-41
123.92	3.07283e-11	1.43479e-07	9.92533e-12	6.06628e-06			123.92	2.38038e-23	1.22064e-27	1.40436e-33	3.43585e-43
124.824	7.10004e-12	6.69917e-08	2.02568e-12	4.9006e-06			124.824	1.34832e-24	4.80466e-29	3.45414e-35	4.8048e-45
125.729	1.49003e-12	4.7245e-08	3.74226e-13	4.02954e-06			125.729	6.91269e-26	1.71176e-30	7.68965e-37	6.08164e-47
126.633	2.83759e-13	6.72849e-08	6.25779e-14	3.52375e-06			126.633	3.20779e-27	5.51987e-32	1.54945e-38	6.96742e-49
127.538	4.90044e-14	1.28495e-07	9.47165e-15	3.30246e-06			127.538	1.34731e-28	1.61109e-33	2.82588e-40	7.22483e-51
128.442	7.67068e-15	2.41816e-07	1.29761e-15	3.19681e-06			128.442	5.12196e-30	4.25614e-35	4.66483e-42	6.78092e-53
129.347	1.08789e-15	4.1774e-07	1.60905e-16	3.03832e-06			129.347	1.76242e-31	1.01769e-36	6.96982e-44	5.76043e-55
130.251	1.39754e-16	6.54656e-07	1.80595e-17	2.72941e-06			130.251	5.48892e-33	2.20253e-38	9.42569e-46	4.42921e-57
131.156	1.62589e-17	9.28931e-07	1.83462e-18	2.26806e-06			131.156	1.54728e-34	4.31453e-40	1.15374e-47	3.08249e-59
132.06	1.71276e-18	1.19312e-06	1.68692e-19	1.72483e-06			132.06	3.94783e-36	7.64978e-42	1.27823e-49	1.94171e-61
132.965	1.63355e-19	1.38706e-06	1.40394e-20	1.19448e-06			132.965	9.11698e-38	1.22764e-43	1.28179e-51	1.10706e-63
133.869	1.41048e-20	1.45953e-06	1.05757e-21	7.51543e-07			133.869	1.90568e-39	1.78318e-45	1.1634e-53	5.71296e-66
134.774	1.10249e-21	1.39006e-06	7.21063e-23	4.29164e-07			134.774	3.60539e-41	2.34437e-47	9.55749e-56	2.66844e-68
135.678	7.80079e-23	1.19829e-06	4.44983e-24	2.22316e-07			135.678	6.1739e-43	2.78973e-49	7.10665e-58	1.12813e-70
136.583	4.99622e-24	9.34958e-07	2.48552e-25	1.04445e-07			136.583	9.56913e-45	3.00471e-51	4.7829e-60	4.31683e-73
137.487	2.89652e-25	6.60281e-07	1.2566e-26	4.44951e-08			137.487	1.34243e-46	2.9292e-53	2.91355e-62	1.49512e-75
138.392	1.51997e-26	4.22056e-07	5.7502e-28	1.71871e-08			138.392	1.70456e-48	2.58464e-55	1.60642e-64	4.68697e-78
139.296	7.21957e-28	2.44184e-07	2.38162e-29	6.01894e-09			139.296	1.95903e-50	2.06422e-57	8.01677e-67	1.32988e-80
140.201	3.10387e-29	1.2787e-07	8.92829e-31	1.91089e-09			140.201	2.03786e-52	1.49216e-59	3.62114e-69	3.41538e-83
141.106	1.20784e-30	6.06073e-08	3.02948e-32	5.49945e-10			141.106	1.91872e-54	9.76296e-62	1.48046e-71	7.93908e-86
142.01	4.25426e-32	2.60008e-08	9.30408e-34	1.43462e-10			142.01	1.63514e-56	5.78165e-64	5.47839e-74	1.67035e-88
142.915	1.35628e-33	1.00961e-08	2.58633e-35	3.39205e-11			142.915	1.26125e-58	3.09904e-66	1.83491e-76	3.18088e-91
143.819	3.91363e-35	3.54833e-09	6.50726e-37	7.26877e-12			143.819	8.80551e-61	1.50352e-68	5.56263e-79	5.48269e-94
144.724	1.02216e-36	1.12876e-09	1.4819e-38	1.41157e-12			144.724	5.56432e-63	6.60228e-71	1.52634e-81	8.55352e-97
145.628	2.41637e-38	3.24999e-10	3.05452e-40	2.48405e-13			145.628	3.18255e-65	2.62412e-73	3.79076e-84	1.20782e-99
146.533	5.1703e-40	8.46971e-11	5.69867e-42	3.96097e-14			146.533	1.64757e-67	9.44017e-76	8.52134e-87	1.5437e-102
147.437	1.00132e-41	1.99784e-11	9.62295e-44	5.72266e-15			147.437	7.71997e-70	3.07383e-78	1.73378e-89	1.78578e-105
148.342	1.75524e-43	4.26537e-12	1.47078e-45	7.49069e-16			148.342	3.27411e-72	9.05912e-81	3.1929e-92	1.86982e-108
149.246	2.78487e-45	8.24248e-13	2.03467e-47	8.88273e-17			149.246	1.25683e-74	2.41655e-83	5.32207e-95	1.77205e-111
150.151	3.99924e-47	1.44166e-13	2.54767e-49	9.54214e-18			150.151	4.3668e-77	5.83461e-86	8.02937e-98	1.52004e-114
151.055	5.19824e-49	2.28232e-14	2.88734e-51	9.28528e-19			151.055	1.37327e-79	1.27507e-88	1.09645e-100	1.18016e-117
151.96	6.11562e-51	3.27033e-15	2.96182e-53	8.1841e-20			151.96	3.90889e-82	2.52207e-91	1.35518e-103	8.29341e-121
152.864	6.51223e-53	4.24144e-16	2.74994e-55	6.53356e-21			152.864	1.00706e-84	4.51532e-94	1.51605e-106	5.27508e-124
153.769	6.27659e-55	4.97897e-17	2.31096e-57	4.72402e-22			153.769	2.34835e-87	7.31684e-97	1.53509e-109	3.0369e-127
154.673	5.47549e-57	5.29019e-18	1.75779e-59	3.0934e-23			154.673	4.95651e-90	1.07316e-99	1.40689e-112	1.58247e-130
155.578	4.32342e-59	5.08753e-19	1.21017e-61	1.83444e-24			155.578	9.46877e-93	1.42465e-102	1.16706e-115	7.46358e-134
156.482	3.08984e-61	4.42842e-20	7.54106e-64	9.85135e-26			156.482	1.63725e-95	1.71183e-105	8.76249e-119	3.18613e-137
157.387	1.99871e-63	3.48895e-21	4.25326e-66	4.79068e-27			157.387	2.56238e-98	1.86172e-108	5.95482e-122	1.23107e-140
158.291	1.17023e-65	2.48798e-22	2.17128e-68	2.10956e-28			158.291	3.62975e-101	1.83263e-111	3.66281e-125	4.30536e-144
159.196	6.20146e-68	1.60584e-23	1.00327e-70	8.41137e-30			159.196	4.65386e-104	1.63283e-114	2.03922e-128	1.36283e-147
160.101	2.97456e-70	9.38131e-25	4.19586e-73	3.03673e-31			160.101	5.40078e-107	1.31677e-117	1.02759e-131	3.9046e-151
161.005	1.29139e-72	4.96055e-26	1.58829e-75	9.92654e-33			161.005	5.67288e-110	9.6114e-121	4.68685e-135	1.01255e-154
161.91	5.07454e-75	2.37411e-27	5.44184e-78	2.93786e-34			161.91	5.39332e-113	6.3499e-124	1.93485e-138	2.37664e-158
162.814	1.80485e-77	1.02844e-28	1.68758e-80	7.87215e-36			162.814	4.64102e-116	3.7971e-127	7.22966e-142	5.0491e-162
163.719	5.81018e-80	4.03235e-30	4.73686e-83	1.90975e-37			163.719	3.61473e-119	2.05515e-130	2.44508e-145	9.70889e-166
164.623	1.69295e-82	1.43102e-31	1.20343e-85	4.1944e-39			164.623	2.54826e-122	1.00679e-133	7.4847e-149	1.68978e-169
165.528	4.46481e-85	4.59659e-33	2.76729e-88	8.34e-41			165.528	1.62598e-125	4.46414e-137	2.07377e-152	2.66193e-173
166.432	1.06578e-87	1.33638e-34	5.75962e-91	1.50126e-42			166.432	9.39059e-129	1.79161e-140	5.20056e-156	3.79548e-177
167.337	2.3027e-90	3.51668e-36	1.08502e-93	2.44643e-44			167.337	4.9088e-132	6.50809e-144	1.18045e-159	4.89827e-181
168.241	4.50309e-93	8.37604e-38	1.85007e-96	3.60903e-46			168.241	2.32254e-135	2.13978e-147	2.42519e-163	5.72168e-185
169.146	7.97058e-96	1.80572e-39	2.85524e-99	4.81972e-48			169.146	9.94615e-139	6.36779e-151	4.50975e-167	6.04935e-189
170.05	1.27695e-98	3.52343e-41	3.98844e-102	5.82667e-50			170.05	3.85525e-142	1.7152e-154	7.59037e-171	5.78895e-193
170.955	1.85167e-101	6.22281e-43	5.04275e-105	6.37651e-52			170.955	1.35255e-145	4.18162e-158	1.15632e-174	5.01413e-197
171.859	2.43028e-104	9.94748e-45	5.77081e-108	6.31689e-54			171.859	4.29499e-149	9.2274e-162	1.59441e-178	3.93094e-201
172.764	2.88706e-107	1.43928e-46	5.97739e-111	5.6647e-56			172.764	1.23445e-152	1.84297e-165	1.98987e-182	2.78934e-205
173.668	3.10427e-110	1.88486e-48	5.60391e-114	4.59833e-58			173.668	3.21138e-156	3.33169e-169	2.24779e-186	1.79148e-209
174.573	3.02113e-113	2.23419e-50	4.75527e-117	3.37886e-60			174.573	7.56159e-160	5.45148e-173	2.29821e-190	1.04142e-213
175.477	2.66123e-116	2.39699e-52	3.65229e-120	2.2474e-62			175.477	1.61154e-163	8.07365e-177	2.12682e-194	5.47959e-218
176.382	2.12179e-119	2.32765e-54	2.53898e-123	1.35311e-64			176.382	3.10866e-167	1.08226e-180	1.78146e-198	2.6096e-222
177.286	1.53118e-122	2.04585e-56	1.59757e-126	7.37427e-67			177.286	5.42763e-171	1.31309e-184	1.3506e-202	1.12488e-226
178.191	1.00013e-125	1.62755e-58	9.09836e-130	3.63781e-69			178.191	8.57733e-175	1.442e-188	9.26792e-207	4.38874e-231
179.095	5.91274e-129	1.17193e-60	4.69e-133	1.6244e-71			179.095	1.22687e-178	1.43331e-192	5.75629e-211	1.54982e-235
180	3.16394e-132	7.63785e-63	2.1882e-136	6.56558e-74			180	1.58837e-182	1.2895e-196	3.236e-215	4.95366e-240
