# Supplementary material for: Brominated lipid probes expose structural asymmetries in constricted membranes
Source: Nat Struct Mol Biol. 2023 Jan 9;30(2):167–75. doi: 10.1038/s41594-022-00898-1 (PMC9935397; doi:10.1038/s41594-022-00898-1)
Supplement: Source Data Fig. 3 — Statistical source data. [file 41594_2022_898_MOESM6_ESM.xlsx]

## Sheet: Panel d
Figure 3 Panel d
NoBr			PIP2-Br			SDPC-Br
r	intensity		r	intensity		r	intensity
0.835	-1.27789		0.835	-1.62278		0.822	-0.835154
1.67	-1.26134		1.67	-1.62519		1.644	-0.816001
2.505	-1.2372		2.505	-1.60232		2.466	-0.795611
3.34	-1.20342		3.34	-1.54159		3.288	-0.775856
4.175	-1.14497		4.175	-1.41415		4.11	-0.750109
5.01	-1.0714		5.01	-1.25689		4.932	-0.718959
5.845	-0.976155		5.845	-1.08526		5.754	-0.671507
6.68	-0.855803		6.68	-0.91178		6.576	-0.599936
7.515	-0.726568		7.515	-0.764263		7.398	-0.510945
8.35	-0.591356		8.35	-0.633267		8.22	-0.408556
9.185	-0.456813		9.185	-0.507091		9.042	-0.302784
10.02	-0.319932		10.02	-0.364256		9.864	-0.194455
10.855	-0.172182		10.855	-0.186143		10.686	-0.0795981
11.69	-0.028963		11.69	0.00681788		11.508	0.034552
12.525	0.105209		12.525	0.195754		12.33	0.151454
13.36	0.234361		13.36	0.376042		13.152	0.281966
14.195	0.355666		14.195	0.538588		13.974	0.431641
15.03	0.463311		15.03	0.678558		14.796	0.599557
15.865	0.545865		15.865	0.783174		15.618	0.760262
16.7	0.604918		16.7	0.859661		16.44	0.906985
17.535	0.651743		17.535	0.919412		17.262	1.04282
18.37	0.683754		18.37	0.954709		18.084	1.15339
19.205	0.705087		19.205	0.967693		18.906	1.23973
20.04	0.717527		20.04	0.962044		19.728	1.30706
20.875	0.717949		20.875	0.931232		20.55	1.35898
21.71	0.705205		21.71	0.886377		21.372	1.39267
22.545	0.681782		22.545	0.830636		22.194	1.40224
23.38	0.651187		23.38	0.77225		23.016	1.39039
24.215	0.613033		24.215	0.707416		23.838	1.35735
25.05	0.567686		25.05	0.634264		24.66	1.29614
25.885	0.511598		25.885	0.548041		25.482	1.21235
26.72	0.442782		26.72	0.452083		26.304	1.10706
27.555	0.35925		27.555	0.343773		27.126	0.985397
28.39	0.260436		28.39	0.226854		27.948	0.843404
29.225	0.158434		29.225	0.113595		28.77	0.689967
30.06	0.0601402		30.06	0.00895475		29.592	0.525443
30.895	-0.0270682		30.895	-0.0813689		30.414	0.351322
31.73	-0.0996483		31.73	-0.157942		31.236	0.16451
32.565	-0.15361		32.565	-0.215523		32.058	-0.0208887
33.4	-0.18921		33.4	-0.256003		32.88	-0.191808
34.235	-0.210861		34.235	-0.284281		33.702	-0.357413
35.07	-0.21791		35.07	-0.298583		34.524	-0.50741
35.905	-0.206907		35.905	-0.296072		35.346	-0.632107
36.74	-0.176986		36.74	-0.274124		36.168	-0.721279
37.575	-0.131165		37.575	-0.233854		36.99	-0.768455
38.41	-0.0734503		38.41	-0.176177		37.812	-0.774082
39.245	-0.0106893		39.245	-0.106705		38.634	-0.737713
40.08	0.0506557		40.08	-0.0316602		39.456	-0.661535
40.915	0.106095		40.915	0.0415205		40.278	-0.55582
41.75	0.156987		41.75	0.112181		41.1	-0.424672
42.585	0.205038		42.585	0.178808		41.922	-0.282735
43.42	0.249195		43.42	0.239886		42.744	-0.144261
44.255	0.291875		44.255	0.300648		43.566	-0.00584485
45.09	0.328758		45.09	0.360964		44.388	0.127253
45.925	0.359677		45.925	0.420246		45.21	0.257178
46.76	0.382008		46.76	0.476859		46.032	0.377875
47.595	0.404437		47.595	0.530736		46.854	0.487855
48.43	0.434425		48.43	0.58801		47.676	0.591231
49.265	0.479783		49.265	0.650175		48.498	0.692097
50.1	0.541884		50.1	0.717822		49.32	0.796152
50.935	0.611164		50.935	0.782058		50.142	0.902213
51.77	0.669837		51.77	0.826616		50.964	1.00567
52.605	0.69984		52.605	0.838043		51.786	1.09696
53.44	0.691251		53.44	0.80506		52.608	1.16237
54.275	0.633645		54.275	0.723117		53.43	1.18538
55.11	0.533677		55.11	0.598574		54.252	1.14933
55.945	0.39968		55.945	0.447282		55.074	1.04701
56.78	0.239134		56.78	0.275561		55.896	0.876039
57.615	0.0731722		57.615	0.106369		56.718	0.657436
58.45	-0.0816372		58.45	-0.0451906		57.54	0.418518
59.285	-0.212972		59.285	-0.172109		58.362	0.178211
60.12	-0.305515		60.12	-0.259319		59.184	-0.0397184
60.955	-0.338989		60.955	-0.290117		60.006	-0.204242
61.79	-0.30534		61.79	-0.257		60.828	-0.296189
62.625	-0.218477		62.625	-0.169263		61.65	-0.312263
63.46	-0.0919197		63.46	-0.0420476		62.472	-0.253036
64.295	0.0387255		64.295	0.0838795		63.294	-0.145424
65.13	0.145217		65.13	0.174242		64.116	-0.015077
65.965	0.20634		65.965	0.211579		64.938	0.101564
66.8	0.224326		66.8	0.191547		65.76	0.178823
67.635	0.224171		67.635	0.153457		66.582	0.202046
68.47	0.230644		68.47	0.126229		67.404	0.180934
69.305	0.278812		69.305	0.162034		68.226	0.149556
70.14	0.388429		70.14	0.26881		69.048	0.144816
70.975	0.545813		70.975	0.44895		69.87	0.208773
71.81	0.730672		71.81	0.664353		70.692	0.349225
72.645	0.885353		72.645	0.849336		71.514	0.550616
73.48	0.981242		73.48	0.970352		72.336	0.757135
74.315	1		74.315	1		73.158	0.925663
75.15	0.937646		75.15	0.947373		73.98	1
75.985	0.828657		75.985	0.849944		74.802	0.966653
76.82	0.716003		76.82	0.735808		75.624	0.85024
77.655	0.648		77.655	0.669517		76.446	0.692481
78.49	0.650863		78.49	0.672814		77.268	0.557381
79.325	0.721563		79.325	0.750187		78.09	0.497476
80.16	0.84207		80.16	0.864332		78.912	0.530785
80.995	0.949612		80.995	0.991635		79.734	0.648479
81.83	0.986618		81.83	1.04695		80.556	0.791165
82.665	0.922595		82.665	0.987845		81.378	0.899148
83.5	0.723886		83.5	0.804011		82.2	0.922674
84.335	0.415745		84.335	0.487509		83.022	0.812049
85.17	0.0532611		85.17	0.0955317		83.844	0.577017
86.005	-0.294604		86.005	-0.28109		84.666	0.260822
86.84	-0.538105		86.84	-0.576415		85.488	-0.113804
87.675	-0.660723		87.675	-0.728099		86.31	-0.451695
88.51	-0.629855		88.51	-0.696703		87.132	-0.685607
89.345	-0.457523		89.345	-0.513348		87.954	-0.784187
90.18	-0.202788		90.18	-0.226355		88.776	-0.723684
91.015	0.0637341		91.015	0.0857002		89.598	-0.534495
91.85	0.291139		91.85	0.344334		90.42	-0.2639
92.685	0.427865		92.685	0.496584		91.242	0.0203431
93.52	0.45291		93.52	0.524258		92.064	0.246513
94.355	0.385247		94.355	0.437082		92.886	0.364942
95.19	0.271135		95.19	0.299637		93.708	0.365654
96.025	0.163805		96.025	0.15832		94.53	0.27475
96.86	0.121187		96.86	0.0903381		95.352	0.151691
97.695	0.161199		97.695	0.120202		96.174	0.047181
98.53	0.294934		98.53	0.251682		96.996	0.0175962
99.365	0.494514		99.365	0.457555		97.818	0.0797357
100.2	0.702456		100.2	0.717204		98.64	0.246295
101.035	0.900424		101.035	0.920931		99.462	0.445632
101.87	1.03856		101.87	1.08385		100.284	0.6685
102.705	1.11572		102.705	1.16843		101.106	0.873069
103.54	1.13051		103.54	1.17836		101.928	1.00056
104.375	1.11553		104.375	1.14685		102.75	1.06714
105.21	1.09434		105.21	1.09845		103.572	1.06959
106.045	1.08766		106.045	1.07442		104.394	1.04445
106.88	1.10198		106.88	1.08207		105.216	1.01378
107.715	1.1256		107.715	1.13805		106.038	1.01264
108.55	1.14691		108.55	1.18169		106.86	1.02922
109.385	1.1417		109.385	1.20558		107.682	1.05964
110.22	1.09771		110.22	1.18943		108.504	1.09318
111.055	0.992122		111.055	1.09788		109.326	1.09048
111.89	0.845762		111.89	0.950665		110.148	1.03917
112.725	0.647943		112.725	0.752372		110.97	0.929639
113.56	0.422227		113.56	0.524306		111.792	0.757055
114.395	0.197376		114.395	0.290026		112.614	0.546208
115.23	-0.0146901		115.23	0.0794093		113.436	0.32521
116.065	-0.186522		116.065	-0.103284		114.258	0.100933
116.9	-0.319052		116.9	-0.243862		115.08	-0.101901
117.735	-0.408835		117.735	-0.342326		115.902	-0.269546
118.57	-0.456519		118.57	-0.399572		116.724	-0.39688
119.405	-0.473053		119.405	-0.423245		117.546	-0.487765
120.24	-0.470221		120.24	-0.4268		118.368	-0.544126
121.075	-0.452622		121.075	-0.412968		119.19	-0.571168
121.91	-0.428504		121.91	-0.393132		120.012	-0.572524
122.745	-0.400524		122.745	-0.368237		120.834	-0.555896
123.58	-0.366819		123.58	-0.339442		121.656	-0.527564
124.415	-0.329489		124.415	-0.304553		122.478	-0.49203
125.25	-0.290094		125.25	-0.268738		123.3	-0.457615
126.085	-0.249118		126.085	-0.229302		124.122	-0.423614
126.92	-0.208292		126.92	-0.190244		124.944	-0.390172
127.755	-0.166832		127.755	-0.152188		125.766	-0.352019
128.59	-0.126181		128.59	-0.116584		126.588	-0.309867
129.425	-0.0873783		129.425	-0.0836879		127.41	-0.260219
130.26	-0.051876		130.26	-0.0543993		128.232	-0.208626
131.095	-0.0198287		131.095	-0.0290011		129.054	-0.157645
131.93	0.00619423		131.93	-0.00932846		129.876	-0.112883
132.765	0.0279178		132.765	0.00532781		130.698	-0.0783551
133.6	0.0435038		133.6	0.0134968		131.52	-0.0527127
134.435	0.0567058		134.435	0.0195481		132.342	-0.0339921
135.27	0.0673333		135.27	0.0246651		133.164	-0.0180279
136.105	0.0764985		136.105	0.0326233		133.986	-0.00277061
136.94	0.0838512		136.94	0.043782		134.808	0.0136585
137.775	0.090169		137.775	0.0557983		135.63	0.0295089
138.61	0.0942934		138.61	0.0666073		136.452	0.0439692
139.445	0.0956424		139.445	0.0715374		137.274	0.0529167
140.28	0.0956115		140.28	0.0707325		138.096	0.0565887
141.115	0.0943552		141.115	0.0636511		138.918	0.0575233
141.95	0.0923265		141.95	0.0534602		139.74	0.0560811
142.785	0.0899064		142.785	0.0432981		140.562	0.0568971
143.62	0.0875534		143.62	0.035474		141.384	0.0591126
144.455	0.0850561		144.455	0.0306828		142.206	0.0631737
145.29	0.082255		145.29	0.0283447		143.028	0.0674909
146.125	0.0798144		146.125	0.026778		143.85	0.0697586
146.96	0.0776982		146.96	0.0260066		144.672	0.0696542
147.795	0.0754429		147.795	0.0250484		145.494	0.0672489
148.63	0.0728118		148.63	0.0250292		146.316	0.0645068
149.465	0.0697636		149.465	0.0259587		147.138	0.0626423
150.3	0.0665095		150.3	0.0269697		147.96	0.0628653
151.135	0.0639556		151.135	0.0275302		148.782	0.0653086
151.97	0.0626117		151.97	0.0265768		149.604	0.0676332
152.805	0.0637496		152.805	0.0234433		150.426	0.0686722
153.64	0.065768		153.64	0.0200512		151.248	0.0672062
154.475	0.0692796		154.475	0.016199		152.07	0.0624051
155.31	0.072163		155.31	0.0146227		152.892	0.0561665
156.145	0.0725286		156.145	0.0143976		153.714	0.0508103
156.98	0.0716945		156.98	0.015327		154.536	0.0478547
157.815	0.0690428		157.815	0.0167884		155.358	0.0485189
158.65	0.0668287		158.65	0.0181682		156.18	0.0523522
159.485	0.065423		159.485	0.0189732		157.002	0.0581591
160.32	0.0657937		160.32	0.0196008		157.824	0.0628416
161.155	0.0668544		161.155	0.0202524		158.646	0.0655837
161.99	0.0681674		161.99	0.0219006		159.468	0.0656074
162.825	0.0681674		162.825	0.0232565		160.29	0.0632733
163.66	0.0670758		163.66	0.0240087		161.112	0.060645
164.495	0.0649648		164.495	0.0226145		161.934	0.058401
165.33	0.0623954		165.33	0.0186521		162.756	0.0582966
166.165	0.0591824		166.165	0.0125434		163.578	0.0589751
167	0.0558356		167	0.00652561		164.4	0.0588517
167.835	0.0511294		167.835	0.00148048		165.222	0.0580357
168.67	0.0457024		168.67	-0.00095824		166.044	0.0553695
169.505	0.0396214		169.505	-0.000953449		166.866	0.0521719
170.34	0.0343643		170.34	0.00100136		167.688	0.0497808
171.175	0.030688		171.175	0.00269265		168.51	0.0482674
172.01	0.0297096		172.01	0.00425938		169.332	0.0498093
172.845	0.0305386		172.845	0.00385212		170.154	0.0514603
173.68	0.0327064		173.68	0.00259683		170.976	0.0524186
174.515	0.0339267		174.515	0.00146132		171.798	0.050464
175.35	0.0332213		175.35	0.00161463		172.62	0.0456581
176.185	0.0311977		176.185	0.00343529		173.442	0.0378207
177.02	0.0281392		177.02	0.00572069		174.264	0.0320945
177.855	0.0262547		177.855	0.00851875		175.086	0.0285126
178.69	0.0258273		178.69	0.00972134		175.908	0.0297556
179.525	0.0272484		179.525	0.0102771		176.73	0.0346089
180.36	0.0298435		180.36	0.00933326		177.552	0.0409376
181.195	0.0317229		181.195	0.00872957		178.374	0.0454589
182.03	0.0318207		182.03	0.00791506		179.196	0.0471288
182.865	0.0300134		182.865	0.00899787		180.018	0.0440736
183.7	0.0266203		183.7	0.00999923		180.84	0.0392867
184.535	0.0228512		184.535	0.0124044		181.662	0.033309
185.37	0.0193138		185.37	0.013746		182.484	0.0288637
186.205	0.0175838		186.205	0.0152696		183.306	0.0263587
187.04	0.0165282		187.04	0.0163859		184.128	0.0245749
187.875	0.0158589		187.875	0.0172052		184.95	0.0224875
188.71	0.014896		188.71	0.0177753		185.772	0.0188771
189.545	0.0135624		189.545	0.0171142		186.594	0.014076
190.38	0.011853		190.38	0.0156145		187.416	0.00974457
191.215	0.00986031		191.215	0.012735		188.238	0.00586382
192.05	0.00848553		192.05	0.010119		189.06	0.00518066
192.885	0.00755871		192.885	0.00818337		189.882	0.00605359
193.72	0.00714679		193.72	0.00897871		190.704	0.00765713
194.555	0.00693568		194.555	0.0118103		191.526	0.00953108
195.39	0.00725492		195.39	0.0158685		192.348	0.00997704
196.225	0.00757931		196.225	0.0208944		193.17	0.0103756
197.06	0.00896438		197.06	0.024622		193.992	0.0108974
197.895	0.011683		197.895	0.0266487		194.814	0.013521
198.73	0.01538		198.73	0.0277123		195.636	0.0175725
199.565	0.0200141		199.565	0.0285508		196.458	0.0229002
200.4	0.0254102		200.4	0.0306445		197.28	0.0278769

## Sheet: Panel e
Figure 3 Panel e
NoBr			PIP2-Br			SDPC-Br
r	intensity		r	intensity		r	intensity
0	-0.0167074		0	-0.022378		0	-0.0119525
0.835	-0.016676		0.835	-0.0229		0.822	-0.0123006
1.67	-0.0165692		1.67	-0.023251		1.644	-0.0125874
2.505	-0.0163827		2.505	-0.023273		2.466	-0.0126676
3.34	-0.016112		3.34	-0.022711		3.288	-0.0124294
4.175	-0.015761		4.175	-0.02149		4.11	-0.0118497
5.01	-0.0153218		5.01	-0.019687		4.932	-0.01099
5.845	-0.014748		5.845	-0.017542		5.754	-0.0099943
6.68	-0.0139517		6.68	-0.015357		6.576	-0.0089857
7.515	-0.0128377		7.515	-0.013342		7.398	-0.0080317
8.35	-0.0113606		8.35	-0.011589		8.22	-0.0071338
9.185	-0.0095651		9.185	-0.01001		9.042	-0.0062494
10.02	-0.0075797		10.02	-0.00843		9.864	-0.0053215
10.855	-0.0055612		10.855	-0.006682		10.686	-0.0042942
11.69	-0.0036237		11.69	-0.004656		11.508	-0.0031078
12.525	-0.0017976		12.525	-0.002378		12.33	-0.0016896
13.36	-4.5e-05		13.36	7.7e-05		13.152	4.16e-05
14.195	0.0016809		14.195	0.002629		13.974	0.0021453
15.03	0.0033751		15.03	0.005213		14.796	0.0046174
15.865	0.0049644		15.865	0.007761		15.618	0.0073622
16.7	0.0063468		16.7	0.010136		16.44	0.0102067
17.535	0.0074592		17.535	0.012207		17.262	0.0129271
18.37	0.0083229		18.37	0.013844		18.084	0.0153308
19.205	0.0090294		19.205	0.01496		18.906	0.0173025
20.04	0.009673		20.04	0.015513		19.728	0.0188137
20.875	0.010274		20.875	0.015515		20.55	0.019899
21.71	0.0107497		21.71	0.015013		21.372	0.0206193
22.545	0.0109569		22.545	0.014087		22.194	0.0210377
23.38	0.010784		23.38	0.012844		23.016	0.0212159
24.215	0.0102299		24.215	0.011475		23.838	0.0212197
25.05	0.0094164		25.05	0.01014		24.66	0.0211105
25.885	0.0085204		25.885	0.008973		25.482	0.0209132
26.72	0.0076682		26.72	0.008016		26.304	0.0205791
27.555	0.006863		27.555	0.00716		27.126	0.019975
28.39	0.0059937		28.39	0.006243		27.948	0.0189232
29.225	0.004923		29.225	0.005079		28.77	0.0172924
30.06	0.0035973		30.06	0.003625		29.592	0.0150736
30.895	0.0021054		30.895	0.002019		30.414	0.0124162
31.73	0.0006481		31.73	0.000535		31.236	0.0095732
32.565	-0.0005612		32.565	-0.000555		32.058	0.0067858
33.4	-0.0013999		33.4	-0.001132		32.88	0.0041739
34.235	-0.0018764		34.235	-0.001318		33.702	0.0017032
35.07	-0.0020868		35.07	-0.001407		34.524	-0.0007437
35.905	-0.0021284		35.905	-0.001686		35.346	-0.0032337
36.74	-0.0020332		36.74	-0.002265		36.168	-0.0056753
37.575	-0.0017728		37.575	-0.003011		36.99	-0.0078172
38.41	-0.0013223		38.41	-0.003608		37.812	-0.0093667
39.245	-0.0007276		39.245	-0.00375		38.634	-0.0101578
40.08	-0.000112		40.08	-0.003321		39.456	-0.0102588
40.915	0.0003961		40.915	-0.002359		40.278	-0.0099278
41.75	0.0007641		41.75	-0.001115		41.1	-0.0094418
42.585	0.0011046		42.585	0.00017		41.922	-0.0089064
43.42	0.0016148		43.42	0.001366		42.744	-0.0081769
44.255	0.0024277		44.255	0.00246		43.566	-0.0069653
45.09	0.00347		45.09	0.003429		44.388	-0.0050835
45.925	0.0044371		45.925	0.004164		45.21	-0.0026672
46.76	0.0049368		46.76	0.004533		46.032	-0.0002127
47.595	0.0047349		47.595	0.004488		46.854	0.001641
48.43	0.0039588		48.43	0.004233		47.676	0.0024887
49.265	0.0031118		49.265	0.004274		48.498	0.0024773
50.1	0.0028546		50.1	0.005207		49.32	0.0023488
50.935	0.0036562		50.935	0.0074		50.142	0.003137
51.77	0.005509		51.77	0.010674		50.964	0.0056452
52.605	0.007881		52.605	0.014235		51.786	0.0099926
53.44	0.0099299		53.44	0.016963		52.608	0.0154729
54.275	0.0110113		54.275	0.017958		53.43	0.0208333
55.11	0.011038		55.11	0.017023		54.252	0.0248102
55.945	0.0103593		55.945	0.014625		55.074	0.0266213
56.78	0.0089117		56.78	0.011195		55.896	0.0262581
57.615	0.0063757		57.615	0.006915		56.718	0.0243227
58.45	0.0032482		58.45	0.002503		57.54	0.0210886
59.285	0.0007172		59.285	-0.0004		58.362	0.0165603
60.12	0.0003284		60.12	-0.000516		59.184	0.0110237
60.955	0.0021433		60.955	0.001614		60.006	0.005813
61.79	0.005188		61.79	0.005502		60.828	0.0031228
62.625	0.0106828		62.625	0.011719		61.65	0.0037424
63.46	0.0195516		63.46	0.022007		62.472	0.0067326
64.295	0.0330141		64.295	0.037898		63.294	0.01337
65.13	0.0492098		65.13	0.056947		64.116	0.0257826
65.965	0.0642757		65.965	0.074187		64.938	0.0427587
66.8	0.0728443		66.8	0.08333		65.76	0.059183
67.635	0.0694618		67.635	0.078196		66.582	0.0697855

## Sheet: Panel f
Figure 3 Panel f
NoBr			PIP2-Br			SDPC-Br
length	intensity		length	intensity		length	intensity
0	0.00842845		0	0.0112299		0	0.0149168
0.835	0.00850898		0.835	0.0108839		0.822	0.014636
1.67	0.00876495		1.67	0.0106376		1.644	0.0143526
2.505	0.00914069		2.505	0.0105439		2.466	0.0141241
3.34	0.00948498		3.34	0.0105574		3.288	0.01396
4.175	0.00963553		4.175	0.0105751		4.11	0.0138194
5.01	0.00951395		5.01	0.0105071		4.932	0.0136449
5.845	0.00916664		5.845	0.0103356		5.754	0.0134078
6.68	0.00873659		6.68	0.0101219		6.576	0.0131332
7.515	0.00838043		7.515	0.009966		7.398	0.0128865
8.35	0.00816975		8.35	0.0099403		8.22	0.0127294
9.185	0.00804613		9.185	0.0100247		9.042	0.0126747
10.02	0.00787291		10.02	0.0100915		9.864	0.0126709
10.855	0.00750923		10.855	0.009969		10.686	0.0126274
11.69	0.00689104		11.69	0.0095372		11.508	0.012467
12.525	0.00607327		12.525	0.0087742		12.33	0.0121768
13.36	0.0052625		13.36	0.0077501		13.152	0.0118196
14.195	0.00459275		14.195	0.0066227		13.974	0.0115
15.03	0.00404069		15.03	0.0055829		14.796	0.0113127
15.865	0.00362329		15.865	0.0047335		15.618	0.0113153
16.7	0.00321529		16.7	0.0040697		16.44	0.0115127
17.535	0.00282046		17.535	0.0035216		17.262	0.0118797
18.37	0.00241344		18.37	0.0031505		18.084	0.012403
19.205	0.00228021		19.205	0.0032045		18.906	0.0131899
20.04	0.00261768		20.04	0.0038592		19.728	0.0144587
20.875	0.00328293		20.875	0.0050428		20.55	0.0161132
21.71	0.00409671		21.71	0.0066583		21.372	0.0178678
22.545	0.00519392		22.545	0.008666		22.194	0.0195896
23.38	0.00652567		23.38	0.010842		23.016	0.0211414
24.215	0.00806215		24.215	0.0127881		23.838	0.0218492
25.05	0.00901611		25.05	0.0143047		24.66	0.0215513
25.885	0.00952287		25.885	0.0149464		25.482	0.0205724
26.72	0.00967132		26.72	0.0143555		26.304	0.0192038
27.555	0.00983683		27.555	0.0128653		27.126	0.0175921
28.39	0.0097729		28.39	0.0112219		27.948	0.0161244
29.225	0.00940032		29.225	0.0099985		28.77	0.0151096
30.06	0.00895696		30.06	0.0094248		29.592	0.0146747
30.895	0.00851133		30.895	0.0094061		30.414	0.0144966
31.73	0.00834113		31.73	0.0096266		31.236	0.0144343
32.565	0.00854376		32.565	0.0099919		32.058	0.0145215
33.4	0.0088996		33.4	0.0104684		32.88	0.0147476
34.235	0.00931419		34.235	0.010891		33.702	0.0149614
35.07	0.00958314		35.07	0.0111741		34.524	0.0152195
35.905	0.00985442		35.905	0.0113584		35.346	0.0156164
36.74	0.0101691		36.74	0.0115042		36.168	0.0162231
37.575	0.0102288		37.575	0.0116771		36.99	0.0168111
38.41	0.0100589		38.41	0.0117907		37.812	0.0171914
39.245	0.00967313		39.245	0.0116655		38.634	0.0172757
40.08	0.00917119		40.08	0.0112717		39.456	0.0171053
40.915	0.00868061		40.915	0.0107945		40.278	0.016845
41.75	0.0083872		41.75	0.0104444		41.1	0.0166895
42.585	0.00836672		42.585	0.0103616		41.922	0.0167753
43.42	0.0085831		43.42	0.0105757		42.744	0.0171114
44.255	0.00891769		44.255	0.010977		43.566	0.0175779
45.09	0.00921482		45.09	0.0113787		44.388	0.0179883
45.925	0.00935577		45.925	0.0116282		45.21	0.0181823
46.76	0.00931935		46.76	0.0116911		46.032	0.0181001
47.595	0.00918979		47.595	0.0116648		46.854	0.017804
48.43	0.00910944		48.43	0.0117146		47.676	0.0174394
49.265	0.00920035		49.265	0.0119733		48.498	0.0171591
50.1	0.00949563		50.1	0.0124618		49.32	0.0170517
50.935	0.00991694		50.935	0.0130723		50.142	0.0171083
51.77	0.0103103		51.77	0.0136219		50.964	0.0172397
