# Supplementary material for: Brominated lipid probes expose structural asymmetries in constricted membranes
Source: Nat Struct Mol Biol. 2023 Jan 9;30(2):167–75. doi: 10.1038/s41594-022-00898-1 (PMC9935397; doi:10.1038/s41594-022-00898-1)
Supplement: Source Data Fig. 5 — Statistical source data. [file 41594_2022_898_MOESM7_ESM.xlsx]

## Sheet: Panel a
Figure 5 Panel a
NoBr
r	intensity
0.835	-1.27789
1.67	-1.26134
2.505	-1.2372
3.34	-1.20342
4.175	-1.14497
5.01	-1.0714
5.845	-0.976155
6.68	-0.855803
7.515	-0.726568
8.35	-0.591356
9.185	-0.456813
10.02	-0.319932
10.855	-0.172182
11.69	-0.028963
12.525	0.105209
13.36	0.234361
14.195	0.355666
15.03	0.463311
15.865	0.545865
16.7	0.604918
17.535	0.651743
18.37	0.683754
19.205	0.705087
20.04	0.717527
20.875	0.717949
21.71	0.705205
22.545	0.681782
23.38	0.651187
24.215	0.613033
25.05	0.567686
25.885	0.511598
26.72	0.442782
27.555	0.35925
28.39	0.260436
29.225	0.158434
30.06	0.0601402
30.895	-0.0270682
31.73	-0.0996483
32.565	-0.15361
33.4	-0.18921
34.235	-0.210861
35.07	-0.21791
35.905	-0.206907
36.74	-0.176986
37.575	-0.131165
38.41	-0.0734503
39.245	-0.0106893
40.08	0.0506557
40.915	0.106095
41.75	0.156987
42.585	0.205038
43.42	0.249195
44.255	0.291875
45.09	0.328758
45.925	0.359677
46.76	0.382008
47.595	0.404437
48.43	0.434425
49.265	0.479783
50.1	0.541884
50.935	0.611164
51.77	0.669837
52.605	0.69984
53.44	0.691251
54.275	0.633645
55.11	0.533677
55.945	0.39968
56.78	0.239134
57.615	0.0731722
58.45	-0.0816372
59.285	-0.212972
60.12	-0.305515
60.955	-0.338989
61.79	-0.30534
62.625	-0.218477
63.46	-0.0919197
64.295	0.0387255
65.13	0.145217
65.965	0.20634
66.8	0.224326
67.635	0.224171
68.47	0.230644
69.305	0.278812
70.14	0.388429
70.975	0.545813
71.81	0.730672
72.645	0.885353
73.48	0.981242
74.315	1
75.15	0.937646
75.985	0.828657
76.82	0.716003
77.655	0.648
78.49	0.650863
79.325	0.721563
80.16	0.84207
80.995	0.949612
81.83	0.986618
82.665	0.922595
83.5	0.723886
84.335	0.415745
85.17	0.0532611
86.005	-0.294604
86.84	-0.538105
87.675	-0.660723
88.51	-0.629855
89.345	-0.457523
90.18	-0.202788
91.015	0.0637341
91.85	0.291139
92.685	0.427865
93.52	0.45291
94.355	0.385247
95.19	0.271135
96.025	0.163805
96.86	0.121187
97.695	0.161199
98.53	0.294934
99.365	0.494514
100.2	0.702456
101.035	0.900424
101.87	1.03856
102.705	1.11572
103.54	1.13051
104.375	1.11553
105.21	1.09434
106.045	1.08766
106.88	1.10198
107.715	1.1256
108.55	1.14691
109.385	1.1417
110.22	1.09771
111.055	0.992122
111.89	0.845762
112.725	0.647943
113.56	0.422227
114.395	0.197376
115.23	-0.0146901
116.065	-0.186522
116.9	-0.319052
117.735	-0.408835
118.57	-0.456519
119.405	-0.473053
120.24	-0.470221
121.075	-0.452622
121.91	-0.428504
122.745	-0.400524
123.58	-0.366819
124.415	-0.329489
125.25	-0.290094
126.085	-0.249118
126.92	-0.208292
127.755	-0.166832
128.59	-0.126181
129.425	-0.0873783
130.26	-0.051876
131.095	-0.0198287
131.93	0.00619423
132.765	0.0279178
133.6	0.0435038
134.435	0.0567058
135.27	0.0673333
136.105	0.0764985
136.94	0.0838512
137.775	0.090169
138.61	0.0942934
139.445	0.0956424
140.28	0.0956115
141.115	0.0943552
141.95	0.0923265
142.785	0.0899064
143.62	0.0875534
144.455	0.0850561
145.29	0.082255
146.125	0.0798144
146.96	0.0776982
147.795	0.0754429
148.63	0.0728118
149.465	0.0697636
150.3	0.0665095
151.135	0.0639556
151.97	0.0626117
152.805	0.0637496
153.64	0.065768
154.475	0.0692796
155.31	0.072163
156.145	0.0725286
156.98	0.0716945
157.815	0.0690428
158.65	0.0668287
159.485	0.065423
160.32	0.0657937
161.155	0.0668544
161.99	0.0681674
162.825	0.0681674
163.66	0.0670758
164.495	0.0649648
165.33	0.0623954
166.165	0.0591824
167	0.0558356
167.835	0.0511294
168.67	0.0457024
169.505	0.0396214
170.34	0.0343643
171.175	0.030688
172.01	0.0297096
172.845	0.0305386
173.68	0.0327064
174.515	0.0339267
175.35	0.0332213
176.185	0.0311977
177.02	0.0281392
177.855	0.0262547
178.69	0.0258273
179.525	0.0272484
180.36	0.0298435
181.195	0.0317229
182.03	0.0318207
182.865	0.0300134
183.7	0.0266203
184.535	0.0228512
185.37	0.0193138
186.205	0.0175838
187.04	0.0165282
187.875	0.0158589
188.71	0.014896
189.545	0.0135624
190.38	0.011853
191.215	0.00986031
192.05	0.00848553
192.885	0.00755871
193.72	0.00714679
194.555	0.00693568
195.39	0.00725492
196.225	0.00757931
197.06	0.00896438
197.895	0.011683
198.73	0.01538
199.565	0.0200141
200.4	0.0254102

## Sheet: Panel b
Figure 5 Panel b
R (Å)	Inner leaflet hydrophile density	Inner leaflet hydrophobe density	Outer leaflet hydrophobe density	Outer leaflet hydrophile density			Inner leaflet glycerol plane (Å)	Outer leaflet glycerol plane (Å)	Midplane (Å)
0	0	0	0	0			28.9136	56.3311	41.4403
0.200501	3.33179e-48	2.1222e-223	0	0
0.401003	4.57446e-46	3.32307e-218	0	0
0.601504	7.13027e-44	5.90739e-213	0	0
0.802005	1.06461e-41	1.00593e-207	0	0
1.00251	1.44366e-39	1.55573e-202	0	0
1.20301	1.73634e-37	2.13399e-197	0	0
1.40351	1.82896e-35	2.5636e-192	0	0
1.60401	1.67454e-33	2.67686e-187	0	0
1.80451	1.32615e-31	2.41772e-182	0	0
2.00501	9.05424e-30	1.88254e-177	0	0
2.20551	5.31674e-28	1.2607e-172	0	0
2.40602	2.68049e-26	7.2485e-168	0	0
2.60652	1.15873e-24	3.57334e-163	0	0
2.80702	4.29049e-23	1.50884e-158	0	0
3.00752	1.35967e-21	5.45252e-154	0	0
3.20802	3.68543e-20	1.68519e-149	0	0
3.40852	8.5397e-19	4.45211e-145	0	0
3.60902	1.6909e-17	1.00497e-140	0	0
3.80952	2.86004e-16	1.93751e-136	0	0
4.01003	4.1314e-15	3.18937e-132	0	0
4.21053	5.09585e-14	4.48144e-128	0	0
4.41103	5.36643e-13	5.37379e-124	0	0
4.61153	4.825e-12	5.49801e-120	0	0
4.81203	3.70418e-11	4.79862e-116	0	0
5.01253	2.42864e-10	3.57229e-112	0	0
5.21303	1.36046e-09	2.26796e-108	0	0
5.41353	6.51537e-09	1.22781e-104	0	0
5.61404	2.67032e-08	5.66746e-101	0	0
5.81454	9.3806e-08	2.2303e-97	0	0
6.01504	2.83115e-07	7.48202e-94	0	0
6.21554	7.3677e-07	2.13955e-90	0	0
6.41604	1.66245e-06	5.21484e-87	0	0
6.61654	3.28017e-06	1.0833e-83	0	0
6.81704	5.73087e-06	1.91787e-80	0	0
7.01754	9.01991e-06	2.89354e-77	0	0
7.21805	1.30535e-05	3.72014e-74	1e-323	0
7.41855	1.76954e-05	4.07557e-71	4.4966327e-317	0
7.61905	2.26798e-05	3.80451e-68	1.59064420193336e-310	0
7.81955	2.73851e-05	3.02604e-65	4.79428e-304	0
8.02005	3.08021e-05	2.05069e-62	1.23119e-297	0
8.22055	3.20397e-05	1.18402e-59	2.69377e-291	0
8.42105	3.11696e-05	5.8243e-57	5.02133e-285	0
8.62155	2.96556e-05	2.44083e-54	7.97421e-279	0
8.82206	2.98118e-05	8.71425e-52	1.07884e-272	0
9.02256	3.35823e-05	2.6504e-49	1.24341e-266	0
9.22306	4.15241e-05	6.86707e-47	1.22081e-260	0
9.42356	5.2734e-05	1.51566e-44	1.02106e-254	0
9.62406	6.59216e-05	2.84965e-42	7.27475e-249	0
9.82456	8.12001e-05	4.56388e-40	4.41506e-243	0
10.0251	0.000101477	6.22619e-38	2.28244e-237	0
10.2256	0.000132161	7.23516e-36	1.00508e-231	0
10.4261	0.000178936	7.16152e-34	3.76993e-226	0
10.6266	0.000244996	6.03792e-32	1.20445e-220	0
10.8271	0.000329651	4.33598e-30	3.27768e-215	0
11.0276	0.000429207	2.65217e-28	7.59723e-210	0
11.2281	0.000539601	1.38173e-26	1.49986e-204	0
11.4286	0.000659511	6.13122e-25	2.52204e-199	0
11.6291	0.000792707	2.31723e-23	3.61201e-194	0
11.8296	0.00094868	7.45906e-22	4.40594e-189	0
12.0301	0.00114123	2.04498e-20	4.5774e-184	0
12.2306	0.00138526	4.77504e-19	4.05026e-179	0
12.4311	0.00169273	9.49613e-18	3.0523e-174	0
12.6316	0.00207018	1.6084e-16	1.95907e-169	0
12.8321	0.00252068	2.32014e-15	1.07089e-164	0
13.0326	0.00305116	2.85039e-14	4.98553e-160	0
13.2331	0.00367989	2.98238e-13	1.97672e-155	0
13.4336	0.00443659	2.65756e-12	6.67484e-151	0
13.6341	0.00535239	2.01682e-11	1.91955e-146	0
13.8346	0.00644703	1.30349e-10	4.70126e-142	0
14.0351	0.00772394	7.17468e-10	9.80585e-138	0
14.2356	0.00917712	3.36319e-09	1.74184e-133	0
14.4361	0.0108036	1.34261e-08	2.63502e-129	0
14.6366	0.0126118	4.56453e-08	3.39473e-125	0
14.8371	0.0146236	1.32157e-07	3.72454e-121	0
15.0376	0.0168703	3.25855e-07	3.48004e-117	0
15.2381	0.0193861	6.8423e-07	2.76909e-113	0
15.4386	0.0221984	1.22355e-06	1.87641e-109	4.565e-321
15.6391	0.025319	1.86329e-06	1.08282e-105	1.7896529524e-314
15.8396	0.0287431	2.41658e-06	5.32136e-102	5.97683e-308
16.0401	0.032455	2.66986e-06	2.22701e-98	1.69984e-301
16.2406	0.0364321	2.51585e-06	7.93692e-95	4.11695e-295
16.4411	0.0406472	2.03519e-06	2.40887e-91	8.4913e-289
16.6416	0.045077	1.46004e-06	6.2259e-88	1.49142e-282
16.8421	0.049723	1.06789e-06	1.37031e-84	2.23077e-276
17.0426	0.0546259	1.10644e-06	2.56839e-81	2.84142e-270
17.2431	0.0598532	1.77964e-06	4.09947e-78	3.08205e-264
17.4436	0.0654588	3.23131e-06	5.57209e-75	2.84687e-258
17.6441	0.0714461	5.47806e-06	6.44954e-72	2.23932e-252
17.8446	0.0777646	8.3591e-06	6.35712e-69	1.49998e-246
18.0451	0.0843429	1.16279e-05	5.33593e-66	8.55605e-241
18.2456	0.0911339	1.51779e-05	3.81398e-63	4.15603e-235
18.4461	0.098142	1.91845e-05	2.32147e-60	1.7191e-229
18.6466	0.105417	2.39708e-05	1.20327e-57	6.05535e-224
18.8471	0.113019	2.97363e-05	5.31102e-55	1.81631e-218
19.0476	0.120978	3.65493e-05	1.99621e-52	4.63934e-213
19.2481	0.129271	4.47495e-05	6.38919e-50	1.0091e-207
19.4486	0.137848	5.537e-05	1.74139e-47	1.86906e-202
19.6491	0.146669	7.00732e-05	4.04165e-45	2.94796e-197
19.8496	0.15572	9.06205e-05	7.98784e-43	3.95941e-192
20.0501	0.165003	0.000118376	1.34434e-40	4.52843e-187
20.2506	0.174509	0.000154203	1.92662e-38	4.41035e-182
20.4511	0.184207	0.000198626	2.3512e-36	3.65767e-177
20.6516	0.194066	0.000252009	2.44337e-34	2.5831e-172
20.8521	0.204069	0.000314752	2.16219e-32	1.5534e-167
21.0526	0.214211	0.000387708	1.62931e-30	7.95481e-163
21.2531	0.224477	0.000472935	1.04548e-28	3.46881e-158
21.4536	0.234811	0.000574674	5.71256e-27	1.28805e-153
21.6541	0.24513	0.000700139	2.65796e-25	4.07275e-149
21.8546	0.255359	0.000859616	1.05309e-23	1.09659e-144
22.0551	0.265477	0.00106546	3.55292e-22	2.51421e-140
22.2556	0.275511	0.00133004	1.02072e-20	4.90861e-136
22.4561	0.285493	0.00166327	2.49703e-19	8.16047e-132
22.6566	0.295402	0.00207105	5.20166e-18	1.15524e-127
22.8571	0.305151	0.00255572	9.22694e-17	1.39259e-123
23.0576	0.314606	0.00311929	1.39371e-15	1.42947e-119
23.2581	0.32364	0.00376851	1.7926e-14	1.24946e-115
23.4586	0.332167	0.00451937	1.96332e-13	9.29966e-112
23.6591	0.340168	0.00539857	1.83103e-12	5.89396e-108
23.8596	0.347681	0.00644083	1.45412e-11	3.18085e-104
24.0602	0.354778	0.00768319	9.83347e-11	1.46175e-100
24.2607	0.361519	0.00915982	5.6627e-10	5.72003e-97
24.4612	0.367923	0.0109008	2.77695e-09	1.90597e-93
24.6617	0.373957	0.0129352	1.1598e-08	5.4079e-90
24.8622	0.379556	0.0152961	4.12621e-08	1.30657e-86
25.0627	0.384664	0.0180227	1.25103e-07	2.688e-83
25.2632	0.389272	0.0211594	3.23561e-07	4.70889e-80
25.4637	0.393418	0.0247497	7.15369e-07	7.02424e-77
25.6642	0.397164	0.0288305	1.35824e-06	8.92218e-74
25.8647	0.400559	0.0334313	2.23613e-06	9.65013e-71
26.0652	0.403629	0.0385866	3.25504e-06	8.88762e-68
26.2657	0.406378	0.0443555	4.33891e-06	6.96992e-65
26.4662	0.40878	0.0508344	5.56888e-06	4.65435e-62
26.6667	0.410766	0.0581427	7.20327e-06	2.64655e-59
26.8672	0.412225	0.0663879	9.49422e-06	1.28141e-56
27.0677	0.413044	0.0756344	1.24619e-05	5.28308e-54
27.2682	0.413127	0.0858972	1.58954e-05	1.8547e-51
27.4687	0.412405	0.0971588	1.96036e-05	5.5443e-49
27.6692	0.410806	0.109387	2.36128e-05	1.41126e-46
27.8697	0.408242	0.122542	2.80623e-05	3.05883e-44
28.0702	0.404608	0.136584	3.29726e-05	5.64533e-42
28.2707	0.399812	0.151482	3.82683e-05	8.87176e-40
28.4712	0.393798	0.16722	4.41119e-05	1.18718e-37
28.6717	0.386556	0.183796	5.11884e-05	1.35272e-35
28.8722	0.378109	0.201219	6.06611e-05	1.31246e-33
29.0727	0.368483	0.219492	7.39461e-05	1.0843e-31
29.2732	0.357687	0.238615	9.25698e-05	7.62774e-30
29.4737	0.345721	0.258573	0.000117989	4.56907e-28
29.6742	0.332628	0.279319	0.000151051	2.33047e-26
29.8747	0.318533	0.300742	0.000191295	1.01215e-24
30.0752	0.303645	0.322654	0.000237025	3.74307e-23
30.2757	0.288205	0.344828	0.000286795	1.17868e-21
30.4762	0.272414	0.367065	0.000341496	3.16043e-20
30.6767	0.256399	0.389243	0.000405191	7.21572e-19
30.8772	0.240231	0.411285	0.000483589	1.4028e-17
31.0777	0.223952	0.433092	0.000581254	2.32217e-16
31.2782	0.207627	0.454504	0.000700069	3.27322e-15
31.4787	0.191374	0.47531	0.000840544	3.9286e-14
31.6792	0.175379	0.495294	0.00100483	4.01497e-13
31.8797	0.159868	0.514248	0.00119845	3.49388e-12
32.0802	0.14506	0.531995	0.00142898	2.5889e-11
32.2807	0.131119	0.548408	0.00170311	1.63344e-10
32.4812	0.118132	0.563456	0.00202516	8.77554e-10
32.6817	0.106112	0.577218	0.00239826	4.01443e-09
32.8822	0.0950202	0.589846	0.00282654	1.5637e-08
33.0827	0.0847991	0.601483	0.0033164	5.18639e-08
33.2832	0.0754043	0.612175	0.00387695	1.46473e-07
33.4837	0.0668125	0.62183	0.00452067	3.52232e-07
33.6842	0.0590084	0.630283	0.00526405	7.21244e-07
33.8847	0.0519672	0.637421	0.00612662	1.25755e-06
34.0852	0.0456515	0.643291	0.00712855	1.86721e-06
34.2857	0.0400194	0.648093	0.00828824	2.3616e-06
34.4862	0.0350313	0.652051	0.0096225	2.54721e-06
34.6867	0.0306445	0.655277	0.0111493	2.35368e-06
34.8872	0.0268059	0.65773	0.0128908	1.89637e-06
35.0877	0.0234514	0.659279	0.0148728	1.41917e-06
35.2882	0.0205165	0.659809	0.0171202	1.16848e-06
35.4887	0.0179486	0.659277	0.0196516	1.29231e-06
35.6892	0.0157098	0.657711	0.0224819	1.81463e-06
35.8897	0.0137708	0.655157	0.02563	2.68649e-06
36.0902	0.0121038	0.651654	0.0291247	3.89774e-06
36.2907	0.01068	0.647241	0.0329991	5.59996e-06
36.4912	0.00947201	0.641985	0.0372806	8.14117e-06
36.6917	0.00845368	0.635989	0.0419869	1.1935e-05
36.8922	0.00759914	0.629351	0.0471346	1.72149e-05
37.0927	0.0068823	0.622123	0.0527498	2.38374e-05
37.2932	0.00627899	0.614296	0.0588704	3.12771e-05
37.4937	0.00576872	0.605817	0.0655346	3.88256e-05
37.6942	0.0053338	0.596617	0.0727679	4.59058e-05
37.8947	0.00495766	0.586614	0.0805757	5.23883e-05
38.0952	0.00462564	0.575725	0.0889473	5.88232e-05
38.2957	0.00432796	0.563898	0.0978658	6.652e-05
38.4962	0.00406138	0.551152	0.107318	7.74009e-05
38.6967	0.00382686	0.537597	0.117302	9.3558e-05
38.8972	0.0036245	0.523417	0.12782	0.000116552
39.0977	0.00344949	0.508818	0.138879	0.000146707
39.2982	0.00329169	0.493972	0.150492	0.000182781
39.4987	0.00313922	0.478993	0.162681	0.000222296
39.6992	0.00298354	0.46393	0.175476	0.000262456
39.8997	0.00282255	0.44877	0.188882	0.000301288
40.1003	0.00265979	0.433465	0.202851	0.000338531
40.3008	0.00250056	0.417965	0.217275	0.000375884
40.5013	0.0023483	0.402245	0.232018	0.000416412
40.7018	0.00220364	0.386329	0.246966	0.00046323
40.9023	0.00206555	0.370274	0.262054	0.000518022
41.1028	0.00193248	0.354161	0.277256	0.000580308
41.3033	0.00180247	0.338081	0.292544	0.000647934
41.5038	0.0016732	0.322132	0.30786	0.000718324
41.7043	0.00154306	0.306402	0.323125	0.000789488
41.9048	0.00141273	0.290959	0.338272	0.000860356
42.1053	0.00128557	0.275836	0.353255	0.000930625
42.3058	0.00116569	0.26105	0.368041	0.00100041
42.5063	0.00105521	0.246632	0.382607	0.00106994
42.7068	0.00095325	0.232635	0.396955	0.0011397
42.9073	0.000857587	0.219106	0.411126	0.00121098
43.1078	0.000767115	0.206051	0.42519	0.00128605
43.3083	0.000682603	0.193441	0.439191	0.00136708
43.5088	0.000605123	0.181243	0.453102	0.00145468
43.7093	0.000534131	0.169448	0.466839	0.0015479
43.9098	0.000467405	0.158079	0.480318	0.00164593
44.1103	0.000402791	0.147165	0.493529	0.00174993
44.3108	0.000339896	0.13673	0.506522	0.00186257
44.5113	0.00028024	0.12678	0.519341	0.00198592
44.7118	0.000226097	0.117302	0.53193	0.00212011
44.9123	0.00017921	0.108267	0.544117	0.00226424
45.1128	0.000140229	0.0996363	0.555669	0.00241842
45.3133	0.00010885	0.0913776	0.566384	0.00258443
45.5138	8.41652e-05	0.0834835	0.576162	0.00276525
45.7143	6.49655e-05	0.0759743	0.585038	0.00296547
45.9148	5.00106e-05	0.0688884	0.593158	0.0031936
46.1153	3.83295e-05	0.0622622	0.600707	0.00346352
46.3158	2.93595e-05	0.0561119	0.607828	0.00379211
46.5163	2.27925e-05	0.05043	0.614578	0.00419439
46.7168	1.82854e-05	0.0451956	0.62095	0.00468045
46.9173	1.52997e-05	0.0403885	0.626933	0.00525677
47.1178	1.31626e-05	0.0359975	0.632575	0.00593003
47.3183	1.12612e-05	0.0320169	0.637989	0.00670947
47.5188	9.23807e-06	0.0284358	0.643301	0.00760595
47.7193	7.06924e-06	0.0252268	0.648579	0.00862941
47.9198	4.96815e-06	0.0223459	0.653772	0.00978802
48.1203	3.18773e-06	0.0197443	0.658712	0.0110905
48.3208	1.86609e-06	0.0173837	0.663159	0.01255
48.5213	9.96341e-07	0.0152445	0.66686	0.0141875
48.7218	4.83422e-07	0.0133236	0.669616	0.0160308
48.9223	2.11444e-07	0.0116232	0.671315	0.0181101
49.1228	8.24601e-08	0.0101396	0.671935	0.0204524
49.3233	2.83468e-08	0.00885582	0.671507	0.0230784
49.5238	8.50405e-09	0.00774183	0.670062	0.0260051
49.7243	2.20914e-09	0.00676208	0.667596	0.0292527
49.9248	4.94143e-10	0.00588581	0.664072	0.0328505
50.1253	9.48066e-11	0.00509453	0.659456	0.0368381
50.3258	1.55619e-11	0.00438221	0.653738	0.0412623
50.5263	2.18169e-12	0.00374925	0.646941	0.0461697
50.7268	2.6095e-13	0.0031955	0.639137	0.0515978
50.9273	2.66103e-14	0.00271703	0.630465	0.0575666
51.1278	2.31245e-15	0.00230731	0.621121	0.0640758
51.3283	1.71198e-16	0.00195965	0.611305	0.0711108
51.5288	1.07956e-17	0.00166819	0.601163	0.0786514
51.7293	5.79782e-19	0.0014269	0.59076	0.0866692
51.9298	2.65166e-20	0.0012281	0.580102	0.0951112
52.1303	1.03272e-21	0.00106237	0.569152	0.103887
52.3308	3.4249e-23	0.000920427	0.557844	0.112879
52.5313	9.67165e-25	0.000795521	0.546108	0.121976
52.7318	2.3256e-26	0.00068434	0.533905	0.1311
52.9323	4.76156e-28	0.000586024	0.521245	0.140227
53.1328	8.30115e-30	0.000500369	0.50818	0.149362
53.3333	1.23226e-31	0.000426636	0.494769	0.158522
53.5338	1.55753e-33	0.000363384	0.481038	0.167718
53.7343	1.67627e-35	0.000308987	0.466943	0.176948
53.9348	1.53611e-37	0.000262217	0.452341	0.186204
54.1353	1.19859e-39	0.000222339	0.437009	0.195483
54.3358	7.96324e-42	0.000188676	0.420718	0.204817
54.5363	4.50485e-44	0.000160148	0.403351	0.214296
54.7368	2.1699e-46	0.000135374	0.384978	0.224073
54.9373	8.8996e-49	0.000113261	0.365846	0.234328
55.1378	3.10793e-51	9.34654e-05	0.346294	0.24523
55.3383	9.24147e-54	7.63041e-05	0.326648	0.256908
55.5388	2.33981e-56	6.2229e-05	0.307155	0.269436
55.7393	5.04418e-59	5.13337e-05	0.287971	0.28279
55.9398	9.25914e-62	4.31849e-05	0.269195	0.296781
56.1404	1.44717e-64	3.69664e-05	0.250932	0.310988
56.3409	1.92592e-67	3.17742e-05	0.233328	0.324735
56.5414	2.18237e-70	2.69086e-05	0.216571	0.337154
56.7419	2.10565e-73	2.20447e-05	0.200863	0.347328
56.9424	1.72987e-76	1.722e-05	0.186391	0.354478
57.1429	1.21007e-79	1.26837e-05	0.17331	0.358135
57.3434	7.2074e-83	8.72168e-06	0.161713	0.358263
57.5439	3.65523e-86	5.54009e-06	0.151584	0.355285
57.7444	1.57841e-89	3.21371e-06	0.142737	0.349992
57.9449	5.80358e-93	1.68253e-06	0.13479	0.343349
58.1454	1.81694e-96	7.86254e-07	0.127208	0.336239
58.3459	4.84344e-100	3.24761e-07	0.119428	0.329261
58.5464	1.09935e-103	1.17605e-07	0.111027	0.322645
58.7469	2.12466e-107	3.70937e-08	0.101865	0.316318
58.9474	3.49632e-111	1.0138e-08	0.0921178	0.310067
59.1479	4.89894e-115	2.39141e-09	0.0822169	0.303726
59.3484	5.84469e-119	4.85387e-10	0.072722	0.297304
59.5489	5.93732e-123	8.45769e-11	0.0641983	0.291018
59.7494	5.13557e-127	1.26294e-11	0.0571198	0.285229
59.9499	3.7823e-131	1.61398e-12	0.0517983	0.280335
60.1504	2.37187e-135	1.76343e-13	0.0483307	0.276667
60.3509	1.26648e-139	1.64595e-14	0.0465664	0.274385
60.5514	5.75799e-144	1.31163e-15	0.0461078	0.273364
60.7519	2.22902e-148	8.91935e-17	0.046356	0.273057
60.9524	7.34725e-153	5.17386e-18	0.0466121	0.272418
61.1529	2.06208e-157	2.55932e-19	0.0462248	0.269997
61.3534	4.92782e-162	1.07933e-20	0.0447486	0.264299
61.5539	1.0027e-166	3.8799e-22	0.0420553	0.254318
61.7544	1.73724e-171	1.18863e-23	0.0383422	0.239999
61.9549	2.5628e-176	3.10293e-25	0.0340258	0.222372
62.1554	3.21914e-181	6.90158e-27	0.0295663	0.203231
62.3559	3.44297e-186	1.30778e-28	0.0253106	0.184511
62.5564	3.13541e-191	2.11103e-30	0.0214229	0.167683
62.7569	2.43122e-196	2.90266e-32	0.0179175	0.153453
62.9574	1.60518e-201	3.39952e-34	0.0147493	0.141844
63.1579	9.02382e-207	3.39105e-36	0.0118977	0.132503
63.3584	4.31943e-212	2.88091e-38	0.0093968	0.124991
63.5589	1.76048e-217	2.08443e-40	0.00731366	0.1189
63.7594	6.10947e-223	1.28438e-42	0.00570254	0.113816
63.9599	1.80528e-228	6.73962e-45	0.0045715	0.109258
64.1604	4.54207e-234	3.01166e-47	0.00387436	0.104691
64.3609	9.73043e-240	1.14603e-49	0.00352121	0.0996314
64.5614	1.77492e-245	3.7136e-52	0.00339594	0.0937994
64.7619	2.75672e-251	1.02471e-54	0.0033758	0.0872046
64.9624	3.64566e-257	2.40773e-57	0.0033525	0.0801161
65.1629	4.10513e-263	4.81736e-60	0.0032512	0.0729268
65.3634	3.93592e-269	8.20734e-63	0.00303994	0.0659909
65.5639	3.21317e-275	1.19065e-65	0.00272574	0.0595237
65.7644	2.23352e-281	1.47079e-68	0.00234126	0.0536044
65.9649	1.32195e-287	1.54704e-71	0.00193028	0.0482497
66.1654	6.66203e-294	1.38558e-74	0.00153661	0.043491
66.3659	2.85869e-300	1.05668e-77	0.00119597	0.0393983
66.5664	1.04447e-306	6.86165e-81	0.00092934	0.0360405
66.7669	3.24931552976e-313	3.79395e-84	0.00073887	0.0334159
66.9674	8.607e-320	1.7862e-87	0.000609072	0.0314068
67.1679	0	7.16047e-91	0.000514634	0.0297997
67.3684	0	2.44414e-94	0.000431846	0.0283659
67.5689	0	7.10369e-98	0.000347776	0.0269496
67.7694	0	1.75797e-101	0.000262405	0.0255051
67.9699	0	3.70436e-105	0.000183715	0.0240623
68.1704	0	6.64635e-109	0.000120163	0.0226561
68.3709	0	1.01537e-112	7.5582e-05	0.0212766
68.5714	0	1.32079e-116	4.84545e-05	0.0198766
68.7719	0	1.4629e-120	3.41372e-05	0.0184165
68.9724	0	1.37964e-124	2.75133e-05	0.0168965
69.1729	0	1.10786e-128	2.45431e-05	0.0153437
69.3734	0	7.5748e-133	2.2644e-05	0.0137724
69.5739	0	4.40989e-137	2.04927e-05	0.0121669
69.7744	0	2.18601e-141	1.7698e-05	0.0105122
69.9749	0	9.22668e-146	1.44549e-05	0.0088479
70.1754	0	3.31594e-150	1.11896e-05	0.00729511
70.3759	0	1.0147e-154	8.28401e-06	0.00602766
70.5764	0	2.64384e-159	5.96183e-06	0.00519786
70.7769	0	5.86543e-164	4.29734e-06	0.00485621
70.9774	0	1.10799e-168	3.24257e-06	0.00490745
71.1779	0	1.78211e-173	2.64353e-06	0.00512909
71.3784	0	2.44065e-178	2.29081e-06	0.00525123
71.5789	0	2.84605e-183	2.01726e-06	0.00506455
71.7794	0	2.82584e-188	1.77576e-06	0.00450211
71.9799	0	2.38902e-193	1.6238e-06	0.00365084
72.1805	0	1.71973e-198	1.62263e-06	0.00269045
72.381	0	1.05407e-203	1.74001e-06	0.00180224
72.5815	0	5.50102e-209	1.84376e-06	0.00110118
72.782	0	2.44448e-214	1.79077e-06	0.000618347
72.9825	0	9.24904e-220	1.5298e-06	0.000323917
73.183	0	2.97971e-225	1.12886e-06	0.000163201
73.3835	0	8.17372e-231	7.14633e-07	8.3943e-05
73.584	0	1.90912e-236	3.88269e-07	4.82015e-05
73.7845	0	3.79676e-242	1.85325e-07	3.29221e-05
73.985	0	6.42925e-248	9.11302e-08	2.58562e-05
74.1855	0	9.2699e-254	7.73968e-08	2.12836e-05
74.386	0	1.13804e-259	1.25318e-07	1.70674e-05
74.5865	0	1.18962e-265	2.24498e-07	1.28811e-05
74.787	0	1.05882e-271	3.57618e-07	9.11252e-06
74.9875	0	8.02431e-278	4.89779e-07	6.2013e-06
75.188	0	5.17797e-284	5.77983e-07	4.34444e-06
75.3885	0	2.84497e-290	5.98632e-07	3.46219e-06
75.589	0	1.33096e-296	5.70331e-07	3.27252e-06
75.7895	0	5.30172e-303	5.48308e-07	3.38905e-06
75.99	0	0	5.91165e-07	3.43948e-06
76.1905	0	5.19307386e-316	7.25633e-07	3.19528e-06
76.391	0	1.3e-322	9.3357e-07	2.64985e-06
76.5915	0	0	1.16237e-06	1.98566e-06
76.792	0	0	1.34395e-06	1.44816e-06
76.9925	0	0	1.41402e-06	1.21066e-06
77.193	0	0	1.33468e-06	1.30198e-06
77.3935	0	0	1.11601e-06	1.61091e-06
77.594	0	0	8.17712e-07	1.9447e-06
77.7945	0	0	5.20549e-07	2.11502e-06
77.995	0	0	2.8614e-07	2.01966e-06
78.1955	0	0	1.35248e-07	1.68044e-06
78.396	0	0	5.48177e-08	1.21461e-06
78.5965	0	0	1.90187e-08	7.60975e-07
78.797	0	0	5.64173e-09	4.12347e-07
78.9975	0	0	1.42985e-09	1.92804e-07
79.198	0	0	3.09457e-10	7.76169e-08
79.3985	0	0	5.71725e-11	2.68465e-08
79.599	0	0	9.01438e-12	7.96386e-09
79.7995	0	0	1.21271e-12	2.02301e-09
80	0	0	1.3918e-13	4.39505e-10
