# Supplementary material for: Brominated lipid probes expose structural asymmetries in constricted membranes
Source: Nat Struct Mol Biol. 2023 Jan 9;30(2):167–75. doi: 10.1038/s41594-022-00898-1 (PMC9935397; doi:10.1038/s41594-022-00898-1)
Supplement: Source Data Fig. 6 — Statistical source data. [file 41594_2022_898_MOESM8_ESM.xlsx]

## Sheet: Panel a
Figure 6 Panel a
Contact sites
NoBr			SDPC-Br
r	Intensity		r	Intensity
0.835	-1.28272		0.822	-0.872581
1.67	-1.27944		1.644	-0.871727
2.505	-1.24955		2.466	-0.837429
3.34	-1.20441		3.288	-0.756214
4.175	-1.14841		4.11	-0.708871
5.01	-1.08699		4.932	-0.621679
5.845	-1.03094		5.754	-0.559298
6.68	-0.938759		6.576	-0.477989
7.515	-0.837966		7.398	-0.407448
8.35	-0.715072		8.22	-0.375
9.185	-0.57017		9.042	-0.324905
10.02	-0.410984		9.864	-0.2824
10.855	-0.243126		10.686	-0.227135
11.69	-0.0903502		11.508	-0.148435
12.525	0.0446704		12.33	-0.0319734
13.36	0.164464		13.152	0.120304
14.195	0.265999		13.974	0.313615
15.03	0.358069		14.796	0.535816
15.865	0.445427		15.618	0.734203
16.7	0.517384		16.44	0.891271
17.535	0.58276		17.262	1.03767
18.37	0.646025		18.084	1.13003
19.205	0.706102		18.906	1.20403
20.04	0.742379		19.728	1.25636
20.875	0.762209		20.55	1.29687
21.71	0.754125		21.372	1.32083
22.545	0.716514		22.194	1.33397
23.38	0.667327		23.016	1.33344
24.215	0.613193		23.838	1.32457
25.05	0.556359		24.66	1.31352
25.885	0.502039		25.482	1.28895
26.72	0.440742		26.304	1.24345
27.555	0.362003		27.126	1.16181
28.39	0.265618		27.948	1.02244
29.225	0.157425		28.77	0.849858
30.06	0.0520185		29.592	0.655835
30.895	-0.04069		30.414	0.45555
31.73	-0.10605		31.236	0.2713
32.565	-0.140783		32.058	0.114991
33.4	-0.154367		32.88	-0.0167457
34.235	-0.152724		33.702	-0.141556
35.07	-0.140566		34.524	-0.292884
35.905	-0.121411		35.346	-0.439516
36.74	-0.0921267		36.168	-0.578083
37.575	-0.0554789		36.99	-0.671632
38.41	-0.0165242		37.812	-0.707448
39.245	0.0200566		38.634	-0.684298
40.08	0.0476365		39.456	-0.618596
40.915	0.0715139		40.278	-0.53055
41.75	0.102719		41.1	-0.439421
42.585	0.145082		41.922	-0.348672
43.42	0.20466		42.744	-0.263567
44.255	0.262096		43.566	-0.166224
45.09	0.302049		44.388	-0.0622865
45.925	0.310788		45.21	0.0333966
46.76	0.27913		46.032	0.101755
47.595	0.235118		46.854	0.122581
48.43	0.208553		47.676	0.1324
49.265	0.23466		48.498	0.166603
50.1	0.323903		49.32	0.26537
50.935	0.469918		50.142	0.485104
51.77	0.621998		50.964	0.808871
52.605	0.730093		51.786	1.18686
53.44	0.761777		52.608	1.53653
54.275	0.697055		53.43	1.8064
55.11	0.563141		54.252	1.88102
55.945	0.362863		55.074	1.79516
56.78	0.112791		55.896	1.53843
57.615	-0.108965		56.718	1.15954
58.45	-0.316313		57.54	0.745778
59.285	-0.461457		58.362	0.296584
60.12	-0.496174		59.184	-0.0936907
60.955	-0.394042		60.006	-0.387476
61.79	-0.120299		60.828	-0.512429
62.625	0.265469		61.65	-0.422154
63.46	0.680937		62.472	-0.16333
64.295	1.0464		63.294	0.272438
65.13	1.22458		64.116	0.698814
65.965	1.21906		64.938	1.02884
66.8	1.04734		65.76	1.13269
67.635	0.827796		66.582	0.996632
68.47	0.677147		67.404	0.684962
69.305	0.656339		68.226	0.366129
70.14	0.833265		69.048	0.153843
70.975	1.06703		69.87	0.191319
71.81	1.21221		70.692	0.488899
72.645	1.20949		71.514	0.860342
73.48	0.933656		72.336	1.17087
74.315	0.403605		73.158	1.26191
75.15	-0.211766		73.98	0.999478
75.985	-0.751406		74.802	0.432875
76.82	-1.05077		75.624	-0.246774
77.655	-1.00626		76.446	-0.856214
78.49	-0.585216		77.268	-1.20778
79.325	0.144526		78.09	-1.14317
80.16	1.01796		78.912	-0.67092
80.995	1.8874		79.734	0.148577
81.83	2.54531		80.556	1.11513
82.665	2.8005		81.378	1.98297
83.5	2.657		82.2	2.55128
84.335	2.11164		83.022	2.71551
85.17	1.29324		83.844	2.41589
86.005	0.436926		84.666	1.78966
86.84	-0.317158		85.488	0.932875
87.675	-0.775067		86.31	0.0509013
88.51	-0.859022		87.132	-0.650427
89.345	-0.605278		87.954	-1.01926
90.18	-0.145947		88.776	-1.00446
91.015	0.329372		89.598	-0.678178
91.85	0.659912		90.42	-0.16518
92.685	0.724985		91.242	0.320731
93.52	0.503883		92.064	0.616461
94.355	0.0818898		92.886	0.621015
95.19	-0.360108		93.708	0.332543
96.025	-0.644423		94.53	-0.1074
96.86	-0.61757		95.352	-0.52889
97.695	-0.21656		96.174	-0.737239
98.53	0.490072		96.996	-0.612049
99.365	1.38119		97.818	-0.095778
100.2	2.2429		98.64	0.720209
101.035	2.92334		99.462	1.65925
101.87	3.27798		100.284	2.59431
102.705	3.29338		101.106	3.34454
103.54	2.87118		101.928	3.60954
104.375	2.30971		102.75	3.50759
105.21	1.63427		103.572	3.02334
106.045	1.08573		104.394	2.36822
106.88	0.717152		105.216	1.55735
107.715	0.562673		106.038	0.905123
108.55	0.596674		106.86	0.45925
109.385	0.757235		107.682	0.262856
110.22	0.884995		108.504	0.265939
111.055	0.970165		109.326	0.437476
111.89	0.939526		110.148	0.615797
112.725	0.7874		110.97	0.713093
113.56	0.554104		111.792	0.734915
114.395	0.272137		112.614	0.618311
115.23	-0.0247065		113.436	0.41556
116.065	-0.302343		114.258	0.151613
116.9	-0.526133		115.08	-0.123672
117.735	-0.699706		115.902	-0.3824
118.57	-0.806323		116.724	-0.585579
119.405	-0.852379		117.546	-0.744118
120.24	-0.850602		118.368	-0.845588
121.075	-0.817024		119.19	-0.897865
121.91	-0.763229		120.012	-0.904127
122.745	-0.70896		120.834	-0.875569
123.58	-0.65225		121.656	-0.82111
124.415	-0.597055		122.478	-0.757116
125.25	-0.541287		123.3	-0.696063
126.085	-0.479645		124.122	-0.640797
126.92	-0.411092		124.944	-0.590228
127.755	-0.339696		125.766	-0.545304
128.59	-0.271231		126.588	-0.49407
129.425	-0.213682		127.41	-0.435816
130.26	-0.163774		128.232	-0.370161
131.095	-0.12208		129.054	-0.30166
131.93	-0.0841452		129.876	-0.239421
132.765	-0.04793		130.698	-0.189184
133.6	-0.0130896		131.52	-0.152135
134.435	0.0195005		132.342	-0.124431
135.27	0.0468847		133.164	-0.102609
136.105	0.0660041		133.986	-0.0782258
136.94	0.0791195		134.808	-0.0490987
137.775	0.0881874		135.63	-0.0152751
138.61	0.0954119		136.452	0.0174573
139.445	0.101843		137.274	0.0423624
140.28	0.106267		138.096	0.0551233
141.115	0.1074		138.918	0.0574478
141.95	0.103924		139.74	0.051945
142.785	0.097379		140.562	0.0451139
143.62	0.0901184		141.384	0.0424099
144.455	0.0854943		142.206	0.0468216
145.29	0.0846756		143.028	0.0553131
146.125	0.0872451		143.85	0.0649905
146.96	0.0902008		144.672	0.0718691
147.795	0.0902678		145.494	0.0755693
148.63	0.0854274		146.316	0.0755218
149.465	0.0765397		147.138	0.0735768
150.3	0.0658805		147.96	0.0708254
151.135	0.0579506		148.782	0.0685958
151.97	0.0553193		149.604	0.0655598
152.805	0.0581771		150.426	0.0620019
153.64	0.0641916		151.248	0.0579222
154.475	0.0708187		152.07	0.0537002
155.31	0.074691		152.892	0.052704
156.145	0.0756952		153.714	0.0544592
156.98	0.0737384		154.536	0.0587761
157.815	0.0709732		155.358	0.0629981
158.65	0.0686354		156.18	0.0654175
159.485	0.0666993		157.002	0.0639469
160.32	0.0655201		157.824	0.0599146
161.155	0.0641349		158.646	0.054649
161.99	0.0627137		159.468	0.0512334
162.825	0.0622348		160.29	0.0502846
163.66	0.0638311		161.112	0.0524194
164.495	0.0674717		161.934	0.0541271
165.33	0.0715499		162.756	0.0564042
166.165	0.073965		163.578	0.0551233
167	0.0722606		164.4	0.0512808
167.835	0.065309		165.222	0.0470114
168.67	0.0544233		166.044	0.0428368
169.505	0.0422142		166.866	0.0402751
170.34	0.0326004		167.688	0.0394687
171.175	0.0280536		168.51	0.0404649
172.01	0.0282286		169.332	0.042315
172.845	0.0305716		170.154	0.0453985
173.68	0.0317714		170.976	0.0475806
174.515	0.0298404		171.798	0.0494782
175.35	0.0244645		172.62	0.0483397
176.185	0.0176004		173.442	0.0435958
177.02	0.0126519		174.264	0.0361954
177.855	0.012863		175.086	0.028463
178.69	0.0180947		175.908	0.0231499
179.525	0.0269053		176.73	0.0235768
180.36	0.03569		177.552	0.0305503
181.195	0.0411689		178.374	0.041888
182.03	0.0415551		179.196	0.0530361
182.865	0.0368435		180.018	0.059962
183.7	0.0295366		180.84	0.0590607
184.535	0.0220649		181.662	0.0511385
185.37	0.0165808		182.484	0.0388046
186.205	0.0140474		183.306	0.0276565
187.04	0.0139392		184.128	0.0210626
187.875	0.0148867		184.95	0.0194023
188.71	0.0160144		185.772	0.0219165
189.545	0.0165963		186.594	0.0247628
190.38	0.0166169		187.416	0.0255693
191.215	0.0161998		188.238	0.0220588
192.05	0.0155819		189.06	0.0157495
192.885	0.014413		189.882	0.00863378
193.72	0.0124253		190.704	0.00265655
194.555	0.00962925		191.526	-0.00128083
195.39	0.00633368		192.348	-0.00232448
196.225	0.00390834		193.17	-0.00151803
197.06	0.00315139		193.992	0.000332068
197.895	0.00514418		194.814	0.00336812
198.73	0.00975798		195.636	0.00787476
199.565	0.016241		196.458	0.0136622
200.4	0.0230639		197.28	0.0199715

## Sheet: Panel b
Figure 6 Panel b
Gaps
NoBr			SDPC-Br
r	Intensity		r	Intensity
0.835	-1.25005		0.822	-0.770716
1.67	-1.24005		1.644	-0.734791
2.505	-1.21089		2.466	-0.730038
3.34	-1.23485		3.288	-0.730503
4.175	-1.19137		4.11	-0.762671
5.01	-1.12935		4.932	-0.752628
5.845	-1.00937		5.754	-0.695821
6.68	-0.860875		6.576	-0.583757
7.515	-0.679336		7.398	-0.457813
8.35	-0.515263		8.22	-0.292476
9.185	-0.366025		9.042	-0.161442
10.02	-0.235402		9.864	-0.0489564
10.855	-0.0807981		10.686	0.047908
11.69	0.0609475		11.508	0.104995
12.525	0.195711		12.33	0.187339
13.36	0.326478		13.152	0.303159
14.195	0.435299		13.974	0.442694
15.03	0.514027		14.796	0.621822
15.865	0.565093		15.618	0.798178
16.7	0.602199		16.44	0.959269
17.535	0.647611		17.262	1.10528
18.37	0.697425		18.084	1.22182
19.205	0.75138		18.906	1.30495
20.04	0.782472		19.728	1.35881
20.875	0.783265		20.55	1.38466
21.71	0.75379		21.372	1.38453
22.545	0.707971		22.194	1.36515
23.38	0.660484		23.016	1.32307
24.215	0.623821		23.838	1.26659
25.05	0.595041		24.66	1.20386
25.885	0.560314		25.482	1.12924
26.72	0.497945		26.304	1.04194
27.555	0.395747		27.126	0.931096
28.39	0.265062		27.948	0.784554
29.225	0.127091		28.77	0.613354
30.06	0.00490731		29.592	0.423292
30.895	-0.088759		30.414	0.218548
31.73	-0.1526		31.236	0.014056
32.565	-0.199176		32.058	-0.173221
33.4	-0.241895		32.88	-0.332272
34.235	-0.28982		33.702	-0.465024
35.07	-0.338399		34.524	-0.594972
35.905	-0.36467		35.346	-0.70584
36.74	-0.354866		36.168	-0.799682
37.575	-0.304743		36.99	-0.861855
38.41	-0.222765		37.812	-0.876461
39.245	-0.128182		38.634	-0.83732
40.08	-0.0415911		39.456	-0.738857
40.915	0.0265242		40.278	-0.590821
41.75	0.0825283		41.1	-0.405323
42.585	0.131622		41.922	-0.21352
43.42	0.186133		42.744	-0.0335958
44.255	0.248465		43.566	0.129246
45.09	0.311344		44.388	0.283648
45.925	0.357549		45.21	0.438672
46.76	0.39069		46.032	0.585612
47.595	0.40688		46.854	0.729288
48.43	0.430319		47.676	0.851969
49.265	0.471766		48.498	0.952239
50.1	0.54432		49.32	1.03389
50.935	0.645659		50.142	1.09617
51.77	0.745427		50.964	1.14618
52.605	0.814949		51.786	1.1851
53.44	0.831303		52.608	1.20581
54.275	0.780829		53.43	1.19054
55.11	0.672518		54.252	1.12185
55.945	0.522909		55.074	0.985071
56.78	0.339974		55.896	0.772367
57.615	0.148584		56.718	0.514986
58.45	-0.0450206		57.54	0.243287
59.285	-0.246251		58.362	-0.0283349
60.12	-0.45449		59.184	-0.291907
60.955	-0.67826		60.006	-0.536589
61.79	-0.888692		60.828	-0.757547
62.625	-1.07837		61.65	-0.955712
63.46	-1.22462		62.472	-1.15036
64.295	-1.29719		63.294	-1.28608
65.13	-1.32564		64.116	-1.37704
65.965	-1.25616		64.938	-1.40498
66.8	-1.1517		65.76	-1.3757
67.635	-0.917951		66.582	-1.29327
68.47	-0.616009		67.404	-1.12817
69.305	-0.315314		68.226	-0.99814
70.14	0.0805046		69.048	-0.806176
70.975	0.494336		69.87	-0.529435
71.81	0.799583		70.692	-0.162367
72.645	1.19632		71.514	0.24324
73.48	1.37358		72.336	0.661684
74.315	1.4754		73.158	1.02317
75.15	1.43733		73.98	1.31359
75.985	1.24958		74.802	1.427
76.82	0.987837		75.624	1.32305
77.655	0.705458		76.446	1.09
78.49	0.468635		77.268	0.778027
79.325	0.335829		78.09	0.472405
80.16	0.293697		78.912	0.265583
80.995	0.340067		79.734	0.154307
81.83	0.436498		80.556	0.141964
82.665	0.525175		81.378	0.204203
83.5	0.577333		82.2	0.299815
84.335	0.582338		83.022	0.37925
85.17	0.52587		83.844	0.417035
86.005	0.459145		84.666	0.423819
86.84	0.35171		85.488	0.37296
87.675	0.266308		86.31	0.307306
88.51	0.165396		87.132	0.198601
89.345	0.0736303		87.954	0.0914279
90.18	0.0065757		88.776	-0.010759
91.015	-0.0810968		89.598	-0.123027
91.85	-0.139099		90.42	-0.226338
92.685	-0.184882		91.242	-0.269744
93.52	-0.213368		92.064	-0.329791
94.355	-0.234717		92.886	-0.340247
95.19	-0.280283		93.708	-0.334682
96.025	-0.337019		94.53	-0.348188
96.86	-0.411797		95.352	-0.358174
97.695	-0.499222		96.174	-0.411542
98.53	-0.574114		96.996	-0.487794
99.365	-0.630839		97.818	-0.583819
100.2	-0.651189		98.64	-0.673472
101.035	-0.651153		99.462	-0.737566
101.87	-0.61292		100.284	-0.767785
102.705	-0.546926		101.106	-0.753899
103.54	-0.459531		101.928	-0.664768
104.375	-0.315149		102.75	-0.545417
105.21	-0.188162		103.572	-0.389236
106.045	-0.0232904		104.394	-0.17805
106.88	0.0879042		105.216	-0.00497154
107.715	0.175376		106.038	0.17547
108.55	0.198033		106.86	0.314488
109.385	0.103306		107.682	0.398534
110.22	0.00698764		108.504	0.421912
111.055	-0.165057		109.326	0.312993
111.89	-0.342853		110.148	0.172405
112.725	-0.487842		110.97	-0.00465844
113.56	-0.626766		111.792	-0.234796
114.395	-0.739578		112.614	-0.402813
115.23	-0.810891		113.436	-0.589692
116.065	-0.8488		114.258	-0.708582
116.9	-0.846715		115.08	-0.789995
117.735	-0.825752		115.902	-0.853975
118.57	-0.783208		116.724	-0.875659
119.405	-0.72931		117.546	-0.878093
120.24	-0.672219		118.368	-0.852196
121.075	-0.613857		119.19	-0.80564
121.91	-0.55155		120.012	-0.741286
122.745	-0.489073		120.834	-0.672509
123.58	-0.420572		121.656	-0.603145
124.415	-0.346555		122.478	-0.54222
125.25	-0.272096		123.3	-0.488193
126.085	-0.201854		124.122	-0.43473
126.92	-0.144228		124.944	-0.378136
127.755	-0.0992276		125.766	-0.313705
128.59	-0.0627703		126.588	-0.244146
129.425	-0.0330947		127.41	-0.177751
130.26	-0.00456746		128.232	-0.12092
131.095	0.023723		129.054	-0.0756594
131.93	0.0507518		129.876	-0.0424383
132.765	0.0735067		130.698	-0.0165465
133.6	0.0901905		131.52	0.00712998
134.435	0.100875		132.342	0.0312903
135.27	0.107194		133.164	0.0544165
136.105	0.111241		133.986	0.0729317
136.94	0.114145		134.808	0.0850854
137.775	0.115072		135.63	0.0895683
138.61	0.110901		136.452	0.0881546
139.445	0.10191		137.274	0.0843928
140.28	0.0885221		138.096	0.0787144
141.115	0.0749382		138.918	0.0738093
141.95	0.0655561		139.74	0.0706309
142.785	0.0641864		140.562	0.0695636
143.62	0.0711792		141.384	0.0707732
144.455	0.0828991		142.206	0.0754364
145.29	0.0930484		143.028	0.0814042
146.125	0.0977188		143.85	0.0869165
146.96	0.094516		144.672	0.0891841
147.795	0.0845829		145.494	0.0868311
148.63	0.0718538		146.316	0.0794165
149.465	0.0616014		147.138	0.068259
150.3	0.0555561		147.96	0.0591414
151.135	0.0552781		148.782	0.0547296
151.97	0.0599022		149.604	0.0553843
152.805	0.0658496		150.426	0.0605218
153.64	0.0712513		151.248	0.0662144
154.475	0.0745675		152.07	0.0691651
155.31	0.0763182		152.892	0.0695541
156.145	0.0763903		153.714	0.0680787
156.98	0.0766632		154.536	0.0675285
157.815	0.0768847		155.358	0.069815
158.65	0.0776262		156.18	0.0747391
159.485	0.0789032		157.002	0.080166
160.32	0.0796447		157.824	0.0837002
161.155	0.0793615		158.646	0.083112
161.99	0.07724		159.468	0.0792932
162.825	0.0737384		160.29	0.07426
163.66	0.0689135		161.112	0.0692268
164.495	0.0637745		161.934	0.0664137
165.33	0.0597631		162.756	0.0632116
166.165	0.0574923		163.578	0.0593643
167	0.0562513		164.4	0.0539089
167.835	0.0556385		165.222	0.0473435
168.67	0.0541967		166.044	0.0417505
169.505	0.0510814		166.866	0.0406214
170.34	0.0468229		167.688	0.0449715
171.175	0.042724		168.51	0.0537619
172.01	0.0402266		169.332	0.0640417
172.845	0.0399331		170.154	0.0712619
173.68	0.0414573		170.976	0.07324
174.515	0.043105		171.798	0.0681546
175.35	0.0433574		172.62	0.0581641
176.185	0.0410556		173.442	0.0458254
177.02	0.0365911		174.264	0.0341224
177.855	0.0310762		175.086	0.0250569
178.69	0.026725		175.908	0.0201376
179.525	0.0244387		176.73	0.01963
180.36	0.0243409		177.552	0.0230361
181.195	0.0255922		178.374	0.0294545
182.03	0.0270031		179.196	0.0374004
182.865	0.0280278		180.018	0.0438662
183.7	0.0283316		180.84	0.047723
184.535	0.0283162		181.662	0.0468596
185.37	0.0280793		182.484	0.0411907
186.205	0.0273635		183.306	0.0338805
187.04	0.025036		184.128	0.0265085
187.875	0.0207467		184.95	0.02074
188.71	0.0147168		185.772	0.0174478
189.545	0.00836251		186.594	0.015778
190.38	0.00357879		187.416	0.0133254
191.215	0.00192585		188.238	0.00960152
192.05	0.00339341		189.06	0.00470588
192.885	0.00683316		189.882	0.00056926
193.72	0.0101184		190.704	-0.000555028
194.555	0.0115757		191.526	0.00287951
195.39	0.0105252		192.348	0.00967742
196.225	0.00862513		193.17	0.0175996
197.06	0.00767765		193.992	0.0244165
197.895	0.00939753		194.814	0.0282163
198.73	0.0143048		195.636	0.0283634
199.565	0.020932		196.458	0.027334
200.4	0.0250669		197.28	0.0247059
