# Supplementary material for: Brominated lipid probes expose structural asymmetries in constricted membranes
Source: Nat Struct Mol Biol. 2023 Jan 9;30(2):167–75. doi: 10.1038/s41594-022-00898-1 (PMC9935397; doi:10.1038/s41594-022-00898-1)
Supplement: Source Data Extended Data Fig. 1 — Statistical source data. [file 41594_2022_898_MOESM9_ESM.xlsx]

## Sheet: Panel g
ED Figure 1 Panel g
Time (ns)	SDPC fraction	POPS fraction	CHOL fraction	PIP2 fraction
0	0.59761	0.163347	0.189243	0.0498008
12	0.59761	0.163347	0.189243	0.0498008
24	0.591633	0.167331	0.191235	0.0498008
36	0.580392	0.164706	0.205882	0.0490196
48	0.599598	0.171026	0.179074	0.0503018
60	0.584	0.172	0.194	0.05
72	0.576699	0.165049	0.209709	0.0485437
84	0.571984	0.16537	0.214008	0.0486381
96	0.577381	0.166667	0.206349	0.0496032
108	0.594433	0.16501	0.190855	0.0497018
120	0.594059	0.166337	0.190099	0.049505
132	0.59481	0.163673	0.193613	0.0479042
144	0.59596	0.167677	0.187879	0.0484848
156	0.606	0.166	0.182	0.046
168	0.591919	0.165657	0.19798	0.0444444
180	0.589641	0.169323	0.195219	0.0458167
192	0.584677	0.167339	0.201613	0.046371
204	0.589537	0.171026	0.193159	0.0462777
216	0.592445	0.17495	0.186879	0.0457256
228	0.578218	0.172277	0.20396	0.0455446
240	0.590361	0.172691	0.190763	0.0461847
252	0.59481	0.171657	0.187625	0.0459082
264	0.583166	0.172345	0.198397	0.0460922
276	0.579882	0.169625	0.205128	0.0453649
288	0.578629	0.171371	0.203629	0.046371
300	0.588822	0.171657	0.193613	0.0459082
312	0.59332	0.165029	0.196464	0.0451866
324	0.576699	0.165049	0.213592	0.0446602
336	0.577299	0.164384	0.213307	0.0450098
348	0.580583	0.163107	0.21165	0.0446602
360	0.582834	0.167665	0.203593	0.0459082
372	0.590361	0.168675	0.194779	0.0461847
384	0.59127	0.166667	0.196429	0.0456349
396	0.583497	0.168959	0.202358	0.0451866
408	0.578641	0.170874	0.205825	0.0446602
420	0.576846	0.171657	0.205589	0.0459082
432	0.583333	0.158915	0.213178	0.0445736
444	0.59127	0.166667	0.198413	0.0436508
456	0.586	0.164	0.208	0.042
468	0.589069	0.168016	0.198381	0.0445344
480	0.586207	0.166329	0.20284	0.0446247
492	0.587649	0.167331	0.201195	0.0438247
504	0.58517	0.170341	0.200401	0.0440882
516	0.589844	0.166016	0.201172	0.0429688
528	0.599602	0.165339	0.191235	0.0438247
540	0.596741	0.167006	0.191446	0.0448065
552	0.587649	0.163347	0.205179	0.0438247
564	0.599206	0.164683	0.19246	0.0436508
576	0.601594	0.165339	0.189243	0.0438247
588	0.606061	0.165657	0.183838	0.0444444
600	0.596838	0.160079	0.201581	0.041502
612	0.609218	0.166333	0.182365	0.0420842
624	0.594862	0.167984	0.193676	0.0434783
636	0.599593	0.176829	0.180894	0.0426829
648	0.588933	0.173913	0.195652	0.041502
660	0.603206	0.176353	0.178357	0.0420842
672	0.603206	0.170341	0.184369	0.0420842
684	0.600791	0.166008	0.1917	0.041502
696	0.600791	0.166008	0.1917	0.041502
708	0.617234	0.166333	0.174349	0.0420842
720	0.616327	0.173469	0.167347	0.0428571
732	0.618661	0.170385	0.168357	0.0425963
744	0.593429	0.172485	0.190965	0.0431211
756	0.602434	0.172414	0.182556	0.0425963
768	0.611336	0.17004	0.178138	0.0404858
780	0.60241	0.170683	0.184739	0.0421687
792	0.602362	0.163386	0.192913	0.0413386
804	0.607646	0.162978	0.187123	0.0422535
816	0.623246	0.162325	0.172345	0.0420842
828	0.599606	0.159763	0.199211	0.0414201
840	0.599598	0.167002	0.191147	0.0422535
852	0.59144	0.163424	0.20428	0.040856
864	0.589041	0.164384	0.205479	0.0410959
876	0.602794	0.163673	0.191617	0.0419162
888	0.590909	0.164032	0.203557	0.041502
900	0.602386	0.168986	0.186879	0.0417495
912	0.587084	0.168297	0.203523	0.0410959
924	0.596386	0.170683	0.188755	0.0441767
936	0.592369	0.168675	0.194779	0.0441767
948	0.606362	0.163022	0.186879	0.0437376
960	0.59596	0.165657	0.193939	0.0444444
972	0.606426	0.162651	0.186747	0.0441767
984	0.59919	0.163968	0.192308	0.0445344
996	0.59802	0.162376	0.19604	0.0435644
1008	0.59802	0.160396	0.19802	0.0435644
1020	0.58317	0.152642	0.221135	0.0430528
1032	0.603659	0.160569	0.191057	0.0447154
1044	0.603659	0.158537	0.193089	0.0447154
1056	0.606426	0.162651	0.186747	0.0441767
1068	0.600798	0.161677	0.193613	0.0439122
1080	0.596421	0.16501	0.194831	0.0437376
1092	0.592157	0.164706	0.2	0.0431373
1104	0.595238	0.164683	0.196429	0.0436508
1116	0.59802	0.162376	0.19604	0.0435644
1128	0.597194	0.172345	0.186373	0.0440882
1140	0.59519	0.170341	0.190381	0.0440882
1152	0.59252	0.167323	0.19685	0.0433071
1164	0.606719	0.164032	0.185771	0.0434783
1176	0.609407	0.169734	0.175869	0.0449898
1188	0.583333	0.164683	0.208333	0.0436508
1200	0.598394	0.164659	0.192771	0.0441767
1212	0.596	0.16	0.2	0.044
1224	0.606122	0.163265	0.185714	0.044898
1236	0.595618	0.161355	0.199203	0.0438247
1248	0.571977	0.15547	0.232246	0.0403071
1260	0.596078	0.160784	0.2	0.0431373
1272	0.605578	0.165339	0.185259	0.0438247
1284	0.614	0.164	0.178	0.044
1296	0.574219	0.166016	0.216797	0.0429688
1308	0.595285	0.166994	0.194499	0.043222
1320	0.576172	0.164062	0.216797	0.0429688
1332	0.588822	0.167665	0.199601	0.0439122
1344	0.588957	0.171779	0.194274	0.0449898
1356	0.575099	0.167984	0.215415	0.041502
1368	0.599602	0.171315	0.187251	0.0418327
1380	0.582505	0.170974	0.204771	0.0417495
1392	0.572816	0.172816	0.213592	0.0407767
1404	0.568932	0.170874	0.219417	0.0407767
1416	0.580392	0.17451	0.203922	0.0411765
1428	0.583497	0.172888	0.202358	0.0412574
1440	0.58517	0.176353	0.196393	0.0420842
1452	0.576471	0.170588	0.211765	0.0411765
1464	0.59841	0.170974	0.188867	0.0417495
1476	0.593186	0.172345	0.194389	0.0400802
1488	0.596774	0.173387	0.189516	0.0403226
1500	0.586558	0.177189	0.193483	0.0427699
1512	0.579882	0.17357	0.205128	0.0414201
1524	0.578529	0.17495	0.206759	0.0397614
1536	0.58483	0.173653	0.199601	0.0419162
1548	0.595573	0.17505	0.187123	0.0422535
1560	0.583658	0.169261	0.206226	0.040856
1572	0.575397	0.174603	0.208333	0.0416667
1584	0.585317	0.180556	0.19246	0.0416667
1596	0.586957	0.179842	0.1917	0.041502
1608	0.596806	0.179641	0.181637	0.0419162
1620	0.596421	0.176938	0.184891	0.0417495
1632	0.582834	0.175649	0.199601	0.0419162
1644	0.58498	0.177866	0.195652	0.041502
1656	0.581489	0.185111	0.191147	0.0422535
1668	0.58	0.184	0.194	0.042
1680	0.576846	0.185629	0.195609	0.0419162
1692	0.570874	0.180583	0.207767	0.0407767
1704	0.585657	0.183267	0.189243	0.0418327
1716	0.579568	0.182711	0.196464	0.0412574
1728	0.581633	0.193878	0.181633	0.0428571
1740	0.578	0.19	0.19	0.042
1752	0.571142	0.190381	0.196393	0.0420842
1764	0.573146	0.190381	0.194389	0.0420842
1776	0.56917	0.187747	0.201581	0.041502
1788	0.577778	0.191919	0.187879	0.0424242
1800	0.565476	0.190476	0.202381	0.0416667
1812	0.588119	0.190099	0.180198	0.0415842
1824	0.564706	0.188235	0.205882	0.0411765
1836	0.56487	0.191617	0.201597	0.0419162
1848	0.565815	0.18664	0.206287	0.0412574
1860	0.558594	0.181641	0.21875	0.0410156
1872	0.560396	0.184158	0.213861	0.0415842
1884	0.570866	0.185039	0.202756	0.0413386
1896	0.564961	0.185039	0.208661	0.0413386
1908	0.561265	0.183794	0.213439	0.041502
1920	0.561024	0.185039	0.212598	0.0413386
1932	0.562	0.188	0.208	0.042
1944	0.563126	0.184369	0.210421	0.0420842
1956	0.572277	0.186139	0.2	0.0415842
1968	0.560078	0.180233	0.218992	0.0406977
1980	0.566075	0.187377	0.205128	0.0414201
1992	0.561753	0.187251	0.209163	0.0418327
2004	0.567194	0.187747	0.203557	0.041502
2016	0.565815	0.188605	0.204322	0.0412574
2028	0.540594	0.190099	0.227723	0.0415842
2040	0.560636	0.192843	0.204771	0.0417495
2052	0.56917	0.193676	0.195652	0.041502
2064	0.563126	0.198397	0.196393	0.0420842
2076	0.577465	0.199195	0.181087	0.0422535
2088	0.578093	0.194726	0.184584	0.0425963
2100	0.56746	0.19246	0.198413	0.0416667
2112	0.57	0.196	0.192	0.042
2124	0.572301	0.201629	0.183299	0.0427699
2136	0.576923	0.194332	0.186235	0.0425101
2148	0.568317	0.188119	0.20198	0.0415842
2160	0.572854	0.185629	0.199601	0.0419162
2172	0.576238	0.186139	0.19604	0.0415842
2184	0.584158	0.186139	0.188119	0.0415842
2196	0.585859	0.183838	0.187879	0.0424242
2208	0.568	0.188	0.202	0.042
2220	0.570588	0.182353	0.205882	0.0411765
2232	0.574803	0.187008	0.194882	0.0433071
2244	0.567134	0.188377	0.200401	0.0440882
2256	0.561508	0.19246	0.204365	0.0416667
2268	0.575397	0.188492	0.194444	0.0416667
2280	0.570565	0.189516	0.197581	0.0423387
2292	0.564706	0.186275	0.207843	0.0411765
2304	0.571429	0.185111	0.201207	0.0422535
2316	0.576	0.188	0.194	0.042
2328	0.575397	0.18254	0.200397	0.0416667
2340	0.583166	0.184369	0.190381	0.0420842
2352	0.568898	0.183071	0.206693	0.0413386
2364	0.573099	0.183236	0.202729	0.0409357
2376	0.593186	0.186373	0.178357	0.0420842
2388	0.595142	0.188259	0.176113	0.0404858
2400	0.588353	0.184739	0.186747	0.0401606
2412	0.59481	0.181637	0.183633	0.0399202
2424	0.598	0.178	0.184	0.04
2436	0.587084	0.174168	0.199609	0.0391389
2448	0.593561	0.177062	0.189135	0.0402414
2460	0.59	0.18	0.19	0.04
2472	0.587649	0.183267	0.189243	0.0398406
2484	0.592079	0.184158	0.184158	0.039604
2496	0.593186	0.182365	0.184369	0.0400802
2508	0.59481	0.183633	0.181637	0.0399202
2520	0.592	0.182	0.186	0.04
2532	0.588353	0.182731	0.188755	0.0401606
2544	0.590909	0.179842	0.189723	0.0395257
2556	0.576772	0.181102	0.202756	0.0393701
2568	0.582	0.184	0.194	0.04
2580	0.590818	0.177645	0.191617	0.0399202
2592	0.592292	0.176471	0.190669	0.040568
2604	0.599198	0.180361	0.180361	0.0400802
2616	0.585859	0.179798	0.193939	0.040404
2628	0.593939	0.179798	0.185859	0.040404
2640	0.589286	0.180556	0.190476	0.0396825
2652	0.588353	0.180723	0.190763	0.0401606
2664	0.576846	0.179641	0.203593	0.0399202
2676	0.566929	0.183071	0.21063	0.0393701
2688	0.573674	0.182711	0.204322	0.0392927
2700	0.570874	0.178641	0.21165	0.038835
2712	0.59761	0.177291	0.185259	0.0398406
2724	0.585462	0.172888	0.202358	0.0392927
2736	0.579256	0.176125	0.205479	0.0391389
2748	0.588235	0.17451	0.198039	0.0392157
2760	0.587649	0.179283	0.193227	0.0398406
2772	0.604124	0.181443	0.173196	0.0412371
2784	0.590196	0.17451	0.194118	0.0411765
2796	0.59596	0.179798	0.183838	0.040404
2808	0.591633	0.179283	0.189243	0.0398406
2820	0.582661	0.177419	0.199597	0.0403226
2832	0.583166	0.174349	0.202405	0.0400802
2844	0.598394	0.172691	0.188755	0.0401606
2856	0.6	0.174	0.186	0.04
2868	0.59761	0.173307	0.189243	0.0398406
2880	0.590998	0.166341	0.203523	0.0391389
2892	0.586614	0.169291	0.204724	0.0393701
2904	0.590457	0.170974	0.198807	0.0397614
2916	0.594	0.168	0.198	0.04
2928	0.594059	0.168317	0.19802	0.039604
2940	0.593254	0.164683	0.202381	0.0396825
2952	0.602823	0.16129	0.195565	0.0403226
2964	0.609562	0.163347	0.187251	0.0398406
2976	0.604839	0.167339	0.1875	0.0403226
2988	0.602434	0.170385	0.186613	0.040568
3000	0.583333	0.166667	0.210317	0.0396825
3012	0.594	0.164	0.202	0.04
3024	0.598377	0.166329	0.194726	0.040568
3036	0.606061	0.169697	0.183838	0.040404
3048	0.601215	0.172065	0.186235	0.0404858
3060	0.598377	0.176471	0.184584	0.040568
3072	0.595238	0.172619	0.19246	0.0396825
3084	0.60161	0.177062	0.181087	0.0402414
3096	0.586481	0.172962	0.200795	0.0397614
3108	0.596838	0.171937	0.1917	0.0395257
3120	0.585317	0.168651	0.206349	0.0396825
3132	0.609658	0.171026	0.179074	0.0402414
3144	0.59127	0.164683	0.204365	0.0396825
3156	0.600406	0.170385	0.188641	0.040568
3168	0.604418	0.166667	0.188755	0.0401606
3180	0.602434	0.172414	0.184584	0.040568
3192	0.597561	0.170732	0.191057	0.0406504
3204	0.598	0.164	0.198	0.04
3216	0.59596	0.169697	0.193939	0.040404
3228	0.600798	0.171657	0.187625	0.0399202
3240	0.589641	0.167331	0.203187	0.0398406
3252	0.601202	0.166333	0.192385	0.0400802
3264	0.589391	0.1611	0.210216	0.0392927
3276	0.603622	0.16499	0.191147	0.0402414
3288	0.591716	0.167653	0.201183	0.0394477
3300	0.580838	0.167665	0.211577	0.0399202
3312	0.592079	0.170297	0.19802	0.039604
3324	0.595483	0.176591	0.186858	0.0410678
3336	0.591182	0.172345	0.196393	0.0400802
3348	0.60161	0.177062	0.181087	0.0402414
3360	0.587302	0.176587	0.196429	0.0396825
3372	0.592814	0.177645	0.189621	0.0399202
3384	0.576238	0.176238	0.209901	0.0376238
3396	0.586139	0.176238	0.2	0.0376238
3408	0.591837	0.183673	0.185714	0.0387755
3420	0.595573	0.179074	0.187123	0.0382294
3432	0.600798	0.175649	0.185629	0.0379242
3444	0.591182	0.174349	0.196393	0.0380762
3456	0.595573	0.17505	0.191147	0.0382294
3468	0.603586	0.173307	0.185259	0.0378486
3480	0.6	0.176	0.186	0.038
3492	0.583838	0.165657	0.212121	0.0383838
3504	0.583004	0.166008	0.213439	0.0375494
3516	0.59252	0.165354	0.204724	0.0374016
3528	0.611336	0.168016	0.182186	0.0384615
3540	0.605691	0.168699	0.186992	0.0386179
3552	0.594433	0.168986	0.198807	0.0377734
3564	0.597586	0.171026	0.193159	0.0382294
3576	0.608434	0.172691	0.180723	0.0381526
3588	0.582353	0.168627	0.211765	0.0372549
3600	0.586408	0.168932	0.209709	0.0349515
3612	0.60521	0.172345	0.186373	0.0360721
3624	0.603272	0.175869	0.184049	0.0368098
3636	0.59761	0.175299	0.191235	0.0358566
3648	0.594059	0.174257	0.194059	0.0376238
3660	0.593561	0.177062	0.191147	0.0382294
3672	0.582353	0.176471	0.203922	0.0372549
3684	0.592445	0.176938	0.192843	0.0377734
3696	0.591182	0.178357	0.192385	0.0380762
3708	0.576998	0.175439	0.210526	0.037037
3720	0.59604	0.174257	0.192079	0.0376238
3732	0.590818	0.171657	0.199601	0.0379242
3744	0.591182	0.172345	0.198397	0.0380762
3756	0.586694	0.179435	0.195565	0.0383065
3768	0.596838	0.175889	0.189723	0.0375494
3780	0.587174	0.180361	0.194389	0.0380762
3792	0.585859	0.181818	0.193939	0.0383838
3804	0.592814	0.177645	0.193613	0.0359281
3816	0.600806	0.177419	0.185484	0.0362903
3828	0.58517	0.180361	0.198397	0.0360721
3840	0.581532	0.182711	0.200393	0.0353635
3852	0.569721	0.185259	0.209163	0.0358566
3864	0.584337	0.184739	0.194779	0.0361446
3876	0.600815	0.185336	0.177189	0.0366599
3888	0.59481	0.183633	0.185629	0.0359281
3900	0.575758	0.185859	0.20202	0.0363636
3912	0.591182	0.184369	0.188377	0.0360721
3924	0.575937	0.18146	0.207101	0.035503
3936	0.589286	0.18254	0.19246	0.0357143
3948	0.586826	0.179641	0.197605	0.0359281
3960	0.577909	0.179487	0.207101	0.035503
3972	0.582996	0.184211	0.196356	0.0364372
3984	0.590457	0.176938	0.196819	0.0357853
3996	0.604888	0.185336	0.175153	0.0346232
4008	0.611452	0.184049	0.167689	0.0368098
4020	0.595528	0.182927	0.184959	0.0365854
4032	0.597194	0.184369	0.182365	0.0360721
4044	0.578529	0.184891	0.200795	0.0357853
4056	0.578842	0.179641	0.205589	0.0359281
4068	0.582485	0.189409	0.191446	0.0366599
4080	0.579365	0.186508	0.198413	0.0357143
4092	0.583333	0.190476	0.190476	0.0357143
4104	0.579158	0.190381	0.194389	0.0360721
4116	0.578947	0.192308	0.192308	0.0364372
4128	0.592079	0.190099	0.182178	0.0356436
4140	0.586345	0.196787	0.180723	0.0361446
4152	0.587525	0.195171	0.181087	0.0362173
4164	0.581818	0.193939	0.187879	0.0363636
4176	0.575342	0.183953	0.205479	0.035225
4188	0.568359	0.183594	0.212891	0.0351562
4200	0.579365	0.190476	0.194444	0.0357143
4212	0.584466	0.184466	0.196117	0.0349515
4224	0.599198	0.188377	0.176353	0.0360721
4236	0.584016	0.192623	0.186475	0.0368852
4248	0.577465	0.189135	0.197183	0.0362173
4260	0.58502	0.190283	0.188259	0.0364372
4272	0.577909	0.185404	0.201183	0.035503
4284	0.574257	0.182178	0.207921	0.0356436
4296	0.577909	0.18146	0.205128	0.035503
4308	0.57393	0.177043	0.214008	0.0350195
4320	0.583012	0.177606	0.204633	0.034749
4332	0.596349	0.180527	0.186613	0.0365112
4344	0.606855	0.177419	0.179435	0.0362903
4356	0.597194	0.176353	0.190381	0.0360721
4368	0.59798	0.181818	0.183838	0.0363636
4380	0.583004	0.177866	0.203557	0.0355731
4392	0.586826	0.177645	0.199601	0.0359281
4404	0.604	0.176	0.184	0.036
4416	0.609218	0.174349	0.180361	0.0360721
4428	0.600806	0.179435	0.183468	0.0362903
4440	0.613963	0.178645	0.170431	0.036961
4452	0.613682	0.179074	0.171026	0.0362173
4464	0.595618	0.175299	0.193227	0.0358566
4476	0.591356	0.172888	0.200393	0.0353635
4488	0.60499	0.178794	0.178794	0.037422
4500	0.600406	0.176471	0.186613	0.0365112
4512	0.596457	0.173228	0.194882	0.0354331
4524	0.592814	0.175649	0.195609	0.0359281
4536	0.592	0.176	0.196	0.036
4548	0.590726	0.175403	0.199597	0.0342742
4560	0.589744	0.17357	0.203156	0.0335306
4572	0.599602	0.177291	0.191235	0.0318725
4584	0.596838	0.177866	0.193676	0.0316206
4596	0.59375	0.177734	0.197266	0.03125
4608	0.59127	0.174603	0.202381	0.031746
4620	0.597222	0.174603	0.196429	0.031746
4632	0.594542	0.173489	0.20078	0.0311891
4644	0.607495	0.17357	0.187377	0.0315582
4656	0.612121	0.177778	0.177778	0.0323232
4668	0.602	0.174	0.194	0.03
4680	0.607803	0.178645	0.180698	0.0328542
4692	0.606855	0.175403	0.185484	0.0322581
4704	0.596774	0.181452	0.189516	0.0322581
4716	0.590998	0.172211	0.207436	0.0293542
4728	0.614141	0.177778	0.177778	0.030303
4740	0.612326	0.176938	0.180915	0.0298211
4752	0.603175	0.174603	0.19246	0.0297619
4764	0.598039	0.172549	0.2	0.0294118
4776	0.594433	0.17495	0.200795	0.0298211
4788	0.604508	0.17418	0.190574	0.0307377
4800	0.59596	0.173737	0.2	0.030303
4812	0.598	0.178	0.194	0.03
4824	0.590818	0.173653	0.205589	0.0299401
4836	0.586957	0.179842	0.203557	0.0296443
4848	0.60202	0.183838	0.183838	0.030303
4860	0.58483	0.183633	0.201597	0.0299401
4872	0.596349	0.184584	0.188641	0.030426
4884	0.590909	0.175889	0.203557	0.0296443
4896	0.603206	0.180361	0.186373	0.0300601
4908	0.581028	0.175889	0.213439	0.0296443
4920	0.572854	0.185629	0.211577	0.0299401
4932	0.582834	0.187625	0.199601	0.0299401
4944	0.587879	0.183838	0.19798	0.030303
4956	0.596806	0.183633	0.189621	0.0299401
4968	0.594378	0.184739	0.190763	0.0301205
4980	0.590361	0.184739	0.194779	0.0301205
4992	0.577075	0.183794	0.209486	0.0296443
5004	0.581712	0.178988	0.210117	0.0291829
5016	0.590099	0.182178	0.19802	0.029703
5028	0.588119	0.188119	0.194059	0.029703
5040	0.568588	0.190855	0.210736	0.0298211
5052	0.597194	0.190381	0.182365	0.0300601
5064	0.581489	0.187123	0.201207	0.0301811
5076	0.588353	0.184739	0.196787	0.0301205
5088	0.586345	0.186747	0.196787	0.0301205
5100	0.6	0.188	0.182	0.03
5112	0.609658	0.189135	0.171026	0.0301811
5124	0.596078	0.182353	0.192157	0.0294118
5136	0.592	0.19	0.188	0.03
5148	0.591716	0.183432	0.195266	0.0295858
5160	0.592445	0.182903	0.194831	0.0298211
5172	0.588822	0.183633	0.197605	0.0299401
5184	0.593625	0.185259	0.191235	0.0298805
5196	0.59761	0.181275	0.191235	0.0298805
5208	0.57874	0.181102	0.21063	0.0295276
5220	0.595238	0.18254	0.19246	0.0297619
5232	0.594433	0.178926	0.196819	0.0298211
5244	0.590457	0.176938	0.202783	0.0298211
5256	0.604	0.174	0.192	0.03
5268	0.606491	0.178499	0.184584	0.030426
5280	0.61157	0.183884	0.173554	0.0309917
5292	0.590361	0.186747	0.192771	0.0301205
5304	0.6	0.187755	0.181633	0.0306122
5316	0.596421	0.182903	0.190855	0.0298211
5328	0.59604	0.180198	0.194059	0.029703
5340	0.60161	0.185111	0.183099	0.0301811
5352	0.594378	0.184739	0.190763	0.0301205
5364	0.604462	0.184584	0.180527	0.030426
5376	0.591919	0.183838	0.193939	0.030303
5388	0.585317	0.184524	0.200397	0.0297619
5400	0.588469	0.178926	0.202783	0.0298211
5412	0.602386	0.176938	0.190855	0.0298211
5424	0.588	0.176	0.206	0.03
5436	0.597194	0.184369	0.188377	0.0300601
5448	0.59761	0.185259	0.187251	0.0298805
5460	0.603622	0.185111	0.183099	0.028169
5472	0.586826	0.189621	0.195609	0.0279441
5484	0.581349	0.190476	0.200397	0.0277778
5496	0.579365	0.19246	0.200397	0.0277778
5508	0.584795	0.189084	0.19883	0.0272904
5520	0.58317	0.191781	0.197652	0.0273973
5532	0.574553	0.194831	0.202783	0.027833
5544	0.581489	0.199195	0.191147	0.028169
5556	0.570039	0.188716	0.214008	0.0272374
5568	0.580392	0.190196	0.201961	0.027451
5580	0.573441	0.195171	0.203219	0.028169
5592	0.577909	0.189349	0.205128	0.0276134
5604	0.576238	0.190099	0.205941	0.0277228
5616	0.59	0.196	0.186	0.028
5628	0.579268	0.20122	0.191057	0.0284553
5640	0.579681	0.199203	0.193227	0.0278884
5652	0.575342	0.189824	0.209393	0.0254403
5664	0.586694	0.193548	0.193548	0.0262097
5676	0.590457	0.190855	0.192843	0.0258449
5688	0.595876	0.197938	0.179381	0.0268041
5700	0.580972	0.194332	0.198381	0.0263158
5712	0.573386	0.183953	0.217221	0.0254403
5724	0.590361	0.188755	0.194779	0.0261044
5736	0.581028	0.187747	0.205534	0.0256917
5748	0.581349	0.188492	0.204365	0.0257937
5760	0.581818	0.193939	0.19798	0.0262626
5772	0.585657	0.193227	0.195219	0.0258964
5784	0.589641	0.189243	0.195219	0.0258964
5796	0.60161	0.189135	0.183099	0.0261569
5808	0.588353	0.188755	0.196787	0.0261044
5820	0.576	0.19	0.208	0.026
5832	0.579051	0.183794	0.211462	0.0256917
5844	0.596349	0.186613	0.192698	0.0243408
5856	0.587302	0.18254	0.206349	0.0238095
5868	0.602823	0.185484	0.1875	0.0241935
5880	0.604839	0.185484	0.185484	0.0241935
5892	0.611336	0.188259	0.176113	0.0242915
5904	0.594912	0.178082	0.203523	0.0234834
5916	0.603239	0.186235	0.186235	0.0242915
5928	0.59841	0.17495	0.202783	0.0238569
5940	0.619632	0.182004	0.173824	0.0245399
5952	0.62423	0.186858	0.164271	0.0246407
5964	0.615538	0.179283	0.181275	0.0239044
5976	0.62069	0.182556	0.172414	0.0243408
5988	0.586481	0.186879	0.202783	0.0238569
6000	0.602823	0.189516	0.183468	0.0241935
6012	0.603659	0.191057	0.180894	0.0243902
6024	0.59481	0.185629	0.195609	0.0239521
6036	0.594862	0.183794	0.197628	0.0237154
6048	0.602794	0.183633	0.189621	0.0239521
6060	0.612705	0.180328	0.182377	0.0245902
6072	0.603239	0.180162	0.192308	0.0242915
6084	0.59761	0.179283	0.199203	0.0239044
6096	0.607214	0.178357	0.190381	0.0240481
6108	0.60198	0.176238	0.2	0.0217822
6120	0.591356	0.176817	0.210216	0.021611
6132	0.615702	0.183884	0.177686	0.0227273
6144	0.602	0.174	0.202	0.022
6156	0.612121	0.175758	0.189899	0.0222222
6168	0.608961	0.177189	0.191446	0.0224033
6180	0.614919	0.175403	0.1875	0.0221774
6192	0.61167	0.177062	0.189135	0.0221328
6204	0.616	0.178	0.184	0.022
6216	0.60396	0.178218	0.19604	0.0217822
6228	0.609658	0.181087	0.187123	0.0221328
6240	0.618661	0.178499	0.180527	0.0223124
6252	0.612	0.178	0.188	0.022
6264	0.599598	0.177062	0.201207	0.0221328
6276	0.610778	0.177645	0.189621	0.0219561
6288	0.6	0.174257	0.20396	0.0217822
6300	0.600394	0.173228	0.204724	0.0216535
6312	0.608696	0.171937	0.197628	0.0217391
6324	0.607287	0.180162	0.190283	0.0222672
6336	0.602386	0.172962	0.202783	0.0218688
6348	0.602	0.174	0.202	0.022
6360	0.607495	0.17357	0.197239	0.0216963
6372	0.602	0.176	0.2	0.022
6384	0.615854	0.178862	0.182927	0.0223577
6396	0.618852	0.180328	0.178279	0.022541
6408	0.612245	0.177551	0.187755	0.022449
6420	0.594542	0.17154	0.212476	0.0214425
6432	0.608782	0.175649	0.193613	0.0219561
6444	0.595238	0.174603	0.208333	0.0218254
6456	0.599198	0.176353	0.202405	0.0220441
6468	0.615854	0.182927	0.180894	0.0203252
6480	0.623722	0.179959	0.175869	0.0204499
6492	0.61523	0.180361	0.184369	0.0200401
6504	0.608163	0.183673	0.187755	0.0204082
6516	0.600806	0.185484	0.193548	0.0201613
6528	0.613306	0.191268	0.174636	0.02079
6540	0.61807	0.174538	0.188912	0.0184805
6552	0.615071	0.173116	0.191446	0.0203666
6564	0.615071	0.179226	0.185336	0.0203666
6576	0.610887	0.181452	0.1875	0.0201613
6588	0.617886	0.178862	0.184959	0.0182927
6600	0.627049	0.178279	0.17623	0.0184426
6612	0.618	0.178	0.186	0.018
6624	0.617234	0.174349	0.190381	0.0180361
6636	0.626016	0.166667	0.189024	0.0182927
6648	0.640082	0.171779	0.169734	0.0184049
6660	0.616935	0.169355	0.195565	0.0181452
6672	0.632114	0.168699	0.180894	0.0182927
6684	0.629482	0.167331	0.185259	0.0179283
6696	0.616633	0.170385	0.194726	0.0182556
6708	0.612903	0.175403	0.193548	0.0181452
6720	0.62963	0.17284	0.179012	0.0185185
6732	0.614604	0.172414	0.194726	0.0182556
6744	0.635802	0.174897	0.170782	0.0185185
6756	0.638604	0.174538	0.168378	0.0184805
6768	0.618474	0.172691	0.190763	0.0180723
6780	0.622222	0.175758	0.183838	0.0181818
6792	0.61829	0.172962	0.190855	0.0178926
6804	0.60479	0.167665	0.209581	0.0179641
6816	0.616935	0.173387	0.191532	0.0181452
6828	0.613636	0.179752	0.188017	0.018595
6840	0.599198	0.174349	0.208417	0.0180361
6852	0.614314	0.17495	0.192843	0.0178926
6864	0.60757	0.175299	0.199203	0.0179283
6876	0.619919	0.180894	0.180894	0.0182927
6888	0.616495	0.189691	0.17732	0.0164948
6900	0.597633	0.187377	0.199211	0.0157791
6912	0.60161	0.187123	0.195171	0.0160966
6924	0.592445	0.190855	0.200795	0.0159046
6936	0.602386	0.192843	0.188867	0.0159046
6948	0.606426	0.194779	0.182731	0.0160643
6960	0.597166	0.198381	0.190283	0.01417
6972	0.599602	0.199203	0.187251	0.0139442
6984	0.604938	0.205761	0.174897	0.0144033
6996	0.588933	0.195652	0.201581	0.013834
7008	0.600398	0.200795	0.184891	0.0139165
7020	0.607646	0.199195	0.179074	0.0140845
7032	0.584178	0.198783	0.20284	0.0141988
7044	0.591919	0.19798	0.19596	0.0141414
7056	0.593939	0.20202	0.189899	0.0141414
7068	0.601215	0.202429	0.182186	0.01417
7080	0.586957	0.197628	0.201581	0.013834
7092	0.585799	0.193294	0.205128	0.0157791
7104	0.580897	0.191033	0.212476	0.0155945
7116	0.602851	0.199593	0.181263	0.0162933
7128	0.607724	0.197154	0.178862	0.0162602
7140	0.574553	0.190855	0.218688	0.0159046
7152	0.582996	0.196356	0.204453	0.0161943
7164	0.582505	0.186879	0.214712	0.0159046
7176	0.584493	0.190855	0.208748	0.0159046
7188	0.587891	0.1875	0.208984	0.015625
7200	0.581532	0.19057	0.212181	0.0157171
7212	0.595661	0.189349	0.199211	0.0157791
7224	0.595238	0.19246	0.196429	0.015873
7236	0.611336	0.196356	0.176113	0.0161943
7248	0.607287	0.196356	0.180162	0.0161943
7260	0.610887	0.195565	0.177419	0.016129
7272	0.607214	0.196393	0.180361	0.0160321
7284	0.6	0.194059	0.190099	0.0158416
7296	0.6	0.19604	0.188119	0.0158416
7308	0.605263	0.198381	0.180162	0.0161943
7320	0.606855	0.195565	0.181452	0.016129
7332	0.591633	0.197211	0.195219	0.0159363
7344	0.594	0.2	0.19	0.016
7356	0.59761	0.197211	0.189243	0.0159363
7368	0.584493	0.198807	0.200795	0.0159046
7380	0.597166	0.200405	0.186235	0.0161943
7392	0.593186	0.196393	0.194389	0.0160321
7404	0.606491	0.198783	0.178499	0.0162272
7416	0.605263	0.192308	0.186235	0.0161943
7428	0.593625	0.191235	0.199203	0.0159363
7440	0.609312	0.190283	0.184211	0.0161943
7452	0.609218	0.190381	0.186373	0.0140281
7464	0.598	0.192	0.194	0.016
7476	0.605634	0.197183	0.183099	0.0140845
7488	0.596491	0.187135	0.20078	0.0155945
7500	0.597586	0.193159	0.193159	0.0160966
7512	0.603586	0.195219	0.185259	0.0159363
7524	0.590909	0.187747	0.205534	0.0158103
7536	0.607724	0.197154	0.178862	0.0162602
7548	0.601215	0.196356	0.186235	0.0161943
7560	0.610417	0.202083	0.170833	0.0166667
7572	0.619632	0.196319	0.167689	0.0163599
7584	0.605263	0.194332	0.184211	0.0161943
7596	0.585657	0.195219	0.203187	0.0159363
7608	0.595092	0.200409	0.186094	0.0184049
7620	0.611336	0.198381	0.172065	0.0182186
7632	0.601227	0.202454	0.177914	0.0184049
7644	0.596421	0.202783	0.182903	0.0178926
7656	0.59879	0.203629	0.179435	0.0181452
7668	0.583004	0.199605	0.199605	0.0177866
7680	0.616495	0.208247	0.156701	0.0185567
7692	0.587174	0.202405	0.192385	0.0180361
7704	0.584646	0.200787	0.19685	0.0177165
7716	0.590099	0.192079	0.2	0.0178218
7728	0.604374	0.194831	0.182903	0.0178926
7740	0.619238	0.194389	0.168337	0.0180361
7752	0.602767	0.193676	0.185771	0.0177866
7764	0.612	0.196	0.174	0.018
7776	0.605159	0.186508	0.190476	0.0178571
7788	0.605263	0.192308	0.184211	0.0182186
7800	0.610887	0.191532	0.179435	0.0181452
7812	0.598039	0.178431	0.205882	0.0176471
7824	0.59	0.188	0.204	0.018
7836	0.585657	0.183267	0.215139	0.0159363
7848	0.592	0.186	0.206	0.016
7860	0.599598	0.189135	0.195171	0.0160966
7872	0.60161	0.185111	0.197183	0.0160966
7884	0.593625	0.183267	0.207171	0.0159363
7896	0.594	0.186	0.204	0.016
7908	0.612705	0.190574	0.180328	0.0163934
7920	0.615385	0.184211	0.184211	0.0161943
7932	0.590726	0.185484	0.207661	0.016129
7944	0.618182	0.187879	0.177778	0.0161616
7956	0.610101	0.189899	0.183838	0.0161616
7968	0.591716	0.187377	0.205128	0.0157791
7980	0.59519	0.192385	0.196393	0.0160321
7992	0.595703	0.185547	0.203125	0.015625
8004	0.601626	0.191057	0.191057	0.0162602
8016	0.588119	0.192079	0.20396	0.0158416
8028	0.587771	0.189349	0.207101	0.0157791
8040	0.584	0.194	0.206	0.016
8052	0.6	0.192079	0.192079	0.0158416
8064	0.592079	0.192079	0.2	0.0158416
8076	0.602	0.194	0.188	0.016
8088	0.585859	0.2	0.19798	0.0161616
8100	0.585603	0.196498	0.202335	0.0155642
8112	0.586957	0.201581	0.195652	0.0158103
8124	0.586139	0.20198	0.19604	0.0158416
8136	0.575875	0.198444	0.210117	0.0155642
8148	0.584493	0.200795	0.198807	0.0159046
8160	0.579568	0.198428	0.206287	0.0157171
8172	0.578431	0.196078	0.209804	0.0156863
8184	0.590264	0.20284	0.192698	0.0141988
8196	0.601215	0.206478	0.178138	0.01417
8208	0.583838	0.210101	0.189899	0.0161616
8220	0.576541	0.200795	0.206759	0.0159046
8232	0.578218	0.20198	0.20396	0.0158416
8244	0.574803	0.200787	0.208661	0.015748
8256	0.578529	0.200795	0.204771	0.0159046
8268	0.590099	0.2	0.194059	0.0158416
8280	0.568138	0.195777	0.220729	0.0153551
8292	0.590551	0.200787	0.192913	0.015748
8304	0.591919	0.2	0.191919	0.0161616
8316	0.584646	0.19685	0.202756	0.015748
8328	0.586345	0.200803	0.196787	0.0160643
8340	0.585317	0.196429	0.202381	0.015873
8352	0.595618	0.193227	0.195219	0.0159363
8364	0.591716	0.195266	0.197239	0.0157791
8376	0.589744	0.193294	0.201183	0.0157791
8388	0.587525	0.197183	0.199195	0.0160966
8400	0.579051	0.193676	0.209486	0.0177866
8412	0.58483	0.195609	0.201597	0.0179641
8424	0.605159	0.196429	0.180556	0.0178571
8436	0.596741	0.197556	0.187373	0.0183299
8448	0.591797	0.189453	0.201172	0.0175781
8460	0.59332	0.19057	0.198428	0.0176817
8472	0.600806	0.197581	0.183468	0.0181452
8484	0.586139	0.19604	0.2	0.0178218
8496	0.590818	0.193613	0.197605	0.0179641
8508	0.588933	0.1917	0.201581	0.0177866
8520	0.588119	0.194059	0.2	0.0178218
8532	0.602794	0.191617	0.187625	0.0179641
8544	0.604462	0.196755	0.180527	0.0182556
8556	0.589286	0.190476	0.202381	0.0178571
8568	0.608434	0.188755	0.184739	0.0180723
8580	0.601215	0.192308	0.188259	0.0182186
8592	0.59879	0.193548	0.189516	0.0181452
8604	0.59802	0.192079	0.192079	0.0178218
8616	0.588	0.194	0.202	0.016
8628	0.603622	0.197183	0.183099	0.0160966
8640	0.589286	0.196429	0.198413	0.015873
8652	0.597222	0.198413	0.188492	0.015873
8664	0.602	0.2	0.182	0.016
8676	0.595528	0.197154	0.191057	0.0162602
8688	0.59604	0.19604	0.194059	0.0138614
8700	0.59761	0.193227	0.193227	0.0159363
8712	0.589744	0.189349	0.205128	0.0157791
8724	0.596806	0.189621	0.197605	0.0159681
8736	0.594433	0.190855	0.198807	0.0159046
8748	0.599206	0.190476	0.194444	0.015873
8760	0.601202	0.194389	0.188377	0.0160321
8772	0.596421	0.192843	0.194831	0.0159046
8784	0.587525	0.193159	0.203219	0.0160966
8796	0.593561	0.191147	0.199195	0.0160966
8808	0.606426	0.188755	0.188755	0.0160643
8820	0.604418	0.190763	0.188755	0.0160643
8832	0.603586	0.193227	0.187251	0.0159363
8844	0.59802	0.188119	0.19802	0.0158416
8856	0.601626	0.197154	0.184959	0.0162602
8868	0.610548	0.196755	0.176471	0.0162272
8880	0.610101	0.19596	0.177778	0.0161616
8892	0.599606	0.195266	0.189349	0.0157791
8904	0.588235	0.190196	0.205882	0.0156863
8916	0.592445	0.192843	0.198807	0.0159046
8928	0.591002	0.202454	0.190184	0.0163599
8940	0.588595	0.203666	0.191446	0.0162933
8952	0.586408	0.194175	0.203883	0.015534
8964	0.594378	0.200803	0.188755	0.0160643
8976	0.597586	0.199195	0.187123	0.0160966
8988	0.611111	0.19246	0.180556	0.015873

## Sheet: Panel h
ED Figure 1 Panel h
Time (ns)	SDPC fraction	POPS fraction	CHOL fraction	PIP2 fraction
0	0.568922	0.190476	0.174185	0.066416
12	0.568922	0.190476	0.174185	0.066416
24	0.572682	0.18797	0.172932	0.066416
36	0.579747	0.189873	0.163291	0.0670886
48	0.56787	0.185554	0.180573	0.0660025
60	0.5775	0.185	0.17125	0.06625
72	0.582166	0.189809	0.16051	0.0675159
84	0.585242	0.189567	0.157761	0.06743
96	0.581658	0.188442	0.163317	0.0665829
108	0.570891	0.18946	0.173149	0.0664994
120	0.571069	0.188679	0.173585	0.0666667
132	0.570713	0.190238	0.171464	0.0675845
144	0.570186	0.187578	0.175155	0.0670807
156	0.56375	0.18875	0.17875	0.06875
168	0.572671	0.18882	0.168944	0.0695652
180	0.573935	0.186717	0.170426	0.0689223
192	0.577114	0.187811	0.166667	0.068408
204	0.574097	0.185554	0.171856	0.0684932
216	0.572146	0.183187	0.175659	0.0690088
228	0.581132	0.184906	0.16478	0.0691824
240	0.573566	0.184539	0.173317	0.0685786
252	0.570713	0.185232	0.175219	0.068836
264	0.578027	0.184769	0.168539	0.0686642
276	0.580076	0.186633	0.163934	0.0693569
288	0.580846	0.185323	0.165423	0.068408
300	0.574468	0.185232	0.171464	0.068836
312	0.571429	0.189633	0.169406	0.0695322
324	0.582166	0.189809	0.157962	0.0700637
336	0.581749	0.190114	0.158428	0.0697085
348	0.579618	0.191083	0.159236	0.0700637
360	0.578223	0.187735	0.165207	0.068836
372	0.573566	0.187032	0.170823	0.0685786
384	0.572864	0.188442	0.169598	0.0690955
396	0.57775	0.187105	0.165613	0.0695322
408	0.580892	0.185987	0.163057	0.0700637
420	0.581977	0.185232	0.163955	0.068836
432	0.577806	0.193878	0.158163	0.0701531
444	0.572864	0.188442	0.168342	0.0703518
456	0.57625	0.19	0.1625	0.07125
468	0.574442	0.187345	0.168734	0.0694789
480	0.576208	0.188352	0.166047	0.0693928
492	0.575188	0.18797	0.166667	0.0701754
504	0.576779	0.186017	0.167291	0.0699126
516	0.573604	0.189086	0.166244	0.071066
528	0.567669	0.189223	0.172932	0.0701754
540	0.569839	0.187886	0.173053	0.0692213
552	0.575188	0.190476	0.16416	0.0701754
564	0.567839	0.189698	0.172111	0.0703518
576	0.566416	0.189223	0.174185	0.0701754
588	0.563975	0.18882	0.17764	0.0695652
600	0.56927	0.192695	0.166247	0.0717884
612	0.561798	0.188514	0.178527	0.071161
624	0.570529	0.187657	0.171285	0.070529
636	0.568069	0.181931	0.179455	0.0705446
648	0.574307	0.183879	0.170025	0.0717884
660	0.565543	0.182272	0.181024	0.071161
672	0.565543	0.186017	0.177278	0.071161
684	0.566751	0.188917	0.172544	0.0717884
696	0.566751	0.188917	0.172544	0.0717884
708	0.556804	0.188514	0.183521	0.071161
720	0.558025	0.183951	0.187654	0.0703704
732	0.556382	0.185874	0.187113	0.070632
744	0.571956	0.184502	0.173432	0.0701107
756	0.566295	0.184634	0.178439	0.070632
768	0.560794	0.186104	0.181141	0.0719603
780	0.566085	0.185786	0.177057	0.0710723
792	0.565657	0.190657	0.171717	0.0719697
804	0.562889	0.190535	0.175592	0.0709838
816	0.553059	0.191011	0.184769	0.071161
828	0.567465	0.192938	0.167718	0.0718789
840	0.56787	0.188045	0.173101	0.0709838
852	0.572519	0.19084	0.164122	0.0725191
864	0.574144	0.190114	0.163498	0.0722433
876	0.565707	0.190238	0.172716	0.0713392
888	0.573048	0.190176	0.164987	0.0717884
900	0.565872	0.186951	0.175659	0.0715182
912	0.575412	0.187579	0.164766	0.0722433
924	0.569825	0.185786	0.174564	0.0698254
936	0.572319	0.187032	0.170823	0.0698254
948	0.563363	0.190715	0.175659	0.0702635
960	0.570186	0.18882	0.171429	0.0695652
972	0.563591	0.190773	0.17581	0.0698254
984	0.568238	0.189826	0.172457	0.0694789
996	0.568553	0.191195	0.169811	0.0704403
1008	0.568553	0.192453	0.168553	0.0704403
1020	0.577947	0.197719	0.153359	0.0709759
1032	0.565594	0.191832	0.173267	0.0693069
1044	0.565594	0.193069	0.17203	0.0693069
1056	0.563591	0.190773	0.17581	0.0698254
1068	0.566959	0.191489	0.171464	0.0700876
1080	0.569636	0.18946	0.17064	0.0702635
1092	0.572152	0.189873	0.167089	0.0708861
1104	0.570352	0.189698	0.169598	0.0703518
1116	0.568553	0.191195	0.169811	0.0704403
1128	0.569288	0.184769	0.17603	0.0699126
1140	0.570537	0.186017	0.173533	0.0699126
1152	0.57197	0.188131	0.169192	0.0707071
1164	0.562972	0.190176	0.176322	0.070529
1176	0.562269	0.18619	0.182491	0.0690506
1188	0.577889	0.189698	0.16206	0.0703518
1200	0.568579	0.189526	0.17207	0.0698254
1212	0.57	0.1925	0.1675	0.07
1224	0.564198	0.190123	0.176543	0.0691358
1236	0.570175	0.191729	0.16792	0.0701754
1248	0.585366	0.196406	0.145058	0.0731707
1260	0.56962	0.192405	0.167089	0.0708861
1272	0.56391	0.189223	0.176692	0.0701754
1284	0.55875	0.19	0.18125	0.07
1296	0.583756	0.189086	0.156091	0.071066
1308	0.570164	0.188369	0.17067	0.0707965
1320	0.582487	0.190355	0.156091	0.071066
1332	0.574468	0.187735	0.16771	0.0700876
1344	0.574599	0.184957	0.171393	0.0690506
1356	0.583123	0.187657	0.157431	0.0717884
1368	0.567669	0.185464	0.175439	0.0714286
1380	0.578419	0.185696	0.164366	0.0715182
1392	0.584713	0.184713	0.157962	0.0726115
1404	0.587261	0.185987	0.15414	0.0726115
1416	0.579747	0.183544	0.164557	0.0721519
1428	0.57775	0.184576	0.165613	0.0720607
1440	0.576779	0.182272	0.169788	0.071161
1452	0.582278	0.186076	0.159494	0.0721519
1464	0.568381	0.185696	0.174404	0.0715182
1476	0.571785	0.184769	0.171036	0.0724095
1488	0.569652	0.18408	0.174129	0.0721393
1500	0.57602	0.181706	0.171817	0.0704574
1512	0.580076	0.184111	0.163934	0.0718789
1524	0.580928	0.183187	0.163112	0.0727729
1536	0.576971	0.18398	0.16771	0.0713392
1548	0.570361	0.183064	0.175592	0.0709838
1560	0.577608	0.187023	0.16285	0.0725191
1572	0.582915	0.183417	0.16206	0.071608
1584	0.576633	0.179648	0.172111	0.071608
1596	0.575567	0.180101	0.172544	0.0717884
1608	0.569462	0.180225	0.178974	0.0713392
1620	0.569636	0.181932	0.176913	0.0715182
1632	0.578223	0.182728	0.16771	0.0713392
1644	0.576826	0.18136	0.170025	0.0717884
1656	0.579078	0.176837	0.173101	0.0709838
1668	0.58	0.1775	0.17125	0.07125
1680	0.581977	0.176471	0.170213	0.0713392
1692	0.585987	0.179618	0.161783	0.0726115
1704	0.576441	0.177945	0.174185	0.0714286
1716	0.580278	0.178255	0.169406	0.0720607
1728	0.579012	0.171605	0.179012	0.0703704
1740	0.58125	0.17375	0.17375	0.07125
1752	0.585518	0.173533	0.169788	0.071161
1764	0.58427	0.173533	0.171036	0.071161
1776	0.586902	0.175063	0.166247	0.0717884
1788	0.581366	0.172671	0.175155	0.0708075
1800	0.589196	0.173367	0.165829	0.071608
1812	0.574843	0.173585	0.179874	0.0716981
1824	0.589873	0.174684	0.163291	0.0721519
1836	0.589487	0.172716	0.166458	0.0713392
1848	0.589128	0.175727	0.163085	0.0720607
1860	0.593909	0.178934	0.154822	0.072335
1872	0.592453	0.177358	0.158491	0.0716981
1884	0.585859	0.176768	0.165404	0.0719697
1896	0.589646	0.176768	0.161616	0.0719697
1908	0.59194	0.177582	0.15869	0.0717884
1920	0.592172	0.176768	0.159091	0.0719697
1932	0.59125	0.175	0.1625	0.07125
1944	0.590512	0.177278	0.161049	0.071161
1956	0.584906	0.176101	0.167296	0.0716981
1968	0.593112	0.179847	0.154337	0.0727041
1980	0.588903	0.175284	0.163934	0.0718789
1992	0.591479	0.175439	0.161654	0.0714286
2004	0.588161	0.175063	0.164987	0.0717884
2016	0.589128	0.174463	0.164349	0.0720607
2028	0.605031	0.173585	0.149686	0.0716981
2040	0.592221	0.171895	0.164366	0.0715182
2052	0.586902	0.171285	0.170025	0.0717884
2064	0.590512	0.168539	0.169788	0.071161
2076	0.581569	0.16812	0.179328	0.0709838
2088	0.581165	0.171004	0.1772	0.070632
2100	0.58794	0.172111	0.168342	0.071608
2112	0.58625	0.17	0.1725	0.07125
2124	0.584672	0.166873	0.177998	0.0704574
2136	0.581886	0.171216	0.176179	0.0707196
2148	0.587421	0.174843	0.166038	0.0716981
2160	0.584481	0.176471	0.16771	0.0713392
2172	0.58239	0.176101	0.169811	0.0716981
2184	0.577358	0.176101	0.174843	0.0716981
2196	0.576398	0.17764	0.175155	0.0708075
2208	0.5875	0.175	0.16625	0.07125
2220	0.586076	0.178481	0.163291	0.0721519
2232	0.583333	0.175505	0.170455	0.0707071
2244	0.588015	0.174782	0.167291	0.0699126
2256	0.591709	0.172111	0.164573	0.071608
2268	0.582915	0.174623	0.170854	0.071608
2280	0.585821	0.174129	0.169154	0.0708955
2292	0.589873	0.175949	0.162025	0.0721519
2304	0.585305	0.176837	0.166874	0.0709838
2316	0.5825	0.175	0.17125	0.07125
2328	0.582915	0.178392	0.167085	0.071608
2340	0.578027	0.177278	0.173533	0.071161
2352	0.587121	0.17803	0.162879	0.0719697
2364	0.584498	0.177891	0.165184	0.0724269
2376	0.571785	0.17603	0.181024	0.071161
2388	0.57072	0.174938	0.182382	0.0719603
2400	0.574813	0.177057	0.17581	0.0723192
2412	0.570713	0.178974	0.177722	0.0725907
2424	0.56875	0.18125	0.1775	0.0725
2436	0.575412	0.183777	0.1673	0.0735108
2448	0.571606	0.181818	0.174346	0.0722291
2460	0.57375	0.18	0.17375	0.0725
2472	0.575188	0.177945	0.174185	0.0726817
2484	0.572327	0.177358	0.177358	0.072956
2496	0.571785	0.178527	0.177278	0.0724095
2508	0.570713	0.177722	0.178974	0.0725907
2520	0.5725	0.17875	0.17625	0.0725
2532	0.574813	0.178304	0.174564	0.0723192
2544	0.573048	0.180101	0.173804	0.0730479
2556	0.582071	0.179293	0.165404	0.0732323
2568	0.57875	0.1775	0.17125	0.0725
2580	0.573217	0.181477	0.172716	0.0725907
2592	0.572491	0.182156	0.173482	0.0718711
2604	0.56804	0.179775	0.179775	0.0724095
2616	0.576398	0.180124	0.171429	0.0720497
2628	0.571429	0.180124	0.176398	0.0720497
2640	0.574121	0.179648	0.173367	0.0728643
2652	0.574813	0.179551	0.173317	0.0723192
2664	0.581977	0.180225	0.165207	0.0725907
2676	0.588384	0.17803	0.160354	0.0732323
2688	0.584071	0.178255	0.164349	0.0733249
2700	0.585987	0.180892	0.159236	0.0738854
2712	0.568922	0.181704	0.176692	0.0726817
2724	0.576485	0.184576	0.165613	0.0733249
2736	0.580482	0.18251	0.163498	0.0735108
2748	0.574684	0.183544	0.168354	0.0734177
2760	0.575188	0.180451	0.171679	0.0726817
2772	0.565644	0.179141	0.184049	0.0711656
2784	0.573418	0.183544	0.170886	0.0721519
2796	0.570186	0.180124	0.17764	0.0720497
2808	0.572682	0.180451	0.174185	0.0726817
2820	0.578358	0.181592	0.16791	0.0721393
2832	0.578027	0.183521	0.166042	0.0724095
2844	0.568579	0.184539	0.174564	0.0723192
2856	0.5675	0.18375	0.17625	0.0725
2868	0.568922	0.184211	0.174185	0.0726817
2880	0.572877	0.188847	0.164766	0.0735108
2892	0.575758	0.186869	0.164141	0.0732323
2904	0.5734	0.185696	0.16813	0.0727729
2916	0.57125	0.1875	0.16875	0.0725
2928	0.571069	0.187421	0.168553	0.072956
2940	0.571608	0.189698	0.165829	0.0728643
2952	0.56592	0.191542	0.170398	0.0721393
2964	0.561404	0.190476	0.175439	0.0726817
2976	0.564677	0.187811	0.175373	0.0721393
2988	0.566295	0.185874	0.17596	0.0718711
3000	0.577889	0.188442	0.160804	0.0728643
3012	0.57125	0.19	0.16625	0.0725
3024	0.568773	0.188352	0.171004	0.0718711
3036	0.563975	0.186335	0.17764	0.0720497
3048	0.566998	0.184864	0.176179	0.0719603
3060	0.568773	0.182156	0.1772	0.0718711
3072	0.570352	0.184673	0.172111	0.0728643
3084	0.566625	0.181818	0.179328	0.0722291
3096	0.57591	0.184442	0.166876	0.0727729
3108	0.56927	0.185139	0.172544	0.0730479
3120	0.576633	0.187186	0.163317	0.0728643
3132	0.561644	0.185554	0.180573	0.0722291
3144	0.572864	0.189698	0.164573	0.0728643
3156	0.567534	0.185874	0.174721	0.0718711
3168	0.564838	0.188279	0.174564	0.0723192
3180	0.566295	0.184634	0.1772	0.0718711
3192	0.569307	0.185644	0.173267	0.0717822
3204	0.56875	0.19	0.16875	0.0725
3216	0.570186	0.186335	0.171429	0.0720497
3228	0.566959	0.185232	0.175219	0.0725907
3240	0.573935	0.18797	0.165414	0.0726817
3252	0.566792	0.188514	0.172285	0.0724095
3264	0.573957	0.192162	0.160556	0.0733249
3276	0.56538	0.18929	0.173101	0.0722291
3288	0.572509	0.187894	0.166456	0.07314
3300	0.579474	0.187735	0.1602	0.0725907
3312	0.572327	0.186164	0.168553	0.072956
3324	0.570726	0.182042	0.175892	0.0713407
3336	0.573034	0.184769	0.169788	0.0724095
3348	0.566625	0.181818	0.179328	0.0722291
3360	0.575377	0.182161	0.169598	0.0728643
3372	0.571965	0.181477	0.173967	0.0725907
3384	0.58239	0.18239	0.161006	0.0742138
3396	0.576101	0.18239	0.167296	0.0742138
3408	0.57284	0.177778	0.176543	0.0728395
3420	0.570361	0.180573	0.175592	0.0734745
3432	0.566959	0.182728	0.176471	0.0738423
3444	0.573034	0.183521	0.169788	0.0736579
3456	0.570361	0.183064	0.173101	0.0734745
3468	0.565163	0.184211	0.176692	0.0739348
3480	0.5675	0.1825	0.17625	0.07375
3492	0.57764	0.18882	0.160248	0.0732919
3504	0.578086	0.188917	0.15869	0.0743073
3516	0.57197	0.189394	0.164141	0.0744949
3528	0.560794	0.187345	0.17866	0.073201
3540	0.564356	0.186881	0.175743	0.0730198
3552	0.570891	0.186951	0.16813	0.0740276
3564	0.569116	0.185554	0.171856	0.0734745
3576	0.562344	0.184539	0.179551	0.0735661
3588	0.578481	0.187342	0.159494	0.0746835
3600	0.575796	0.187261	0.16051	0.0764331
3612	0.564295	0.184769	0.17603	0.0749064
3624	0.565968	0.182491	0.177559	0.0739827
3636	0.568922	0.182957	0.172932	0.075188
3648	0.571069	0.183648	0.171069	0.0742138
3660	0.571606	0.181818	0.173101	0.0734745
3672	0.578481	0.182278	0.164557	0.0746835
3684	0.572146	0.181932	0.171895	0.0740276
3696	0.573034	0.181024	0.172285	0.0736579
3708	0.581957	0.182973	0.160102	0.0749682
3720	0.569811	0.183648	0.172327	0.0742138
3732	0.573217	0.185232	0.16771	0.0738423
3744	0.573034	0.184769	0.168539	0.0736579
3756	0.575871	0.180348	0.170398	0.0733831
3768	0.56927	0.18262	0.173804	0.0743073
3780	0.575531	0.179775	0.171036	0.0736579
3792	0.576398	0.178882	0.171429	0.0732919
3804	0.571965	0.181477	0.171464	0.0750939
3816	0.567164	0.181592	0.176617	0.0746269
3828	0.576779	0.179775	0.168539	0.0749064
3840	0.579014	0.178255	0.166877	0.0758534
3852	0.586466	0.176692	0.161654	0.075188
3864	0.577307	0.177057	0.170823	0.074813
3876	0.567367	0.176761	0.181706	0.0741656
3888	0.570713	0.177722	0.176471	0.0750939
3900	0.582609	0.176398	0.16646	0.0745342
3912	0.573034	0.177278	0.174782	0.0749064
3924	0.582598	0.179067	0.162673	0.075662
3936	0.574121	0.178392	0.172111	0.0753769
3948	0.57572	0.180225	0.168961	0.0750939
3960	0.581337	0.180328	0.162673	0.075662
3972	0.578164	0.177419	0.169975	0.0744417
3984	0.5734	0.181932	0.169385	0.0752823
3996	0.564895	0.176761	0.182942	0.0754017
4008	0.561036	0.177559	0.187423	0.0739827
4020	0.570545	0.178218	0.17698	0.0742574
4032	0.569288	0.177278	0.178527	0.0749064
4044	0.580928	0.176913	0.166876	0.0752823
4056	0.580726	0.180225	0.163955	0.0750939
4068	0.578492	0.174289	0.173053	0.0741656
4080	0.580402	0.175879	0.168342	0.0753769
4092	0.577889	0.173367	0.173367	0.0753769
4104	0.580524	0.173533	0.171036	0.0749064
4116	0.580645	0.172457	0.172457	0.0744417
4128	0.572327	0.173585	0.178616	0.0754717
4140	0.57606	0.169576	0.179551	0.074813
4152	0.575342	0.17061	0.179328	0.0747198
4164	0.578882	0.171429	0.175155	0.0745342
4176	0.583016	0.17744	0.163498	0.0760456
4188	0.587563	0.177665	0.158629	0.0761421
4200	0.580402	0.173367	0.170854	0.0753769
4212	0.57707	0.17707	0.169427	0.0764331
4224	0.56804	0.174782	0.182272	0.0749064
4236	0.577586	0.172414	0.176108	0.0738916
4248	0.581569	0.174346	0.169365	0.0747198
4260	0.576923	0.173697	0.174938	0.0744417
4272	0.581337	0.176545	0.166456	0.075662
4284	0.583648	0.178616	0.162264	0.0754717
4296	0.581337	0.179067	0.163934	0.075662
4308	0.583969	0.181934	0.157761	0.0763359
4320	0.578005	0.181586	0.163683	0.0767263
4332	0.570012	0.179678	0.17596	0.0743494
4344	0.563433	0.181592	0.180348	0.0746269
4356	0.569288	0.182272	0.173533	0.0749064
4368	0.568944	0.178882	0.17764	0.0745342
4380	0.578086	0.18136	0.164987	0.0755668
4392	0.57572	0.181477	0.16771	0.0750939
4404	0.565	0.1825	0.1775	0.075
4416	0.561798	0.183521	0.179775	0.0749064
4428	0.567164	0.180348	0.177861	0.0746269
4440	0.559656	0.180812	0.185732	0.0738007
4452	0.559153	0.180573	0.185554	0.0747198
4464	0.570175	0.182957	0.171679	0.075188
4476	0.572693	0.184576	0.166877	0.0758534
4488	0.565324	0.180708	0.180708	0.0732601
4500	0.567534	0.182156	0.17596	0.0743494
4512	0.569444	0.184343	0.170455	0.0757576
4524	0.571965	0.182728	0.170213	0.0750939
4536	0.5725	0.1825	0.17	0.075
4548	0.573383	0.182836	0.16791	0.0758706
4560	0.57377	0.184111	0.165195	0.0769231
4572	0.567669	0.181704	0.172932	0.0776942
4584	0.56927	0.18136	0.171285	0.0780856
4596	0.571066	0.181472	0.168782	0.0786802
4608	0.572864	0.183417	0.165829	0.0778894
4620	0.569095	0.183417	0.169598	0.0778894
4632	0.570521	0.184244	0.166455	0.0787802
4644	0.562421	0.184111	0.175284	0.0781841
4656	0.560248	0.181366	0.181366	0.0770186
4668	0.56625	0.18375	0.17125	0.07875
4680	0.563346	0.180812	0.179582	0.0762608
4692	0.563433	0.182836	0.176617	0.0771144
4704	0.569652	0.179104	0.174129	0.0771144
4716	0.572877	0.185044	0.162231	0.0798479
4728	0.559006	0.181366	0.181366	0.0782609
4740	0.559598	0.181932	0.179423	0.0790464
4752	0.565327	0.183417	0.172111	0.0791457
4764	0.568354	0.18481	0.167089	0.0797468
4776	0.570891	0.183187	0.166876	0.0790464
4788	0.565271	0.183498	0.173645	0.0775862
4800	0.570186	0.183851	0.167702	0.0782609
4812	0.56875	0.18125	0.17125	0.07875
4824	0.573217	0.18398	0.163955	0.0788486
4836	0.575567	0.180101	0.164987	0.0793451
4848	0.56646	0.17764	0.17764	0.0782609
4860	0.576971	0.177722	0.166458	0.0788486
4872	0.570012	0.1772	0.174721	0.0780669
4884	0.573048	0.18262	0.164987	0.0793451
4896	0.565543	0.179775	0.17603	0.0786517
4908	0.579345	0.18262	0.15869	0.0793451
4920	0.584481	0.176471	0.1602	0.0788486
4932	0.578223	0.175219	0.16771	0.0788486
4944	0.575155	0.17764	0.168944	0.0782609
4956	0.569462	0.177722	0.173967	0.0788486
4968	0.571072	0.177057	0.173317	0.0785536
4980	0.573566	0.177057	0.170823	0.0785536
4992	0.581864	0.177582	0.161209	0.0793451
5004	0.57888	0.180662	0.160305	0.0801527
5016	0.573585	0.178616	0.168553	0.0792453
5028	0.574843	0.174843	0.171069	0.0792453
5040	0.587202	0.173149	0.160602	0.0790464
5052	0.569288	0.173533	0.178527	0.0786517
5064	0.579078	0.175592	0.166874	0.0784558
5076	0.574813	0.177057	0.169576	0.0785536
5088	0.57606	0.17581	0.169576	0.0785536
5100	0.5675	0.175	0.17875	0.07875
5112	0.561644	0.174346	0.185554	0.0784558
5124	0.56962	0.178481	0.172152	0.0797468
5136	0.5725	0.17375	0.175	0.07875
5148	0.572509	0.177806	0.17024	0.0794451
5160	0.572146	0.178168	0.17064	0.0790464
5172	0.574468	0.177722	0.168961	0.0788486
5184	0.571429	0.176692	0.172932	0.0789474
5196	0.568922	0.179198	0.172932	0.0789474
5208	0.580808	0.179293	0.160354	0.0795455
5220	0.570352	0.178392	0.172111	0.0791457
5232	0.570891	0.180678	0.169385	0.0790464
5244	0.5734	0.181932	0.165621	0.0790464
5256	0.565	0.18375	0.1725	0.07875
5268	0.563817	0.180917	0.1772	0.0780669
5280	0.561275	0.177696	0.183824	0.0772059
5292	0.573566	0.17581	0.17207	0.0785536
5304	0.567901	0.175309	0.179012	0.0777778
5316	0.569636	0.178168	0.173149	0.0790464
5328	0.569811	0.179874	0.171069	0.0792453
5340	0.566625	0.176837	0.178082	0.0784558
5352	0.571072	0.177057	0.173317	0.0785536
5364	0.565056	0.1772	0.179678	0.0780669
5376	0.572671	0.17764	0.171429	0.0782609
5388	0.576633	0.177136	0.167085	0.0791457
5400	0.574655	0.180678	0.165621	0.0790464
5412	0.565872	0.181932	0.173149	0.0790464
5424	0.575	0.1825	0.16375	0.07875
5436	0.569288	0.177278	0.174782	0.0786517
5448	0.568922	0.176692	0.175439	0.0789474
5460	0.56538	0.176837	0.178082	0.0797011
5472	0.57572	0.173967	0.170213	0.0801001
5484	0.579146	0.173367	0.167085	0.080402
5496	0.580402	0.172111	0.167085	0.080402
5508	0.576874	0.174079	0.167726	0.0813215
5520	0.577947	0.17237	0.168568	0.0811153
5532	0.583438	0.17064	0.165621	0.0803011
5544	0.579078	0.16812	0.173101	0.0797011
5556	0.586514	0.1743	0.157761	0.0814249
5568	0.579747	0.173418	0.165823	0.0810127
5580	0.58406	0.17061	0.165629	0.0797011
5592	0.581337	0.174023	0.163934	0.0807062
5604	0.58239	0.173585	0.163522	0.0805031
5616	0.57375	0.17	0.17625	0.08
5628	0.580446	0.167079	0.173267	0.0792079
5640	0.580201	0.16792	0.171679	0.0802005
5652	0.583016	0.173638	0.160963	0.0823828
5664	0.575871	0.171642	0.171642	0.0808458
5676	0.5734	0.173149	0.171895	0.0815558
5688	0.570552	0.169325	0.180368	0.0797546
5700	0.579404	0.171216	0.168734	0.0806452
5712	0.584284	0.17744	0.155894	0.0823828
5724	0.573566	0.174564	0.170823	0.0810474
5736	0.579345	0.175063	0.163728	0.081864
5748	0.579146	0.174623	0.164573	0.0816583
5760	0.578882	0.171429	0.168944	0.0807453
5772	0.576441	0.171679	0.170426	0.0814536
5784	0.573935	0.174185	0.170426	0.0814536
5796	0.566625	0.174346	0.178082	0.0809465
5808	0.574813	0.174564	0.169576	0.0810474
5820	0.5825	0.17375	0.1625	0.08125
5832	0.580605	0.177582	0.15995	0.081864
5844	0.570012	0.17596	0.172243	0.0817844
5856	0.575377	0.178392	0.163317	0.0829146
5868	0.56592	0.176617	0.175373	0.0820896
5880	0.564677	0.176617	0.176617	0.0820896
5892	0.560794	0.174938	0.182382	0.0818859
5904	0.570342	0.181242	0.164766	0.0836502
5916	0.565757	0.176179	0.176179	0.0818859
5928	0.568381	0.183187	0.165621	0.0828105
5940	0.556104	0.178792	0.183724	0.081381
5952	0.553506	0.175892	0.189422	0.0811808
5964	0.557644	0.180451	0.179198	0.0827068
5976	0.555143	0.178439	0.184634	0.0817844
5988	0.57591	0.175659	0.165621	0.0828105
6000	0.56592	0.174129	0.177861	0.0820896
6012	0.565594	0.173267	0.179455	0.0816832
6024	0.570713	0.176471	0.170213	0.0826033
6036	0.570529	0.177582	0.168766	0.0831234
6048	0.565707	0.177722	0.173967	0.0826033
6060	0.560345	0.179803	0.178571	0.0812808
6072	0.565757	0.179901	0.172457	0.0818859
6084	0.568922	0.180451	0.16792	0.0827068
6096	0.563046	0.181024	0.173533	0.082397
6108	0.566038	0.18239	0.167296	0.0842767
6120	0.572693	0.182048	0.160556	0.0847029
6132	0.558824	0.177696	0.181373	0.0821078
6144	0.56625	0.18375	0.16625	0.08375
6156	0.560248	0.182609	0.173913	0.0832298
6168	0.562423	0.181706	0.173053	0.0828183
6180	0.558458	0.182836	0.175373	0.0833333
6192	0.560399	0.181818	0.174346	0.0834371
6204	0.5575	0.18125	0.1775	0.08375
6216	0.56478	0.181132	0.169811	0.0842767
6228	0.561644	0.179328	0.175592	0.0834371
6240	0.556382	0.180917	0.179678	0.0830235
6252	0.56	0.18125	0.175	0.08375
6264	0.56787	0.181818	0.166874	0.0834371
6276	0.560701	0.181477	0.173967	0.0838548
6288	0.567296	0.183648	0.16478	0.0842767
6300	0.566919	0.184343	0.164141	0.084596
6312	0.561713	0.185139	0.168766	0.0843829
6324	0.563275	0.179901	0.173697	0.0831266
6336	0.565872	0.184442	0.165621	0.0840652
6348	0.56625	0.18375	0.16625	0.08375
6360	0.562421	0.184111	0.168979	0.0844893
6372	0.56625	0.1825	0.1675	0.08375
6384	0.558168	0.180693	0.178218	0.0829208
6396	0.55665	0.179803	0.181034	0.0825123
6408	0.560494	0.181481	0.175309	0.082716
6420	0.570521	0.185515	0.158831	0.0851334
6432	0.561952	0.182728	0.171464	0.0838548
6444	0.570352	0.183417	0.16206	0.0841709
6456	0.56804	0.182272	0.166042	0.0836454
6468	0.558168	0.178218	0.179455	0.0841584
6480	0.553637	0.180025	0.182491	0.0838471
6492	0.558052	0.179775	0.177278	0.0848939
6504	0.562963	0.177778	0.175309	0.0839506
6516	0.567164	0.176617	0.171642	0.0845771
6528	0.56044	0.173382	0.18315	0.0830281
6540	0.557196	0.183272	0.174662	0.0848708
6552	0.558714	0.184178	0.173053	0.0840544
6564	0.558714	0.18047	0.176761	0.0840544
6576	0.560945	0.179104	0.175373	0.0845771
6588	0.556931	0.180693	0.17698	0.085396
6600	0.551724	0.181034	0.182266	0.0849754
6612	0.55625	0.18125	0.17625	0.08625
6624	0.556804	0.183521	0.173533	0.0861423
6636	0.55198	0.188119	0.174505	0.085396
6648	0.543773	0.184957	0.18619	0.0850801
6660	0.557214	0.186567	0.170398	0.0858209
6672	0.548267	0.186881	0.179455	0.085396
6684	0.548872	0.18797	0.176692	0.0864662
6696	0.557621	0.185874	0.171004	0.0855019
6708	0.559701	0.182836	0.171642	0.0858209
6720	0.550369	0.184275	0.18059	0.0847666
6732	0.55886	0.184634	0.171004	0.0855019
6744	0.546683	0.183047	0.185504	0.0847666
6756	0.544895	0.183272	0.186962	0.0848708
6768	0.55611	0.184539	0.173317	0.0860349
6780	0.554037	0.182609	0.17764	0.0857143
6792	0.555834	0.184442	0.173149	0.0865747
6804	0.564456	0.187735	0.161452	0.0863579
6816	0.557214	0.18408	0.172886	0.0858209
6828	0.560049	0.180147	0.175245	0.0845588
6840	0.56804	0.183521	0.162297	0.0861423
6852	0.558344	0.183187	0.171895	0.0865747
6864	0.562657	0.182957	0.16792	0.0864662
6876	0.555693	0.179455	0.179455	0.085396
6888	0.558282	0.174233	0.181595	0.0858896
6900	0.568726	0.175284	0.167718	0.0882724
6912	0.566625	0.175592	0.17061	0.0871731
6924	0.572146	0.173149	0.166876	0.0878294
6936	0.565872	0.171895	0.174404	0.0878294
6948	0.563591	0.170823	0.178304	0.0872818
6960	0.569479	0.168734	0.173697	0.0880893
6972	0.567669	0.16792	0.175439	0.0889724
6984	0.565111	0.164619	0.183047	0.0872236
6996	0.574307	0.170025	0.166247	0.0894207
7008	0.567127	0.166876	0.176913	0.0890841
7020	0.562889	0.16812	0.180573	0.0884184
7032	0.577447	0.168525	0.166047	0.0879802
7044	0.572671	0.168944	0.170186	0.0881988
7056	0.571429	0.16646	0.173913	0.0881988
7068	0.566998	0.166253	0.17866	0.0880893
7080	0.575567	0.168766	0.166247	0.0894207
7092	0.576293	0.171501	0.163934	0.0882724
7104	0.579416	0.172808	0.158831	0.0889454
7116	0.566131	0.168109	0.179234	0.0865266
7128	0.563119	0.169554	0.180693	0.0866337
7140	0.583438	0.173149	0.155583	0.0878294
7152	0.578164	0.169975	0.165012	0.0868486
7164	0.578419	0.175659	0.158093	0.0878294
7176	0.577164	0.173149	0.161857	0.0878294
7188	0.574873	0.175127	0.161168	0.0888325
7200	0.579014	0.173198	0.159292	0.0884956
7212	0.569987	0.174023	0.167718	0.0882724
7224	0.570352	0.172111	0.169598	0.0879397
7236	0.560794	0.169975	0.182382	0.0868486
7248	0.563275	0.169975	0.179901	0.0868486
7260	0.560945	0.170398	0.181592	0.0870647
7272	0.563046	0.169788	0.179775	0.0873908
7284	0.567296	0.171069	0.173585	0.0880503
7296	0.567296	0.169811	0.174843	0.0880503
7308	0.564516	0.168734	0.179901	0.0868486
7320	0.563433	0.170398	0.179104	0.0870647
7332	0.572682	0.169173	0.170426	0.0877193
7344	0.57125	0.1675	0.17375	0.0875
7356	0.568922	0.169173	0.174185	0.0877193
7368	0.577164	0.16813	0.166876	0.0878294
7380	0.569479	0.167494	0.176179	0.0868486
7392	0.571785	0.169788	0.171036	0.0873908
7404	0.563817	0.168525	0.180917	0.086741
7416	0.564516	0.172457	0.176179	0.0868486
7428	0.571429	0.172932	0.16792	0.0877193
7440	0.562035	0.173697	0.177419	0.0868486
7452	0.561798	0.173533	0.17603	0.0886392
7464	0.56875	0.1725	0.17125	0.0875
7476	0.564134	0.169365	0.178082	0.0884184
7488	0.56925	0.175349	0.166455	0.0889454
7500	0.569116	0.171856	0.171856	0.0871731
7512	0.565163	0.170426	0.176692	0.0877193
7524	0.573048	0.175063	0.163728	0.0881612
7536	0.563119	0.169554	0.180693	0.0866337
7548	0.566998	0.169975	0.176179	0.0868486
7560	0.562195	0.167073	0.185366	0.0853659
7572	0.556104	0.17016	0.187423	0.0863132
7584	0.564516	0.171216	0.177419	0.0868486
7596	0.576441	0.170426	0.165414	0.0877193
7608	0.5709	0.167694	0.176326	0.0850801
7620	0.560794	0.168734	0.184864	0.0856079
7632	0.567201	0.166461	0.181258	0.0850801
7644	0.569636	0.165621	0.178168	0.0865747
7656	0.568408	0.165423	0.180348	0.0858209
7668	0.578086	0.167506	0.167506	0.0869018
7680	0.558282	0.16319	0.193865	0.0846626
7692	0.575531	0.166042	0.172285	0.0861423
7704	0.57702	0.166667	0.169192	0.0871212
7716	0.573585	0.172327	0.167296	0.0867925
7728	0.564617	0.17064	0.178168	0.0865747
7740	0.555556	0.171036	0.187266	0.0861423
7752	0.565491	0.171285	0.176322	0.0869018
7764	0.56	0.17	0.18375	0.08625
7776	0.56407	0.175879	0.173367	0.0866834
7788	0.564516	0.172457	0.177419	0.0856079
7800	0.560945	0.172886	0.180348	0.0858209
7812	0.568354	0.181013	0.163291	0.0873418
7824	0.57375	0.175	0.165	0.08625
7836	0.576441	0.177945	0.157895	0.0877193
7848	0.5725	0.17625	0.16375	0.0875
7860	0.56787	0.174346	0.17061	0.0871731
7872	0.566625	0.176837	0.169365	0.0871731
7884	0.571429	0.177945	0.162907	0.0877193
7896	0.57125	0.17625	0.165	0.0875
7908	0.560345	0.173645	0.179803	0.0862069
7920	0.558313	0.177419	0.177419	0.0868486
7932	0.573383	0.176617	0.162935	0.0870647
7944	0.556522	0.175155	0.181366	0.0869565
7956	0.561491	0.173913	0.17764	0.0869565
7968	0.572509	0.175284	0.163934	0.0882724
7980	0.570537	0.172285	0.169788	0.0873908
7992	0.569797	0.176396	0.164975	0.0888325
8004	0.566832	0.173267	0.173267	0.0866337
8016	0.574843	0.172327	0.16478	0.0880503
8028	0.575032	0.174023	0.162673	0.0882724
8040	0.5775	0.17125	0.16375	0.0875
8052	0.567296	0.172327	0.172327	0.0880503
8064	0.572327	0.172327	0.167296	0.0880503
8076	0.56625	0.17125	0.175	0.0875
8088	0.576398	0.167702	0.168944	0.0869565
8100	0.576336	0.169211	0.165394	0.0890585
8112	0.575567	0.166247	0.170025	0.0881612
8124	0.576101	0.166038	0.169811	0.0880503
8136	0.582697	0.167939	0.160305	0.0890585
8148	0.577164	0.166876	0.16813	0.0878294
8160	0.580278	0.168142	0.163085	0.0884956
8172	0.581013	0.16962	0.160759	0.0886076
8184	0.57373	0.166047	0.172243	0.0879802
8196	0.566998	0.163772	0.181141	0.0880893
8208	0.57764	0.161491	0.173913	0.0869565
8220	0.582183	0.166876	0.163112	0.0878294
8232	0.581132	0.166038	0.16478	0.0880503
8244	0.583333	0.166667	0.161616	0.0883838
8256	0.580928	0.166876	0.164366	0.0878294
8268	0.573585	0.167296	0.171069	0.0880503
8280	0.587933	0.169448	0.15276	0.0898588
8292	0.573232	0.166667	0.171717	0.0883838
8304	0.572671	0.167702	0.172671	0.0869565
8316	0.57702	0.169192	0.165404	0.0883838
8328	0.57606	0.167082	0.169576	0.0872818
8340	0.576633	0.169598	0.165829	0.0879397
8352	0.570175	0.171679	0.170426	0.0877193
8364	0.572509	0.17024	0.168979	0.0882724
8376	0.57377	0.171501	0.166456	0.0882724
8388	0.575342	0.169365	0.16812	0.0871731
8400	0.580605	0.171285	0.161209	0.0869018
8412	0.576971	0.170213	0.166458	0.0863579
8424	0.56407	0.169598	0.179648	0.0866834
8436	0.569839	0.169345	0.175525	0.0852905
8448	0.572335	0.173858	0.166244	0.0875635
8460	0.571429	0.173198	0.168142	0.0872314
8472	0.567164	0.169154	0.177861	0.0858209
8484	0.576101	0.169811	0.167296	0.0867925
8496	0.573217	0.171464	0.168961	0.0863579
8508	0.574307	0.172544	0.166247	0.0869018
8520	0.574843	0.171069	0.167296	0.0867925
8532	0.565707	0.172716	0.175219	0.0863579
8544	0.565056	0.169765	0.179678	0.0855019
8556	0.574121	0.173367	0.165829	0.0866834
8568	0.562344	0.174564	0.177057	0.0860349
8580	0.566998	0.172457	0.174938	0.0856079
8592	0.568408	0.171642	0.174129	0.0858209
8604	0.568553	0.172327	0.172327	0.0867925
8616	0.575	0.17125	0.16625	0.0875
8628	0.56538	0.169365	0.178082	0.0871731
8640	0.574121	0.169598	0.168342	0.0879397
8652	0.569095	0.168342	0.174623	0.0879397
8664	0.56625	0.1675	0.17875	0.0875
8676	0.570545	0.169554	0.173267	0.0866337
8688	0.569811	0.169811	0.171069	0.0893082
8700	0.568922	0.171679	0.171679	0.0877193
8712	0.57377	0.174023	0.163934	0.0882724
8724	0.569462	0.173967	0.168961	0.0876095
8736	0.570891	0.173149	0.16813	0.0878294
8748	0.567839	0.173367	0.170854	0.0879397
8760	0.566792	0.171036	0.174782	0.0873908
8772	0.569636	0.171895	0.17064	0.0878294
8784	0.575342	0.171856	0.165629	0.0871731
8796	0.571606	0.173101	0.16812	0.0871731
8808	0.563591	0.174564	0.174564	0.0872818
8820	0.564838	0.173317	0.174564	0.0872818
8832	0.565163	0.171679	0.175439	0.0877193
8844	0.568553	0.174843	0.168553	0.0880503
8856	0.566832	0.169554	0.17698	0.0866337
8868	0.561338	0.169765	0.182156	0.086741
8880	0.561491	0.170186	0.181366	0.0869565
8892	0.567465	0.17024	0.174023	0.0882724
8904	0.574684	0.173418	0.163291	0.0886076
8916	0.572146	0.171895	0.16813	0.0878294
8928	0.573366	0.166461	0.173859	0.0863132
8940	0.574784	0.165637	0.173053	0.0865266
8952	0.575796	0.170701	0.164331	0.089172
8964	0.571072	0.167082	0.174564	0.0872818
8976	0.569116	0.16812	0.175592	0.0871731
8988	0.560302	0.172111	0.179648	0.0879397
