# Supplementary material for: Brominated lipid probes expose structural asymmetries in constricted membranes
Source: Nat Struct Mol Biol. 2023 Jan 9;30(2):167–75. doi: 10.1038/s41594-022-00898-1 (PMC9935397; doi:10.1038/s41594-022-00898-1)
Supplement: Source Data Extended Data Fig. 2 — Statistical source data. [file 41594_2022_898_MOESM10_ESM.xlsx]

## Sheet: Panel a - SDPC
ED Figure 2 Panel a
Phenylalanine contact site radial densities													Gap between contact site radial densities
	Outer leaflet					Inner leaflet								Outer leaflet					Inner leaflet
R (Å)	Headgroup density	Phosphate density	Glycerol density	Sn-1 tail density	Sn-2 tail density	Headgroup density	Phosphate density	Glycerol density	Sn-1 tail density	Sn-2 tail density			R (Å)	Headgroup density	Phosphate density	Glycerol density	Sn-1 tail density	Sn-2 tail density	Headgroup density	Phosphate density	Glycerol density	Sn-1 tail density	Sn-2 tail density
0	0	0	0	0	0	0	0	0	0	0			0	0	0	0	0	0	0	0	0	0	0
0.200501	0	0	0	0	0	3.36507e-99	1.14764e-166	1.87622e-283	0	2.05695e-222			0.200501	0	0	0	0	0	7.6172e-103	1.1458e-179	3.90716e-270	0	0
0.401003	0	0	0	0	0	7.05955e-96	3.15536e-162	1.55417e-277	0	3.22089e-217			0.401003	0	0	0	0	0	1.90881e-99	4.8913e-175	2.30955e-264	0	3.1126e-320
0.601504	0	0	0	0	0	1.68137e-92	9.84905e-158	1.46155e-271	0	5.72575e-212			0.601504	0	0	0	0	0	5.43126e-96	2.37051e-170	1.54992e-258	0	8.574505578e-314
0.802005	0	0	0	0	0	3.8359e-89	2.94481e-153	1.31658e-265	0	9.75002e-207			0.802005	0	0	0	0	0	1.48057e-92	1.10047e-165	9.96371e-253	0	2.26901e-307
1.00251	0	0	0	0	0	7.94809e-86	7.99673e-149	1.07715e-259	0	1.50789e-201			1.00251	0	0	0	0	0	3.66629e-89	4.63984e-161	5.81752e-247	0	5.45326e-301
1.20301	0	0	0	0	0	1.46067e-82	1.92602e-144	7.81619e-254	0	2.06838e-196			1.20301	0	0	0	0	0	8.05372e-86	1.7351e-156	3.01274e-241	0	1.16244e-294
1.40351	0	0	0	0	0	2.35093e-79	4.06264e-140	4.96722e-248	0	2.48477e-191			1.40351	0	0	0	0	0	1.5497e-82	5.68253e-152	1.36647e-235	0	2.17011e-288
1.60401	0	0	0	0	0	3.28886e-76	7.44861e-136	2.74379e-242	0	2.59455e-186			1.60401	0	0	0	0	0	2.59243e-79	1.61763e-147	5.38728e-230	0	3.52137e-282
1.80451	0	0	0	0	0	3.97975e-73	1.18126e-131	1.31096e-236	0	2.34338e-181			1.80451	0	0	0	0	0	3.75199e-76	3.9831e-143	1.83722e-224	0	4.9425e-276
2.00501	0	0	0	0	0	4.15169e-70	1.61501e-127	5.39997e-231	0	1.82466e-176			2.00501	0	0	0	0	0	4.68242e-73	8.45515e-139	5.40167e-219	0	5.98053e-270
2.20551	0	0	0	0	0	3.72497e-67	1.89905e-123	1.91302e-225	0	1.22194e-171			2.20551	0	0	0	0	0	5.02699e-70	1.54366e-134	1.36597e-213	0	6.22389e-264
2.40602	0	0	0	0	0	2.86939e-64	1.91719e-119	5.81859e-220	0	7.02563e-167			2.40602	0	0	0	0	0	4.63468e-67	2.41963e-130	2.96581e-208	0	5.561e-258
2.60652	0	0	0	0	0	1.89516e-61	1.65953e-115	1.51742e-214	0	3.46347e-162			2.60652	0	0	0	0	0	3.66465e-64	3.2519e-126	5.52147e-203	0	4.26024e-252
2.80702	0	0	0	0	0	1.07212e-58	1.23041e-111	3.3895e-209	0	1.46245e-157			2.80702	0	0	0	0	0	2.48258e-61	3.7434e-122	8.80499e-198	0	2.79548e-246
3.00752	0	0	0	0	0	5.19074e-56	7.80725e-108	6.47965e-204	0	5.28486e-153			3.00752	0	0	0	0	0	1.43973e-58	3.68793e-118	1.20174e-192	1.976e-321	1.56987e-240
3.20802	0	0	0	0	0	2.14938e-53	4.23689e-104	1.05941e-198	0	1.63338e-148			3.20802	0	0	0	0	0	7.14305e-56	3.1074e-114	1.40286e-187	7.66315283e-315	7.54001e-235
3.40852	0	0	0	0	0	7.6078e-51	1.96545e-100	1.48062e-193	0	4.31522e-144			3.40852	0	0	0	0	0	3.0303e-53	2.23808e-110	1.39993e-182	2.56568e-308	3.09559e-229
3.60902	0	0	0	0	0	2.30078e-48	7.79021e-97	1.76804e-188	0	9.74066e-140			3.60902	0	0	0	0	0	1.09875e-50	1.37728e-106	1.1937e-177	7.33954e-302	1.08588e-223
3.80952	0	0	0	0	0	5.9429e-46	2.63721e-93	1.80322e-183	0	1.87794e-135			3.80952	0	0	0	0	0	3.40381e-48	7.23899e-103	8.69391e-173	1.79325e-295	3.25335e-218
4.01003	0	0	0	0	0	1.31066e-43	7.62274e-90	1.57026e-178	0	3.09131e-131			4.01003	0	0	0	0	0	9.00653e-46	3.24865e-99	5.40672e-168	3.74094e-289	8.32236e-213
4.21053	0	0	0	0	0	2.46736e-41	1.88076e-86	1.16721e-173	0	4.34365e-127			4.21053	0	0	0	0	0	2.03501e-43	1.24445e-95	2.87034e-163	6.66152e-283	1.81725e-207
4.41103	0	0	0	0	0	3.96393e-39	3.96011e-83	7.40413e-169	7.52813753e-316	5.20856e-123			4.41103	0	0	0	0	0	3.92556e-41	4.06822e-92	1.30051e-158	1.01231e-276	3.38634e-202
4.61153	0	0	0	0	0	5.43352e-37	7.11457e-80	4.00741e-164	0	5.32896e-119			4.61153	0	0	0	0	0	6.46373e-39	1.13473e-88	5.02797e-154	1.31256e-270	5.38406e-197
4.81203	0	0	0	0	0	6.35364e-35	1.09039e-76	1.85029e-159	7.63424e-303	4.65107e-115			4.81203	0	0	0	0	0	9.08338e-37	2.70003e-85	1.6584e-149	1.45181e-264	7.30257e-192
5.01253	0	0	0	0	0	6.33699e-33	1.4254e-73	7.28675e-155	1.91521e-296	3.46245e-111			5.01253	0	0	0	0	0	1.08928e-34	5.47979e-82	4.66599e-145	1.36968e-258	8.44812e-187
5.21303	0	0	0	0	0	5.39017e-31	1.58914e-70	2.44731e-150	4.09758e-290	2.19822e-107			5.21303	0	0	0	0	0	1.11458e-32	9.48461e-79	1.11969e-140	1.10202e-252	8.33496e-182
5.41353	0	0	0	0	0	3.90957e-29	1.51078e-67	7.00895e-146	7.47557e-284	1.19006e-103			5.41353	0	0	0	0	0	9.73032e-31	1.39986e-75	2.29137e-136	7.56072e-247	7.01221e-177
5.61404	0	0	0	0	0	2.41778e-27	1.22464e-64	1.7115e-141	1.16285e-277	5.49319e-100			5.61404	0	0	0	0	0	7.24698e-29	1.76161e-72	3.99851e-132	4.42282e-241	5.02997e-172
5.81454	0	0	0	0	0	1.27474e-25	8.46349e-62	3.56305e-137	1.54212e-271	2.16172e-96			5.81454	0	0	0	0	0	4.60443e-27	1.88997e-69	5.94928e-128	2.20574e-235	3.07606e-167
6.01504	0	0	0	0	0	5.72938e-24	4.98636e-59	6.32336e-133	1.74339e-265	7.25197e-93			6.01504	0	0	0	0	0	2.49556e-25	1.72856e-66	7.54673e-124	9.37755e-230	1.60364e-162
6.21554	0	0	0	0	0	2.19503e-22	2.50426e-56	9.56582e-129	1.68004e-259	2.07376e-89			6.21554	0	0	0	0	0	1.15378e-23	1.34761e-63	8.16112e-120	3.39838e-224	7.12629e-158
6.41604	0	0	0	0	0	7.16788e-21	1.07204e-53	1.23343e-124	1.37994e-253	5.0545e-86			6.41604	0	0	0	0	0	4.5502e-22	8.95494e-61	7.52331e-116	1.04971e-218	2.69921e-153
6.61654	0	0	0	0	0	1.99494e-19	3.91161e-51	1.3555e-120	9.66026e-248	1.04999e-82			6.61654	0	0	0	0	0	1.53073e-20	5.07172e-58	5.91168e-112	2.76348e-213	8.71363e-149
6.81704	0	0	0	0	0	4.73185e-18	1.21643e-48	1.26954e-116	5.76343e-242	1.8589e-79			6.81704	0	0	0	0	0	4.39268e-19	2.44803e-55	3.95944e-108	6.20022e-208	2.39731e-144
7.01754	0	0	0	0	0	9.56474e-17	3.22398e-46	1.0133e-112	2.9303e-236	2.80457e-76			7.01754	0	0	0	0	0	1.07533e-17	1.00699e-52	2.26026e-104	1.18549e-202	5.62069e-140
7.21805	0	0	0	0	0	1.64754e-15	7.28201e-44	6.89211e-109	1.26959e-230	3.60576e-73			7.21805	0	0	0	0	0	2.24571e-16	3.52988e-50	1.09967e-100	1.93155e-197	1.12298e-135
7.41855	0	0	0	0	0	2.41823e-14	1.4017e-41	3.99456e-105	4.6872e-225	3.95026e-70			7.41855	0	0	0	0	0	4.00129e-15	1.0544e-47	4.55968e-97	2.68173e-192	1.91186e-131
7.61905	0	0	0	0	0	3.02445e-13	2.29926e-39	1.97275e-101	1.4745e-219	3.68753e-67			7.61905	0	0	0	0	0	6.083e-14	2.68378e-45	1.61123e-93	3.17252e-187	2.77346e-127
7.81955	0	0	0	0	0	3.22305e-12	3.21402e-37	8.30126e-98	3.95222e-214	2.93299e-64			7.81955	0	0	0	0	0	7.89151e-13	5.82062e-43	4.85195e-90	3.19786e-182	3.42809e-123
8.02005	0	0	0	0	0	2.9265e-11	3.82851e-35	2.97627e-94	9.02585e-209	1.98763e-61			8.02005	0	0	0	0	0	8.73764e-12	1.07563e-40	1.2451e-86	2.7464e-177	3.6102e-119
8.22055	0	0	0	0	0	2.26407e-10	3.88625e-33	9.09163e-91	1.75618e-203	1.14762e-58			8.22055	0	0	0	0	0	8.25857e-11	1.69363e-38	2.72273e-83	2.00957e-172	3.23927e-115
8.42105	0	0	0	0	0	1.49245e-09	3.36164e-31	2.36615e-87	2.91122e-198	5.64521e-56			8.42105	0	0	0	0	0	6.66498e-10	2.27212e-36	5.07357e-80	1.25276e-167	2.4762e-111
8.62155	0	0	0	0	0	8.38315e-09	2.47799e-29	5.24641e-84	4.1114e-193	2.36578e-53			8.62155	0	0	0	0	0	4.59424e-09	2.59714e-34	8.05602e-77	6.65334e-163	1.61263e-107
8.82206	0	0	0	0	0	4.01309e-08	1.55662e-27	9.91042e-81	4.94656e-188	8.44631e-51			8.82206	0	0	0	0	0	2.70601e-08	2.52935e-32	1.08998e-73	3.01032e-158	8.94707e-104
9.02256	0	0	0	0	0	1.63778e-07	8.33328e-26	1.59486e-77	5.06998e-183	2.56891e-48			9.02256	0	0	0	0	0	1.36263e-07	2.09883e-30	1.25661e-70	1.16031e-153	4.2288e-100
9.22306	0	0	0	0	0	5.70189e-07	3.80204e-24	2.18648e-74	4.42678e-178	6.65592e-46			9.22306	0	0	0	0	0	5.87052e-07	1.4839e-28	1.23442e-67	3.80989e-149	1.70267e-96
9.42356	0	0	0	0	0	1.69561e-06	1.47845e-22	2.5536e-71	3.29259e-173	1.46905e-43			9.42356	0	0	0	0	0	2.16596e-06	8.93926e-27	1.03323e-64	1.06567e-144	5.84004e-93
9.62406	0	0	0	0	0	4.31771e-06	4.90028e-21	2.54063e-68	2.08617e-168	2.76203e-41			9.62406	0	0	0	0	0	6.85328e-06	4.58866e-25	7.36893e-62	2.53917e-140	1.70632e-89
9.82456	0	0	0	0	0	9.46002e-06	1.3845e-19	2.1533e-65	1.12594e-163	4.42355e-39			9.82456	0	0	0	0	0	1.86327e-05	2.00716e-23	4.47793e-59	5.15363e-136	4.24676e-86
10.0251	0	0	0	0	0	1.7996e-05	3.33478e-18	1.55467e-62	5.17634e-159	6.03475e-37			10.0251	0	0	0	1.68e-320	0	4.36552e-05	7.48206e-22	2.31854e-56	8.91006e-132	9.00327e-83
10.2256	0	0	0	0	0	3.02141e-05	6.84859e-17	9.56184e-60	2.02708e-154	7.0127e-35			10.2256	0	0	0	6.7150439177e-314	0	8.85264e-05	2.3771e-20	1.02286e-53	1.31216e-127	1.62585e-79
10.4261	0	0	0	0	0	4.59888e-05	1.19939e-15	5.00967e-57	6.76158e-150	6.94132e-33			10.4261	0	0	0	2.26086e-307	0	0.000156419	6.43748e-19	3.84482e-51	1.64597e-123	2.50088e-76
10.6266	0	0	0	0	0	6.58363e-05	1.79151e-14	2.23585e-54	1.92111e-145	5.85226e-31			10.6266	0	0	0	6.48371e-301	0	0.000243334	1.48628e-17	1.2314e-48	1.75867e-119	3.27664e-73
10.8271	0	0	0	0	0	9.18957e-05	2.28283e-13	8.50045e-52	4.64915e-141	4.20266e-29			10.8271	0	0	0	1.58377e-294	0	0.000338639	2.92613e-16	3.3603e-46	1.60053e-115	3.65666e-70
11.0276	0	0	0	0	0	0.000127263	2.48218e-12	2.75302e-49	9.58315e-137	2.57062e-27			11.0276	0	0	0	3.29514e-288	0	0.000431486	4.91379e-15	7.813e-44	1.24067e-111	3.47578e-67
11.2281	0	0	0	0	0	0.000173646	2.30371e-11	7.59536e-47	1.68248e-132	1.33924e-25			11.2281	0	0	0	5.83934e-282	0	0.000518625	7.04078e-14	1.54781e-41	8.1914e-108	2.81403e-64
11.4286	0	0	0	0	0	0.000229655	1.82564e-10	1.78511e-44	2.51592e-128	5.9427e-24			11.4286	0	0	0	8.81366e-276	0	0.000606114	8.61189e-13	2.61263e-39	4.6064e-104	1.94047e-61
11.6291	0	0	0	0	0	0.000291901	1.23589e-09	3.57409e-42	3.20434e-124	2.24598e-22			11.6291	0	0	0	1.13304e-269	4.94e-322	0.000702349	8.99691e-12	3.75751e-37	2.20629e-100	1.13968e-58
11.8296	0	0	0	0	0	0.000357845	7.15071e-09	6.09624e-40	3.47597e-120	7.22971e-21			11.8296	0	0	0	1.24059e-263	1.30867614e-315	0.000808495	8.03364e-11	4.60453e-35	9.00031e-97	5.70103e-56
12.0301	0	0	0	0	0	0.000427161	3.53831e-08	8.85859e-38	3.21145e-116	1.9821e-19			12.0301	0	0	0	1.15692e-257	0	0.000915922	6.1368e-10	4.80769e-33	3.12709e-93	2.42891e-53
12.2306	0	0	0	0	0	0.000500338	1.4985e-07	1.09671e-35	2.52703e-112	4.62822e-18			12.2306	0	0	0	9.18879e-252	1.37798e-302	0.00101463	4.01483e-09	4.27715e-31	9.25357e-90	8.81364e-51
12.4311	0	0	0	0	0	0.000576994	5.43698e-07	1.1568e-33	1.69357e-108	9.20415e-17			12.4311	0	0	0	6.21579e-246	3.51455e-296	0.00110684	2.25265e-08	3.24222e-29	2.33216e-86	2.72383e-48
12.6316	0	0	0	0	0	0.000656921	1.69209e-06	1.03965e-31	9.66652e-105	1.55894e-15			12.6316	0	0	0	3.58106e-240	7.63439e-290	0.00121472	1.08587e-07	2.09413e-27	5.00593e-83	7.16937e-46
12.8321	0	0	0	0	0	0.000743664	4.52401e-06	7.96177e-30	4.69907e-101	2.2488e-14			12.8321	0	0	0	1.75711e-234	1.41238e-283	0.00137591	4.50665e-07	1.1525e-25	9.15134e-80	1.60715e-43
13.0326	0	0	0	0	0	0.000847616	1.04115e-05	5.19584e-28	1.94547e-97	2.76275e-13			13.0326	0	0	0	7.34275e-229	2.22537e-277	0.00162973	1.61467e-06	5.40448e-24	1.4248e-76	3.06833e-41
13.2331	0	0	0	0	6.98263e-318	0.000985719	2.06761e-05	2.88978e-26	6.85966e-94	2.89067e-12			13.2331	0	0	0	2.61327e-223	2.98619e-271	0.00200203	5.01076e-06	2.15948e-22	1.88926e-73	4.989e-39
13.4336	0	0	0	1.1364e-320	2.5751813498273e-311	0.00117671	3.55444e-05	1.36988e-24	2.0599e-90	2.57585e-11			13.4336	0	0	0	7.92089e-218	3.41269e-265	0.00249471	1.35234e-05	7.35244e-21	2.1335e-70	6.90859e-37
13.6341	0	0	0	4.5517590587e-314	8.08814e-305	0.00143324	5.31142e-05	5.53557e-23	5.26804e-87	1.9548e-10			13.6341	0	0	0	2.04467e-212	3.32152e-259	0.00308315	3.19041e-05	2.13306e-19	2.05189e-67	8.14754e-35
13.8346	0	0	0	1.5301e-307	2.16345e-298	0.00175522	6.93889e-05	1.90706e-21	1.14739e-83	1.26341e-09			13.8346	0	0	0	4.49503e-207	2.75319e-253	0.00372475	6.62229e-05	5.27309e-18	1.68064e-64	8.18317e-33
14.0351	0	0	0	4.38049e-301	4.92835e-292	0.00212986	8.00012e-05	5.60228e-20	2.12827e-80	6.95407e-09			14.0351	0	0	0	8.41582e-202	1.94352e-247	0.00437787	0.000121973	1.11077e-16	1.17233e-61	6.99958e-31
14.2356	0	0	0	1.06803e-294	9.56112e-286	0.00253981	8.29412e-05	1.40361e-18	3.36199e-77	3.25977e-08			14.2356	0	0	0	1.34188e-196	1.16841e-241	0.00502296	0.000201637	1.99382e-15	6.9643e-59	5.09888e-29
14.4361	0	0	0	2.21772e-288	1.57967e-279	0.00297422	8.06325e-05	2.99988e-17	4.5229e-74	1.30133e-07			14.4361	0	0	0	1.82213e-191	5.98209e-236	0.00567313	0.000303828	3.04968e-14	3.52335e-56	3.16321e-27
14.6366	0	0	0	3.92178e-282	2.22265e-273	0.00343624	8.00732e-05	5.47083e-16	5.18185e-71	4.42418e-07			14.6366	0	0	0	2.10715e-186	2.6083e-230	0.00636531	0.00042569	3.97498e-13	1.51804e-53	1.67121e-25
14.8371	0	0	0	5.90628e-276	2.66331e-267	0.00394383	9.10988e-05	8.51572e-15	5.0559e-68	1.28093e-06			14.8371	0	0	0	2.07518e-181	9.68519e-225	0.00713625	0.000567377	4.41507e-12	5.57e-51	7.5193e-24
15.0376	0	0	0	7.57527e-270	2.7178e-261	0.00452384	0.00012382	1.13176e-13	4.20103e-65	3.15836e-06			15.0376	0	0	0	1.74044e-176	3.06268e-219	0.00800184	0.000734533	4.179e-11	1.74049e-48	2.88116e-22
15.2381	0	0	0	8.27433e-264	2.36185e-255	0.005201	0.000186156	1.28476e-12	2.97272e-62	6.63191e-06			15.2381	0	0	0	1.2431e-171	8.24779e-214	0.00895896	0.000935769	3.371e-10	4.63157e-46	9.40157e-21
15.4386	0	0	0	7.69693e-258	1.74794e-249	0.00598637	0.00028167	1.24626e-11	1.7914e-59	1.18592e-05			15.4386	0	0	0	7.56118e-167	1.89153e-208	0.0100102	0.00117747	2.31752e-09	1.0496e-43	2.6126e-19
15.6391	0	0	0	6.09747e-252	1.10164e-243	0.00687263	0.00040812	1.03356e-10	9.19321e-57	1.80597e-05			15.6391	0	0	0	3.91662e-162	3.69423e-203	0.0111874	0.00146159	1.35804e-08	2.02563e-41	6.18277e-18
15.8396	0	0	0	4.11367e-246	5.91273e-238	0.00783963	0.000558466	7.33219e-10	4.0177e-54	2.34206e-05			15.8396	0	0	0	1.7277e-157	6.14429e-198	0.0125456	0.00178742	6.7843e-08	3.32914e-39	1.24604e-16
16.0401	0	0	0	2.3635e-240	2.70253e-232	0.00886477	0.000725901	4.45222e-09	1.49528e-51	2.58656e-05			16.0401	0	0	0	6.49024e-153	8.70268e-193	0.0141251	0.00215154	2.8902e-07	4.65948e-37	2.13852e-15
16.2406	0	0	0	1.15645e-234	1.05192e-226	0.00992991	0.000910519	2.3156e-08	4.73913e-49	2.43264e-05			16.2406	0	0	0	2.07627e-148	1.0497e-187	0.0159121	0.00254265	1.05051e-06	5.55363e-35	3.1256e-14
16.4411	0	0	0	4.81881e-229	3.48681e-221	0.0110237	0.00112138	1.03235e-07	1.2791e-46	1.94833e-05			16.4411	0	0	0	5.65637e-144	1.07823e-182	0.0178411	0.00294035	3.26062e-06	5.637e-33	3.89038e-13
16.6416	0	0	0	1.71e-223	9.84239e-216	0.0121447	0.00137077	3.94854e-07	2.93996e-44	1.32885e-05			16.6416	0	0	0	1.31226e-139	9.43154e-178	0.0198418	0.00332929	8.65486e-06	4.87249e-31	4.12376e-12
16.8421	0	0	0	5.16769e-218	2.36592e-210	0.0133071	0.00166639	1.2969e-06	5.75445e-42	7.71825e-06			16.8421	0	0	0	2.59256e-135	7.02558e-173	0.0218832	0.00372503	1.96954e-05	3.58661e-29	3.7226e-11
17.0426	0	0	0	1.32996e-212	4.84313e-205	0.0145473	0.00201062	3.66174e-06	9.59163e-40	3.81756e-06			17.0426	0	0	0	4.36179e-131	4.45664e-168	0.0239672	0.00418913	3.85872e-05	2.24827e-27	2.86201e-10
17.2431	0	0	0	2.91488e-207	8.4426e-200	0.0159222	0.00240738	8.89809e-06	1.36146e-37	1.60797e-06			17.2431	0	0	0	6.2492e-127	2.40745e-163	0.0260831	0.00481474	6.55459e-05	1.20017e-25	1.87414e-09
17.4436	0	0	0	5.44056e-202	1.25328e-194	0.0174941	0.00286781	1.86344e-05	1.64566e-35	5.76756e-07			17.4436	0	0	0	7.62442e-123	1.10746e-158	0.0281834	0.00568774	9.76485e-05	5.45595e-24	1.04545e-08
17.6441	0	0	0	8.64783e-197	1.58432e-189	0.0192996	0.00340814	3.36859e-05	1.69394e-33	1.76174e-07			17.6441	0	0	0	7.92156e-119	4.33834e-154	0.030216	0.00684836	0.000129927	2.11219e-22	4.9693e-08
17.8446	0	0	0	1.17061e-191	1.70552e-184	0.0213166	0.00404489	5.26783e-05	1.48482e-31	4.58708e-08			17.8446	0	0	0	7.00866e-115	1.44723e-149	0.0321801	0.0082774	0.000158663	6.96362e-21	2.0137e-07
18.0451	0	0	0	1.34945e-186	1.56348e-179	0.0234583	0.00479586	7.15133e-05	1.10834e-29	1.04898e-08			18.0451	0	0	0	5.28054e-111	4.11122e-145	0.0341439	0.00991343	0.000184621	1.95516e-19	6.96306e-07
18.2456	0	0	0	1.32477e-181	1.22051e-174	0.0256141	0.00568544	8.48766e-05	7.04507e-28	3.97235e-09			18.2456	0	0	0	3.38796e-107	9.94538e-141	0.0362006	0.0116892	0.000214059	4.67504e-18	2.05798e-06
18.4461	0	0	0	1.10755e-176	8.11354e-170	0.0277187	0.00674495	8.95793e-05	3.81343e-26	1.09182e-08			18.4461	0	0	0	1.85104e-103	2.04875e-136	0.0384071	0.0135657	0.000257607	9.52044e-17	5.21489e-06
18.6466	0	0	0	7.8855e-172	4.59297e-165	0.0297927	0.00800286	8.77417e-05	1.75777e-24	4.66497e-08			18.6466	0	0	0	8.6121e-100	3.59395e-132	0.040758	0.0155472	0.000328	1.65127e-15	1.13913e-05
18.8471	0	0	0	4.78118e-167	2.21407e-160	0.0319167	0.00947149	8.7602e-05	6.89957e-23	1.74477e-07			18.8471	0	0	0	3.41206e-96	5.3687e-128	0.0432004	0.0176788	0.000436767	2.43946e-14	2.16535e-05
19.0476	0	0	0	2.46878e-162	9.08872e-156	0.034154	0.0111417	0.000101403	2.30619e-21	5.5706e-07			19.0476	0	0	0	1.15116e-92	6.82935e-124	0.0456524	0.0200322	0.000590274	3.06992e-13	3.63744e-05
19.2481	0	0	0	1.0856e-157	3.17706e-151	0.0364874	0.0129905	0.00014154	6.5642e-20	1.5195e-06			19.2481	0	0	0	3.30727e-89	7.39779e-120	0.0480094	0.0226856	0.0007876	3.29135e-12	5.52301e-05
19.4486	0	0	0	4.06539e-153	9.45715e-147	0.0388213	0.0149958	0.000216564	1.59103e-18	3.55277e-06			19.4486	0	0	0	8.09122e-86	6.82396e-116	0.0501657	0.0256937	0.00102233	3.00684e-11	7.79178e-05
19.6491	0	0	0	1.29651e-148	2.3972e-142	0.0410475	0.0171497	0.000328481	3.28388e-17	7.16781e-06			19.6491	0	0	0	1.68565e-82	5.3602e-112	0.0520683	0.0290564	0.0012868	2.34125e-10	0.000104729
19.8496	0	0	0	3.52123e-144	5.17439e-138	0.0431159	0.0194623	0.000472989	5.7717e-16	1.26391e-05			19.8496	0	0	0	2.99042e-79	3.58537e-108	0.053766	0.0327155	0.00157606	1.55431e-09	0.000136044
20.0501	0	0	0	8.14439e-140	9.51091e-134	0.0450567	0.0219557	0.000643517	8.63832e-15	1.99286e-05			20.0501	0	0	0	4.51756e-76	2.04219e-104	0.0554051	0.0365936	0.00189147	8.80221e-09	0.000171557
20.2506	0	0	0	1.60424e-135	1.48865e-129	0.0469456	0.0246503	0.000837136	1.10094e-13	2.91027e-05			20.2506	0	0	0	5.81145e-73	9.90527e-101	0.0571702	0.0406474	0.00224407	4.25497e-08	0.000211198
20.4511	0	0	0	2.69108e-131	1.98412e-125	0.0488471	0.0275511	0.00105816	1.19482e-12	4.09912e-05			20.4511	0	0	0	6.36606e-70	4.09113e-97	0.0592162	0.0448783	0.00265477	1.7573e-07	0.000257702
20.6516	0	0	0	3.84444e-127	2.25191e-121	0.0507802	0.0306463	0.00131703	1.10421e-11	5.71586e-05			20.6516	0	0	0	5.93831e-67	1.43888e-93	0.0616233	0.0492846	0.00314921	6.20829e-07	0.0003178
20.8521	0	0	0	4.67725e-123	2.1764e-117	0.0527255	0.033918	0.00162687	8.68978e-11	7.86248e-05			20.8521	0	0	0	4.71694e-64	4.30936e-90	0.064365	0.0538025	0.00375265	1.87922e-06	0.000400105
21.0526	0	0	0	4.84619e-119	1.79115e-113	0.0546624	0.0373559	0.00200131	5.82338e-10	0.000104388			21.0526	0	0	0	3.19053e-61	1.09902e-86	0.0672903	0.0582999	0.00449063	4.88415e-06	0.000512235
21.2531	0	0	0	4.27626e-115	1.25524e-109	0.056599	0.0409612	0.00245419	3.32322e-09	0.000131772			21.2531	0	0	0	1.83767e-58	2.38671e-83	0.0701532	0.0626384	0.00539294	1.09295e-05	0.000660647
21.4536	0	0	0	3.21355e-111	7.49076e-106	0.0585664	0.0447322	0.00299766	1.61499e-08	0.000159169			21.4536	0	0	0	9.01313e-56	4.41365e-80	0.0727123	0.0667505	0.00649398	2.11322e-05	0.000851647
21.6541	0	0	0	2.05667e-107	3.80651e-102	0.0605834	0.048637	0.00363853	6.68405e-08	0.000189016			21.6541	0	0	0	3.76431e-53	6.95021e-77	0.0748436	0.0706617	0.00782965	3.54698e-05	0.00108867
21.8546	0	0	0	1.121e-103	1.64713e-98	0.0626282	0.0525914	0.00437798	2.35627e-07	0.000228181			21.8546	0	0	0	1.33874e-50	9.31965e-74	0.0765713	0.0744396	0.00943631	5.20319e-05	0.00136655
22.0551	0	0	0	5.20366e-100	6.0692e-95	0.064644	0.0564625	0.00521928	7.07701e-07	0.000285224			22.0551	0	0	0	4.05424e-48	1.06415e-70	0.0779876	0.0781171	0.0113518	6.74635e-05	0.00167159
22.2556	0	0	0	2.05722e-96	1.90429e-91	0.0665662	0.0601106	0.00618004	1.81211e-06	0.000366853			22.2556	0	0	1.3986801e-316	1.0455e-45	1.03468e-67	0.079139	0.0816639	0.0136132	7.89973e-05	0.0019934
22.4561	0	0	0	6.9266e-93	5.08787e-88	0.0683373	0.0634434	0.00729945	3.96101e-06	0.000476299			22.4561	0	0	5.042598845149e-310	2.2958e-43	8.56654e-65	0.0799823	0.0850215	0.0162499	8.71101e-05	0.0023404
22.6566	0	0	0	1.98625e-89	1.15754e-84	0.0698995	0.0664435	0.00863337	7.41297e-06	0.000614321			22.6566	0	0	1.54806e-303	4.29284e-41	6.03957e-62	0.0804433	0.0881503	0.0192764	9.67785e-05	0.00274323
22.8571	0	0	0	4.85091e-86	2.24252e-81	0.0711884	0.0691429	0.010237	1.19562e-05	0.000781667			22.8571	0	0	4.04688e-297	6.83523e-39	3.62581e-59	0.0805108	0.0910297	0.0226873	0.000115762	0.00324075
23.0576	0	0	0	1.009e-82	3.69941e-78	0.0721517	0.0715763	0.0121438	1.6865e-05	0.000981599			23.0576	0	0	9.00846e-291	9.26744e-37	1.85353e-56	0.0802706	0.0936133	0.0264557	0.000150551	0.00386203
23.2581	0	0	0	1.7875e-79	5.19668e-75	0.0727861	0.073757	0.014357	2.14751e-05	0.00122197			23.2581	0	0	1.70757e-284	1.06995e-34	8.06852e-54	0.0798513	0.09579	0.0305451	0.000203131	0.00462041
23.4586	0	0	0	2.69705e-76	6.21607e-72	0.073157	0.0756836	0.0168669	2.62158e-05	0.0015163			23.4586	0	0	2.75613e-278	1.05187e-32	2.99077e-51	0.0793436	0.0973939	0.0349392	0.000271752	0.00552104
23.6591	0	0	0	3.46598e-73	6.33143e-69	0.073369	0.0773453	0.0196853	3.33292e-05	0.00188257			23.6591	0	0	3.78808e-272	8.80563e-31	9.43993e-49	0.0787745	0.0982635	0.0396693	0.000355287	0.0065704
23.8596	0	0	0	3.79367e-70	5.4914e-66	0.0734959	0.0787051	0.0228643	4.65454e-05	0.00233938			23.8596	0	0	4.43337e-266	6.27702e-29	2.53717e-46	0.0781313	0.0983249	0.0448034	0.000456671	0.00777991
24.0602	0	0	0	3.53669e-67	4.05563e-63	0.0735212	0.0796865	0.0264709	6.98085e-05	0.00290119			24.0602	0	0	4.41818e-260	3.81015e-27	5.80665e-44	0.0773784	0.0976454	0.0503913	0.000581508	0.00916411
24.2607	0	0	0	2.80831e-64	2.55052e-60	0.0733377	0.0802007	0.0305326	0.000106037	0.00357594			24.2607	0	0	3.74927e-254	1.96936e-25	1.13161e-41	0.0764446	0.0964135	0.0564136	0.000733457	0.0107337
24.4612	0	0	0	1.89937e-61	1.36582e-57	0.0728035	0.0802082	0.0350027	0.000157109	0.00436781			24.4612	0	0	2.70922e-248	8.66776e-24	1.87784e-39	0.0752248	0.0948439	0.0627913	0.000912198	0.0124862
24.6617	0	0	0	1.0942e-58	6.22803e-55	0.071807	0.0797624	0.0397816	0.000225371	0.00528466			24.6617	0	0	1.667e-242	3.24851e-22	2.65349e-37	0.0736211	0.0930713	0.069446	0.00111762	0.0144084
24.8622	0	0	0	5.36923e-56	2.41825e-52	0.0703027	0.0789811	0.0447783	0.00031513	0.00634418			24.8622	0	0	8.7341e-237	1.03671e-20	3.19277e-35	0.0715891	0.0911033	0.0763415	0.00135791	0.0165015
25.0627	0	0	0	2.24424e-53	7.99546e-50	0.0683197	0.0779634	0.0499609	0.000431513	0.00757044			25.0627	0	0	3.89667e-231	2.81731e-19	3.27123e-33	0.0691502	0.0888586	0.0834626	0.00165503	0.0188093
25.2632	0	0	0	7.99048e-51	2.25101e-47	0.0659503	0.0767249	0.0553622	0.000576131	0.00897982			25.2632	0	0	1.48034e-225	6.5195e-18	2.85395e-31	0.0663789	0.0862552	0.0907728	0.00204189	0.0214135
25.4637	0	0	0	2.42346e-48	5.3964e-45	0.0633144	0.0752096	0.0610461	0.000743624	0.0105678			25.4637	0	0	4.78874e-220	1.2847e-16	2.12019e-29	0.0633927	0.0832849	0.0982161	0.00255047	0.0243915
25.6642	0	0	0	6.26135e-46	1.10159e-42	0.0605128	0.0733522	0.0670607	0.000924835	0.0123115			25.6642	0	0	1.31908e-214	2.15581e-15	1.34121e-27	0.0603418	0.0800233	0.105752	0.00319764	0.0277823
25.8647	0	0	0	1.37811e-43	1.91483e-40	0.0576063	0.0711244	0.0734048	0.00111722	0.0141902			25.8647	1.976e-321	0	3.09394e-209	3.08069e-14	7.22452e-26	0.0573686	0.0765757	0.113364	0.00397854	0.0315942
26.0652	0	0	0	2.58401e-41	2.83418e-38	0.0546371	0.068533	0.0800149	0.00133505	0.0162117			26.0652	7.14888978e-315	0	6.17936e-204	3.74919e-13	3.31372e-24	0.0545449	0.0730099	0.121011	0.00487272	0.0358373
26.2657	0	0	0	4.12781e-39	3.57203e-36	0.0516573	0.0655976	0.0867765	0.00160985	0.0184265			26.2657	2.47035e-308	0	1.05091e-198	3.88607e-12	1.29425e-22	0.0518389	0.0693276	0.128591	0.00585726	0.0405349
26.4662	0	0	0	5.61793e-37	3.83348e-34	0.0487244	0.0623445	0.0935491	0.00197813	0.0209176			26.4662	7.26886e-302	0	1.52186e-193	3.43093e-11	4.30446e-21	0.0491413	0.0654888	0.13595	0.00691634	0.045707
26.6667	0	0	0	6.51458e-35	3.50317e-32	0.0458664	0.0588269	0.100196	0.00246386	0.0237646			26.6667	1.82122e-295	5.3359e-319	1.87661e-188	2.58055e-10	1.21904e-19	0.0463281	0.0614614	0.142911	0.00804257	0.0513573
26.8672	0	0	0	6.43686e-33	2.72595e-30	0.0430561	0.0551465	0.106604	0.0030686	0.0270023			26.8672	3.88553e-289	2.039046194675e-312	1.97044e-183	1.65394e-09	2.93987e-18	0.04331	0.0572642	0.149271	0.00923683	0.057484
27.0677	0	0	0	5.41962e-31	1.80619e-28	0.0402247	0.0514416	0.112697	0.00377766	0.0306051			27.0677	7.05869e-283	6.63346e-306	1.76173e-178	9.03628e-09	6.03747e-17	0.0400561	0.0529797	0.154792	0.0105171	0.06409
27.2682	0	0	0	3.8887e-29	1.01905e-26	0.0373074	0.0478394	0.118423	0.00457866	0.0345143			27.2682	1.09191e-276	1.83756e-299	1.34123e-173	4.21081e-08	1.05588e-15	0.0366029	0.04873	0.159243	0.011934	0.0711656
27.4687	0	0	4.8023e-319	2.37804e-27	4.89577e-25	0.0342884	0.044403	0.12374	0.00547775	0.0386864			27.4687	1.43826e-270	4.33441e-293	8.69473e-169	1.67497e-07	1.57267e-14	0.0330546	0.0446274	0.162497	0.0135731	0.0786547
27.6692	0	0	1.82191256804e-312	1.23954e-25	2.00279e-23	0.0312141	0.0411178	0.128597	0.00650096	0.0431179			27.6692	1.61315e-264	8.70573e-287	4.7995e-164	5.6944e-07	1.99506e-13	0.0295603	0.0407346	0.164623	0.0155264	0.0864497
27.8697	0	0	5.88584e-306	5.50787e-24	6.97654e-22	0.028169	0.0379254	0.132922	0.00768228	0.047825			27.8697	1.54063e-258	1.48891e-280	2.25591e-159	1.65763e-06	2.15595e-12	0.0262695	0.0370604	0.165858	0.0178408	0.0944328
28.0702	0	0	1.61911e-299	2.08666e-22	2.06936e-20	0.0252384	0.0347748	0.136624	0.00905144	0.0528018			28.0702	1.25288e-252	2.16829e-274	9.02891e-155	4.14294e-06	1.9851e-11	0.023289	0.0335882	0.16648	0.0204816	0.102526
28.2707	0	0	3.79254e-293	6.74132e-21	5.22672e-19	0.0224872	0.0316569	0.139588	0.0106308	0.0580015			28.2707	8.67575e-247	2.68877e-268	3.07705e-150	8.92564e-06	1.55792e-10	0.0206646	0.0303048	0.166638	0.0233479	0.110699
28.4712	0	0	7.56431e-287	1.85761e-19	1.12414e-17	0.0199601	0.0286061	0.141705	0.0124379	0.0633594			28.4712	5.11553e-241	2.83906e-262	8.92935e-146	1.66726e-05	1.04275e-09	0.0183893	0.0272088	0.166257	0.0263422	0.118924
28.6717	0	0	1.28468e-280	4.36707e-18	2.05882e-16	0.0176887	0.0256796	0.142906	0.0144853	0.0688354			28.6717	2.56838e-235	2.5526e-256	2.20643e-141	2.72308e-05	5.95767e-09	0.016422	0.0243053	0.165089	0.0294422	0.127159
28.8722	1.976e-321	0	1.85783e-274	8.76161e-17	3.21094e-15	0.0156876	0.0229302	0.143203	0.0167734	0.0744346			28.8722	1.09803e-229	1.95423e-250	4.64245e-137	3.93658e-05	2.90981e-08	0.0147048	0.0215954	0.162871	0.0327164	0.135378
29.0727	6.96088693e-315	0	2.28771e-268	1.5007e-15	4.26458e-14	0.0139425	0.0203887	0.142684	0.0192913	0.0801856			29.0727	3.99717e-224	1.27395e-244	8.31742e-133	5.12857e-05	1.21767e-07	0.0131774	0.019073	0.159495	0.0362689	0.143615
29.2732	2.38558e-308	0	2.39874e-262	2.19536e-14	4.82366e-13	0.0124064	0.0180603	0.141462	0.0220299	0.0860984			29.2732	1.23902e-218	7.07156e-239	1.26886e-128	6.18536e-05	4.38128e-07	0.0117871	0.0167325	0.155066	0.0401659	0.151947
29.4737	6.96157e-302	0	2.14165e-256	2.74436e-13	4.64694e-12	0.0110152	0.0159328	0.139589	0.0250001	0.0921355			29.4737	3.27029e-213	3.34243e-233	1.64826e-124	7.17989e-05	1.36273e-06	0.0104965	0.0145825	0.149847	0.0443995	0.160415
29.6742	1.72984e-295	0	1.62816e-250	2.93336e-12	3.81331e-11	0.00971837	0.0139883	0.137009	0.0282323	0.0982213			29.6742	7.34986e-208	1.34522e-227	1.82314e-120	8.41199e-05	3.69285e-06	0.00928641	0.0126513	0.144139	0.0489032	0.168963
29.8747	3.66005e-289	0	1.05398e-244	2.6828e-11	2.66602e-10	0.00850119	0.0122143	0.133598	0.0317517	0.104277			29.8747	1.40655e-202	4.61009e-222	1.71712e-116	0.000103139	8.81312e-06	0.00815815	0.0109689	0.138169	0.0535831	0.177443
30.0752	6.59406e-283	0	5.80962e-239	2.10123e-10	1.58846e-09	0.00738258	0.0106109	0.129255	0.0355466	0.110246			30.0752	2.29201e-197	1.34527e-216	1.37709e-112	0.000132202	1.87718e-05	0.00712601	0.00954011	0.132055	0.0583352	0.185666
30.2757	1.01158e-276	0	2.72677e-233	1.41074e-09	8.06921e-09	0.00638956	0.00918769	0.124006	0.0395583	0.116084			30.2757	3.18024e-192	3.34265e-211	9.40391e-109	0.000171112	3.61927e-05	0.00620203	0.00833232	0.125818	0.0630438	0.193463
30.4762	1.3214e-270	0	1.08976e-227	8.12828e-09	3.49712e-08	0.0055305	0.00794864	0.118033	0.0437003	0.121719			30.4762	3.7574e-187	7.07223e-206	5.46812e-105	0.00021564	6.39129e-05	0.0053833	0.00729145	0.119444	0.0675819	0.200757
30.6767	1.46977e-264	0	3.7085e-222	4.02439e-08	1.29434e-07	0.00478782	0.00687604	0.111618	0.0478929	0.127021			30.6767	3.78005e-182	1.2741e-200	2.70739e-101	0.000260774	0.000104055	0.00465224	0.00637087	0.112921	0.0718281	0.207594
30.8772	1.39202e-258	0	1.0746e-216	1.71477e-07	4.09726e-07	0.00413168	0.00593005	0.105046	0.0520948	0.131843			30.8772	3.2381e-177	1.9545e-195	1.14142e-97	0.000305854	0.000156402	0.00398612	0.00554889	0.106242	0.0757059	0.214077
31.0777	1.1226e-252	0	2.65143e-211	6.29894e-07	1.1118e-06	0.00353917	0.00506785	0.0985104	0.0563141	0.136116			31.0777	2.36192e-172	2.553e-190	4.09753e-94	0.000356828	0.000217	0.00336511	0.00482249	0.0993869	0.0792281	0.220251
31.2782	7.70885e-247	0	5.5705e-206	1.99877e-06	2.59482e-06	0.00300331	0.00426604	0.0920773	0.0605921	0.139925			31.2782	1.46698e-167	2.83953e-185	1.25251e-90	0.000423295	0.000278924	0.00277719	0.00418709	0.09234	0.0825125	0.22604
31.4787	4.50748e-241	0	9.9653e-201	5.49204e-06	5.23457e-06	0.00252827	0.00352785	0.0857181	0.0649561	0.143463			31.4787	7.75824e-163	2.68921e-180	3.26005e-87	0.00051371	0.000336041	0.00222359	0.00362327	0.0851247	0.085749	0.231307
31.6792	2.24419e-235	0	1.51799e-195	1.31054e-05	9.19238e-06	0.0021188	0.00287199	0.0793857	0.0693622	0.146882			31.6792	3.49369e-158	2.16862e-175	7.22515e-84	0.000633676	0.0003874	0.0017224	0.00310309	0.0778163	0.0891301	0.235962
31.8797	9.5141e-230	0	1.96892e-190	2.72604e-05	1.41906e-05	0.00177335	0.00231499	0.073085	0.0736724	0.150151			31.8797	1.33964e-153	1.4891e-170	1.36349e-80	0.000787468	0.000438369	0.0013023	0.00260852	0.070518	0.0927817	0.240003
32.0802	3.43445e-224	2.3552603e-317	2.17454e-185	4.96709e-05	1.95031e-05	0.00148426	0.00186006	0.0668883	0.0777048	0.153069			32.0802	4.37393e-149	8.70658e-166	2.19098e-77	0.000978893	0.000497366	0.000985184	0.00214319	0.0633416	0.0967193	0.243482
32.2807	1.05567e-218	8.5709372756145e-311	2.04498e-180	7.98041e-05	2.42231e-05	0.00124191	0.00149687	0.0608918	0.0813432	0.155434			32.2807	1.21601e-144	4.33462e-161	2.99782e-74	0.00121002	0.000571047	0.000769948	0.00172664	0.0564151	0.100832	0.24644
32.4812	2.76298e-213	2.65584e-304	1.63754e-175	0.000114067	2.76114e-05	0.00103809	0.00120889	0.0551582	0.0846318	0.157236			32.4812	2.87861e-140	1.83754e-156	3.49264e-71	0.00148088	0.000661634	0.000631195	0.00137743	0.0498887	0.104896	0.248878
32.6817	6.15758e-208	7.00737e-298	1.11654e-170	0.00014676	2.92921e-05	0.000867059	0.00098121	0.0496986	0.0877735	0.158677			32.6817	5.80243e-136	6.63287e-152	3.46484e-68	0.00179213	0.00076769	0.000534017	0.0011003	0.0439038	0.108642	0.250778
32.8822	1.16848e-202	1.57431e-291	6.48246e-166	0.000172525	2.92925e-05	0.000724999	0.000803176	0.0445051	0.0910154	0.159996			32.8822	9.95903e-132	2.03867e-147	2.92679e-65	0.0021472	0.000887199	0.000452013	0.000885553	0.0385434	0.111868	0.252144
33.0827	1.88805e-197	3.01164e-285	3.20467e-161	0.000188751	2.80744e-05	0.000608629	0.000666247	0.0395967	0.0944951	0.161263			33.0827	1.45547e-127	5.33547e-143	2.10514e-62	0.0025485	0.0010211	0.000374971	0.000717597	0.0338079	0.114545	0.253011
33.2832	2.59769e-192	4.90567e-279	1.34899e-156	0.000196609	2.65381e-05	0.000513549	0.000561707	0.0350351	0.0981561	0.162326			33.2832	1.81122e-123	1.18899e-138	1.28929e-59	0.00298984	0.00117584	0.00030393	0.000583692	0.0296343	0.116823	0.25339
33.4837	3.04327e-187	6.80413e-273	4.83518e-152	0.000200709	2.57957e-05	0.000433602	0.000481279	0.0308969	0.101787	0.162948			33.4837	1.9192e-119	2.25614e-134	6.72359e-57	0.00345514	0.00136419	0.000241987	0.000476916	0.0259395	0.118912	0.253226
33.6842	3.03579e-182	8.03576e-267	1.47569e-147	0.000208032	2.67047e-05	0.000362364	0.000418515	0.0272253	0.105146	0.162988			33.6842	1.7316e-115	3.64528e-130	2.98559e-54	0.00392978	0.00160373	0.000189447	0.000393689	0.0226601	0.120934	0.25244
33.8847	2.5786e-177	8.08092e-261	3.83495e-143	0.000226334	2.95444e-05	0.000295986	0.000368113	0.0239995	0.108065	0.162477			33.8847	1.33031e-111	5.01506e-126	1.12886e-51	0.00441686	0.0019124	0.000144716	0.000329939	0.0197673	0.122859	0.251052
34.0852	1.86498e-172	6.91948e-255	8.48598e-139	0.000262074	3.4201e-05	0.000234957	0.000324339	0.0211441	0.110494	0.161553			34.0852	8.70243e-108	5.87491e-122	3.63436e-49	0.00494252	0.00230127	0.000106856	0.000279506	0.0172494	0.124581	0.249255
34.2857	1.14854e-167	5.04506e-249	1.59891e-134	0.000318732	4.06681e-05	0.000183019	0.000281579	0.0185697	0.112463	0.160351			34.2857	4.84736e-104	5.86009e-118	9.96311e-47	0.00554535	0.00276803	7.63999e-05	0.000235532	0.0150769	0.126033	0.247323
34.4862	6.02274e-163	3.13211e-243	2.56522e-130	0.000396905	4.92557e-05	0.000143998	0.000236851	0.0162164	0.114048	0.158931			34.4862	2.29906e-100	4.97723e-114	2.32563e-44	0.00626047	0.00329631	5.43365e-05	0.000193231	0.0131803	0.127241	0.245423
34.6867	2.6892e-158	1.65572e-237	3.50433e-126	0.000496592	6.02377e-05	0.000119	0.00019104	0.0140701	0.115358	0.157288			34.6867	9.28481e-97	3.59956e-110	4.62239e-42	0.00711001	0.00386223	4.07268e-05	0.000151672	0.0114621	0.128292	0.243517
34.8872	1.02242e-153	7.45274e-232	4.07627e-122	0.000620156	7.34108e-05	0.000105717	0.000147254	0.0121441	0.116546	0.155413			34.8872	3.19282e-93	2.21661e-106	7.82295e-40	0.00810128	0.00444407	3.39345e-05	0.000113106	0.00983703	0.129249	0.241427
35.0877	3.3099e-149	2.85643e-226	4.03738e-118	0.000773455	8.82687e-05	9.95413e-05	0.000108281	0.0104466	0.117791	0.153336			35.0877	9.34879e-90	1.16227e-102	1.12734e-37	0.00922758	0.00503022	3.08505e-05	8.04783e-05	0.00827346	0.13008	0.238966
35.2882	9.12385e-145	9.32199e-221	3.40498e-114	0.000963921	0.000104961	9.52421e-05	7.5558e-05	0.00896232	0.119244	0.151134			35.2882	2.33085e-86	5.18926e-99	1.38329e-35	0.0104708	0.00562521	2.81322e-05	5.53649e-05	0.00680597	0.13067	0.235996
35.4887	2.14151e-140	2.59043e-215	2.44517e-110	0.00119714	0.000125352	8.85449e-05	4.96853e-05	0.00765748	0.120961	0.1489			35.4887	4.94824e-83	1.97279e-95	1.44528e-33	0.0118089	0.00625488	2.37611e-05	3.77743e-05	0.00550688	0.130898	0.23242
35.6892	4.27996e-136	6.12934e-210	1.49513e-106	0.00147472	0.000152973	7.7466e-05	3.09737e-05	0.0064972	0.122858	0.146694			35.6892	8.9447e-80	6.38607e-92	1.28579e-31	0.0132307	0.00696662	1.77492e-05	2.70856e-05	0.00443475	0.130734	0.228202
35.8897	7.28345e-132	1.2349e-204	7.78446e-103	0.00179439	0.000191072	6.27944e-05	1.92827e-05	0.00545978	0.124736	0.144518			35.8897	1.37676e-76	1.76021e-88	9.74012e-30	0.0147502	0.00781831	1.14744e-05	2.24836e-05	0.00359696	0.130264	0.223404
36.0902	1.05539e-127	2.11851e-199	3.45108e-99	0.00215105	0.000239507	4.71281e-05	1.35909e-05	0.00454028	0.126369	0.142324			36.0902	1.80438e-73	4.13117e-85	6.28256e-28	0.0164073	0.00885748	6.35988e-06	2.24774e-05	0.00295059	0.129653	0.218201
36.2907	1.30216e-123	3.09461e-194	1.30275e-95	0.00253797	0.000292939	3.30461e-05	1.19508e-05	0.00374552	0.127613	0.140042			36.2907	2.01362e-70	8.25581e-82	3.45054e-26	0.0182458	0.0101043	3.01033e-06	2.45173e-05	0.00243373	0.129063	0.212807
36.4912	1.36803e-119	3.84908e-189	4.18737e-92	0.00294936	0.000342458	2.18578e-05	1.19999e-05	0.00308446	0.128485	0.137601			36.4912	1.91338e-67	1.40483e-78	1.61367e-24	0.0202812	0.0115518	1.21477e-06	2.56515e-05	0.00199867	0.128607	0.207381
36.6917	1.22378e-115	4.07649e-184	1.14604e-88	0.00338545	0.000380057	1.36339e-05	1.17673e-05	0.00255733	0.129144	0.134929			36.6917	1.54812e-64	2.03547e-75	6.42567e-23	0.0224842	0.013181	4.17625e-07	2.39256e-05	0.00162482	0.128329	0.201977
36.8922	9.32153e-112	3.67615e-179	2.67077e-85	0.00385741	0.000402719	7.90805e-06	1.03158e-05	0.00214852	0.129802	0.13197			36.8922	1.06656e-61	2.51121e-72	2.17871e-21	0.024795	0.0149714	1.2228e-07	1.9312e-05	0.00131085	0.128178	0.196554
37.0927	6.04573e-108	2.82278e-174	5.29969e-82	0.00438681	0.000413222	4.17174e-06	7.82206e-06	0.00182778	0.130611	0.128716			37.0927	6.25663e-59	2.63802e-69	6.29012e-20	0.0271563	0.0169004	3.04888e-08	1.33472e-05	0.00105942	0.128014	0.191034
37.2932	3.33878e-104	1.8456e-169	8.95448e-79	0.00499872	0.000417917	1.95817e-06	5.07533e-06	0.00155983	0.131612	0.125221			37.2932	3.12517e-56	2.35966e-66	1.5463e-18	0.0295372	0.0189397	6.47326e-09	7.86969e-06	0.000867058	0.127632	0.185341
37.4937	1.57001e-100	1.02748e-164	1.28827e-75	0.0057145	0.000424217	8.04187e-07	2.80843e-06	0.00131639	0.132743	0.121581			37.4937	1.32918e-53	1.79721e-63	3.23673e-17	0.0319358	0.0210683	1.17028e-09	3.95352e-06	0.000723172	0.126857	0.179426
37.6942	6.28628e-97	4.87066e-160	1.57816e-72	0.00655271	0.000439577	2.85748e-07	1.32391e-06	0.00108378	0.133879	0.117861			37.6942	4.81361e-51	1.16553e-60	5.76894e-16	0.0343677	0.0232946	1.80151e-10	1.69155e-06	0.000614728	0.125623	0.17329
37.8947	2.1432e-93	1.96597e-155	1.64615e-69	0.0075369	0.000470988	8.72498e-08	5.31498e-07	0.000862908	0.13487	0.114057			37.8947	1.48434e-48	6.43613e-58	8.75511e-15	0.036852	0.0256616	2.36136e-11	6.16303e-07	0.000530935	0.124007	0.167002
38.0952	6.22166e-90	6.75685e-151	1.46206e-66	0.0086983	0.000523295	2.28019e-08	1.81695e-07	0.000663454	0.135569	0.110112			38.0952	3.89739e-46	3.02623e-55	1.13137e-13	0.0393978	0.0282225	2.63551e-12	1.91201e-07	0.00046433	0.122184	0.160689
38.2957	1.5379e-86	1.97736e-146	1.1057e-63	0.0100645	0.000597237	5.08881e-09	5.28894e-08	0.000496238	0.135859	0.105978			38.2957	8.71343e-44	1.21159e-52	1.24487e-12	0.0419918	0.0310056	2.50462e-13	5.0509e-08	0.000408684	0.120328	0.154461
38.4962	3.23686e-83	4.92725e-142	7.1201e-61	0.0116413	0.000690048	9.68608e-10	1.31091e-08	0.000367414	0.135698	0.10168			38.4962	1.65875e-41	4.13035e-50	1.16633e-11	0.0446026	0.0339999	2.02673e-14	1.13612e-08	0.000357238	0.118505	0.148311
38.6967	5.8009e-80	1.04544e-137	3.90401e-58	0.0134057	0.000799109	1.57128e-10	2.76664e-09	0.000276278	0.135141	0.0973148			38.6967	2.68874e-39	1.19893e-47	9.30465e-11	0.0472106	0.0371652	1.39646e-15	2.17598e-09	0.000303878	0.116638	0.142086
38.8972	8.85205e-77	1.88873e-133	1.82268e-55	0.0153171	0.000924802	2.1715e-11	4.97176e-10	0.000216341	0.134326	0.0930012			38.8972	3.711e-37	2.96329e-45	6.32068e-10	0.0498426	0.0404416	8.19282e-17	3.54864e-10	0.000246143	0.114567	0.135589
39.0977	1.15019e-73	2.90546e-129	7.2458e-53	0.017342	0.00106857	2.55604e-12	7.60751e-11	0.000178102	0.133404	0.0888049			39.0977	4.36124e-35	6.23637e-43	3.65615e-09	0.0525716	0.0437497	4.09275e-18	4.9277e-11	0.000186658	0.112173	0.128748
39.2982	1.27253e-70	3.80572e-125	2.45266e-50	0.0194749	0.00122793	2.56226e-13	9.91176e-12	0.000151955	0.132461	0.0846976			39.2982	4.3642e-33	1.11754e-40	1.80096e-08	0.0554756	0.0470075	1.7409e-19	5.82643e-12	0.000131338	0.109462	0.1217
39.4987	1.19879e-67	4.24457e-121	7.06912e-48	0.0217466	0.00139484	2.18724e-14	1.0996e-12	0.0001304	0.131481	0.0805852			39.4987	3.71856e-31	1.70519e-38	7.55526e-08	0.0585922	0.0501764	6.30531e-21	5.86593e-13	8.59541e-05	0.106566	0.114737
39.6992	9.61596e-65	4.03094e-117	1.73487e-45	0.0242144	0.00156113	1.58989e-15	1.03871e-13	0.000109232	0.130378	0.0763782			39.6992	2.69787e-29	2.21542e-36	2.7e-07	0.0619027	0.0533025	1.94453e-22	5.02858e-14	5.36583e-05	0.10365	0.108147
39.8997	6.56777e-62	3.25952e-113	3.62532e-43	0.0269401	0.00172618	9.84068e-17	8.35463e-15	8.76336e-05	0.12907	0.0720538			39.8997	1.66664e-27	2.45085e-34	8.2236e-07	0.0653478	0.0565098	5.1062e-24	3.67054e-15	3.44386e-05	0.100803	0.102072
40.1003	3.81961e-59	2.24428e-109	6.4506e-41	0.0299665	0.00189889	5.18641e-18	5.72185e-16	6.7206e-05	0.127512	0.0676733			40.1003	8.76671e-26	2.30861e-32	2.13698e-06	0.0688444	0.0599442	1.14171e-25	2.28134e-16	2.57682e-05	0.0979915	0.0964422
40.3008	1.89145e-56	1.31575e-105	9.77304e-39	0.0333073	0.00209166	2.32749e-19	3.33673e-17	5.02938e-05	0.125688	0.063353			40.3008	3.92652e-24	1.85165e-30	4.74835e-06	0.0722896	0.0637134	2.17365e-27	1.20732e-17	2.36076e-05	0.0950994	0.0910375
40.5013	7.97526e-54	6.5682e-102	1.26077e-36	0.0369521	0.0023124	8.89378e-21	1.65684e-18	3.83104e-05	0.123587	0.0592103			40.5013	1.49745e-22	1.26457e-28	9.0638e-06	0.0755597	0.0678566	3.5237e-29	5.44043e-19	2.36102e-05	0.0920231	0.0856175
40.7018	2.86332e-51	2.79186e-98	1.3849e-34	0.0408798	0.00256169	2.89375e-22	7.00509e-20	3.0875e-05	0.121197	0.0553186			40.7018	4.86266e-21	7.35363e-27	1.50054e-05	0.0785293	0.0723472	4.86387e-31	2.08746e-20	2.24927e-05	0.0887485	0.0800615
40.9023	8.75327e-49	1.01045e-94	1.29531e-32	0.0450637	0.00283588	8.01699e-24	2.52187e-21	2.61615e-05	0.118509	0.0516881			40.9023	1.34452e-19	3.64112e-25	2.19508e-05	0.0811274	0.0771088	5.71663e-33	6.81988e-22	1.90127e-05	0.0853667	0.0744296
41.1028	2.27848e-46	3.11395e-91	1.0316e-30	0.049463	0.00313073	1.8912e-25	7.73046e-23	2.21017e-05	0.115522	0.0482722			41.1028	3.16547e-18	1.53512e-23	2.93175e-05	0.0833995	0.0820316	5.72101e-35	1.89719e-23	1.38794e-05	0.0820319	0.0689102
41.3033	5.05003e-44	8.17114e-88	6.99559e-29	0.0540094	0.00344185	3.79872e-27	2.01773e-24	1.75341e-05	0.112251	0.0449867			41.3033	6.34575e-17	5.51094e-22	3.74534e-05	0.0855153	0.0869914	4.87506e-37	4.49384e-25	8.66899e-06	0.0788863	0.063702
41.5038	9.53053e-42	1.82569e-84	4.03941e-27	0.0586088	0.0037639	6.49698e-29	4.4843e-26	1.25347e-05	0.108744	0.0417394			41.5038	1.08318e-15	1.68455e-20	4.78353e-05	0.0876861	0.0918722	3.53721e-39	9.06359e-27	4.61811e-06	0.0759868	0.0589151
41.7043	1.53149e-39	3.47334e-81	1.98607e-25	0.0631658	0.00409246	9.46151e-31	8.48597e-28	7.89203e-06	0.105082	0.0384696			41.7043	1.57434e-14	4.38444e-19	6.20695e-05	0.0900408	0.0965968	2.18533e-41	1.55653e-28	2.09597e-06	0.0732683	0.0545438
41.9048	2.0955e-37	5.62654e-78	8.31484e-24	0.0676193	0.00442699	1.17323e-32	1.36736e-29	4.32464e-06	0.101339	0.0351822			41.9048	1.94835e-13	9.71671e-18	8.06179e-05	0.0925625	0.101154	1.1496e-43	2.27608e-30	8.10157e-07	0.0705782	0.0505039
42.1053	2.44136e-35	7.76085e-75	2.96417e-22	0.0719583	0.00476953	1.23874e-34	1.87602e-31	2.04942e-06	0.097533	0.0319479			42.1053	2.05312e-12	1.83358e-16	0.000102663	0.0951339	0.105607	5.14933e-46	2.83395e-32	2.66661e-07	0.0677699	0.0466933
42.3058	2.42188e-33	9.11488e-72	8.99803e-21	0.076205	0.00511899	1.11366e-36	2.19162e-33	8.36757e-07	0.0936092	0.0288637			42.3058	1.84222e-11	2.94613e-15	0.000127098	0.0976389	0.110076	1.96394e-48	3.00449e-34	7.47366e-08	0.0647937	0.0430397
42.5063	2.04572e-31	9.11521e-69	2.32592e-19	0.0803761	0.00546902	8.52507e-39	2.18005e-35	2.93614e-07	0.0894978	0.0260032			42.5063	1.40752e-10	4.03069e-14	0.000153239	0.100021	0.114689	6.37794e-51	2.71221e-36	1.78355e-08	0.0617154	0.039516
42.7068	1.47134e-29	7.76169e-66	5.11987e-18	0.084458	0.00581506	5.5567e-41	1.84648e-37	8.83832e-08	0.0851852	0.0233943			42.7068	9.15717e-10	4.69549e-13	0.000180737	0.102272	0.119521	1.76362e-53	2.08473e-38	3.62422e-09	0.058652	0.0361252
42.9073	9.01063e-28	5.62755e-63	9.59742e-17	0.0884157	0.00616386	3.08397e-43	1.33166e-39	2.27907e-08	0.0807408	0.0210325			42.9073	5.0732e-09	4.65753e-12	0.000210118	0.104386	0.124547	4.15246e-56	1.36443e-40	6.2707e-10	0.0556807	0.0328796
43.1078	4.69862e-26	3.47421e-60	1.53217e-15	0.0922246	0.00653527	1.45739e-45	8.17744e-42	5.02845e-09	0.0762845	0.0189049			43.1078	2.3936e-08	3.93373e-11	0.000244925	0.106349	0.129631	8.32489e-59	7.60369e-43	9.2383e-11	0.052798	0.0297941
43.3083	2.08621e-24	1.82628e-57	2.08328e-14	0.0958889	0.006955	5.8643e-48	4.27577e-44	9.48399e-10	0.0719367	0.0169986			43.3083	9.61918e-08	2.82896e-10	0.000293537	0.108137	0.134575	1.4211e-61	3.60804e-45	1.15889e-11	0.0499505	0.0268921
43.5088	7.88716e-23	8.17431e-55	2.41282e-13	0.0994281	0.00744626	2.00923e-50	1.90364e-46	1.52788e-10	0.0677878	0.0152957			43.5088	3.2936e-07	1.7323e-09	0.000367337	0.109717	0.139208	2.06559e-64	1.45778e-47	1.23784e-12	0.0470978	0.0242073
43.7093	2.53896e-21	3.11536e-52	2.38069e-12	0.102856	0.00802548	5.8616e-53	7.21653e-49	2.10113e-11	0.0638906	0.0137677			43.7093	9.61374e-07	9.03217e-09	0.000474609	0.111035	0.14347	2.55646e-67	5.01518e-50	1.1258e-13	0.0442426	0.0217701
43.9098	6.95928e-20	1.01097e-49	2.00159e-11	0.106181	0.00870086	1.45605e-55	2.32941e-51	2.46523e-12	0.0602639	0.0123844			43.9098	2.39477e-06	4.00994e-08	0.00061378	0.112031	0.147437	2.69404e-70	1.46911e-52	8.71828e-15	0.0414101	0.0195869
44.1103	1.62423e-18	2.79346e-47	1.4344e-10	0.109438	0.00947135	3.07971e-58	6.4023e-54	2.46675e-13	0.0569032	0.0111279			44.1103	5.10083e-06	1.51587e-07	0.000771278	0.112662	0.151266	2.41738e-73	3.66433e-55	5.74875e-16	0.0386155	0.0176299
44.3108	3.22776e-17	6.57233e-45	8.76525e-10	0.112705	0.010327	5.54646e-61	1.4983e-56	2.10431e-14	0.0537915	0.00999894			44.3108	9.32414e-06	4.87945e-07	0.00092706	0.112929	0.155108	1.84696e-76	7.78231e-58	3.22767e-17	0.0358582	0.0158493
44.5113	5.46171e-16	1.31665e-42	4.5699e-09	0.116077	0.0112519	8.50541e-64	2.98563e-59	1.53003e-15	0.0509015	0.00900708			44.5113	1.47234e-05	1.33749e-06	0.0010664	0.112886	0.159043	1.20155e-79	1.40733e-60	1.54304e-18	0.0331403	0.0142012
44.7118	7.86919e-15	2.24591e-40	2.03442e-08	0.119611	0.0122295	1.11057e-66	5.06577e-62	9.47977e-17	0.0481851	0.00815146			44.7118	2.03091e-05	3.1223e-06	0.00119161	0.112641	0.163053	6.65583e-83	2.16698e-63	6.28117e-20	0.0304787	0.0126679
44.9123	9.65392e-14	3.26203e-38	7.74167e-08	0.123299	0.0132486	1.23473e-69	7.3186e-65	5.00421e-18	0.0455684	0.00740738			44.9123	2.49022e-05	6.20984e-06	0.00132469	0.112327	0.167052	3.13931e-86	2.84111e-66	2.17708e-21	0.0278955	0.0112563
45.1128	1.00844e-12	4.03419e-36	2.52193e-07	0.127059	0.014311	1.16888e-72	9.00292e-68	2.25038e-19	0.0429652	0.00673043			45.1128	2.77809e-05	1.05321e-05	0.00149647	0.112037	0.170947	1.26078e-89	3.17171e-69	6.42514e-23	0.0254055	0.00997602
45.3133	8.96952e-12	4.24812e-34	7.04705e-07	0.130771	0.015434	9.42197e-76	9.42999e-71	8.62008e-21	0.0403008	0.00607646			45.3133	2.88663e-05	1.5271e-05	0.00172888	0.111781	0.174714	4.31138e-93	3.01489e-72	1.61459e-24	0.0230157	0.00882263
45.5138	6.79299e-11	3.809e-32	1.69367e-06	0.134306	0.0166458	6.46674e-79	8.4103e-74	2.81234e-22	0.0375293	0.00542334			45.5138	2.83154e-05	1.90569e-05	0.00202564	0.11152	0.178414	1.25535e-96	2.44018e-75	3.45475e-26	0.0207379	0.0077795
45.7143	4.38052e-10	2.90802e-30	3.51373e-06	0.13755	0.0179687	3.77921e-82	6.38682e-77	7.81444e-24	0.0346449	0.00477952			45.7143	2.618e-05	2.08337e-05	0.00238022	0.111261	0.182146	3.11235e-100	1.68169e-78	6.29422e-28	0.0185992	0.00683516
45.9148	2.40526e-09	1.89041e-28	6.32323e-06	0.140413	0.0194004	1.88057e-85	4.12981e-80	1.84918e-25	0.0316929	0.00417572			45.9148	2.2689e-05	2.08514e-05	0.0027934	0.111125	0.185984	6.57027e-104	9.86827e-82	9.76427e-30	0.0166374	0.00599362
46.1153	1.12453e-08	1.04638e-26	9.93624e-06	0.142833	0.0209037	7.96802e-89	2.27378e-83	3.72644e-27	0.028768	0.00364636			46.1153	1.87715e-05	2.09227e-05	0.00328252	0.111286	0.189961	1.181e-107	4.93071e-85	1.28976e-31	0.0148854	0.00526459
46.3158	4.47666e-08	4.93164e-25	1.37611e-05	0.144761	0.0224141	2.87464e-92	1.06595e-86	6.39485e-29	0.0259796	0.00321118			46.3158	1.59926e-05	2.36771e-05	0.00387348	0.111818	0.194118	1.80755e-111	2.09773e-88	1.45062e-33	0.0133543	0.00464402
46.5163	1.51743e-07	1.9791e-23	1.70252e-05	0.146142	0.023864	8.83058e-96	4.25502e-90	9.34493e-31	0.0233972	0.00286458			46.5163	1.57709e-05	3.14966e-05	0.00458435	0.1126	0.198527	2.35561e-115	7.59911e-92	1.38921e-35	0.0120312	0.00410743
46.7168	4.3796e-07	6.76264e-22	1.9198e-05	0.146898	0.0252115	2.30976e-99	1.44623e-93	1.16285e-32	0.021017	0.00257783			46.7168	1.87151e-05	4.60146e-05	0.00541678	0.113358	0.203232	2.61389e-119	2.34395e-95	1.13281e-37	0.010888	0.00362337
46.9173	1.0763e-06	1.9676e-20	2.03173e-05	0.146935	0.026463	5.14419e-103	4.18546e-97	1.23216e-34	0.0187827	0.00231406			46.9173	2.50283e-05	6.83083e-05	0.00636228	0.113809	0.208169	2.46969e-123	6.1561e-99	7.86529e-40	0.0098908	0.00317234
47.1178	2.25218e-06	4.87449e-19	2.09757e-05	0.146186	0.0276753	9.75526e-107	1.03139e-100	1.11173e-36	0.016643	0.00204807			47.1178	3.59978e-05	9.91996e-05	0.00741652	0.113807	0.213134	1.98688e-127	1.37669e-102	4.64993e-42	0.00900072	0.00275286
47.3183	4.01278e-06	1.02824e-17	2.20048e-05	0.144687	0.0289384	1.57519e-110	2.16408e-104	8.54118e-39	0.0145973	0.00177798			47.3183	5.52845e-05	0.00013925	0.00858907	0.113379	0.217848	1.36104e-131	2.62142e-106	2.34072e-44	0.00817157	0.00237263
47.5188	6.08779e-06	1.84686e-16	2.41138e-05	0.142609	0.0303504	2.1657e-114	3.86631e-108	5.58753e-41	0.0126957	0.00152126			47.5188	8.81956e-05	0.000188675	0.00990113	0.112678	0.222052	7.93861e-136	4.2502e-110	1.00329e-46	0.00735621	0.00203674
47.7193	7.86404e-06	2.82452e-15	2.77167e-05	0.140256	0.0319987	2.53534e-118	5.88154e-112	3.11245e-43	0.0110049	0.00129916			47.7193	0.000138364	0.000247486	0.0113748	0.111855	0.225583	3.94266e-140	5.86752e-114	3.66161e-49	0.00652257	0.00174372
47.9198	8.64976e-06	3.67817e-14	3.29979e-05	0.137989	0.0339588	2.52724e-122	7.6183e-116	1.47626e-45	0.00957051	0.00112181			47.9198	0.000203793	0.000315522	0.013025	0.110947	0.228406	1.66727e-144	6.89718e-118	1.13787e-51	0.00566862	0.00148907
48.1203	8.10091e-06	4.07845e-13	4.01111e-05	0.136145	0.0363048	2.145e-126	8.40226e-120	5.96213e-48	0.00840194	0.000983745			48.1203	0.000275686	0.000391941	0.0148626	0.109841	0.230583	6.00334e-149	6.90335e-122	3.0108e-54	0.00482354	0.00126872
48.3208	6.46004e-06	3.8507e-12	4.9364e-05	0.134962	0.039125	1.55017e-130	7.89053e-124	2.05029e-50	0.00747671	0.000870526			48.3208	0.000341886	0.000474628	0.0169043	0.108345	0.232177	1.84057e-153	5.88329e-126	6.78336e-57	0.00403312	0.00107837
48.5213	4.3864e-06	3.09581e-11	6.12769e-05	0.13456	0.042524	9.53904e-135	6.3094e-128	6.00349e-53	0.00675245	0.000769046			48.5213	0.000393203	0.000560909	0.0191755	0.106324	0.233175	4.80489e-158	4.26926e-130	1.30131e-59	0.00333907	0.00091172
48.7218	2.53602e-06	2.11939e-10	7.64994e-05	0.134966	0.0466037	4.99805e-139	4.29577e-132	1.49681e-55	0.00617517	0.000673573			48.7218	0.000428907	0.000649826	0.0216977	0.1038	0.233498	1.06804e-162	2.63789e-134	2.12562e-62	0.00276477	0.000761889
48.9223	1.24844e-06	1.23559e-09	9.56339e-05	0.136127	0.0514267	2.22981e-143	2.49038e-136	3.17762e-58	0.00568394	0.000584966			48.9223	0.000458554	0.000744003	0.0244678	0.100964	0.233096	2.02144e-167	1.38781e-138	2.95639e-65	0.00231226	0.000624952
49.1228	5.23307e-07	6.13502e-09	0.000119125	0.137912	0.0569834	8.47047e-148	1.22931e-140	5.74396e-61	0.0052182	0.000506279			49.1228	0.000499283	0.000849122	0.0274517	0.0980694	0.232032	3.25766e-172	6.21695e-143	3.50115e-68	0.00196646	0.000501437
49.3233	1.86774e-07	2.59486e-08	0.000147498	0.14009	0.0631809	2.73979e-152	5.1669e-145	8.84084e-64	0.0047319	0.000439095			49.3233	0.000569195	0.000971876	0.030599	0.095293	0.230466	4.47016e-177	2.37135e-147	3.53046e-71	0.00170146	0.00039437
49.5238	5.6761e-08	9.35234e-08	0.00018195	0.142355	0.0698561	7.5457e-157	1.84914e-149	1.15864e-66	0.00420889	0.000382531			49.5238	0.000679329	0.00111889	0.033872	0.0926624	0.228557	5.22289e-182	7.70166e-152	3.03125e-74	0.00148695	0.000306531
49.7243	1.46928e-08	2.87414e-07	0.000224501	0.144393	0.0768022	1.76951e-161	5.63481e-154	1.29292e-69	0.00366686	0.000334416			49.7243	0.000829161	0.00129665	0.0372756	0.0900873	0.226404	5.19602e-187	2.12983e-156	2.21608e-77	0.0012958	0.000239218
49.9248	3.27746e-09	7.53996e-07	0.000276718	0.145948	0.083795	3.53327e-166	1.46204e-158	1.22849e-72	0.00314309	0.000293039			49.9248	0.0010098	0.00151024	0.0408738	0.087455	0.22406	4.40151e-192	5.01506e-161	1.37949e-80	0.00111149	0.00019201
50.1253	8.83319e-10	1.69193e-06	0.000337509	0.146831	0.0906097	6.0072e-171	3.23008e-163	9.93895e-76	0.00267072	0.000257929			50.1253	0.00121325	0.00176095	0.0447789	0.0847139	0.221584	3.1747e-197	1.00549e-165	7.31179e-84	0.000931516	0.000162378
50.3258	1.66718e-09	3.25917e-06	0.000402305	0.146873	0.0970206	8.69639e-176	6.07626e-168	6.8467e-79	0.00226259	0.000229021			50.3258	0.00143991	0.00204693	0.04911	0.0818929	0.219049	1.94974e-202	1.71654e-170	3.29989e-87	0.000763757	0.000145531
50.5263	7.61355e-09	5.42349e-06	0.000465423	0.145883	0.102792	1.07195e-180	9.73265e-173	4.016e-82	0.00191173	0.000205245			50.5263	0.00169789	0.00236948	0.0539417	0.0790644	0.216509	1.01958e-207	2.49516e-175	1.26808e-90	0.000618215	0.000135512
50.7268	3.13261e-08	7.88036e-06	0.000524482	0.143655	0.107686	1.12508e-185	1.32738e-177	2.00575e-85	0.00160319	0.000184207			50.7268	0.0019959	0.0027408	0.0592782	0.0762895	0.213981	4.53979e-213	3.08826e-180	4.1492e-94	0.000500265	0.000127273
50.9273	1.09928e-07	1.01733e-05	0.000583581	0.140038	0.111504	1.00546e-190	1.54146e-182	8.52964e-89	0.00132577	0.000163397			50.9273	0.00233811	0.00318429	0.065067	0.0735839	0.211468	1.72116e-218	3.25462e-185	1.15599e-97	0.000408961	0.000118146
51.1278	3.28475e-07	1.19771e-05	0.000652805	0.135022	0.114143	7.65093e-196	1.52419e-187	3.08856e-92	0.00107666	0.00014163			51.1278	0.00272638	0.00372412	0.071228	0.0709161	0.208992	5.5562e-224	2.92051e-190	2.74229e-101	0.000338967	0.000107579
51.3283	8.35744e-07	1.33099e-05	0.000744201	0.128771	0.115642	4.95719e-201	1.28327e-192	9.52253e-96	0.000859255	0.000119332			51.3283	0.00316701	0.00437246	0.0776719	0.0682226	0.206575	1.52723e-229	2.23145e-195	5.53916e-105	0.000283277	9.56985e-05
51.5288	1.81065e-06	1.44897e-05	0.000866634	0.12161	0.116196	2.73481e-206	9.19957e-198	2.49988e-99	0.000677983	9.76957e-05			51.5288	0.00367465	0.00512665	0.0842991	0.0654296	0.204167	3.57441e-235	1.45173e-200	9.52677e-109	0.000235726	8.22796e-05
51.7293	3.34059e-06	1.59006e-05	0.00102264	0.113987	0.116184	1.28467e-211	5.61549e-203	5.58801e-103	0.000533752	7.77262e-05			51.7293	0.0042685	0.00597977	0.0909902	0.0624783	0.201582	7.12317e-241	8.04185e-206	1.39514e-112	0.000193044	6.70384e-05
51.9298	5.25019e-06	1.77541e-05	0.00120906	0.106436	0.11619	5.13834e-217	2.91862e-208	1.06357e-106	0.000422404	5.99959e-05			51.9298	0.00496275	0.00693421	0.0975937	0.0593504	0.198502	1.20868e-246	3.79312e-211	1.73964e-116	0.00015538	5.05637e-05
52.1303	7.036e-06	1.9958e-05	0.0014203	0.0994947	0.116995	1.74996e-222	1.29163e-213	1.72364e-110	0.000336635	4.49875e-05			52.1303	0.00575835	0.00800571	0.103928	0.0560767	0.194576	1.74632e-252	1.52338e-216	1.84703e-120	0.000124545	3.45722e-05
52.3308	8.067e-06	2.21844e-05	0.00165167	0.0936178	0.119479	5.0746e-228	4.8671e-219	2.37846e-114	0.000269573	3.33633e-05			52.3308	0.00664277	0.00921474	0.109807	0.0527116	0.189566	2.14835e-258	5.20942e-222	1.66977e-124	0.000101336	2.109e-05
52.5313	7.99949e-06	2.42191e-05	0.0019018	0.0890889	0.124454	1.25299e-233	1.56161e-224	2.79457e-118	0.000217041	2.56916e-05			52.5313	0.00759721	0.0105735	0.115081	0.0492927	0.183445	2.25038e-264	1.51685e-227	1.28532e-128	8.42288e-05	1.13512e-05
52.7318	7.1024e-06	2.64343e-05	0.00217515	0.0859946	0.132493	2.63428e-239	4.26624e-230	2.7958e-122	0.000176981	2.1846e-05			52.7318	0.00860431	0.0120793	0.119657	0.0458219	0.176382	2.00714e-270	3.76067e-233	8.42437e-133	7.0303e-05	5.34899e-06
52.9323	6.21213e-06	2.99309e-05	0.0024841	0.0842514	0.143819	4.71572e-245	9.92402e-236	2.3816e-126	0.000147373	2.07519e-05			52.9323	0.00965189	0.013718	0.123483	0.0422875	0.168634	1.5243e-276	7.93886e-239	4.70146e-137	5.71738e-05	2.19465e-06
53.1328	6.35719e-06	3.60738e-05	0.00284841	0.0836552	0.158294	7.18793e-251	1.96563e-241	1.72743e-130	0.000125183	2.0861e-05			53.1328	0.0107354	0.015474	0.126537	0.038705	0.160439	9.85673e-283	1.42699e-244	2.23408e-141	4.42243e-05	7.80736e-07
53.3333	8.36655e-06	4.57292e-05	0.0032913	0.0839246	0.17548	9.3289e-257	3.31501e-247	1.06685e-134	0.000107234	2.09667e-05			53.3333	0.011861	0.0173371	0.128811	0.0351403	0.151967	5.42707e-289	2.18401e-250	9.0393e-146	3.24718e-05	2.40014e-07
53.5338	1.27317e-05	5.88508e-05	0.00383434	0.0847302	0.194755	1.03093e-262	4.76035e-253	5.61014e-139	9.16715e-05	2.06152e-05			53.5338	0.0130443	0.0193009	0.130311	0.0316939	0.14333	2.5443e-295	2.84616e-256	3.11416e-150	2.35218e-05	6.35872e-08
53.7343	1.97381e-05	7.47726e-05	0.00449472	0.0857232	0.215453	9.7005e-269	5.82053e-259	2.51198e-143	7.83238e-05	1.98504e-05			53.7343	0.014299	0.0213555	0.131039	0.0284575	0.134605	1.01565e-301	3.15816e-262	9.13519e-155	1.8375e-05	1.44847e-08
53.9348	2.96905e-05	9.29713e-05	0.00528559	0.0865751	0.236945	7.77197e-275	6.05978e-265	9.577e-148	6.77956e-05	1.87455e-05			53.9348	0.015625	0.023479	0.130978	0.0254739	0.125867	3.45212e-308	2.98386e-268	2.28173e-159	1.66822e-05	2.83157e-09
54.1353	4.30682e-05	0.000113709	0.00621713	0.0870198	0.258644	5.30199e-281	5.37182e-271	3.10894e-152	6.03294e-05	1.72657e-05			54.1353	0.0170066	0.0256372	0.130104	0.0227293	0.117207	9.99080083e-315	2.40045e-274	4.85268e-164	1.68099e-05	4.74283e-10
54.3358	6.05779e-05	0.000138103	0.00729503	0.0868682	0.279902	3.07975e-287	4.05468e-277	8.5934e-157	5.53141e-05	1.54734e-05			54.3358	0.0184264	0.0277974	0.12842	0.0201786	0.108729	2.47e-321	1.64429e-280	8.78756e-169	1.67107e-05	6.79794e-11
54.5363	8.31094e-05	0.00016761	0.0085155	0.0859907	0.299888	1.52322e-293	2.60592e-283	2.0225e-161	5.1464e-05	1.36509e-05			54.5363	0.0198858	0.0299526	0.126009	0.0177802	0.100546	0	9.59032e-287	1.35496e-173	1.50554e-05	8.32897e-12
54.7368	0.00011149	0.000203322	0.00985981	0.0842913	0.317507	6.41477e-300	1.42605e-289	4.05304e-166	4.73045e-05	1.2091e-05			54.7368	0.0214187	0.0321394	0.123025	0.0155186	0.0927573	0	4.76275e-293	1.7789e-178	1.18238e-05	8.71594e-13
54.9373	0.000145939	0.000245534	0.0112922	0.0817006	0.33143	2.30022e-306	6.64477e-296	6.91583e-171	4.17067e-05	1.07882e-05			54.9373	0.0230894	0.0344345	0.119648	0.013408	0.0854384	0	2.01397e-299	1.98861e-183	7.97425e-06	7.78492e-14
55.1378	0.000185439	0.000293772	0.0127609	0.0781847	0.340265	7.02305468824e-313	2.6363e-302	1.00479e-175	3.43354e-05	9.42612e-06			55.1378	0.0249704	0.0369295	0.116016	0.0114829	0.0786318	0	7.25133e-306	1.89285e-188	4.59327e-06	5.93172e-15
55.3383	0.000227501	0.000346941	0.0142003	0.0737558	0.342845	1.82804e-319	0	1.24303e-180	2.58096e-05	7.70816e-06			55.3383	0.0271126	0.0397067	0.112207	0.00977618	0.0723426	0	2.223065449854e-312	1.5341e-193	2.2553e-06	3.854e-16
55.5388	0.000268733	0.000403119	0.0155332	0.0684837	0.338524	0	2.561729386e-315	1.30934e-185	1.74014e-05	5.66978e-06			55.5388	0.0295237	0.0428253	0.108272	0.00829654	0.0665295	0	5.80527e-319	1.05867e-198	9.43261e-07	2.13455e-17
55.7393	0.000306099	0.000458935	0.0166776	0.0625079	0.327363	0	4.94e-322	1.17434e-190	1.03797e-05	3.65577e-06			55.7393	0.0321647	0.0463063	0.104261	0.0070248	0.0611019	0	0	6.22066e-204	3.35964e-07	1.00752e-18
55.9398	0.000338401	0.000509363	0.0175622	0.0560407	0.310143	0	0	8.96825e-196	5.42131e-06	2.03682e-06			55.9398	0.0349606	0.0501065	0.100201	0.00593144	0.0559414	0	0	3.11231e-209	1.01894e-07	4.05195e-20
56.1404	0.000367245	0.000549122	0.0181446	0.0493488	0.288203	0	0	5.83163e-201	2.46073e-06	9.73355e-07			56.1404	0.0378194	0.0541062	0.0960409	0.00499695	0.050948	0	0	1.32586e-214	2.63135e-08	1.38827e-21
56.3409	0.000397007	0.000575876	0.0184228	0.0427137	0.263194	0	0	3.2288e-206	9.6538e-07	3.97488e-07			56.3409	0.0406559	0.0581406	0.091641	0.00421507	0.0460801	0	0	4.80933e-220	5.78608e-09	4.05164e-23
56.5414	0.000434006	0.000593317	0.0184339	0.036385	0.236834	0	0	1.52217e-211	3.26079e-07	1.38458e-07			56.5414	0.0434168	0.0620638	0.0868465	0.00357977	0.0413584	0	0	1.48539e-225	1.08333e-09	1.00715e-24
56.7419	0.00048584	0.000611053	0.0182446	0.0305486	0.210738	0	0	6.11017e-217	9.45676e-08	4.11017e-08			56.7419	0.0460918	0.0657835	0.0815912	0.00307317	0.0368405	0	0	3.90629e-231	1.72706e-10	2.13222e-26
56.9424	0.000561765	0.000640098	0.0179414	0.0253179	0.186336	0	0	2.0884e-222	2.3502e-08	1.03935e-08			56.9424	0.0487004	0.0692338	0.0759532	0.00266561	0.0325912	0	0	8.747e-237	2.34435e-11	3.84433e-28
57.1429	0.000674191	0.000687025	0.0176238	0.0207441	0.164814	0	0	6.07777e-228	4.9981e-09	2.23832e-09			57.1429	0.0512631	0.0723209	0.0701143	0.00232521	0.0286662	0	0	1.66772e-242	2.70962e-12	5.90259e-30
57.3434	0.000840358	0.000752046	0.0173966	0.0168307	0.147042	0	0	1.50606e-233	9.08657e-10	4.10488e-10			57.3434	0.0537787	0.0749033	0.0642582	0.0020267	0.0251026	0	0	2.70743e-248	2.66663e-13	7.71759e-32
57.5439	0.00108279	0.000833097	0.0173554	0.0135429	0.133518	0	0	3.1777e-239	1.41112e-10	6.4102e-11			57.5439	0.0562202	0.07683	0.0584913	0.00175391	0.0219128	0	0	3.74248e-254	2.23453e-14	8.59266e-34
57.7444	0.00142751	0.000932153	0.0175656	0.0108165	0.12434	0	0	5.70888e-245	1.87094e-11	8.5236e-12			57.7444	0.0585487	0.0779959	0.0528416	0.00149769	0.0190847	0	0	4.40486e-260	1.59434e-15	8.14652e-36
57.9449	0.0019005	0.00105817	0.0180433	0.00856978	0.119239	0	0	8.7329e-251	2.11688e-12	9.65049e-13			57.9449	0.0607362	0.0783719	0.0473214	0.00125417	0.0165912	0	0	4.41442e-266	9.68598e-17	6.5767e-38
58.1454	0.00252433	0.00122475	0.0187504	0.00671993	0.117609	0	0	1.13746e-256	2.04331e-13	9.30353e-14			58.1454	0.0627881	0.077991	0.0419879	0.00102504	0.0144004	0	0	3.76691e-272	5.01044e-18	4.52096e-40
58.3459	0.00331677	0.00144517	0.0196046	0.00519808	0.118584	0	0	1.26148e-262	1.68212e-14	7.6369e-15			58.3459	0.0647466	0.0769154	0.0369478	0.00081712	0.0124791	0	0	2.73694e-278	2.20688e-19	2.64628e-42
58.5464	0.0042901	0.00172767	0.0204962	0.00395519	0.121159	0	0	1.19123e-268	1.18079e-15	5.33772e-16			58.5464	0.0666662	0.0752116	0.0323117	0.000639049	0.0107918	0	0	1.69323e-284	8.27654e-21	1.31893e-44
58.7469	0.00544643	0.00207189	0.0213004	0.00295811	0.124365	0	0	9.57816e-275	7.06663e-17	3.17662e-17			58.7469	0.0685755	0.072943	0.0281444	0.000496371	0.00930088	0	0	8.91936e-291	2.64295e-22	5.59735e-47
58.9474	0.00676583	0.00246737	0.0218929	0.00217991	0.127409	0	0	6.55747e-281	3.60503e-18	1.60969e-18			58.9474	0.0704563	0.0701676	0.0244487	0.000388968	0.00797093	0	0	4.00057e-297	7.18619e-24	2.02264e-49
59.1479	0.00819098	0.00289796	0.022176	0.0015917	0.129759	0	0	3.82261e-287	1.56752e-19	6.94529e-20			59.1479	0.0722519	0.066937	0.0211852	0.00031208	0.00677387	0	0	1.52784e-303	1.66371e-25	6.22344e-52
59.3484	0.00961879	0.00335564	0.0221142	0.00116015	0.13118	0	0	1.89737e-293	5.80873e-21	2.55157e-21			59.3484	0.0738889	0.0633159	0.0183023	0.000258727	0.0056926	0	0	4.96827042599273e-310	3.27963e-27	1.63047e-54
59.5489	0.0109096	0.00386072	0.0217537	0.000850185	0.131752	0	0	8.01887e-300	1.83433e-22	7.98165e-23			59.5489	0.0753044	0.0594181	0.0157541	0.000221164	0.00472227	0	0	1.375627e-316	5.5048e-29	3.63722e-57
59.7494	0.0119172	0.0044777	0.0212063	0.000629239	0.131876	0	0	2.88565e-306	4.93595e-24	2.12592e-24			59.7494	0.0764854	0.0554226	0.0135049	0.000191445	0.00386802	0	0	0	7.86733e-31	6.9087e-60
59.9499	0.0125297	0.00531491	0.0206048	0.000470491	0.1322	0	0	8.8418531452e-313	1.13171e-25	4.82138e-26			59.9499	0.0775034	0.05154	0.0115316	0.000162658	0.00313822	0	0	0	9.57376e-33	1.11736e-62
60.1504	0.0127057	0.00650598	0.020056	0.000354213	0.133451	0	0	2.3073e-319	2.21077e-27	9.31031e-28			60.1504	0.0784936	0.0479417	0.00982328	0.00013107	0.00253614	0	0	0	9.91988e-35	1.53873e-65
60.3509	0.0124865	0.00817971	0.0196138	0.00026751	0.136173	0	0	0	3.67941e-29	1.53083e-29			60.3509	0.079552	0.0447063	0.00837653	9.75205e-05	0.00205521	0	0	0	8.75184e-37	1.80426e-68
60.5514	0.0119848	0.0104241	0.0192671	0.000202879	0.140467	0	0	0	5.21703e-31	2.14317e-31			60.5514	0.0806055	0.0418176	0.00718422	6.63316e-05	0.00168021	0	0	0	6.57448e-39	1.80138e-71
60.7519	0.0113586	0.0132415	0.0189386	0.00015595	0.145811	0	0	0	6.30175e-33	2.5548e-33			60.7519	0.0813642	0.0392025	0.00622297	4.21648e-05	0.00139233	0	0	0	4.20525e-41	1.53138e-74
60.9524	0.0107774	0.0164955	0.0184968	0.000123116	0.151061	0	0	0	6.48453e-35	2.59313e-35			60.9524	0.0814139	0.0367751	0.00544842	2.70869e-05	0.00117408	0	0	0	2.2903e-43	1.10848e-77
61.1529	0.010386	0.0198727	0.0177896	0.000100201	0.154703	0	0	0	5.68412e-37	2.2411e-37			61.1529	0.080398	0.0344589	0.00480397	1.97667e-05	0.00101129	0	0	0	1.06209e-45	6.83195e-81
61.3534	0.0102713	0.0229034	0.0166952	8.28234e-05	0.155323	0	0	0	4.24428e-39	1.64918e-39			61.3534	0.0781718	0.0321928	0.00423936	1.68274e-05	0.000891286	0	0	0	4.1937e-48	3.58533e-84
61.5539	0.0104438	0.0250663	0.0151721	6.77692e-05	0.152113	0	0	0	2.69955e-41	1.03334e-41			61.5539	0.0748471	0.0299359	0.00372496	1.49675e-05	0.000799438	0	0	0	1.40995e-50	1.60207e-87
61.7544	0.0108424	0.0259552	0.0132841	5.3794e-05	0.145161	0	0	0	1.46257e-43	5.51298e-44			61.7544	0.0707279	0.0276783	0.00325143	1.24075e-05	0.0007186	0	0	0	4.03625e-53	6.09544e-91
61.9549	0.0113551	0.025432	0.0111855	4.11036e-05	0.135341	0	0	0	6.74946e-46	2.50437e-46			61.9549	0.0661966	0.0254448	0.00281886	9.04948e-06	0.000633999	0	0	0	9.83833e-56	1.97468e-94
62.1554	0.0118458	0.0236871	0.00907251	3.02041e-05	0.123869	0	0	0	2.65304e-48	9.68679e-49			62.1554	0.0616078	0.0232736	0.00242897	5.68241e-06	0.000540055	0	0	0	2.0419e-58	5.44699e-98
62.3559	0.0121811	0.0211695	0.00712179	2.1237e-05	0.111786	0	0	0	8.88247e-51	3.19029e-51			62.3559	0.0572137	0.0211856	0.00208588	3.04928e-06	0.00044265	0	0	0	3.6084e-61	1.27934e-101
62.5564	0.0122552	0.0184154	0.00544571	1.40679e-05	0.0996652	0	0	0	2.53298e-53	8.94639e-54			62.5564	0.0531204	0.0191724	0.00179755	1.39493e-06	0.000353942	0	0	0	5.42955e-64	2.55848e-105
62.7569	0.0120123	0.0158588	0.00408103	8.58049e-06	0.0876598	0	0	0	6.15221e-56	2.13617e-56			62.7569	0.0492787	0.0172138	0.00157002	5.43561e-07	0.000283672	0	0	0	6.95636e-67	4.35661e-109
62.9574	0.0114566	0.0137157	0.00300744	4.70872e-06	0.0757946	0	0	0	1.2727e-58	4.34301e-59			62.9574	0.0455195	0.0153036	0.00139786	1.80372e-07	0.000233736	0	0	0	7.58872e-70	6.3166e-113
63.1579	0.0106467	0.0119854	0.00217775	2.28248e-06	0.0642641	0	0	0	2.24241e-61	7.51821e-62			63.1579	0.0416414	0.01346	0.0012612	5.09659e-08	0.000199075	0	0	0	7.04894e-73	7.79806e-117
63.3584	0.00967449	0.0105423	0.00154226	9.64917e-07	0.0535352	0	0	0	3.36501e-64	1.10817e-64			63.3584	0.0375182	0.0117184	0.0011345	1.22621e-08	0.000172221	0	0	0	5.57504e-76	8.19706e-121
63.5589	0.00863834	0.00924797	0.00106095	3.52867e-07	0.0442221	0	0	0	4.30072e-67	1.39081e-67			63.5589	0.0331723	0.0101188	0.00100006	2.512e-09	0.000147115	0	0	0	3.75439e-79	7.33666e-125
63.7594	0.00761911	0.00801812	0.000704874	1.11066e-07	0.0368553	0	0	0	4.68135e-70	1.48627e-70			63.7594	0.0287689	0.00869448	0.000855567	4.38171e-10	0.000120566	0	0	0	2.15278e-82	5.59123e-129
63.9599	0.00666681	0.0068304	0.000451738	2.99959e-08	0.0316936	0	0	0	4.33984e-73	1.35237e-73			63.9599	0.0245418	0.00746183	0.00071074	6.50783e-11	9.23342e-05	0	0	0	1.05107e-85	3.62814e-133
64.1604	0.0058008	0.00569853	0.000280925	6.93776e-09	0.028651	0	0	0	3.42645e-76	1.04776e-76			64.1604	0.0207032	0.00641511	0.000577647	8.22995e-12	6.46291e-05	0	0	0	4.36945e-89	2.00461e-137
64.3609	0.00502088	0.00464725	0.000171848	1.37252e-09	0.0273239	0	0	0	2.30398e-79	6.91189e-80			64.3609	0.0173903	0.00553139	0.000463053	8.8619e-13	4.08206e-05	0	0	0	1.54665e-92	9.4307e-142
64.5614	0.0043221	0.00370196	0.000105547	2.32059e-10	0.0270752	0	0	0	1.31939e-82	3.8824e-83			64.5614	0.0146576	0.00478596	0.000367027	8.12503e-14	2.36155e-05	0	0	0	4.66152e-96	3.77769e-146
64.7619	0.00370482	0.00288582	6.67722e-05	3.35123e-11	0.0271624	0	0	0	6.43464e-86	1.85683e-86			64.7619	0.0124926	0.00416532	0.000286225	6.34295e-15	1.38021e-05	0	0	0	1.19627e-99	1.28848e-150
64.9624	0.003175	0.00221464	4.44805e-05	4.13187e-12	0.0268993	0	0	0	2.67256e-89	7.56155e-90			64.9624	0.0108311	0.00366564	0.000217762	4.21625e-16	1.02395e-05	0	0	0	2.61397e-103	3.74193e-155
65.1629	0.00273559	0.00168915	3.11546e-05	4.34783e-13	0.025812	0	0	0	9.45325e-93	2.62192e-93			65.1629	0.00957222	0.00327903	0.000160966	2.38632e-17	1.06535e-05	0	0	0	4.8634e-107	9.25302e-160
65.3634	0.00237573	0.00129152	2.21192e-05	3.90354e-14	0.023726	0	0	0	2.84761e-96	7.74097e-97			65.3634	0.00860342	0.00298348	0.000116803	1.15001e-18	1.25011e-05	0	0	0	7.70455e-111	1.94822e-164
65.5639	0.00206758	0.000991037	1.50773e-05	2.98949e-15	0.0207495	0	0	0	7.30505e-100	1.94599e-100			65.5639	0.00782773	0.00274716	8.63177e-05	4.71889e-20	1.36662e-05	0	0	0	1.03926e-114	3.49271e-169
65.7644	0.00177592	0.000756017	9.41287e-06	1.95252e-16	0.0171815	0	0	0	1.5959e-103	4.16536e-104			65.7644	0.0071774	0.00254205	6.93609e-05	1.64872e-21	1.30135e-05	0	0	0	1.19362e-118	5.33156e-174
65.9649	0.00147579	0.000564323	5.21855e-06	1.08736e-17	0.0134035	0	0	0	2.9691e-107	7.5916e-108			65.9649	0.00660612	0.0023525	6.40524e-05	4.90483e-23	1.06085e-05	0	0	0	1.16729e-122	6.92971e-179
66.1654	0.00116586	0.000406295	2.52443e-06	5.1625e-19	0.00979333	0	0	0	4.70413e-111	1.1781e-111			66.1654	0.00607277	0.00217227	6.67745e-05	1.24242e-24	7.37277e-06	0	0	0	9.71984e-127	7.66908e-184
66.3659	0.000867334	0.000280254	1.05543e-06	2.08925e-20	0.00665918	0	0	0	6.34694e-115	1.55668e-115			66.3659	0.00553663	0.00199682	7.26341e-05	2.67966e-26	4.36418e-06	0	0	0	6.8914e-131	7.22669e-189
66.5664	0.000609822	0.000185751	3.79413e-07	7.20621e-22	0.00418918	0	0	0	7.29253e-119	1.7514e-119			66.5664	0.0049689	0.00182049	7.65292e-05	4.92108e-28	2.19975e-06	0	0	0	4.16029e-135	5.79835e-194
66.7669	0.000414577	0.000119717	1.16941e-07	2.11817e-23	0.0024277	0	0	0	7.13541e-123	1.67779e-123			66.7669	0.00436602	0.00163965	7.46847e-05	7.695e-30	9.44099e-07	0	0	0	2.13849e-139	3.96129e-199
66.9674	0.000285469	7.6606e-05	3.08493e-08	5.30525e-25	0.00129391	0	0	0	5.94543e-127	1.36855e-127			66.9674	0.00374927	0.00145511	6.59511e-05	1.02453e-31	3.4501e-07	0	0	0	9.35967e-144	2.30429e-204
67.1679	0.000210708	5.03364e-05	6.95786e-09	1.13215e-26	0.000635737	0	0	0	4.21861e-131	9.50493e-132			67.1679	0.00315067	0.00127009	5.20248e-05	1.16147e-33	1.07353e-07	0	0	0	3.48804e-148	1.14132e-209
67.3684	0.000171038	3.56896e-05	1.3407e-09	2.05835e-28	0.000290669	0	0	0	2.54903e-135	5.62091e-136			67.3684	0.0025988	0.00108686	3.63513e-05	1.12115e-35	2.84424e-08	0	0	0	1.1068e-152	4.8133e-215
67.5689	0.00014815	2.85762e-05	2.20586e-10	3.18801e-30	0.000126611	0	0	0	1.31159e-139	2.8303e-140			67.5689	0.00211337	0.000906552	2.23492e-05	9.21472e-38	6.41632e-09	0	0	0	2.99038e-157	1.72841e-220
67.7694	0.000129614	2.58016e-05	3.09765e-11	4.2061e-32	5.51439e-05	0	0	0	5.74691e-144	1.21346e-144			67.7694	0.00170564	0.00073182	1.20219e-05	6.44868e-40	1.23246e-09	0	0	0	6.8794e-162	5.2847e-226
67.9699	0.000109943	2.49413e-05	3.7115e-12	4.72688e-34	2.58179e-05	0	0	0	2.1443e-148	4.42982e-149			67.9699	0.00137878	0.000568591	5.63001e-06	3.84262e-42	2.01571e-10	0	0	0	1.34755e-166	1.37582e-231
68.1704	8.90974e-05	2.43707e-05	3.79327e-13	4.52463e-36	1.38017e-05	0	0	0	6.81312e-153	1.37694e-153			68.1704	0.00112771	0.000424576	2.28596e-06	1.94963e-44	2.80706e-11	0	0	0	2.24752e-171	3.04978e-237
68.3709	6.97756e-05	2.32186e-05	3.30623e-14	3.68881e-38	8.61536e-06	0	0	0	1.84339e-157	3.64429e-158			68.3709	0.000941168	0.000305936	8.01987e-07	8.42255e-47	3.32845e-12	0	0	0	3.19177e-176	5.75633e-243
68.5714	5.4611e-05	2.11886e-05	2.45712e-15	2.56135e-40	6.4694e-06	0	0	0	4.24713e-162	8.21255e-163			68.5714	0.000805754	0.00021491	2.42448e-07	3.09816e-49	3.36048e-13	0	0	0	3.85947e-181	9.25103e-249
68.7719	4.43712e-05	1.83996e-05	1.55679e-16	1.51466e-42	5.98247e-06	0	0	0	8.33258e-167	1.57583e-167			68.7719	0.000708687	0.000149573	6.30221e-08	9.70356e-52	2.88887e-14	0	0	0	3.97367e-186	1.26591e-254
68.9724	3.78105e-05	1.52951e-05	8.40794e-18	7.62808e-45	6.30671e-06	0	0	0	1.39209e-171	2.57461e-172			68.9724	0.000638082	0.000105055	1.40626e-08	2.58778e-54	2.11457e-15	0	0	0	3.48357e-191	1.47497e-260
69.1729	3.2805e-05	1.24651e-05	3.87043e-19	3.27157e-47	6.70698e-06	0	0	0	1.98042e-176	3.58162e-177			69.1729	0.000582365	7.53462e-05	2.69013e-09	5.87612e-57	1.31791e-16	0	0	0	2.6003e-196	1.46329e-266
69.3734	2.77097e-05	1.03086e-05	1.51844e-20	1.19489e-49	6.76503e-06	0	0	0	2.39911e-181	4.24245e-182			69.3734	0.000531046	5.52819e-05	4.40733e-10	1.13611e-59	6.99383e-18	0	0	0	1.65269e-201	1.23608e-272
69.5739	2.20725e-05	8.77382e-06	5.07664e-22	3.71642e-52	6.54811e-06	0	0	0	2.4748e-186	4.27878e-187			69.5739	0.000476834	4.19738e-05	6.17906e-11	1.87034e-62	3.16019e-19	0	0	0	8.94389e-207	8.89055e-279
69.7744	1.65075e-05	7.45835e-06	1.44631e-23	9.84322e-55	6.42352e-06	0	0	0	2.17385e-191	3.67445e-192			69.7744	0.000417128	3.47653e-05	7.40847e-12	2.62173e-65	1.21585e-20	0	0	0	4.12125e-212	5.44477e-285
69.9749	1.20178e-05	5.99481e-06	3.51102e-25	2.22003e-57	6.65692e-06	0	0	0	1.62598e-196	2.68678e-197			69.9749	0.000353496	3.37089e-05	7.59208e-13	3.12912e-68	3.98302e-22	0	0	0	1.61696e-217	2.83922e-291
70.1754	9.25206e-06	4.34588e-06	7.26219e-27	4.2637e-60	7.17782e-06	0	0	0	1.03561e-201	1.67278e-202			70.1754	0.000289755	3.78235e-05	6.64694e-14	3.17998e-71	1.111e-23	0	0	0	5.4018e-223	1.26062e-297
70.3759	8.13678e-06	2.7603e-06	1.27981e-28	6.9729e-63	7.70573e-06	0	0	0	5.61658e-207	8.86776e-208			70.3759	0.000230131	4.44879e-05	4.96984e-15	2.75166e-74	2.63865e-25	0	0	0	1.53654e-228	4.76584e-304
70.5764	8.04976e-06	1.51312e-06	1.92154e-30	9.71036e-66	8.03144e-06	0	0	0	2.59383e-212	4.00273e-213			70.5764	0.00017823	5.02293e-05	3.17232e-16	2.02737e-77	5.33603e-27	0	0	0	3.7215e-234	1.5341269010654e-310
70.7769	8.29633e-06	7.10695e-07	2.4579e-32	1.15146e-68	8.11561e-06	0	0	0	1.02e-217	1.53839e-218			70.7769	0.000136472	5.21221e-05	1.7282e-17	1.27185e-80	9.18804e-29	0	0	0	7.67467e-240	4.2048445e-317
70.9774	8.44922e-06	2.85047e-07	2.67842e-34	1.16266e-71	7.95597e-06	0	0	0	3.41549e-223	5.03436e-224			70.9774	0.000105555	4.88645e-05	8.0331e-19	6.79376e-84	1.34708e-30	0	0	0	1.34762e-245	0
71.1779	8.33173e-06	9.74764e-08	2.48643e-36	9.99634e-75	7.49568e-06	0	0	0	9.73853e-229	1.40278e-229			71.1779	8.41008e-05	4.10687e-05	3.18523e-20	3.08994e-87	1.68164e-32	0	0	0	2.01486e-251	0
71.3784	7.82961e-06	2.84e-08	1.9663e-38	7.31836e-78	6.77242e-06	0	0	0	2.36441e-234	3.32815e-235			71.3784	6.91173e-05	3.07697e-05	1.07715e-21	1.19663e-90	1.78748e-34	0	0	0	2.56501e-257	0
71.5789	6.84098e-06	7.04742e-09	1.3246e-40	4.56213e-81	6.15017e-06	0	0	0	4.88811e-240	6.72332e-241			71.5789	5.73535e-05	2.04364e-05	3.10607e-23	3.94579e-94	1.61776e-36	0	0	0	2.78036e-263	0
71.7794	5.40305e-06	1.48925e-09	7.60101e-43	2.42159e-84	6.30504e-06	0	0	0	8.60489e-246	1.15646e-246			71.7794	4.66734e-05	1.19649e-05	7.63608e-25	1.10784e-97	1.24669e-38	0	0	0	2.56614e-269	0
71.9799	3.76829e-06	2.67979e-10	3.71538e-45	1.09449e-87	7.8421e-06	0	0	0	1.28984e-251	1.69374e-252			71.9799	3.64482e-05	6.14217e-06	1.60027e-26	2.64843e-101	8.18025e-41	0	0	0	2.01663e-275	0
72.1805	2.28442e-06	4.10594e-11	1.54692e-47	4.21211e-91	1.076e-05	0	0	0	1.64631e-257	2.11218e-258			72.1805	2.69699e-05	2.75139e-06	2.85838e-28	5.39097e-105	4.57029e-43	0	0	0	1.3494e-281	0
72.381	1.19244e-06	5.35672e-12	5.48606e-50	1.38027e-94	1.41722e-05	0	0	0	1.78925e-263	2.24275e-264			72.381	1.87119e-05	1.07098e-06	4.35112e-30	9.34356e-109	2.17414e-45	0	0	0	7.68818e-288	0
72.5815	5.3314e-07	5.95053e-13	1.65719e-52	3.85124e-98	1.66112e-05	0	0	0	1.65582e-269	2.02768e-270			72.5815	1.20018e-05	3.60952e-07	5.64405e-32	1.37888e-112	8.80644e-48	0	0	0	3.72969e-294	0
72.782	2.03591e-07	5.62835e-14	4.26376e-55	9.14981e-102	1.68439e-05	0	0	0	1.30479e-275	1.56094e-276			72.782	6.99026e-06	1.05011e-07	6.23807e-34	1.73263e-116	3.03725e-50	0	0	0	1.5406e-300	0
72.9825	6.63045e-08	4.53288e-15	9.34367e-58	1.85095e-105	1.46416e-05	0	0	0	8.75485e-282	1.02315e-282			72.9825	3.63071e-06	2.63039e-08	5.87411e-36	1.85376e-120	8.91922e-53	0	0	0	5.41843e-307	0
73.183	1.84017e-08	3.10839e-16	1.74397e-60	3.18824e-109	1.08796e-05	0	0	0	5.00194e-288	5.7103e-289			73.183	1.65632e-06	5.66077e-09	4.71234e-38	1.68877e-124	2.23019e-55	0	0	0	1.62265178195e-313	0
73.3835	4.35037e-09	1.81495e-17	2.77238e-63	4.67604e-113	6.90708e-06	0	0	0	2.43337e-294	2.71361e-295			73.3835	6.5631e-07	1.04478e-09	3.22037e-40	1.30994e-128	4.74813e-58	0	0	0	4.15e-320	0
73.584	8.75908e-10	9.02319e-19	3.75361e-66	5.83951e-117	3.75748e-06	0	0	0	1.008e-300	1.098e-301			73.584	2.24194e-07	1.65134e-10	1.87466e-42	8.65173e-133	8.6074e-61	0	0	0	0	0
73.7845	1.50179e-10	3.81965e-20	4.32837e-69	6.20933e-121	1.79458e-06	0	0	0	3.55541e-307	3.7829e-308			73.7845	6.57057e-08	2.23249e-11	9.29543e-45	4.86542e-137	1.32858e-63	0	0	0	0	0
73.985	2.19256e-11	1.37675e-21	4.25082e-72	5.62189e-125	8.82423e-07	0	0	0	1.06782099245e-313	1.109723169e-314			73.985	1.64722e-08	2.57909e-12	3.92577e-47	2.32973e-141	1.74611e-66	0	0	0	0	0
74.1855	2.72567e-12	4.22525e-23	3.5554e-75	4.33401e-129	7.48656e-07	0	0	0	2.767e-320	2.964e-321			74.1855	3.52599e-09	2.54411e-13	1.41212e-49	9.49856e-146	1.954e-69	0	0	0	0	0
74.386	2.88517e-13	1.10412e-24	2.5326e-78	2.8449e-133	1.21134e-06	0	0	0	0	0			74.386	6.43742e-10	2.14156e-14	4.32609e-52	3.29744e-150	1.86184e-72	0	0	0	0	0
74.5865	2.6004e-14	2.45669e-26	1.5364e-81	1.59006e-137	2.16971e-06	0	0	0	0	0			74.5865	1.00174e-10	1.53758e-15	1.12872e-54	9.74685e-155	1.51052e-75	0	0	0	0	0
74.787	1.99562e-15	4.65426e-28	7.93764e-85	7.56707e-142	3.4562e-06	0	0	0	0	0			74.787	1.32811e-11	9.4123e-17	2.50799e-57	2.45312e-159	1.04347e-78	0	0	0	0	0
74.9875	1.30401e-16	7.50789e-30	3.49244e-88	3.06627e-146	4.73344e-06	0	0	0	0	0			74.9875	1.49984e-12	4.91103e-18	4.7458e-60	5.25702e-164	6.13764e-82	0	0	0	0	0
75.188	7.2553e-18	1.03122e-31	1.30861e-91	1.05794e-150	5.58582e-06	0	0	0	0	0			75.188	1.44253e-13	2.18358e-19	7.64763e-63	9.59243e-169	3.07389e-85	0	0	0	0	0
75.3885	3.43713e-19	1.20602e-33	4.17571e-95	3.10801e-155	5.78513e-06	0	0	0	0	0			75.3885	1.1815e-14	8.27187e-21	1.04947e-65	1.49034e-173	1.31082e-88	0	0	0	0	0
75.589	1.38645e-20	1.20095e-35	1.13472e-98	7.77446e-160	5.51076e-06	0	0	0	0	0			75.589	8.24033e-16	2.66942e-22	1.2264e-68	1.97155e-178	4.75955e-92	0	0	0	0	0
75.7895	4.76189e-22	1.01826e-37	2.6259e-102	1.65587e-164	5.29535e-06	0	0	0	0	0			75.7895	4.89382e-17	7.3377e-24	1.22041e-71	2.22074e-183	1.47148e-95	0	0	0	0	0
75.99	1.39259e-23	7.35128e-40	5.17485e-106	3.00296e-169	5.70311e-06	0	0	0	0	0			75.99	2.47476e-18	1.71789e-25	1.03416e-74	2.12988e-188	3.87357e-99	0	0	0	0	0
76.1905	3.46762e-25	4.51891e-42	8.68445e-110	4.63704e-174	6.98924e-06	0	0	0	0	0			76.1905	1.0656e-19	3.42529e-27	7.4623e-78	1.73932e-193	8.6823e-103	0	0	0	0	0
76.391	7.35206e-27	2.36522e-44	1.24111e-113	6.09677e-179	8.97573e-06	0	0	0	0	0			76.391	3.90685e-21	5.81623e-29	4.58517e-81	1.20941e-198	1.65701e-106	0	0	0	0	0
76.5915	1.32725e-28	1.05409e-46	1.51042e-117	6.82537e-184	1.11547e-05	0	0	0	0	0			76.5915	1.21964e-22	8.41029e-31	2.39902e-84	7.1603e-204	2.69267e-110	0	0	0	0	0
76.792	2.04016e-30	3.99989e-49	1.56531e-121	6.50609e-189	1.28746e-05	0	0	0	0	0			76.792	3.24193e-24	1.0356e-32	1.06881e-87	3.60958e-209	3.7257e-114	0	0	0	0	0
76.9925	2.67019e-32	1.29237e-51	1.3814e-125	5.28058e-194	1.35253e-05	0	0	0	0	0			76.9925	7.33744e-26	1.08587e-34	4.05471e-91	1.54935e-214	4.38935e-118	0	0	0	0	0
77.193	2.97569e-34	3.55544e-54	1.03812e-129	3.64931e-199	1.27512e-05	0	0	0	0	0			77.193	1.41401e-27	9.69513e-37	1.3098e-94	5.66253e-220	4.40311e-122	0	0	0	0	0
77.3935	2.82358e-36	8.32849e-57	6.64336e-134	2.14737e-204	1.06528e-05	0	0	0	0	0			77.3935	2.32023e-29	7.37087e-39	3.60273e-98	1.76213e-225	3.76085e-126	0	0	0	0	0
77.594	2.28128e-38	1.66114e-59	3.62021e-138	1.07589e-209	7.8008e-06	0	0	0	0	0			77.594	3.24172e-31	4.77164e-41	8.43804e-102	4.66909e-231	2.73513e-130	0	0	0	0	0
77.7945	1.56937e-40	2.82107e-62	1.6799e-142	4.58987e-215	4.964e-06	0	0	0	0	0			77.7945	3.85644e-33	2.63024e-43	1.6828e-105	1.0534e-236	1.69371e-134	0	0	0	0	0
77.995	9.19262e-43	4.07932e-65	6.63798e-147	1.66724e-220	2.72799e-06	0	0	0	0	0			77.995	3.9063e-35	1.23452e-45	2.85759e-109	2.02359e-242	8.93031e-139	0	0	0	0	0
78.1955	4.5848e-45	5.02261e-68	2.23352e-151	5.15659e-226	1.28922e-06	0	0	0	0	0			78.1955	3.36908e-37	4.93376e-48	4.13187e-113	3.30992e-248	4.00923e-143	0	0	0	0	0
78.396	1.94701e-47	5.26548e-71	6.39942e-156	1.35798e-231	5.22492e-07	0	0	0	0	0			78.396	2.47414e-39	1.67892e-50	5.08707e-117	4.60978e-254	1.53258e-147	0	0	0	0	0
78.5965	7.04015e-50	4.70017e-74	1.56131e-160	3.04504e-237	1.81265e-07	0	0	0	0	0			78.5965	1.54705e-41	4.86466e-53	5.33292e-121	5.4665e-260	4.98827e-152	0	0	0	0	0
78.797	2.16752e-52	3.57236e-77	3.24364e-165	5.8138e-243	5.3769e-08	0	0	0	0	0			78.797	8.23665e-44	1.20018e-55	4.76032e-125	5.51958e-266	1.38244e-156	0	0	0	0	0
78.9975	5.68214e-55	2.31188e-80	5.73813e-170	9.45133e-249	1.36271e-08	0	0	0	0	0			78.9975	3.73391e-46	2.52121e-58	3.6181e-129	4.74536e-272	3.26218e-161	0	0	0	0	0
79.198	1.26832e-57	1.27392e-83	8.64371e-175	1.30826e-254	2.94922e-09	0	0	0	0	0			79.198	1.44127e-48	4.50963e-61	2.34152e-133	3.47376e-278	6.55446e-166	0	0	0	0	0
79.3985	2.41051e-60	5.97701e-87	1.10872e-179	1.54191e-260	5.44866e-10	0	0	0	0	0			79.3985	4.73688e-51	6.86817e-64	1.29029e-137	2.1652e-284	1.12133e-170	0	0	0	0	0
79.599	3.90084e-63	2.38778e-90	1.21096e-184	1.54737e-266	8.59086e-11	0	0	0	0	0			79.599	1.32558e-53	8.90655e-67	6.05405e-142	1.14911e-290	1.63341e-175	0	0	0	0	0
79.7995	5.37495e-66	8.12215e-94	1.12623e-189	1.32219e-272	1.15573e-11	0	0	0	0	0			79.7995	3.15856e-56	9.83436e-70	2.41867e-146	5.19269e-297	2.02594e-180	0	0	0	0	0
80	6.30605e-69	2.35242e-97	8.91892e-195	9.61973e-279	1.32641e-12	0	0	0	0	0			80	6.40821e-59	9.24592e-73	8.22769e-151	1.99798e-303	2.13955e-185	0	0	0	0	0

## Sheet: Panel a - POPS
ED Figure 2 Panel a
Phenylalanine contact site radial densities													Gap between contact site radial densities
	Outer leaflet					Inner leaflet								Outer leaflet					Inner leaflet
R (Å)	Headgroup density	Phosphate density	Glycerol density	Sn-1 tail density	Sn-2 tail density	Headgroup density	Phosphate density	Glycerol density	Sn-1 tail density	Sn-2 tail density			R (Å)	Headgroup density	Phosphate density	Glycerol density	Sn-1 tail density	Sn-2 tail density	Headgroup density	Phosphate density	Glycerol density	Sn-1 tail density	Sn-2 tail density
0	0	0	0	0	0	0	0	0	0	0			0	0	0	0	0	0	0	0	0	0	0
0.200501	0	0	0	0	0	3.15464e-117	2.32677e-215	0	0	0			0.200501	0	0	0	0	0	2.6276e-112	5.26083e-229	0	0	0
0.401003	0	0	0	0	0	1.41309e-113	2.96309e-210	0	0	0			0.401003	0	0	0	0	0	9.76179e-109	1.00586e-223	0	0	0
0.601504	0	0	0	0	0	7.18611e-110	4.28388e-205	0	0	0			0.601504	0	0	0	0	0	4.11721e-105	2.18337e-218	0	0	0
0.802005	0	0	0	0	0	3.50053e-106	5.93263e-200	5.435e-321	0	0			0.802005	0	0	0	0	0	1.66339e-101	4.53975e-213	7.8910683e-317	0	0
1.00251	0	0	0	0	0	1.5487e-102	7.4619e-195	1.883181505e-314	0	0			1.00251	0	0	0	0	0	6.10346e-98	8.57293e-208	2.39240151859767e-310	0	0
1.20301	0	0	0	0	0	6.07707e-99	8.32425e-190	5.55392e-308	0	0			1.20301	0	0	0	0	0	1.98633e-94	1.43589e-202	6.43319e-304	0	0
1.40351	0	0	0	0	0	2.08842e-95	8.13279e-185	1.43452e-301	0	0			1.40351	0	0	0	0	0	5.66143e-91	2.10625e-197	1.51503e-297	0	0
1.60401	0	0	0	0	0	6.23825e-92	6.90641e-180	3.22056e-295	0	0			1.60401	0	0	0	0	0	1.40255e-87	2.68545e-192	3.10124e-291	0	0
1.80451	0	0	0	0	0	1.6118e-88	5.07305e-175	6.25403e-289	0	0			1.80451	0	0	0	0	0	3.0055e-84	2.96161e-187	5.49105e-285	0	0
2.00501	0	0	0	0	0	3.59018e-85	3.21251e-170	1.047e-282	0	0			2.00501	0	0	0	0	0	5.5523e-81	2.81578e-182	8.38182e-279	0	0
2.20551	0	0	0	0	0	6.87784e-82	1.74964e-165	1.50753e-276	0	0			2.20551	0	0	0	0	0	8.82182e-78	2.3025e-177	1.10041e-272	0	0
2.40602	0	0	0	0	0	1.13124e-78	8.18131e-161	1.86359e-270	0	0			2.40602	0	0	0	0	0	1.2034e-74	1.61647e-172	1.24034e-266	0	0
2.60652	0	0	0	0	0	1.59533e-75	3.2801e-156	1.97527e-264	0	0			2.60652	0	0	0	0	0	1.40752e-71	9.73029e-168	1.19873e-260	0	0
2.80702	0	0	0	0	0	1.92702e-72	1.1264e-151	1.79326e-258	0	0			2.80702	0	0	0	0	0	1.41007e-68	5.01679e-163	9.92307e-255	0	7.81612e-318
3.00752	0	0	0	0	0	1.99208e-69	3.31042e-147	1.39331e-252	0	0			3.00752	0	0	0	0	0	1.20896e-65	2.21367e-158	7.0301e-249	0	2.796449579544e-311
3.20802	0	0	0	0	0	1.76128e-66	8.32093e-143	9.25865e-247	0	0			3.20802	0	0	0	0	0	8.86506e-63	8.35404e-154	4.25971e-243	0	8.55693e-305
3.40852	0	0	0	0	0	1.3311e-63	1.78783e-138	5.25912e-241	0	0			3.40852	0	0	0	0	0	5.55668e-60	2.69492e-149	2.20632e-237	0	2.23817e-298
3.60902	0	0	0	0	0	8.59539e-61	3.28207e-134	2.5524e-235	0	2.3938271e-316			3.60902	0	0	0	0	0	2.9759e-57	7.42786e-145	9.76406e-232	0	5.00193e-292
3.80952	0	0	0	0	0	4.74052e-58	5.1461e-130	1.05801e-229	0	8.29334143321205e-310			3.80952	0	0	0	0	0	1.36122e-54	1.74859e-140	3.69067e-226	0	9.54748e-286
4.01003	0	0	0	0	0	2.23231e-55	6.88932e-126	3.74456e-224	0	2.45321e-303			4.01003	0	0	0	0	0	5.31627e-52	3.51465e-136	1.19112e-220	0	1.556e-279
4.21053	0	0	0	0	0	8.97295e-53	7.87274e-122	1.13126e-218	0	6.1943e-297			4.21053	0	0	0	0	0	1.7723e-49	6.03014e-132	3.28143e-215	0	2.16461e-273
4.41103	0	0	0	0	0	3.07798e-50	7.6776e-118	2.91658e-213	0	1.33475e-290			4.41103	0	0	0	0	0	5.04216e-47	8.82923e-128	7.71486e-210	3.681283e-318	2.56981e-267
4.61153	0	0	0	0	0	9.00862e-48	6.38833e-114	6.41576e-208	0	2.45396e-284			4.61153	0	0	0	0	0	1.22394e-44	1.10301e-123	1.54762e-204	1.353714060999e-311	2.60306e-261
4.81203	0	0	0	0	0	2.24924e-45	4.53456e-110	1.20395e-202	3.533063e-318	3.84878e-278			4.81203	0	0	0	0	0	2.53447e-42	1.17551e-119	2.64846e-199	4.24642e-305	2.24934e-255
5.01253	0	0	0	0	0	4.78998e-43	2.74538e-106	1.92702e-197	1.2927293165197e-311	5.1487e-272			5.01253	0	0	0	0	0	4.47646e-40	1.06853e-115	3.86591e-194	1.13616e-298	1.65784e-249
5.21303	0	0	0	0	0	8.69943e-41	1.41752e-102	2.63042e-192	4.0338e-305	5.87396e-266			5.21303	0	0	0	0	0	6.74281e-38	8.28344e-112	4.8126e-189	2.59246e-292	1.04206e-243
5.41353	0	0	0	0	0	1.34727e-38	6.24111e-99	3.06176e-187	1.07332e-298	5.71441e-260			5.41353	0	0	0	0	0	8.66073e-36	5.47572e-108	5.10889e-184	5.04421e-286	5.58529e-238
5.61404	0	0	0	0	0	1.77901e-36	2.34291e-95	3.03862e-182	2.43502e-292	4.73993e-254			5.61404	0	0	0	0	0	9.48481e-34	3.08626e-104	4.62429e-179	8.36826e-280	2.55247e-232
5.81454	0	0	0	0	0	2.00273e-34	7.49838e-92	2.57099e-177	4.70971e-286	3.3519e-248			5.81454	0	0	0	0	0	8.85566e-32	1.483e-100	3.56857e-174	1.18357e-273	9.94477e-227
6.01504	0	0	0	0	0	1.92197e-32	2.04579e-88	1.85441e-172	7.76547e-280	2.02065e-242			6.01504	0	0	0	0	0	7.04846e-30	6.07482e-97	2.34768e-169	1.42704e-267	3.303e-221
6.21554	0	0	0	0	0	1.57223e-30	4.75774e-85	1.14014e-167	1.09141e-273	1.03834e-236			6.21554	0	0	0	0	0	4.78205e-28	2.12116e-93	1.31658e-164	1.46664e-261	9.35127e-216
6.41604	0	0	0	0	0	1.09623e-28	9.43098e-82	5.97483e-163	1.30745e-267	4.54781e-231			6.41604	0	0	0	0	0	2.76535e-26	6.31291e-90	6.29341e-160	1.28478e-255	2.25657e-210
6.61654	0	0	0	0	0	6.51446e-27	1.59331e-78	2.66859e-158	1.3349e-261	1.69767e-225			6.61654	0	0	0	0	0	1.36294e-24	1.60131e-86	2.56409e-155	9.59228e-250	4.64103e-205
6.81704	0	0	0	0	0	3.29926e-25	2.29409e-75	1.01579e-153	1.16155e-255	5.40094e-220			6.81704	0	0	0	0	0	5.72485e-23	3.46168e-83	8.90352e-151	6.10348e-244	8.13475e-200
7.01754	0	0	0	0	0	1.42395e-23	2.81487e-72	3.29505e-149	8.61322e-250	1.46428e-214			7.01754	0	0	0	0	0	2.04924e-21	6.37734e-80	2.63483e-146	3.30959e-238	1.2151e-194
7.21805	0	0	0	0	0	5.23712e-22	2.94323e-69	9.10837e-145	5.44268e-244	3.38297e-209			7.21805	0	0	0	0	0	6.25084e-20	1.00118e-76	6.64484e-142	1.52928e-232	1.54668e-189
7.41855	0	0	0	0	0	1.6413e-20	2.62236e-66	2.14545e-140	2.93062e-238	6.65996e-204			7.41855	0	0	0	0	0	1.62474e-18	1.33933e-73	1.42804e-137	6.02147e-227	1.6776e-184
7.61905	0	0	0	0	0	4.38296e-19	1.99086e-63	4.30604e-136	1.34458e-232	1.11719e-198			7.61905	0	0	0	0	0	3.59843e-17	1.52668e-70	2.61521e-133	2.02022e-221	1.55045e-179
7.81955	0	0	0	0	0	9.97264e-18	1.28782e-60	7.36381e-132	5.25629e-227	1.59678e-193			7.81955	0	0	0	0	0	6.79055e-16	1.48278e-67	4.081e-129	5.77509e-216	1.22093e-174
8.02005	0	0	0	0	0	1.93332e-16	7.0977e-58	1.07294e-127	1.75074e-221	1.94453e-188			8.02005	0	0	0	0	0	1.09181e-14	1.22704e-64	5.42636e-125	1.4066e-210	8.19173e-170
8.22055	0	0	0	0	0	3.19324e-15	3.33287e-55	1.33195e-123	4.96822e-216	2.01753e-183			8.22055	0	0	0	0	0	1.49564e-13	8.65133e-62	6.14782e-121	2.91888e-205	4.68269e-165
8.42105	0	0	0	0	0	4.49348e-14	1.33334e-52	1.4087e-119	1.20116e-210	1.7834e-178			8.42105	0	0	0	0	0	1.74553e-12	5.1968e-59	5.93463e-117	5.16042e-200	2.28054e-160
8.62155	0	0	0	0	0	5.38697e-13	4.54441e-50	1.26929e-115	2.47407e-205	1.34303e-173			8.62155	0	0	0	0	0	1.73555e-11	2.65954e-56	4.88111e-113	7.77256e-195	9.46215e-156
8.82206	0	0	0	0	0	5.5018e-12	1.31951e-47	9.74326e-112	4.34133e-200	8.61635e-169			8.82206	0	0	0	0	0	1.4701e-10	1.15954e-53	3.42047e-109	9.97338e-190	3.34458e-151
9.02256	0	0	0	0	0	4.7869e-11	3.26393e-45	6.3714e-108	6.48965e-195	4.70922e-164			9.02256	0	0	0	0	0	1.06083e-09	4.30691e-51	2.04217e-105	1.09021e-184	1.00712e-146
9.22306	0	0	0	0	0	3.54799e-10	6.87778e-43	3.54931e-104	8.26417e-190	2.19257e-159			9.22306	0	0	0	0	0	6.52115e-09	1.36282e-48	1.03879e-101	1.01521e-179	2.58345e-142
9.42356	0	0	0	0	0	2.24016e-09	1.23461e-40	1.68431e-100	8.96491e-185	8.69615e-155			9.42356	0	0	0	0	0	3.41484e-08	3.67364e-46	4.50185e-98	8.05325e-175	5.64532e-138
9.62406	0	0	0	0	0	1.20486e-08	1.88789e-38	6.80867e-97	8.28426e-180	2.93807e-150			9.62406	0	0	0	0	0	1.52328e-07	8.436e-44	1.66218e-94	5.44186e-170	1.05084e-133
9.82456	0	0	0	0	0	5.52011e-08	2.45915e-36	2.34452e-93	6.521e-175	8.45568e-146			9.82456	0	0	0	0	0	5.78813e-07	1.65026e-41	5.22858e-91	3.1324e-165	1.66624e-129
10.0251	0	0	0	0	0	2.15429e-07	2.72864e-34	6.87688e-90	4.3724e-170	2.07291e-141			10.0251	0	0	0	0	0	1.87346e-06	2.75008e-39	1.40123e-87	1.53586e-160	2.25053e-125
10.2256	0	0	0	0	0	7.1614e-07	2.57904e-32	1.71817e-86	2.49725e-165	4.32864e-137			10.2256	0	0	0	0	0	5.1652e-06	3.904e-37	3.19927e-84	6.41452e-156	2.58923e-121
10.4261	0	0	0	0	0	2.0278e-06	2.07644e-30	3.65656e-83	1.21489e-160	7.69932e-133			10.4261	0	0	0	0	0	1.213e-05	4.72117e-35	6.22315e-81	2.28196e-151	2.53738e-117
10.6266	0	0	0	0	0	4.89084e-06	1.42406e-28	6.62832e-80	5.03427e-156	1.16648e-128			10.6266	0	0	0	0	0	2.42639e-05	4.86369e-33	1.03131e-77	6.91476e-147	2.118e-113
10.8271	0	0	0	0	0	1.00481e-05	8.31928e-27	1.02342e-76	1.77687e-151	1.5053e-124			10.8271	0	0	0	0	0	4.13408e-05	4.26839e-31	1.45608e-74	1.7847e-142	1.50586e-109
11.0276	0	0	0	0	0	1.75867e-05	4.13999e-25	1.34591e-73	5.34178e-147	1.65456e-120			11.0276	0	0	0	0	0	5.99943e-05	3.19119e-29	1.75149e-71	3.92345e-138	9.11922e-106
11.2281	0	0	0	0	0	2.62363e-05	1.75501e-23	1.5076e-70	1.36781e-142	1.54899e-116			11.2281	0	0	0	2.4990334e-317	0	7.41568e-05	2.03254e-27	1.79497e-68	7.34646e-134	4.70368e-102
11.4286	0	0	0	0	0	3.34236e-05	6.33779e-22	1.43833e-67	2.98309e-138	1.23514e-112			11.4286	0	0	0	9.2172437489984e-311	0	7.80738e-05	1.10291e-25	1.56725e-65	1.17163e-129	2.06643e-98
11.6291	0	0	0	0	0	3.66104e-05	1.94985e-20	1.16878e-64	5.54122e-134	8.38845e-109			11.6291	0	0	0	2.89556e-304	0	7.00207e-05	5.09886e-24	1.16589e-62	1.59149e-125	7.73217e-95
11.8296	0	0	0	0	0	3.5319e-05	5.11091e-19	8.08901e-62	8.76674e-130	4.85223e-105			11.8296	0	0	0	7.74758e-298	0	5.35394e-05	2.00845e-22	7.38959e-60	1.84124e-121	2.46419e-91
12.0301	0	0	0	0	0	3.2367e-05	1.14151e-17	4.76814e-59	1.1813e-125	2.39051e-101			12.0301	0	0	0	1.76562e-291	0	3.50872e-05	6.74109e-21	3.9906e-57	1.81429e-117	6.68864e-88
12.2306	0	0	0	0	0	3.32656e-05	2.17273e-16	2.39379e-56	1.35571e-121	1.00305e-97			12.2306	0	0	0	3.42704e-285	9.88e-321	2.03718e-05	1.92805e-19	1.8362e-54	1.52261e-113	1.54627e-84
12.4311	0	0	0	0	0	4.39846e-05	3.52507e-15	1.02354e-53	1.32511e-117	3.58457e-94			12.4311	0	0	0	5.66542e-279	3.9641036445e-314	1.2503e-05	4.69969e-18	7.19901e-52	1.08831e-109	3.04448e-81
12.6316	0	0	0	0	0	6.81235e-05	4.87626e-14	3.72736e-51	1.10311e-113	1.09101e-90			12.6316	0	0	0	7.97682e-273	1.34492e-307	1.28796e-05	9.76414e-17	2.40498e-49	6.62515e-106	5.10528e-78
12.8321	0	0	0	0	0	0.000104878	5.75348e-13	1.15604e-48	7.82087e-110	2.82809e-87			12.8321	0	0	0	9.56553e-267	3.88618e-301	2.33868e-05	1.72933e-15	6.84619e-47	3.4349e-102	7.29119e-75
13.0326	0	0	0	0	0	0.000149427	5.79328e-12	3.05359e-46	4.7224e-106	6.2435e-84			13.0326	0	0	0	9.76938e-261	9.56353e-295	4.82162e-05	2.61141e-14	1.66073e-44	1.51672e-98	8.86845e-72
13.2331	0	0	0	0	0	0.000196423	4.98163e-11	6.86938e-44	2.4285e-102	1.1739e-80			13.2331	0	0	0	8.49768e-255	2.00438e-288	9.46492e-05	3.36296e-13	3.43303e-42	5.70383e-95	9.18679e-69
13.4336	0	0	0	0	0	0.000244466	3.66166e-10	1.3161e-41	1.0636e-98	1.87973e-77			13.4336	0	0	0	6.29514e-249	3.57773e-282	0.00017247	3.69422e-12	6.04784e-40	1.82681e-91	8.10483e-66
13.6341	0	0	0	3.46e-321	0	0.000297559	2.30347e-09	2.14743e-39	3.96713e-95	2.56343e-74			13.6341	0	0	0	3.97173e-243	5.4387e-276	0.000290811	3.46268e-11	9.08004e-38	4.98295e-88	6.08955e-63
13.8346	0	0	0	1.338161634e-314	0	0.000362196	1.24218e-08	2.98407e-37	1.26019e-91	2.97719e-71			13.8346	0	0	0	2.13413e-237	7.0411e-270	0.00045147	2.77041e-10	1.16187e-35	1.15755e-84	3.89658e-60
14.0351	0	0	0	4.55615e-308	0	0.000443714	5.7543e-08	3.53146e-35	3.40916e-88	2.94474e-68			14.0351	0	0	0	9.76621e-232	7.76321e-264	0.000641705	1.89279e-09	1.26717e-33	2.29011e-81	2.12343e-57
14.2356	0	0	0	1.32111e-301	0	0.000546132	2.29579e-07	3.5592e-33	7.85442e-85	2.4805e-65			14.2356	0	0	0	3.80621e-226	7.28945e-258	0.000834313	1.10486e-08	1.17798e-31	3.8586e-78	9.85475e-55
14.4361	0	0	0	3.26236e-295	0	0.000674573	7.91378e-07	3.05492e-31	1.5411e-81	1.77944e-62			14.4361	0	0	0	1.26333e-220	5.82906e-252	0.00100028	5.51349e-08	9.33452e-30	5.53682e-75	3.89496e-52
14.6366	0	0	0	6.86077e-289	0	0.000835697	2.36568e-06	2.23304e-29	2.5751e-78	1.08711e-59			14.6366	0	0	0	3.57107e-215	3.96963e-246	0.00112728	2.35387e-07	6.30555e-28	6.76624e-72	1.31102e-49
14.8371	0	0	0	1.22874e-282	0	0.00103463	6.15796e-06	1.39007e-27	3.66441e-75	5.65602e-57			14.8371	0	0	0	8.59675e-210	2.30223e-240	0.0012282	8.60567e-07	3.63125e-26	7.04189e-69	3.75803e-47
15.0376	0	0	0	1.87408e-276	2.47e-321	0.00127237	1.40186e-05	7.36925e-26	4.44076e-72	2.50606e-54			15.0376	0	0	0	1.76247e-204	1.13707e-234	0.00133182	2.69751e-06	1.78288e-24	6.24145e-66	9.17391e-45
15.2381	0	0	0	2.43421e-270	9.54297874e-315	0.00154785	2.80298e-05	3.32698e-24	4.58302e-69	9.45611e-52			15.2381	0	0	0	3.07723e-199	4.78268e-229	0.00146544	7.2618e-06	7.46353e-23	4.71125e-63	1.90717e-42
15.4386	0	0	0	2.69258e-264	3.26123e-308	0.00186274	4.94327e-05	1.27914e-22	4.02797e-66	3.0386e-49			15.4386	0	0	0	4.57557e-194	1.71314e-223	0.00164563	1.68292e-05	2.66414e-21	3.0286e-60	3.37649e-40
15.6391	0	0	0	2.53639e-258	9.49108e-302	0.00222254	7.72505e-05	4.18815e-21	3.01479e-63	8.31518e-47			15.6391	0	0	0	5.79397e-189	5.22579e-218	0.00188107	3.36973e-05	8.10938e-20	1.65807e-57	5.09071e-38
15.8396	0	0	0	2.0347e-252	2.35226e-295	0.00263103	0.000107707	1.16779e-19	1.92161e-60	1.93778e-44			15.8396	0	0	0	6.24816e-184	1.35752e-212	0.0021777	5.86325e-05	2.10508e-18	7.73071e-55	6.53621e-36
16.0401	0	0	0	1.39e-246	4.96466e-289	0.00308319	0.000135732	2.77296e-18	1.04305e-57	3.84568e-42			16.0401	0	0	0	5.73813e-179	3.00314e-207	0.00253726	8.95059e-05	4.66048e-17	3.06969e-52	7.14674e-34
16.2406	0	0	0	8.08658e-241	8.92329e-283	0.00356603	0.000158726	5.60735e-17	4.82145e-55	6.49939e-40			16.2406	0	0	0	4.48776e-174	5.65764e-202	0.00295268	0.00012185	8.80048e-16	1.03808e-49	6.6546e-32
16.4411	0	0	0	4.00631e-235	1.36581e-276	0.00407078	0.000180519	9.65626e-16	1.89793e-52	9.35411e-38			16.4411	0	0	0	2.98901e-169	9.07666e-197	0.00340877	0.0001521	1.41752e-14	2.98972e-47	5.27675e-30
16.6416	0	0	0	1.69025e-229	1.78027e-270	0.00461004	0.000212116	1.41612e-14	6.36228e-50	1.14647e-35			16.6416	0	0	0	1.69536e-164	1.24007e-191	0.00389012	0.000181938	1.94773e-13	7.3333e-45	3.56319e-28
16.8421	0	0	0	6.07277e-224	1.9761e-264	0.00522561	0.000267415	1.76864e-13	1.81623e-47	1.19659e-33			16.8421	0	0	0	8.18907e-160	1.44275e-186	0.00438833	0.000220875	2.28318e-12	1.53194e-42	2.04899e-26
17.0426	0	0	0	1.85801e-218	1.86791e-258	0.0059757	0.000356059	1.88122e-12	4.41526e-45	1.06355e-31			17.0426	0	0	0	3.36853e-155	1.42943e-181	0.00490113	0.000285399	2.2835e-11	2.7256e-40	1.00338e-24
17.2431	0	0	0	4.84097e-213	1.50359e-252	0.00690373	0.000478499	1.7042e-11	9.1404e-43	8.04997e-30			17.2431	0	0	0	1.17999e-150	1.20604e-176	0.00542622	0.000394906	1.94873e-10	4.1302e-38	4.18423e-23
17.4436	0	0	0	1.07409e-207	1.03068e-246	0.00800876	0.000627207	1.315e-10	1.61138e-40	5.18863e-28			17.4436	0	0	0	3.52007e-146	8.66523e-172	0.00595828	0.000565357	1.41918e-09	5.33062e-36	1.4859e-21
17.6441	0	0	0	2.02941e-202	6.01644e-241	0.00924053	0.000794029	8.64418e-10	2.41908e-38	2.84795e-26			17.6441	0	0	0	8.94237e-142	5.30177e-167	0.00649153	0.000802047	8.82098e-09	5.85993e-34	4.49349e-20
17.8446	0	0	0	3.26527e-197	2.99072e-235	0.0105231	0.000980101	4.84217e-09	3.0926e-36	1.33117e-24			17.8446	0	0	0	1.93456e-137	2.76237e-162	0.00702248	0.00109481	4.68032e-08	5.48692e-32	1.15718e-18
18.0451	0	0	0	4.47392e-192	1.26599e-229	0.0117908	0.0012027	2.31254e-08	3.36679e-34	5.29849e-23			18.0451	0	0	0	3.56403e-133	1.22564e-157	0.00754871	0.00142061	2.12047e-07	4.37627e-30	2.53767e-17
18.2456	0	0	0	5.22005e-187	4.56357e-224	0.0130159	0.00149317	9.42423e-08	3.12124e-32	1.79593e-21			18.2456	0	0	0	5.59148e-129	4.63084e-153	0.00806785	0.00175517	8.2068e-07	2.97328e-28	4.73902e-16
18.4461	0	0	0	5.18654e-182	1.40086e-218	0.0142183	0.0018838	3.28222e-07	2.46407e-30	5.18374e-20			18.4461	0	0	0	7.4703e-125	1.48996e-148	0.00858223	0.00208718	2.71519e-06	1.72087e-26	7.53636e-15
18.6466	0	0	0	4.3883e-177	3.66185e-213	0.0154493	0.00239014	9.79461e-07	1.65652e-28	1.27413e-18			18.6466	0	0	0	8.49911e-121	4.08229e-144	0.00910539	0.00242422	7.68778e-06	8.48534e-25	1.0206e-13
18.8471	0	0	0	3.16176e-172	8.15117e-208	0.0167559	0.00300184	2.51566e-06	9.48317e-27	2.66684e-17			18.8471	0	0	0	8.23441e-117	9.52464e-140	0.00965753	0.00278678	1.86631e-05	3.56474e-23	1.17697e-12
19.0476	0	0	0	1.93988e-167	1.54509e-202	0.0181509	0.00369177	5.60303e-06	4.623e-25	4.75328e-16			19.0476	0	0	0	6.79381e-113	1.89237e-135	0.0102463	0.00319946	3.89673e-05	1.27603e-21	1.15586e-11
19.2481	0	0	0	1.01352e-162	2.49401e-197	0.0196137	0.00443932	1.09528e-05	1.91915e-23	7.21445e-15			19.2481	0	0	0	4.77327e-109	3.20167e-131	0.0108528	0.00368797	7.0339e-05	3.89239e-20	9.66658e-11
19.4486	0	0	0	4.50924e-158	3.42811e-192	0.0211146	0.00525182	1.91292e-05	6.78429e-22	9.32448e-14			19.4486	0	0	0	2.85587e-105	4.61272e-127	0.0114479	0.00427664	0.000110714	1.01191e-18	6.88476e-10
19.6491	0	0	0	1.70838e-153	4.01256e-187	0.0226305	0.00616796	3.05455e-05	2.04226e-20	1.02626e-12			19.6491	0	0	0	1.45506e-101	5.65911e-123	0.0120316	0.00497644	0.000154092	2.24235e-17	4.17616e-09
19.8496	0	0	0	5.51154e-149	3.99943e-182	0.0241339	0.00723866	4.56842e-05	5.23519e-19	9.6184e-12			19.8496	0	0	0	6.3131e-98	5.9122e-119	0.0126552	0.00577056	0.000193816	4.23612e-16	2.15766e-08
20.0501	0	0	0	1.51416e-144	3.39455e-177	0.0255779	0.00849605	6.52012e-05	1.14279e-17	7.67646e-11			20.0501	0	0	0	2.3325e-94	5.25967e-115	0.0133916	0.0066188	0.000227303	6.82375e-15	9.49708e-08
20.2506	0	0	0	3.54223e-140	2.45344e-172	0.0269039	0.00993198	8.97304e-05	2.12428e-16	5.21719e-10			20.2506	0	0	0	7.33866e-91	3.98451e-111	0.0142699	0.00748585	0.000258346	9.37497e-14	3.56239e-07
20.4511	0	0	0	7.05649e-136	1.50999e-167	0.0280719	0.0115037	0.000120072	3.36262e-15	3.01952e-09			20.4511	0	0	0	1.9662e-87	2.57039e-107	0.015231	0.00836807	0.000295257	1.09882e-12	1.13944e-06
20.6516	0	0	0	1.19704e-131	7.91368e-163	0.0290883	0.0131626	0.000158707	4.53283e-14	1.48828e-08			20.6516	0	0	0	4.48595e-84	1.41198e-103	0.0161454	0.00929068	0.000346972	1.0991e-11	3.11092e-06
20.8521	0	0	0	1.72914e-127	3.53174e-158	0.030012	0.014884	0.000212065	5.20352e-13	6.24754e-08			20.8521	0	0	0	8.71556e-81	6.60484e-100	0.0168856	0.0102791	0.000420274	9.3858e-11	7.26273e-06
21.0526	0	0	0	2.12696e-123	1.34216e-153	0.030933	0.0166763	0.000291067	5.08723e-12	2.23403e-07			21.0526	0	0	0	1.44195e-77	2.63088e-96	0.0173944	0.0113351	0.000519576	6.84588e-10	1.45427e-05
21.2531	0	0	0	2.22788e-119	4.34331e-149	0.0319304	0.018573	0.000408125	4.236e-11	6.80716e-07			21.2531	0	0	0	2.0315e-74	8.92367e-93	0.0176963	0.0124388	0.000648984	4.26733e-09	2.5104e-05
21.4536	0	0	0	1.98713e-115	1.19685e-144	0.0330256	0.0206153	0.000572241	3.00453e-10	1.7686e-06			21.4536	0	0	0	2.43723e-71	2.57744e-89	0.0178582	0.0135636	0.000815389	2.2748e-08	3.76686e-05
21.6541	0	0	0	1.50926e-111	2.80843e-140	0.0341634	0.0228299	0.00078638	1.81567e-09	3.92324e-06			21.6541	0	0	0	2.48993e-68	6.33922e-86	0.0179446	0.0146818	0.00102993	1.03787e-07	4.97624e-05
21.8546	0	0	0	9.76119e-108	5.61161e-136	0.0352414	0.0252029	0.00104945	9.3519e-09	7.44946e-06			21.8546	0	0	0	2.16615e-65	1.32765e-82	0.0180052	0.0157583	0.00130483	4.0568e-07	5.89543e-05
22.0551	0	0	0	5.3758e-104	9.548e-132	0.0361653	0.0276688	0.00136082	4.10802e-08	1.21681e-05			22.0551	0	0	0	1.60472e-62	2.36774e-79	0.0180787	0.0167511	0.00164603	1.36013e-06	6.42182e-05
22.2556	0	0	0	2.52106e-100	1.38337e-127	0.0368859	0.0301343	0.00172349	1.5406e-07	1.72593e-05			22.2556	0	0	0	1.01233e-59	3.59569e-76	0.0181896	0.0176299	0.00204785	3.91719e-06	6.64907e-05
22.4561	0	0	0	1.00676e-96	1.70672e-123	0.0373941	0.0325295	0.00214503	4.94127e-07	2.16252e-05			22.4561	0	0	0	5.43815e-57	4.64977e-73	0.0183343	0.0184	0.00249702	9.7087e-06	6.85239e-05
22.6566	0	0	0	3.42346e-93	1.79302e-119	0.0376935	0.0348421	0.0026383	1.35945e-06	2.46359e-05			22.6566	0	0	0	2.48765e-54	5.1201e-70	0.0184821	0.0191095	0.00298549	2.07578e-05	7.4487e-05
22.8571	0	0	0	9.91299e-90	1.604e-115	0.0377836	0.0370993	0.00322295	3.22398e-06	2.66329e-05			22.8571	0	0	0	9.69026e-52	4.80092e-67	0.0185974	0.0198315	0.00352164	3.84142e-05	8.87736e-05
23.0576	0	0	0	2.44423e-86	1.22187e-111	0.0376678	0.039307	0.00392467	6.64265e-06	2.87742e-05			23.0576	0	0	0	3.21431e-49	3.83325e-64	0.0186655	0.0206246	0.00412927	6.18473e-05	0.000113233
23.2581	0	0	0	5.13191e-83	7.92573e-108	0.0373703	0.0414023	0.00476982	1.2035e-05	3.25735e-05			23.2581	0	0	0	9.07919e-47	2.6062e-61	0.0186956	0.0214891	0.00483444	8.73846e-05	0.000144168
23.4586	0	0	0	9.17517e-80	4.37775e-104	0.0369399	0.0432698	0.00577888	1.95009e-05	3.97129e-05			23.4586	0	0	0	2.1838e-44	1.50884e-58	0.0186992	0.0223449	0.00565063	0.000110057	0.000172599
23.6591	0	0	0	1.39684e-76	2.05901e-100	0.036432	0.0448106	0.00696705	2.88502e-05	5.20434e-05			23.6591	0	0	0	4.47283e-42	7.43835e-56	0.0186583	0.0230569	0.00657336	0.000127068	0.000189784
23.8596	0	0	0	1.81083e-73	8.24636e-97	0.0358857	0.0460011	0.0083547	3.97726e-05	7.12579e-05			23.8596	0	0	0	7.80114e-40	3.12251e-53	0.0185171	0.0235071	0.00758844	0.00014069	0.000195153
24.0602	0	0	0	1.99897e-70	2.81229e-93	0.0353152	0.0468871	0.00997705	5.18541e-05	9.84079e-05			24.0602	0	0	0	1.15861e-37	1.11616e-50	0.0182124	0.0236648	0.00869088	0.000157883	0.00020023
24.2607	0	0	0	1.87902e-67	8.16681e-90	0.0347232	0.0475285	0.0118781	6.44361e-05	0.000134175			24.2607	0	0	0	1.46528e-35	3.39737e-48	0.017724	0.0235976	0.00990324	0.000186534	0.000224097
24.4612	0	0	0	1.50403e-64	2.01948e-86	0.0341151	0.0479514	0.0140879	7.68345e-05	0.000180129			24.4612	0	0	0	1.578e-33	8.8055e-46	0.0171048	0.0234111	0.0112757	0.00023107	0.000282544
24.6617	0	0	0	1.02513e-61	4.25224e-83	0.0335026	0.0481444	0.0166012	8.93068e-05	0.000239669			24.6617	0	0	0	1.4471e-31	1.94338e-43	0.016457	0.0231739	0.0128574	0.000290264	0.000379016
24.8622	0	0	0	5.94981e-59	7.62413e-80	0.0328946	0.0480853	0.0193774	0.000104271	0.00031718			24.8622	0	0	0	1.13003e-29	3.6522e-41	0.0158696	0.0228875	0.0146531	0.000357871	0.000504922
25.0627	0	0	0	2.94054e-56	1.16401e-76	0.0322907	0.0477655	0.0223667	0.000126714	0.000415888			25.0627	0	0	8.28054e-319	7.51423e-28	5.84445e-39	0.0153612	0.0225106	0.0166015	0.000425386	0.000648787
25.2632	0	0	0	1.23752e-53	1.51325e-73	0.0316756	0.0471919	0.0255466	0.000163144	0.000536728			25.2632	0	0	3.150741110237e-312	4.25481e-26	7.96389e-37	0.0148746	0.0219969	0.0186017	0.000486382	0.000805292
25.4637	0	0	0	4.43485e-51	1.67517e-70	0.031013	0.0463682	0.028944	0.000219317	0.000679648			25.4637	0	0	1.02067e-305	2.05153e-24	9.24055e-35	0.0143256	0.021314	0.020574	0.000541286	0.000975977
25.6642	0	0	0	1.35336e-48	1.57906e-67	0.0302416	0.0452773	0.0326239	0.000297896	0.000846278			25.6642	0	0	2.81545e-299	8.42316e-23	9.1298e-33	0.0136692	0.0204462	0.0225057	0.000599422	0.0011633
25.8647	0	0	0	3.51684e-46	1.26744e-64	0.0292906	0.0438846	0.0366448	0.000397846	0.00104206			25.8647	0	0	6.61306e-293	2.94492e-21	7.68096e-31	0.0129284	0.0194006	0.0244453	0.000675524	0.00136691
26.0652	0	0	0	7.78223e-44	8.66261e-62	0.0281127	0.0421689	0.0410085	0.000516905	0.00127732			26.0652	0	0	1.32266e-286	8.7674e-20	5.5025e-29	0.0121712	0.0182138	0.0264505	0.00078242	0.0015867
26.2657	0	0	0	1.46646e-41	5.04149e-59	0.0267127	0.0401541	0.0456409	0.000655931	0.00156706			26.2657	0	0	2.25258e-280	2.22263e-18	3.35656e-27	0.0114602	0.016947	0.0285315	0.000926232	0.00182764
26.4662	0	0	0	2.35319e-39	2.49838e-56	0.02515	0.0379123	0.0504151	0.00082126	0.00192755			26.4662	0	0	3.26667e-274	4.79805e-17	1.74349e-25	0.0108141	0.0156608	0.0306285	0.00110872	0.00209947
26.6667	0	0	0	3.21565e-37	1.05426e-53	0.0235111	0.0355317	0.0551915	0.00102208	0.0023697			26.6667	0	0	4.03383e-268	8.81982e-16	7.71137e-24	0.0102045	0.014389	0.0326376	0.00133353	0.0024111
26.8672	0	0	0	3.74208e-35	3.78812e-51	0.0218778	0.033079	0.0598516	0.00126484	0.00289455			26.8672	0	0	4.24149e-262	1.38055e-14	2.90424e-22	0.0095803	0.0131377	0.0344623	0.00160739	0.00276641
27.0677	0	0	0	3.70852e-33	1.15901e-48	0.0203104	0.030587	0.0643151	0.00155066	0.00349752			27.0677	0	0	3.79759e-256	1.84011e-13	9.31371e-21	0.00890234	0.01191	0.0360533	0.00193233	0.00316696
27.2682	0	0	0	3.12997e-31	3.01955e-46	0.0188425	0.028073	0.0685424	0.00187931	0.00417916			27.2682	0	0	2.89525e-250	2.0885e-12	2.54332e-19	0.00816831	0.0107301	0.0374109	0.00229687	0.00361961
27.4687	0	0	0	2.24981e-29	6.69859e-44	0.0174808	0.0255663	0.0725181	0.00225672	0.00495198			27.4687	0	0	1.87954e-244	2.01846e-11	5.9138e-18	0.00741395	0.00963993	0.0385571	0.00267924	0.00414062
27.6692	0	0	0	1.37731e-27	1.26535e-41	0.0162054	0.0231192	0.0762151	0.00269928	0.00583726			27.6692	0	0	1.03897e-238	1.66113e-10	1.1709e-16	0.0066929	0.00867022	0.0395031	0.00306469	0.00475004
27.8697	0	0	0	7.18162e-26	2.03529e-39	0.0149787	0.0207928	0.0795629	0.00323064	0.00685689			27.8697	0	0	4.89039e-233	1.16408e-09	1.97405e-15	0.00604812	0.00781781	0.040231	0.00346244	0.0054603
28.0702	0	0	0	3.1896e-24	2.78759e-37	0.0137624	0.0186317	0.0824495	0.00387358	0.00802738			28.0702	0	0	1.96006e-227	6.94642e-09	2.8339e-14	0.0054908	0.007048	0.0406964	0.00390531	0.0062703
28.2707	0	0	0	1.20671e-22	3.251e-35	0.0125353	0.016647	0.0847603	0.00464341	0.00935612			28.2707	0	0	6.68932e-222	3.52967e-08	3.46416e-13	0.00499799	0.00631627	0.040849	0.00443096	0.00717126
28.4712	0	0	0	3.88918e-21	3.22843e-33	0.0113015	0.0148244	0.0864213	0.00554793	0.010837			28.4712	0	0	1.94393e-216	1.52722e-07	3.60576e-12	0.00453025	0.00559049	0.0406653	0.00505992	0.00815793
28.6717	0	0	0	1.06792e-19	2.72993e-31	0.0100906	0.0131453	0.0874188	0.00659352	0.0124492			28.6717	1.567522e-317	0	4.81022e-211	5.62689e-07	3.19581e-11	0.00405788	0.00486262	0.0401764	0.00578555	0.00923261
28.8722	0	0	0	2.49862e-18	1.96561e-29	0.00894775	0.0116013	0.0877882	0.00779193	0.0141655			28.8722	5.779699692937e-311	0	1.01352e-205	1.76536e-06	2.41185e-10	0.00357753	0.00414837	0.0394653	0.00657984	0.0103972
29.0727	0	0	0	4.98191e-17	1.20511e-27	0.00791424	0.0101916	0.0875856	0.00916004	0.0159677			29.0727	1.81463e-304	9.387e-321	1.8184e-200	4.71633e-06	1.54991e-09	0.00310831	0.00347763	0.0386261	0.00741051	0.0116418
29.2732	0	0	0	8.46635e-16	6.29136e-26	0.00700813	0.00891134	0.0868518	0.0107097	0.0178549			29.2732	4.85126e-298	3.793304064e-314	2.77797e-195	1.07301e-05	8.48096e-09	0.00267417	0.00288086	0.0377084	0.00826121	0.012941
29.4737	0	0	5.3853e-319	1.22655e-14	2.7967e-24	0.00621587	0.00774706	0.0855879	0.0124347	0.0198344			29.4737	1.10435e-291	1.28725e-307	3.6137e-190	2.07923e-05	3.95157e-08	0.00228901	0.0023783	0.0366943	0.00914371	0.0142615
29.6742	0	0	2.043131970335e-312	1.51516e-13	1.0586e-22	0.00550385	0.00668391	0.0837624	0.0143058	0.021905			29.6742	2.14063e-285	3.71958e-301	4.00276e-185	3.43329e-05	1.56776e-07	0.00195351	0.00197606	0.0355254	0.0100926	0.0155731
29.8747	0	0	6.60065e-306	1.59638e-12	3.41198e-21	0.00484184	0.00571547	0.0813495	0.0162774	0.0240508			29.8747	3.53314e-279	9.15183e-295	3.77531e-180	4.83805e-05	5.29632e-07	0.00166088	0.00166687	0.0341538	0.0111446	0.0168565
30.0752	0	0	1.81585e-299	1.43498e-11	9.36412e-20	0.00422039	0.00484567	0.078371	0.0182978	0.0262549			30.0752	4.96552e-273	1.91737e-288	3.03199e-175	5.84437e-05	1.52356e-06	0.00140358	0.00143267	0.0325682	0.0123155	0.0181054
30.2757	0	0	4.25379e-293	1.10089e-10	2.18835e-18	0.00365078	0.00408138	0.0749088	0.0203198	0.0285191			30.2757	5.94226e-267	3.42048e-282	2.07342e-170	6.1343e-05	3.73202e-06	0.00117687	0.00124953	0.0307833	0.0135863	0.0193274
30.4762	0	0	8.48546e-287	7.2113e-10	4.3547e-17	0.00315131	0.00342304	0.0710851	0.0223167	0.0308629			30.4762	6.05511e-261	5.19579e-276	1.20734e-165	5.81118e-05	7.78508e-06	0.00097865	0.00109561	0.0288194	0.0149028	0.0205418
30.6767	0	0	1.44138e-280	4.03509e-09	7.37901e-16	0.00273271	0.002861	0.0670284	0.0243015	0.0332995			30.6767	5.25381e-255	6.72046e-270	5.98625e-161	5.43275e-05	1.38331e-05	0.000807901	0.000958752	0.0267055	0.0161915	0.0217695
30.8772	0	0	2.08492e-274	1.92971e-08	1.06474e-14	0.0023913	0.00237894	0.0628449	0.0263336	0.0358094			30.8772	3.8816e-249	7.40166e-264	2.52734e-156	5.70847e-05	2.09514e-05	0.00066443	0.000837126	0.0245004	0.0173887	0.0230133
31.0777	0	0	2.56804e-268	7.89196e-08	1.30832e-13	0.00211028	0.00196077	0.0586031	0.028496	0.0383412			31.0777	2.4419e-243	6.94131e-258	9.0856e-152	7.05794e-05	2.71065e-05	0.000549474	0.000731965	0.0223006	0.0184707	0.0242445
31.2782	0	0	2.69353e-262	2.76193e-07	1.36908e-12	0.00186615	0.00159648	0.0543385	0.030847	0.0408352			31.2782	1.30806e-237	5.54289e-252	2.78116e-147	9.33953e-05	3.01511e-05	0.000464466	0.000640124	0.0202154	0.0194616	0.025411
31.4787	0	0	2.40574e-256	8.27734e-07	1.22019e-11	0.00163726	0.00128376	0.0500782	0.0333794	0.0432454			31.4787	5.96638e-232	3.76889e-246	7.24905e-143	0.000119484	2.93983e-05	0.000407141	0.000554484	0.0183234	0.0204064	0.0264672
31.6792	0	0	1.8297e-250	2.12615e-06	9.26364e-11	0.00141186	0.00102465	0.045866	0.036014	0.0455401			31.6792	2.31726e-226	2.18208e-240	1.60886e-138	0.000142509	2.65367e-05	0.000368625	0.000470693	0.0166426	0.0213322	0.0274
31.8797	0	0	1.18501e-244	4.68615e-06	5.99231e-10	0.00119077	0.000819741	0.0417595	0.0386366	0.0476895			31.8797	7.66339e-221	1.07575e-234	3.04043e-134	0.000160909	2.50801e-05	0.000335671	0.000391033	0.01513	0.0222337	0.0282248
32.0802	0	0	6.53534e-239	8.87911e-06	3.30402e-09	0.000982936	0.000664185	0.0378007	0.0411496	0.0496625			32.0802	2.15798e-215	4.51578e-229	4.89254e-130	0.000180158	2.89049e-05	0.000297407	0.000320425	0.0137083	0.0230976	0.0289556
32.2807	0	0	3.0692e-233	1.45169e-05	1.55386e-08	0.000797651	0.000547613	0.0339977	0.0435045	0.0514394			32.2807	5.17435e-210	1.61412e-223	6.70371e-126	0.00021033	4.12021e-05	0.000251288	0.000259944	0.0123055	0.0239396	0.0295821
32.4812	0	0	1.22741e-227	2.06562e-05	6.23972e-08	0.000639622	0.000457058	0.0303407	0.0456954	0.0530247			32.4812	1.05644e-204	4.91268e-218	7.82125e-122	0.00026056	6.45024e-05	0.00020342	0.000205805	0.0108918	0.0248103	0.0300784
32.6817	0	4.381374e-318	4.17991e-222	2.61046e-05	2.14317e-07	0.000508937	0.000380628	0.026838	0.0477305	0.0544444			32.6817	1.8366e-199	1.27316e-212	7.76995e-118	0.000334579	0.000101113	0.000163221	0.000154268	0.00949415	0.0257584	0.0304348
32.8822	0	1.622673493814e-311	1.21214e-216	3.06426e-05	6.31372e-07	0.000403209	0.000310547	0.023532	0.04961	0.0557327			32.8822	2.71872e-194	2.80949e-207	6.57265e-114	0.000430827	0.00015286	0.000136731	0.00010595	0.00817966	0.0267779	0.030684
33.0827	0	5.11747e-305	2.99331e-211	3.6121e-05	1.60227e-06	0.00031884	0.000244819	0.0204816	0.0513281	0.0569203			33.0827	3.42685e-189	5.27901e-202	4.73417e-110	0.00054696	0.000219977	0.000123349	6.49983e-05	0.00701473	0.0277952	0.0308965
33.2832	0	1.37423e-298	6.29451e-206	4.62102e-05	3.52586e-06	0.000251316	0.000186569	0.0177288	0.052889	0.0580266			33.2832	3.67795e-184	8.44612e-197	2.90353e-106	0.000684581	0.000300201	0.000117544	3.50385e-05	0.0060289	0.0287169	0.0311549
33.4837	0	3.14228e-292	1.12716e-200	6.43617e-05	6.79177e-06	0.000196111	0.000140716	0.0152835	0.0543126	0.0590451			33.4837	3.36121e-179	1.15065e-191	1.51631e-102	0.000849514	0.000389204	0.000113293	1.64361e-05	0.00520639	0.0295001	0.0315236
33.6842	0	6.11799e-286	1.71879e-195	9.109e-05	1.15959e-05	0.000150355	0.000109806	0.0131299	0.0556231	0.0599314			33.6842	2.61557e-174	1.33477e-186	6.74267e-99	0.0010472	0.000482571	0.000107383	6.67118e-06	0.00450562	0.0301782	0.0320291
33.8847	9.3872e-320	1.01427e-279	2.2319e-190	0.00012269	1.78013e-05	0.000113681	9.20442e-05	0.0112431	0.0568347	0.0606209			33.8847	1.73307e-169	1.31841e-181	2.55302e-95	0.00127812	0.000578605	9.95332e-05	2.33491e-06	0.00388586	0.0308173	0.0326536
34.0852	3.6207378773e-313	1.43178e-273	2.46799e-185	0.000152824	2.49041e-05	8.70956e-05	8.27612e-05	0.00959977	0.0579525	0.0610873			34.0852	9.77788e-165	1.10885e-176	8.23105e-92	0.00153853	0.000680204	9.04928e-05	7.03138e-07	0.00332156	0.0314467	0.0333397
34.2857	1.189e-306	1.72099e-267	2.32396e-180	0.000176316	3.20574e-05	7.07433e-05	7.74013e-05	0.00818159	0.0589839	0.0613997			34.2857	4.69735e-160	7.94103e-172	2.25962e-88	0.00182567	0.000793706	8.05728e-05	1.81902e-07	0.00280191	0.0320289	0.034006
34.4862	3.32465e-300	1.7614e-261	1.86351e-175	0.000192639	3.82012e-05	6.24621e-05	7.32313e-05	0.00697295	0.0599432	0.0617155			34.4862	1.9215e-155	4.84237e-167	5.28196e-85	0.00214147	0.00092474	6.96199e-05	4.03777e-08	0.00232564	0.0324912	0.0345724
34.6867	7.91569e-294	1.53504e-255	1.27249e-170	0.000206853	4.25844e-05	5.82005e-05	6.89991e-05	0.0059551	0.0608397	0.0621923			34.6867	6.69277e-151	2.51431e-162	1.05132e-81	0.00249076	0.00107491	5.75991e-05	7.68298e-09	0.00189791	0.0327837	0.034992
34.8872	1.60476e-287	1.13909e-249	7.39936e-166	0.000227595	4.58024e-05	5.37872e-05	6.3898e-05	0.00510035	0.0616647	0.0628835			34.8872	1.98495e-146	1.11162e-157	1.78177e-78	0.00287687	0.00124329	4.49151e-05	1.25213e-09	0.00152783	0.0329131	0.0352758
35.0877	2.77019e-281	7.19739e-244	3.66401e-161	0.000263601	5.0756e-05	4.67281e-05	5.71801e-05	0.00437229	0.0623917	0.0637073			35.0877	5.01272e-142	4.18481e-153	2.57126e-75	0.00329892	0.00143106	3.2421e-05	1.7466e-10	0.00122345	0.0329319	0.0354914
35.2882	4.07182e-275	3.87231e-238	1.54504e-156	0.000320666	6.24292e-05	3.69307e-05	4.8477e-05	0.00373424	0.0629913	0.0645108			35.2882	1.07789e-137	1.34144e-148	3.15951e-72	0.00375193	0.00164331	2.12492e-05	2.08404e-11	0.000985921	0.0329017	0.0357271
35.4887	5.09618e-269	1.77396e-232	5.54814e-152	0.000400378	8.59645e-05	2.60969e-05	3.81785e-05	0.0031599	0.0634481	0.0651678			35.4887	1.97358e-133	3.66139e-144	3.30576e-69	0.00422855	0.00188533	1.24188e-05	2.12599e-12	0.00080711	0.0328571	0.0360392
35.6892	5.43099e-263	6.91984e-227	1.6966e-147	0.000500923	0.000123878	1.63846e-05	2.74269e-05	0.0026383	0.0637675	0.065633			35.6892	3.07689e-129	8.50938e-140	2.94511e-66	0.00472237	0.00215856	6.37664e-06	1.85337e-13	0.000672314	0.032791	0.0364193
35.8897	4.92824e-257	2.2984e-221	4.4181e-143	0.00061915	0.000174252	9.27342e-06	1.76826e-05	0.00217034	0.0639757	0.0659355			35.8897	4.08459e-125	1.68395e-135	2.23414e-63	0.00523267	0.0024624	2.84525e-06	1.3802e-14	0.000566023	0.0326657	0.0368033
36.0902	3.80787e-251	6.50029e-216	9.79759e-139	0.00075273	0.000231488	5.20586e-06	1.00905e-05	0.00176133	0.0641182	0.0661543			36.0902	4.61702e-121	2.8375e-131	1.4431e-60	0.00576761	0.00280061	1.095e-06	8.77721e-16	0.000476981	0.0324484	0.0371094
36.2907	2.50524e-245	1.56537e-210	1.85025e-134	0.000901624	0.00028955	3.88268e-06	5.04055e-06	0.00141498	0.0642607	0.0663963			36.2907	4.44378e-117	4.07119e-127	7.93703e-58	0.00634269	0.00318417	3.61712e-07	4.76518e-17	0.00039968	0.0321483	0.0372706
36.4912	1.40344e-239	3.20981e-205	2.97558e-130	0.00106851	0.000345639	4.68228e-06	2.18583e-06	0.0011312	0.0644824	0.0667623			36.4912	3.64184e-113	4.97376e-123	3.71705e-55	0.00697614	0.00362531	1.02241e-07	2.20801e-18	0.000332158	0.0318239	0.037248
36.6917	6.69447e-234	5.60427e-200	4.07515e-126	0.00125803	0.00040167	6.81457e-06	8.17969e-07	0.000906264	0.0648528	0.0672922			36.6917	2.54136e-109	5.17398e-119	1.48223e-52	0.00768589	0.00412681	2.4682e-08	8.7302e-20	0.00027296	0.031545	0.037032
36.8922	2.71904e-228	8.33173e-195	4.75277e-122	0.00147555	0.000462737	9.27831e-06	2.63055e-07	0.000733806	0.0653949	0.0679294			36.8922	1.51004e-105	4.58292e-115	5.03281e-50	0.00848904	0.00467606	5.08293e-09	2.94487e-21	0.000220463	0.0313419	0.036646
37.0927	9.40355e-223	1.0547e-189	4.72045e-118	0.00172756	0.000534249	1.09681e-05	7.25002e-08	0.000605741	0.0660599	0.0685466			37.0927	7.63991e-102	3.45651e-111	1.45507e-47	0.00939945	0.00525	8.92312e-10	8.47326e-23	0.000174424	0.031187	0.0361466
37.2932	2.76914e-217	1.13684e-184	3.9926e-114	0.00202438	0.000619927	1.10822e-05	1.70928e-08	0.000512855	0.0667377	0.0690231			37.2932	3.29128e-98	2.21978e-107	3.58205e-45	0.0104203	0.00583046	1.33474e-10	2.07927e-24	0.000136847	0.031025	0.0356061
37.4937	6.94344e-212	1.04339e-179	2.87583e-110	0.00238272	0.000721327	9.54153e-06	3.44303e-09	0.00044486	0.0673005	0.0693069			37.4937	1.20731e-94	1.21383e-103	7.50856e-43	0.0115364	0.00642146	1.70074e-11	4.35099e-26	0.000110372	0.030823	0.0350787
37.6942	1.48245e-206	8.15398e-175	1.76404e-106	0.00282424	0.000838613	6.99603e-06	5.92073e-10	0.000390767	0.0676492	0.0694107			37.6942	3.77094e-91	5.65176e-100	1.34017e-40	0.012714	0.00705577	1.84574e-12	7.76295e-28	9.55279e-05	0.0305971	0.034573
37.8947	2.69503e-201	5.42587e-170	9.21496e-103	0.00337029	0.000972574	4.36791e-06	8.68734e-11	0.000340596	0.0677357	0.0693577			37.8947	1.0029e-87	2.24071e-96	2.03675e-38	0.0139103	0.0077816	1.70589e-13	1.18081e-29	8.93124e-05	0.0303981	0.0340538
38.0952	4.17179e-196	3.0743e-165	4.09939e-99	0.00403799	0.00112757	2.32207e-06	1.08723e-11	0.000288127	0.0675603	0.069138			38.0952	2.27112e-84	7.56425e-93	2.63567e-36	0.0150882	0.00863441	1.34261e-14	1.53108e-31	8.61341e-05	0.0302696	0.0334751
38.2957	5.49867e-191	1.4832e-160	1.55305e-95	0.00484092	0.00131342	1.05112e-06	1.16031e-12	0.000232767	0.0671671	0.0687131			38.2957	4.37925e-81	2.17432e-89	2.90417e-34	0.0162304	0.00961337	8.9981e-16	1.69218e-33	8.03927e-05	0.0302126	0.032819
38.4962	6.17119e-186	6.09294e-156	5.0107e-92	0.00578922	0.00154376	4.05142e-07	1.05578e-13	0.000178835	0.0666386	0.0680499			38.4962	7.19012e-78	5.32177e-86	2.72476e-32	0.017348	0.0106812	5.13505e-17	1.59399e-35	6.91246e-05	0.0301807	0.0321091
38.6967	5.89734e-181	2.13123e-151	1.37675e-88	0.00688204	0.00183162	1.32965e-07	8.18955e-15	0.000132496	0.0660749	0.0671436			38.6967	1.00519e-74	1.10909e-82	2.17677e-30	0.0184775	0.0117878	2.49532e-18	1.27962e-37	5.31278e-05	0.0301028	0.0313873
38.8972	4.79865e-176	6.34763e-147	3.22151e-85	0.00809499	0.00218601	3.71573e-08	5.41499e-16	9.8361e-05	0.0655521	0.0660156			38.8972	1.19657e-71	1.96813e-79	1.48071e-28	0.0196616	0.0128988	1.0325e-19	8.7539e-40	3.58703e-05	0.0299144	0.0306729
39.0977	3.32474e-171	1.60978e-142	6.41968e-82	0.00937833	0.00261257	8.84149e-09	3.05177e-17	7.76939e-05	0.0650795	0.0647012			39.0977	1.21284e-68	2.97384e-76	8.57639e-27	0.0209217	0.014007	3.63773e-21	5.10291e-42	2.10581e-05	0.0295777	0.0299364
39.2982	1.96143e-166	3.47615e-138	1.08947e-78	0.010679	0.00311594	1.79136e-09	1.46587e-18	6.856e-05	0.0645915	0.0632415			39.2982	1.04676e-65	3.82614e-73	4.22974e-25	0.0222387	0.0151274	1.09132e-22	2.53457e-44	1.0681e-05	0.0290887	0.029111
39.4987	9.85285e-162	6.39154e-134	1.57461e-75	0.0119785	0.00370016	3.0904e-10	6.0007e-20	6.69309e-05	0.0639879	0.0616816			39.4987	7.69248e-63	4.19161e-70	1.77623e-23	0.0235547	0.0162872	2.78772e-24	1.07259e-46	4.66143e-06	0.0284732	0.0281332
39.6992	4.21431e-157	1.00066e-129	1.93813e-72	0.0133189	0.00436719	4.53966e-11	2.0934e-21	6.78833e-05	0.0631992	0.0600674			39.6992	4.81352e-60	3.91002e-67	6.35126e-22	0.0247984	0.0175166	6.06349e-26	3.86711e-49	1.7455e-06	0.027772	0.0269872
39.8997	1.53485e-152	1.33397e-125	2.03165e-69	0.0147916	0.00511861	5.67814e-12	6.22337e-23	6.68386e-05	0.0622345	0.0584363			39.8997	2.5647e-57	3.10568e-64	1.93373e-20	0.0259217	0.0188365	1.12298e-27	1.18779e-51	5.59707e-07	0.0270166	0.0257222
40.1003	4.75973e-148	1.51418e-121	1.81373e-66	0.0164889	0.00596202	6.04734e-13	1.57653e-24	6.09329e-05	0.0611818	0.0568052			40.1003	1.16356e-54	2.10046e-61	5.01311e-19	0.0269282	0.0202383	1.77091e-29	3.10796e-54	1.53473e-07	0.0262126	0.0244314
40.3008	1.25682e-143	1.46348e-117	1.37897e-63	0.0184527	0.00691669	5.48401e-14	3.40304e-26	4.99903e-05	0.060161	0.0551644			40.3008	4.4949e-52	1.20963e-58	1.10661e-17	0.0278743	0.0216781	2.37792e-31	6.92749e-57	3.59492e-08	0.0253498	0.0232054
40.5013	2.82578e-139	1.20439e-113	8.92891e-61	0.0206586	0.0080112	4.23454e-15	6.25893e-28	3.62895e-05	0.05926	0.0534887			40.5013	1.47853e-49	5.93161e-56	2.07997e-16	0.0288386	0.0230978	2.71878e-33	1.3153e-59	7.18785e-09	0.0244371	0.0220934
40.7018	5.40976e-135	8.43967e-110	4.92386e-58	0.0230474	0.00927242	2.78413e-16	9.80811e-30	2.30651e-05	0.058484	0.0517609			40.7018	4.14115e-47	2.47672e-53	3.32886e-15	0.0298807	0.0244629	2.64681e-35	2.12719e-62	1.22606e-09	0.0235255	0.021098
40.9023	8.81845e-131	5.03567e-106	2.31248e-55	0.0255755	0.0107128	1.55864e-17	1.30951e-31	1.27462e-05	0.0577463	0.0499805			40.9023	9.8763e-45	8.80576e-51	4.53641e-14	0.0310178	0.025784	2.19406e-37	2.93027e-65	1.78337e-10	0.0226883	0.0201979
41.1028	1.224e-126	2.55837e-102	9.24946e-53	0.0282404	0.0123233	7.42983e-19	1.48954e-33	6.09475e-06	0.0569019	0.0481444			41.1028	2.00563e-42	2.66591e-48	5.2639e-13	0.0322336	0.0271043	1.54863e-39	3.43807e-68	2.21127e-11	0.0219654	0.019368
41.3033	1.44659e-122	1.10674e-98	3.15083e-50	0.0310621	0.0140763	3.01568e-20	1.44346e-35	2.51287e-06	0.0558114	0.046225			41.3033	3.46814e-40	6.8725e-46	5.20099e-12	0.0335035	0.0284659	9.30727e-42	3.43572e-71	2.33669e-12	0.021327	0.0185777
41.5038	1.45574e-118	4.07662e-95	9.14122e-48	0.034043	0.0159364	1.04224e-21	1.19165e-37	8.91067e-07	0.0543946	0.0441796			41.5038	5.10659e-38	1.50862e-43	4.37578e-11	0.0348099	0.0298841	4.76289e-44	2.92419e-74	2.10396e-13	0.0206971	0.0177839
41.7043	1.24737e-114	1.27858e-91	2.25869e-45	0.0371422	0.0178756	3.06706e-23	8.38058e-40	2.71231e-07	0.0526487	0.0419884			41.7043	6.40267e-36	2.81998e-41	3.13492e-10	0.0361331	0.0313461	2.07536e-46	2.11967e-77	1.61392e-14	0.0200142	0.0169408
41.9048	9.10086e-111	3.41455e-88	4.7532e-43	0.0402766	0.0198846	7.68513e-25	5.02074e-42	7.07641e-08	0.0506278	0.0396807			41.9048	6.83584e-34	4.48869e-39	1.91259e-09	0.0374328	0.032821	7.7e-49	1.30857e-80	1.05459e-15	0.0192697	0.0160246
42.1053	5.65383e-107	7.76446e-85	8.51908e-41	0.0433393	0.0219711	1.63966e-26	2.56222e-44	1.58065e-08	0.0484095	0.0373215			42.1053	6.21485e-32	6.08424e-37	9.93771e-09	0.0386463	0.0342619	2.43255e-51	6.87992e-84	5.86959e-17	0.0184949	0.015051
42.3058	2.99073e-103	1.50336e-81	1.30041e-38	0.0462192	0.0241432	2.97874e-28	1.11381e-46	3.02005e-09	0.0460688	0.0349778			42.3058	4.81158e-30	7.02292e-35	4.39838e-08	0.039714	0.0355997	6.54345e-54	3.08049e-87	2.78239e-18	0.0177217	0.0140661
42.5063	1.34706e-99	2.4785e-78	1.69065e-36	0.0488241	0.0263868	4.6077e-30	4.12419e-49	4.93217e-10	0.0436679	0.0327002			42.5063	3.17231e-28	6.90344e-33	1.65875e-07	0.0406146	0.0367585	1.49874e-56	1.17463e-90	1.1233e-19	0.01696	0.0131181
42.7068	5.16617e-96	3.47927e-75	1.87203e-34	0.0511101	0.0286553	6.06889e-32	1.30074e-51	6.88109e-11	0.0412624	0.0305242			42.7068	1.7812e-26	5.77915e-31	5.3335e-07	0.0413719	0.037706	2.92293e-59	3.81432e-94	3.86205e-21	0.0162043	0.0122328
42.9073	1.68704e-92	4.15874e-72	1.76549e-32	0.0531026	0.0308799	6.80626e-34	3.49425e-54	8.19727e-12	0.0389111	0.0284718			42.9073	8.51763e-25	4.12033e-29	1.46375e-06	0.0420239	0.0385003	4.85383e-62	1.05479e-97	1.13077e-22	0.0154537	0.0114046
43.1078	4.69088e-89	4.23261e-69	1.41812e-30	0.0548878	0.0329959	6.49952e-36	7.99509e-57	8.33508e-13	0.0366733	0.0265409			43.1078	3.46917e-23	2.50203e-27	3.43605e-06	0.0425856	0.0392799	6.86317e-65	2.48393e-101	2.81936e-24	0.0147224	0.0106048
43.3083	1.1106e-85	3.668e-66	9.70202e-29	0.0565709	0.0349702	5.28478e-38	1.55808e-59	7.23172e-14	0.0345935	0.0247016			43.3083	1.20356e-21	1.29411e-25	6.92688e-06	0.0430512	0.0401884	8.26302e-68	4.98123e-105	5.98604e-26	0.0140281	0.00979492
43.5088	2.2389e-82	2.70659e-63	5.65354e-27	0.0582257	0.0368164	3.65887e-40	2.58608e-62	5.35244e-15	0.0326881	0.0229149			43.5088	3.55715e-20	5.70175e-24	1.20858e-05	0.0434335	0.0412862	8.47083e-71	8.50647e-109	1.08227e-27	0.013369	0.00894355
43.7093	3.84312e-79	1.70055e-60	2.80605e-25	0.0598683	0.0385917	2.15695e-42	3.65573e-65	3.37868e-16	0.0309469	0.0211678			43.7093	8.95756e-19	2.14014e-22	1.85243e-05	0.043786	0.0425163	7.39412e-74	1.23702e-112	1.66622e-29	0.0127111	0.0080456
43.9098	5.61704e-76	9.09768e-58	1.18631e-23	0.0614702	0.0403772	1.08269e-44	4.40129e-68	1.81864e-17	0.0293444	0.0194907			43.9098	1.9223e-17	6.84429e-21	2.56334e-05	0.0441666	0.0437489	5.49566e-77	1.53183e-116	2.18438e-31	0.0120012	0.00713517
44.1103	6.99043e-73	4.14423e-55	4.27211e-22	0.0629969	0.0422508	4.62749e-47	4.51287e-71	8.34615e-19	0.0278478	0.0179393			44.1103	3.51651e-16	1.86523e-19	3.34767e-05	0.0445761	0.0448718	3.47798e-80	1.6153e-120	2.43846e-33	0.0112003	0.0062772
44.3108	7.40753e-70	1.60743e-52	1.31052e-20	0.0644528	0.0442606	1.68406e-49	3.9408e-74	3.26517e-20	0.0264204	0.0165522			44.3108	5.4855e-15	4.33245e-18	4.35865e-05	0.0449436	0.0458615	1.87416e-83	1.45043e-124	2.31791e-35	0.0103093	0.00553717
44.5113	6.68368e-67	5.30874e-50	3.42471e-19	0.0659048	0.0464071	5.21847e-52	2.93069e-77	1.08882e-21	0.0250253	0.015321			44.5113	7.3002e-14	8.57889e-17	5.87187e-05	0.0451833	0.0467828	8.59924e-87	1.10903e-128	1.87614e-37	0.009368	0.00494948
44.7118	5.13489e-64	1.49288e-47	7.62451e-18	0.0674676	0.048645	1.3769e-54	1.85611e-80	3.09457e-23	0.0236345	0.0141961			44.7118	8.2934e-13	1.44859e-15	8.12807e-05	0.0452687	0.0477173	3.35959e-90	7.22079e-133	1.29307e-39	0.0084341	0.00450631
44.9123	3.35908e-61	3.57462e-45	1.44625e-16	0.0692493	0.0509118	3.09338e-57	1.00111e-83	7.49542e-25	0.0222369	0.0131227			44.9123	8.04926e-12	2.08652e-14	0.00011124	0.0452485	0.048676	1.1176e-93	4.00334e-137	7.5887e-42	0.00755821	0.00416833
45.1128	1.87103e-58	7.28799e-43	2.33761e-15	0.071288	0.053176	5.91749e-60	4.59828e-87	1.54708e-26	0.0208403	0.0120715			45.1128	6.68114e-11	2.56471e-13	0.00014498	0.0451931	0.0495684	3.1656e-97	1.88997e-141	3.79225e-44	0.00676965	0.00388357
45.3133	8.87391e-56	1.2652e-40	3.21999e-14	0.0735255	0.0554612	9.63861e-63	1.79864e-90	2.72097e-28	0.0194647	0.0110445			45.3133	4.74882e-10	2.69157e-12	0.000176355	0.0451323	0.0502518	7.63486e-101	7.59761e-146	1.61366e-46	0.00607477	0.00360382
45.5138	3.58362e-53	1.87018e-38	3.78077e-13	0.0758364	0.0578125	1.33679e-65	5.99129e-94	4.07759e-30	0.0181313	0.0100544			45.5138	2.89518e-09	2.41311e-11	0.000200102	0.0450437	0.0506231	1.5679e-104	2.60069e-150	5.84673e-49	0.00546567	0.00329665
45.7143	1.23226e-50	2.35385e-36	3.78493e-12	0.0780841	0.0602236	1.57865e-68	1.69951e-97	5.20631e-32	0.0168488	0.00910353			45.7143	1.51703e-08	1.84948e-10	0.000216035	0.0448945	0.050684	2.74162e-108	7.58035e-155	1.80383e-51	0.00493252	0.00295202
45.9148	3.60788e-48	2.5226e-34	3.23173e-11	0.0801547	0.0625928	1.58738e-71	4.10532e-101	5.66349e-34	0.0156046	0.0081792			45.9148	6.84823e-08	1.21276e-09	0.000231403	0.0446891	0.0505326	4.08197e-112	1.88138e-159	4.73876e-54	0.00446917	0.00258103
46.1153	8.99449e-46	2.30192e-32	2.35455e-10	0.0819524	0.0647557	1.35909e-74	8.44479e-105	5.24866e-36	0.014367	0.00726656			46.1153	2.67052e-07	6.81017e-09	0.000259476	0.044483	0.0502946	5.17493e-116	3.97602e-164	1.06002e-56	0.00406787	0.0022069
46.3158	1.9093e-43	1.78856e-30	1.46464e-09	0.0833768	0.066572	9.90803e-78	1.47926e-108	4.14388e-38	0.0131029	0.0063653			46.3158	9.02183e-07	3.27844e-08	0.000314892	0.0443549	0.0500548	5.58613e-120	7.1549e-169	2.01906e-59	0.00371191	0.00185371
46.5163	3.45097e-41	1.18329e-28	7.78481e-09	0.0843139	0.0679951	6.15034e-81	2.20655e-112	2.78706e-40	0.0118012	0.00549613			46.5163	2.64786e-06	1.35469e-07	0.000408387	0.0443554	0.0498363	5.13441e-124	1.09633e-173	3.27467e-62	0.00337801	0.00153883
46.7168	5.31108e-39	6.66573e-27	3.53917e-08	0.0846544	0.0690759	3.25075e-84	2.80278e-116	1.59681e-42	0.0104857	0.00469308			46.7168	6.76789e-06	4.81152e-07	0.000543619	0.0444621	0.0496284	4.01829e-128	1.43042e-178	4.52238e-65	0.00304797	0.00127098
46.9173	6.95978e-37	3.19726e-25	1.37808e-07	0.0843343	0.0699133	1.46298e-87	3.0316e-120	7.79319e-45	0.00920757	0.00398712			46.9173	1.5091e-05	1.4713e-06	0.000717285	0.0445786	0.0494262	2.67772e-132	1.58915e-183	5.31801e-68	0.0027183	0.00105141
47.1178	7.76571e-35	1.30581e-23	4.60392e-07	0.0833813	0.0705977	5.60618e-91	2.79227e-124	3.23983e-47	0.00802455	0.00339175			47.1178	2.93773e-05	3.88083e-06	0.000921827	0.0445873	0.0492533	1.51936e-136	1.5033e-188	5.32492e-71	0.00240005	0.000875617
47.3183	7.37799e-33	4.54103e-22	1.32263e-06	0.0819391	0.0711842	1.82923e-94	2.19001e-128	1.14727e-49	0.00698161	0.0028993			47.3183	4.99092e-05	8.85028e-06	0.0011488	0.0444211	0.0491647	7.34055e-141	1.21089e-193	4.54005e-74	0.00211045	0.000735568
47.5188	5.96853e-31	1.34462e-20	3.27696e-06	0.0802465	0.0717032	5.08205e-98	1.46262e-132	3.46047e-52	0.00609967	0.00248875			47.5188	7.39005e-05	1.7502e-05	0.00139138	0.0441003	0.0492282	3.01973e-145	8.30511e-199	3.29601e-77	0.0018629	0.000622778
47.7193	4.11119e-29	3.39015e-19	7.02835e-06	0.0785729	0.0721883	1.20222e-101	8.31794e-137	8.89042e-55	0.00537342	0.0021377			47.7193	9.5183e-05	3.01339e-05	0.00164673	0.0437047	0.0494784	1.05774e-149	4.85023e-204	2.03751e-80	0.00165986	0.000530686
47.9198	2.41124e-27	7.27795e-18	1.31134e-05	0.0771382	0.0726976	2.42158e-105	4.02805e-141	1.94545e-57	0.00477767	0.00183087			47.9198	0.000106438	4.54305e-05	0.00191965	0.0433034	0.0498606	3.15473e-154	2.41188e-209	1.07249e-83	0.00149105	0.000454822
48.1203	1.20416e-25	1.33037e-16	2.14265e-05	0.0760538	0.0733187	4.15323e-109	1.66099e-145	3.62596e-60	0.00428071	0.00156204			48.1203	0.000103316	6.04867e-05	0.00222518	0.0429019	0.0502139	8.01157e-159	1.02124e-214	4.80692e-87	0.00133812	0.000391567
48.3208	5.12037e-24	2.07064e-15	3.09505e-05	0.0753215	0.074161	6.0652e-113	5.83218e-150	5.75603e-63	0.00385711	0.00133078			48.3208	8.75701e-05	7.20564e-05	0.00258363	0.0424482	0.05033	1.73238e-163	3.68192e-220	1.83452e-90	0.00118377	0.000337594
48.5213	1.85391e-22	2.74416e-14	4.0083e-05	0.0748949	0.0753382	7.54182e-117	1.74376e-154	7.7824e-66	0.00349108	0.00113687			48.5213	6.6504e-05	7.83806e-05	0.0030074	0.0418847	0.0500572	3.18964e-168	1.13031e-225	5.96157e-94	0.00102028	0.000290658
48.7218	5.71543e-21	3.09661e-13	4.75194e-05	0.0747686	0.0769401	7.98507e-121	4.43945e-159	8.96169e-69	0.00316935	0.000976542			48.7218	4.89912e-05	8.02668e-05	0.00349119	0.0411926	0.0493721	5.00048e-173	2.95457e-231	1.6496e-97	0.000852542	0.000250474
48.9223	1.5003e-19	2.97532e-12	5.30607e-05	0.0750232	0.0789946	7.19867e-125	9.6241e-164	8.78916e-72	0.00287305	0.000843074			48.9223	4.1131e-05	8.05761e-05	0.00401922	0.0403919	0.0483666	6.67503e-178	6.57608e-237	3.88669e-101	0.00069399	0.000218181
49.1228	3.35337e-18	2.43418e-11	5.76282e-05	0.075779	0.081445	5.52583e-129	1.77655e-168	7.34142e-75	0.00257863	0.000730267			49.1228	4.44091e-05	8.2474e-05	0.0045863	0.039511	0.0471729	7.58693e-183	1.24628e-242	7.79761e-105	0.000558324	0.000194366
49.3233	6.38198e-17	1.69568e-10	6.24907e-05	0.0770879	0.0841598	3.61172e-133	2.79242e-173	5.22257e-78	0.00226827	0.000634879			49.3233	5.6839e-05	8.76653e-05	0.00521282	0.0385626	0.0458964	7.34261e-188	2.01111e-248	1.33206e-108	0.000451994	0.000177167
49.5238	1.03419e-15	1.00579e-09	6.85688e-05	0.0788466	0.0869671	2.01003e-137	3.73738e-178	3.16413e-81	0.00194075	0.000555645			49.5238	7.55921e-05	9.59206e-05	0.0059379	0.0375485	0.0445965	6.0507e-193	2.76332e-254	1.93762e-112	0.00037203	0.000162252
49.7243	1.42698e-14	5.07972e-09	7.66025e-05	0.0807938	0.0896821	9.52492e-142	4.2593e-183	1.63263e-84	0.00161309	0.000490489			49.7243	9.92148e-05	0.000106462	0.00679586	0.03648	0.0433048	4.24553e-198	3.23296e-260	2.3999e-116	0.000310087	0.000144954
49.9248	1.6765e-13	2.18446e-08	8.78346e-05	0.0825859	0.0921106	3.84319e-146	4.13324e-188	7.17433e-88	0.00131091	0.000434974			49.9248	0.000128238	0.00012031	0.00779523	0.0353951	0.0420465	2.53647e-203	3.22064e-266	2.53104e-120	0.00025889	0.000122867
50.1253	1.67711e-12	7.99872e-08	0.000104034	0.0838945	0.0940447	1.32036e-150	3.41527e-193	2.68491e-91	0.00105441	0.000383363			50.1253	0.000164229	0.000141496	0.00891753	0.0343525	0.0408439	1.29033e-208	2.73185e-272	2.27293e-124	0.000215847	9.68779e-05
50.3258	1.42854e-11	2.49383e-07	0.000126397	0.0844785	0.0952747	3.86248e-155	2.40292e-198	8.55719e-95	0.000850052	0.000331139			50.3258	0.000208462	0.000175641	0.0101391	0.0334052	0.039704	5.58907e-214	1.97308e-278	1.73801e-128	0.000181763	7.01413e-05
50.5263	1.03608e-10	6.62042e-07	0.000154337	0.0842122	0.0956202	9.62076e-160	1.43957e-203	2.32264e-98	0.000692096	0.000276862			50.5263	0.000261476	0.000226805	0.0114611	0.0325648	0.0386082	2.06134e-219	1.21341e-284	1.13162e-132	0.000156982	4.61714e-05
50.7268	6.3983e-10	1.49649e-06	0.000185542	0.0830712	0.0949626	2.04044e-164	7.34357e-209	5.36881e-102	0.000569948	0.000222171			50.7268	0.000323671	0.00029527	0.0129202	0.0317821	0.037521	6.4734e-225	6.35388e-291	6.27379e-137	0.000138765	2.73683e-05
50.9273	3.3644e-09	2.88028e-06	0.000217388	0.0811001	0.093263	3.68476e-169	3.18977e-214	1.05686e-105	0.000474146	0.000170347			50.9273	0.000396079	0.000378056	0.014564	0.0309624	0.0364162	1.73095e-230	2.83298e-297	2.96169e-141	0.000122066	1.44623e-05
51.1278	1.50633e-08	4.72025e-06	0.000248587	0.0783844	0.0905617	5.66586e-174	1.17975e-219	1.77174e-109	0.00039801	0.000124671			51.1278	0.000480469	0.0004714	0.0164075	0.0300147	0.0352952	3.94103e-236	1.07553e-303	1.1905e-145	0.000102906	6.74599e-06
51.3283	5.74256e-08	6.58671e-06	0.000279964	0.0750395	0.0869739	7.41811e-179	3.71533e-225	2.52941e-113	0.0003368	8.7429e-05			51.3283	0.000578511	0.000573	0.0184071	0.0289031	0.0341755	7.64019e-242	3.47672732863584e-310	4.07473e-150	8.12983e-05	2.75358e-06
51.5288	1.86406e-07	7.82619e-06	0.000314129	0.0712104	0.0826943	8.26973e-184	9.96281e-231	3.07521e-117	0.000286887	5.95496e-05			51.5288	0.000690309	0.000682762	0.0204773	0.0276639	0.0330613	1.26116e-247	9.5695575e-317	1.18754e-154	6.10516e-05	9.7899e-07
51.7293	5.15215e-07	7.91862e-06	0.000354479	0.0670746	0.0780144	7.84983e-189	2.2748e-236	3.18393e-121	0.000245392	4.05305e-05			51.7293	0.000813413	0.000802783	0.022534	0.0263747	0.0319293	1.77258e-253	0	2.94699e-159	4.65716e-05	3.1388e-07
51.9298	1.21253e-06	6.82625e-06	0.000404403	0.0628458	0.0733227	6.34453e-194	4.42262e-242	2.80727e-125	0.000209889	2.85844e-05			51.9298	0.00094401	0.000937911	0.0245284	0.0250996	0.0307449	2.12135e-259	0	6.22716e-164	3.94183e-05	1.40937e-07
52.1303	2.42987e-06	5.02795e-06	0.00046762	0.0587775	0.0690577	4.36626e-199	7.32136e-248	2.10782e-129	0.000178286	2.12149e-05			52.1303	0.00108063	0.00109676	0.0264541	0.0238487	0.02949	2.16168e-265	0	1.12042e-168	3.73349e-05	2.36392e-07
52.3308	4.14676e-06	3.21575e-06	0.000549501	0.0551517	0.0656153	2.55853e-204	1.032e-253	1.34776e-133	0.00014918	1.61204e-05			52.3308	0.00122746	0.00129116	0.0283321	0.0225793	0.0281697	1.87559e-271	0	1.71653e-173	3.61214e-05	6.5726e-07
52.5313	6.02894e-06	1.94167e-06	0.000657712	0.0522389	0.0632565	1.27656e-209	1.23863e-259	7.33863e-138	0.000122291	1.19235e-05			52.5313	0.00139325	0.00153251	0.0301902	0.0212336	0.0267955	1.38566e-277	0	2.23924e-178	3.25245e-05	1.66557e-06
52.7318	7.47861e-06	1.48584e-06	0.000800839	0.0502308	0.0620657	5.42329e-215	1.26583e-265	3.40284e-142	9.83079e-05	8.29939e-06			52.7318	0.00158574	0.00182656	0.0320404	0.0197806	0.0253652	8.71658e-284	0	2.48732e-183	2.59219e-05	3.61034e-06
52.9323	7.95865e-06	1.93621e-06	0.000985918	0.04918	0.0619717	1.9618e-220	1.10151e-271	1.34367e-146	7.81474e-05	5.56733e-06			52.9323	0.00180674	0.00217115	0.0338573	0.0182335	0.023866	4.6688e-290	0	2.35256e-188	1.79117e-05	6.66553e-06
53.1328	7.41452e-06	3.27879e-06	0.00121729	0.0489869	0.0628049	6.04251e-226	8.16152e-278	4.51815e-151	6.22312e-05	4.13425e-06			53.1328	0.00205375	0.00255941	0.0355661	0.0166372	0.0222969	2.12929e-296	0	1.89466e-193	1.06472e-05	1.04785e-05
53.3333	6.47428e-06	5.37979e-06	0.0014977	0.0494448	0.0643505	1.58471e-231	5.14907e-284	1.29375e-155	5.01754e-05	4.11364e-06			53.3333	0.00232745	0.00298561	0.03706	0.0150466	0.0206876	8.26867e-303	0	1.29927e-198	5.42841e-06	1.40261e-05
53.5338	6.27667e-06	7.95669e-06	0.00182995	0.0503171	0.0663767	3.53877e-237	2.76604e-290	3.15468e-160	4.08827e-05	5.18889e-06			53.5338	0.00263837	0.00344794	0.0382455	0.0135103	0.0190909	0	0	7.58662e-204	2.37085e-06	1.59861e-05
53.7343	8.06395e-06	1.07219e-05	0.00221674	0.0513946	0.0686425	6.72862e-243	1.26521e-296	6.55054e-165	3.29818e-05	6.68463e-06			53.7343	0.00300657	0.00394599	0.0390897	0.0120647	0.017554	7.6974489e-316	0	3.77204e-209	8.86394e-07	1.55138e-05
53.9348	1.27678e-05	1.37302e-05	0.00265863	0.0525089	0.070906	1.08936e-248	4.92763e-303	1.15828e-169	2.54807e-05	7.83946e-06			53.9348	0.00345371	0.00447679	0.0396286	0.0107341	0.0160904	0	0	1.59692e-214	2.83548e-07	1.28193e-05
54.1353	2.074e-05	1.77216e-05	0.00315226	0.0535112	0.0729447	1.5017e-254	0	1.74406e-174	1.82196e-05	8.20602e-06			54.1353	0.00399094	0.00503501	0.0399352	0.00953073	0.0146761	0	0	5.75665e-220	7.75731e-08	9.0195e-06
54.3358	3.17522e-05	2.41504e-05	0.00369083	0.0542494	0.074572	1.76265e-260	4.61432116e-316	2.23627e-179	1.17406e-05	7.91523e-06			54.3358	0.00460703	0.00561905	0.0400762	0.00845393	0.0132727	0	0	1.767e-225	1.81427e-08	5.40343e-06
54.5363	4.53491e-05	3.46958e-05	0.00426505	0.0545602	0.0756295	1.76165e-266	0	2.44172e-184	6.70437e-06	7.52901e-06			54.5363	0.00526387	0.00623936	0.0400855	0.00748886	0.0118614	0	0	4.61828e-231	3.62599e-09	2.7563e-06
54.7368	6.1383e-05	5.03172e-05	0.00486226	0.0542775	0.0759616	1.49915e-272	0	2.27026e-189	3.38607e-06	7.53477e-06			54.7368	0.00590781	0.00692262	0.0399598	0.00661021	0.0104642	0	0	1.02779e-236	6.19041e-10	1.19716e-06
54.9373	8.02635e-05	7.03591e-05	0.00546438	0.0532521	0.0754034	1.08627e-278	0	1.79748e-194	1.60469e-06	7.90403e-06			54.9373	0.00649737	0.00770454	0.0396758	0.00579416	0.00913644	0	0	1.94763e-242	9.02457e-11	4.42742e-07
55.1378	0.000102582	9.25091e-05	0.00604879	0.0513807	0.0738033	6.70195e-285	0	1.21188e-199	9.85566e-07	8.11616e-06			55.1378	0.00703097	0.0086101	0.0392217	0.0050305	0.00793841	0	0	3.1426e-248	1.12306e-11	1.39418e-07
55.3383	0.000128343	0.000113949	0.00659329	0.0486356	0.0710693	3.52075e-291	0	6.95765e-205	1.23483e-06	7.61642e-06			55.3383	0.00755138	0.00963174	0.0386192	0.00432459	0.00690641	0	0	4.31766e-254	1.19266e-12	3.73813e-08
55.5388	0.00015647	0.000132909	0.00708213	0.0450846	0.0672007	1.57485e-297	0	3.40149e-210	2.20579e-06	6.27566e-06			55.5388	0.00812102	0.0107248	0.0379133	0.00368861	0.00604223	0	0	5.05112e-260	1.08056e-13	8.53418e-09
55.7393	0.000184955	0.00014925	0.00750897	0.0408898	0.0622873	5.99806e-304	0	1.41605e-215	3.75109e-06	4.45783e-06			55.7393	0.00878768	0.0118306	0.0371304	0.00313171	0.00532187	0	0	5.03159e-266	8.35008e-15	1.65897e-09
55.9398	0.000211346	0.000163553	0.00787459	0.0362868	0.0564867	1.94515342646524e-310	0	5.01987e-221	5.52235e-06	2.70936e-06			55.9398	0.00956523	0.0129117	0.0362426	0.00265592	0.0047122	0	0	4.26778e-272	5.5023e-16	2.7459e-10
56.1404	0.000232994	0.000175571	0.00818057	0.0315442	0.0500118	5.371136e-317	0	1.51533e-226	6.93847e-06	1.40474e-06			56.1404	0.0104351	0.0139713	0.0351728	0.00225611	0.00418402	0	0	3.08231e-278	3.09119e-17	3.86991e-11
56.3409	0.000247223	0.000183466	0.00842355	0.0269124	0.0431379	0	0	3.89514e-232	7.42528e-06	6.20598e-07			56.3409	0.0113581	0.0150407	0.0338378	0.00192062	0.00371623	0	0	1.89553e-284	1.48033e-18	4.64393e-12
56.5414	0.000252365	0.000184602	0.00859586	0.0225796	0.0362078	0	0	8.52587e-238	6.7663e-06	2.33515e-07			56.5414	0.0122872	0.0161472	0.0321989	0.00163284	0.00329299	0	0	9.9257e-291	6.04194e-20	4.74506e-13
56.7419	0.000249817	0.000177591	0.00869444	0.0186554	0.0295999	0	0	1.58911e-243	5.25003e-06	7.48231e-08			56.7419	0.0131807	0.0172879	0.0302817	0.00137551	0.00290029	0	0	4.42559e-297	2.10147e-21	4.12825e-14
56.9424	0.000245322	0.000164363	0.00873251	0.0151863	0.023654	0	0	2.52212e-249	3.46851e-06	2.04147e-08			56.9424	0.0140122	0.0184231	0.0281573	0.00113676	0.00252632	0	0	1.68019e-303	6.22797e-23	3.05816e-15
57.1429	0.000247494	0.000150808	0.00874478	0.012184	0.0185911	0	0	3.4086e-255	1.95116e-06	4.74272e-09			57.1429	0.0147723	0.0194888	0.0259055	0.000914186	0.00216534	0	0	5.4315614130433e-310	1.57255e-24	1.92897e-16
57.3434	0.000264072	0.000145456	0.00878119	0.00964616	0.0144758	0	0	3.92267e-261	9.34571e-07	9.38176e-10			57.3434	0.0154605	0.0204173	0.0235941	0.000713529	0.00182056	0	0	1.495097e-316	3.38265e-26	1.036e-17
57.5439	0.000299044	0.000156948	0.00889343	0.00755935	0.0112401	0	0	3.84401e-267	3.81155e-07	1.5802e-10			57.5439	0.0160797	0.0211596	0.0212804	0.000542898	0.00150273	0	0	0	6.19832e-28	4.73763e-19
57.7444	0.000353192	0.000191772	0.00912222	0.0058908	0.00874405	0	0	3.20761e-273	1.32361e-07	2.26625e-11			57.7444	0.0166392	0.021697	0.0190202	0.000406936	0.00122461	0	0	0	9.67445e-30	1.84473e-20
57.9449	0.000427469	0.000253202	0.00948915	0.00458341	0.00683265	0	0	2.27915e-279	3.9137e-08	2.76742e-12			57.9449	0.0171577	0.0220322	0.0168684	0.000305306	0.000994458	0	0	0	1.28615e-31	6.11611e-22
58.1454	0.000526228	0.000341375	0.0099899	0.00356292	0.00536776	0	0	1.37898e-285	9.85338e-09	2.87747e-13			58.1454	0.0176529	0.0221654	0.0148682	0.000234714	0.000812196	0	0	0	1.45628e-33	1.72658e-23
58.3459	0.000657843	0.000453953	0.0105874	0.00275616	0.00423662	0	0	7.1045e-292	2.11228e-09	2.54751e-14			58.3459	0.0181225	0.0220799	0.0130396	0.000190283	0.000670321	0	0	0	1.40434e-35	4.15018e-25
58.5464	0.000832586	0.000587217	0.0112109	0.00210885	0.00335185	0	0	3.11676e-298	3.85556e-10	1.92039e-15			58.5464	0.0185408	0.0217529	0.0113753	0.000164676	0.000558197	0	0	0	1.15334e-37	8.49408e-27
58.7469	0.00105932	0.000737866	0.0117676	0.00159123	0.0026496	0	0	1.1643e-304	5.99228e-11	1.23263e-16			58.7469	0.0188801	0.02118	0.00985074	0.000147923	0.000466524	0	0	0	8.06654e-40	1.48025e-28
58.9474	0.00134257	0.00090536	0.0121647	0.00118954	0.00208564	0	0	3.7035161946635e-311	7.92988e-12	6.73668e-18			58.9474	0.0191336	0.0203859	0.00844263	0.000130624	0.00038946	0	0	0	4.80453e-42	2.19646e-30
59.1479	0.00168038	0.00109359	0.0123323	0.000892149	0.00162969	0	0	1.0031015e-317	8.93532e-13	3.13493e-19			59.1479	0.0193166	0.0194199	0.00714315	0.000108476	0.000324247	0	0	0	2.43691e-44	2.77511e-32
59.3484	0.00206251	0.00131071	0.0122371	0.000680709	0.00126126	0	0	0	8.5728e-14	1.24216e-20			59.3484	0.0194498	0.0183495	0.00596321	8.36562e-05	0.000269735	0	0	0	1.05255e-46	2.98543e-34
59.5489	0.00246857	0.00156759	0.0118866	0.000530876	0.000967479	0	0	0	7.00332e-15	4.19082e-22			59.5489	0.0195509	0.0172594	0.00492556	6.16745e-05	0.000224932	0	0	0	3.87128e-49	2.73465e-36
59.7494	0.00286742	0.00187767	0.0113209	0.000419257	0.000740498	0	0	0	4.87141e-16	1.20389e-23			59.7494	0.0196414	0.016238	0.00405397	4.67112e-05	0.000188078	0	0	0	1.21247e-51	2.13288e-38
59.9499	0.00322132	0.00226008	0.0105959	0.000329905	0.000573393	0	0	0	2.88519e-17	2.94474e-25			59.9499	0.0197545	0.0153484	0.00336171	3.92213e-05	0.000156647	0	0	0	3.23358e-54	1.41645e-40
60.1504	0.00349744	0.00274447	0.00976862	0.000255837	0.000456853	0	0	0	1.455e-18	6.13301e-27			60.1504	0.0199273	0.0146017	0.00284175	3.6707e-05	0.000128398	0	0	0	7.3433e-57	8.00946e-43
60.3509	0.00368295	0.00337103	0.00889102	0.000195764	0.000378313	0	0	0	6.24771e-20	1.0876e-28			60.3509	0.0201819	0.0139559	0.00246344	3.58833e-05	0.000102636	0	0	0	1.42e-59	3.85633e-45
60.5514	0.00379286	0.00417818	0.00801113	0.000149562	0.000323337	0	0	0	2.28427e-21	1.64223e-30			60.5514	0.020504	0.0133425	0.00218044	3.42844e-05	8.03209e-05	0	0	0	2.33815e-62	1.58094e-47
60.7519	0.00386223	0.00517589	0.00717074	0.000115638	0.000278531	0	0	0	7.1112e-23	2.11139e-32			60.7519	0.0208352	0.0127005	0.00194652	3.0759e-05	6.27018e-05	0	0	0	3.27824e-65	5.51854e-50
60.9524	0.00392754	0.00631346	0.00639384	9.08316e-05	0.000235033	0	0	0	1.88498e-24	2.31138e-34			60.9524	0.0210851	0.011997	0.00172914	2.53247e-05	4.9812e-05	0	0	0	3.91373e-68	1.64022e-52
61.1529	0.00401168	0.00746079	0.00567506	7.16337e-05	0.000190556	0	0	0	4.25442e-26	2.15449e-36			61.1529	0.0211607	0.011229	0.00151346	1.88244e-05	4.03454e-05	0	0	0	3.97852e-71	4.15097e-55
61.3534	0.0041228	0.00842389	0.00498271	5.54063e-05	0.000148109	0	0	0	8.17604e-28	1.70995e-38			61.3534	0.0209979	0.0104135	0.00129811	1.2463e-05	3.28595e-05	0	0	0	3.44373e-74	8.9447e-58
61.5539	0.00426247	0.0090014	0.00428049	4.09551e-05	0.000112068	0	0	0	1.33787e-29	1.15556e-40			61.5539	0.020581	0.00957604	0.00108927	7.26622e-06	2.683e-05	0	0	0	2.53813e-77	1.64116e-60
61.7544	0.00443186	0.00906341	0.00355419	2.83159e-05	8.4599e-05	0	0	0	1.86403e-31	6.64924e-43			61.7544	0.0199459	0.00874405	0.000896867	3.69685e-06	2.2463e-05	0	0	0	1.59285e-80	2.56392e-63
61.9549	0.00463006	0.00861155	0.00282394	1.80347e-05	6.477e-05	0	0	0	2.21137e-33	3.25776e-45			61.9549	0.0191667	0.00794564	0.000731779	1.62995e-06	1.97102e-05	0	0	0	8.51159e-84	3.41056e-66
62.1554	0.00484817	0.00778172	0.00213459	1.04703e-05	5.00343e-05	0	0	0	2.23377e-35	1.35905e-47			62.1554	0.0183278	0.0072065	0.000601772	6.19596e-07	1.77425e-05	0	0	0	3.87275e-87	3.86293e-69
62.3559	0.00506479	0.00678379	0.00153307	5.49419e-06	3.81707e-05	0	0	0	1.92125e-37	4.82746e-50			62.3559	0.0174907	0.00654176	0.000507026	2.02315e-07	1.54409e-05	0	0	0	1.50038e-90	3.72543e-72
62.5564	0.00524539	0.00581254	0.00104885	2.58443e-06	2.82219e-05	0	0	0	1.40701e-39	1.46006e-52			62.5564	0.0166747	0.00594803	0.000438945	5.65964e-08	1.22691e-05	0	0	0	4.94943e-94	3.05918e-75
62.7569	0.00534649	0.00498024	0.000687019	1.08043e-06	2.0263e-05	0	0	0	8.77367e-42	3.76004e-55			62.7569	0.0158599	0.00540474	0.000384305	1.3539e-08	8.58603e-06	0	0	0	1.39021e-97	2.13895e-78
62.9574	0.00532566	0.00430157	0.000433416	3.97958e-07	1.4607e-05	0	0	0	4.65836e-44	8.24484e-58			62.9574	0.0150085	0.00488646	0.000332082	2.76604e-09	5.19544e-06	0	0	0	3.32489e-101	1.2734e-81
63.1579	0.00515655	0.00372691	0.000264669	1.28122e-07	1.11286e-05	0	0	0	2.10597e-46	1.53936e-60			63.1579	0.0140892	0.00437676	0.000277815	4.82176e-10	2.69521e-06	0	0	0	6.77087e-105	6.45506e-85
63.3584	0.00484319	0.00319466	0.000156833	3.58105e-08	9.11442e-06	0	0	0	8.10664e-49	2.44719e-63			63.3584	0.0130939	0.00387344	0.000222867	7.16728e-11	1.19411e-06	0	0	0	1.17404e-108	2.78614e-88
63.5589	0.00442387	0.00267056	9.00397e-05	8.6427e-09	7.63655e-06	0	0	0	2.65704e-51	3.31256e-66			63.5589	0.0120401	0.00338403	0.000170664	9.08053e-12	4.5107e-07	0	0	0	1.73337e-112	1.02394e-91
63.7594	0.00395877	0.00215745	4.97425e-05	1.79378e-09	6.07337e-06	0	0	0	7.41521e-54	3.81793e-69			63.7594	0.0109612	0.00291872	0.000123863	9.80264e-13	1.45167e-07	0	0	0	2.17906e-116	3.20415e-95
63.9599	0.00350587	0.00168026	2.61187e-05	3.19207e-10	4.33959e-06	0	0	0	1.76205e-56	3.74679e-72			63.9599	0.00989346	0.00248674	8.40254e-05	9.0148e-14	3.97902e-08	0	0	0	2.33247e-120	8.5373e-99
64.1604	0.00310001	0.00126424	1.28209e-05	4.86001e-11	2.70525e-06	0	0	0	3.56517e-59	3.13084e-75			64.1604	0.008869	0.00209609	5.22811e-05	7.06132e-15	9.28758e-09	0	0	0	2.12585e-124	1.93685e-102
64.3609	0.00274861	0.000922337	5.77769e-06	6.32142e-12	1.45139e-06	0	0	0	6.14201e-62	2.22756e-78			64.3609	0.00791679	0.00175312	2.92674e-05	4.71072e-16	1.84595e-09	0	0	0	1.64975e-128	3.74146e-106
64.5614	0.00244424	0.000654808	2.34991e-06	7.01707e-13	6.66136e-07	0	0	0	9.00968e-65	1.34948e-81			64.5614	0.00706478	0.00146093	1.45062e-05	2.67626e-17	3.12404e-10	0	0	0	1.09012e-132	6.15395e-110
64.7619	0.00218021	0.000454369	8.50256e-07	6.64278e-14	2.60859e-07	0	0	0	1.12532e-67	6.96103e-85			64.7619	0.00633582	0.00121856	6.29124e-06	1.29476e-18	4.5018e-11	0	0	0	6.13335e-137	8.61857e-114
64.9624	0.00195512	0.00031012	2.70617e-07	5.36023e-15	8.70587e-08	0	0	0	1.19677e-70	3.05737e-88			64.9624	0.0057386	0.0010224	2.36847e-06	5.33398e-20	5.52365e-12	0	0	0	2.93826e-141	1.02774e-117
65.1629	0.00176545	0.000209338	7.51299e-08	3.68562e-16	2.47494e-08	0	0	0	1.08372e-73	1.14338e-91			65.1629	0.00526204	0.000867803	7.70014e-07	1.87114e-21	5.77079e-13	0	0	0	1.19854e-145	1.04352e-121
65.3634	0.00159747	0.000139355	1.80827e-08	2.15888e-17	5.9919e-09	0	0	0	8.35581e-77	3.64083e-95			65.3634	0.00487906	0.000748745	2.15472e-07	5.58915e-23	5.13349e-14	0	0	0	4.16277e-150	9.0217e-126
65.5639	0.00142859	8.9996e-05	3.75661e-09	1.07714e-18	1.23529e-09	0	0	0	5.48566e-80	9.87142e-99			65.5639	0.00455612	0.000657007	5.17876e-08	1.42156e-24	3.8883e-15	0	0	0	1.23107e-154	6.64114e-130
65.7644	0.00123826	5.49158e-05	6.71486e-10	4.57706e-20	2.16849e-10	0	0	0	3.06646e-83	2.27891e-102			65.7644	0.00426018	0.0005835	1.06761e-08	3.07866e-26	2.50769e-16	0	0	0	3.09991e-159	4.1626e-134
65.9649	0.00101968	3.08005e-05	1.03037e-10	1.65633e-21	3.24132e-11	0	0	0	1.45953e-86	4.47963e-106			65.9649	0.00396089	0.000521222	1.886e-09	5.67717e-28	1.37707e-17	0	0	0	6.64636e-164	2.22155e-138
66.1654	0.000784075	1.55246e-05	1.35499e-11	5.10417e-23	4.12532e-12	0	0	0	5.91506e-90	7.49766e-110			66.1654	0.00363321	0.000466562	2.85321e-10	8.91404e-30	6.43883e-19	0	0	0	1.21336e-168	1.00952e-142
66.3659	0.000555177	6.92104e-06	1.52521e-12	1.33939e-24	4.47057e-13	0	0	0	2.04114e-93	1.06851e-113			66.3659	0.00326384	0.000417872	3.69461e-11	1.19176e-31	2.56346e-20	0	0	0	1.88608e-173	3.90608e-147
66.5664	0.000357919	2.70064e-06	1.46812e-13	2.99284e-26	4.12513e-14	0	0	0	5.99727e-97	1.29657e-117			66.5664	0.00285672	0.000373724	4.09324e-12	1.35666e-33	8.68986e-22	0	0	0	2.49632e-178	1.28688e-151
66.7669	0.000208142	9.16198e-07	1.2076e-14	5.69436e-28	3.24101e-15	0	0	0	1.50039e-100	1.33963e-121			66.7669	0.00243115	0.000332888	3.87861e-13	1.31499e-35	2.50823e-23	0	0	0	2.81326e-183	3.60994e-156
66.9674	0.000108322	2.69057e-07	8.48323e-16	9.22543e-30	2.16816e-16	0	0	0	3.1961e-104	1.17853e-125			66.9674	0.0020129	0.000294975	3.14235e-14	1.08529e-37	6.1644e-25	0	0	0	2.69952e-188	8.62245e-161
67.1679	5.01086e-05	6.8196e-08	5.08727e-17	1.27264e-31	1.23501e-17	0	0	0	5.79703e-108	8.82804e-130			67.1679	0.00162505	0.000259989	2.17604e-15	7.62665e-40	1.28998e-26	0	0	0	2.20562e-193	1.7536e-165
67.3684	2.04846e-05	1.48879e-08	2.60336e-18	1.49485e-33	5.98987e-19	0	0	0	8.9528e-112	5.63062e-134			67.3684	0.0012838	0.000227199	1.28763e-16	4.56344e-42	2.29848e-28	0	0	0	1.53442e-198	3.03667e-170
67.5689	7.36402e-06	2.79511e-09	1.13652e-19	1.49507e-35	2.47362e-20	0	0	0	1.17728e-115	3.05785e-138			67.5689	0.000998261	0.000194974	6.5088e-18	2.32498e-44	3.48713e-30	0	0	0	9.0892e-204	4.47747e-175
67.7694	2.31816e-06	4.50738e-10	4.23163e-21	1.2732e-37	8.69793e-22	0	0	0	1.31816e-119	1.41398e-142			67.7694	0.000771134	0.000161864	2.80985e-19	1.00859e-46	4.50468e-32	0	0	0	4.58432e-209	5.62128e-180
67.9699	6.36733e-07	6.23698e-11	1.34348e-22	9.23215e-40	2.60415e-23	0	0	0	1.25669e-123	5.56724e-147			67.9699	0.000599157	0.000127764	1.03568e-20	3.72544e-49	4.95481e-34	0	0	0	1.96876e-214	6.00906e-185
68.1704	1.52134e-07	7.39913e-12	3.63636e-24	5.70003e-42	6.63874e-25	0	0	0	1.02012e-127	1.86639e-151			68.1704	0.000474495	9.42137e-05	3.25854e-22	1.17168e-51	4.64043e-36	0	0	0	7.19909e-220	5.46948e-190
68.3709	3.1536e-08	7.52001e-13	8.38982e-26	2.99655e-44	1.44103e-26	0	0	0	7.05091e-132	5.32764e-156			68.3709	0.000386993	6.38064e-05	8.74938e-24	3.13767e-54	3.70047e-38	0	0	0	2.24146e-225	4.23889e-195
68.5714	5.65867e-09	6.54339e-14	1.64979e-27	1.34132e-46	2.66334e-28	0	0	0	4.1496e-136	1.29489e-160			68.5714	0.000326012	3.90615e-05	2.00445e-25	7.15442e-57	2.5126e-40	0	0	0	5.94226e-231	2.79723e-200
68.7719	8.77192e-10	4.87169e-15	2.76467e-29	5.11228e-49	4.19131e-30	0	0	0	2.07938e-140	2.6798e-165			68.7719	0.000281543	2.13155e-05	3.91734e-27	1.38902e-59	1.45264e-42	0	0	0	1.34134e-236	1.5717e-205
68.9724	1.17275e-10	3.10185e-16	3.94778e-31	1.65907e-51	5.61617e-32	0	0	0	8.8722e-145	4.72212e-170			68.9724	0.000245433	1.02501e-05	6.52957e-29	2.29621e-62	7.1509e-45	0	0	0	2.57808e-242	7.51935e-211
69.1729	1.35019e-11	1.6882e-17	4.8031e-33	4.58438e-54	6.40765e-34	0	0	0	3.22326e-149	7.085e-175			69.1729	0.00021268	4.30525e-06	9.28117e-31	3.23208e-65	2.99731e-47	0	0	0	4.21912e-248	3.06308e-216
69.3734	1.3369e-12	7.85065e-19	4.97868e-35	1.07861e-56	6.22479e-36	0	0	0	9.97075e-154	9.05129e-180			69.3734	0.000181529	1.56916e-06	1.12481e-32	3.87365e-68	1.06972e-49	0	0	0	5.87914e-254	1.06244e-221
69.5739	1.13716e-13	3.11821e-20	4.39643e-37	2.16082e-59	5.14895e-38	0	0	0	2.6262e-158	9.84576e-185			69.5739	0.000151936	4.93969e-07	1.16213e-34	3.953e-71	3.25068e-52	0	0	0	6.97548e-260	3.13775e-227
69.7744	8.30093e-15	1.05749e-21	3.30717e-39	3.68586e-62	3.62643e-40	0	0	0	5.88973e-163	9.11917e-190			69.7744	0.000123839	1.33859e-07	1.02346e-36	3.43479e-74	8.41102e-55	0	0	0	7.04696e-266	7.89042e-233
69.9749	5.1956e-16	3.06121e-23	2.11913e-41	5.35338e-65	2.17475e-42	0	0	0	1.12469e-167	7.19166e-195			69.9749	9.68139e-05	3.11526e-08	7.68211e-39	2.54122e-77	1.85306e-57	0	0	0	6.06174e-272	1.68947e-238
70.1754	2.78623e-17	7.56204e-25	1.1566e-43	6.6204e-68	1.11047e-44	0	0	0	1.82867e-172	4.82915e-200			70.1754	7.09884e-05	6.21607e-09	4.91403e-41	1.60085e-80	3.47615e-60	0	0	0	4.43977e-278	3.08011e-244
70.3759	1.27932e-18	1.59373e-26	5.37674e-46	6.97121e-71	4.82804e-47	0	0	0	2.53166e-177	2.76109e-205			70.3759	4.76649e-05	1.06216e-09	2.67857e-43	8.58674e-84	5.55233e-63	0	0	0	2.7688e-284	4.78136e-250
70.5764	5.02649e-20	2.86505e-28	2.12886e-48	6.25029e-74	1.78732e-49	0	0	0	2.98431e-182	1.34418e-210			70.5764	2.87063e-05	1.55287e-10	1.24405e-45	3.92169e-87	7.55127e-66	0	0	0	1.47025e-290	6.31981e-256
70.7769	1.68909e-21	4.39248e-30	7.1788e-51	4.77155e-77	5.63382e-52	0	0	0	2.99537e-187	5.57188e-216			70.7769	1.52658e-05	1.94117e-11	4.92283e-48	1.52505e-90	8.74444e-69	0	0	0	6.64747e-297	7.11252e-262
70.9774	4.85225e-23	5.74222e-32	2.06169e-53	3.1016e-80	1.51206e-54	0	0	0	2.5599e-192	1.96659e-221			70.9774	7.08998e-06	2.07376e-12	1.65959e-50	5.04969e-94	8.62207e-72	0	0	0	2.55912e-303	6.81571e-268
71.1779	1.19114e-24	6.4e-34	5.04255e-56	1.71665e-83	3.45546e-57	0	0	0	1.86279e-197	5.91009e-227			71.1779	2.85446e-06	1.89255e-13	4.76617e-53	1.42368e-97	7.23867e-75	0	0	0	8.38865053484893e-310	5.56118e-274
71.3784	2.49782e-26	6.08073e-36	1.05032e-58	8.0899e-87	6.7237e-60	0	0	0	1.15418e-202	1.51231e-232			71.3784	9.91282e-07	1.47498e-14	1.16601e-55	3.41765e-101	5.17456e-78	0	0	0	2.34132275e-316	3.86358e-280
71.5789	4.47299e-28	4.92448e-38	1.86308e-61	3.24618e-90	1.11398e-62	0	0	0	6.08906e-208	3.29501e-238			71.5789	2.95955e-07	9.81433e-16	2.42981e-58	6.98571e-105	3.1496e-81	0	0	0	0	2.28549e-286
71.7794	6.83842e-30	3.39898e-40	2.81429e-64	1.1091e-93	1.57151e-65	0	0	0	2.73523e-213	6.11279e-244			71.7794	7.57952e-08	5.57407e-17	4.31285e-61	1.2158e-108	1.63232e-84	0	0	0	0	1.15117e-292
71.9799	8.92333e-32	1.99934e-42	3.62017e-67	3.22653e-97	1.88765e-68	0	0	0	1.04618e-218	9.65583e-250			71.9799	1.66259e-08	2.70169e-18	6.52024e-64	1.80168e-112	7.20316e-88	0	0	0	0	4.937e-299
72.1805	9.93609e-34	1.00216e-44	3.96557e-70	7.99223e-101	1.93061e-71	0	0	0	3.4071e-224	1.2987e-255			72.1805	3.12033e-09	1.11731e-19	8.39564e-67	2.27334e-116	2.7065e-91	0	0	0	0	1.80284e-305
72.381	9.43923e-36	4.28026e-47	3.69908e-73	1.68565e-104	1.68126e-74	0	0	0	9.44783e-230	1.48728e-261			72.381	5.00684e-10	3.94204e-21	9.20708e-70	2.4424e-120	8.65886e-95	0	0	0	0	5.605530643364e-312
72.5815	7.64916e-38	1.55762e-49	2.93824e-76	3.02716e-108	1.24665e-77	0	0	0	2.23073e-235	1.45026e-267			72.5815	6.86502e-11	1.18635e-22	8.59916e-73	2.23427e-124	2.35874e-98	0	0	0	0	1.484173e-318
72.782	5.28663e-40	4.82932e-52	1.98739e-79	4.62881e-112	7.87079e-81	0	0	0	4.48464e-241	1.20411e-273			72.782	8.04007e-12	3.04505e-24	6.83986e-76	1.7403e-128	5.47102e-102	0	0	0	0	0
72.9825	3.1158e-42	1.27562e-54	1.14466e-82	6.0266e-116	4.23118e-84	0	0	0	7.67674e-247	8.51241e-280			72.9825	8.04046e-13	6.6652e-26	4.63324e-79	1.1542e-132	1.0805e-105	0	0	0	0	0
73.183	1.56578e-44	2.87047e-57	5.61394e-86	6.681e-120	1.93674e-87	0	0	0	1.1189e-252	5.12398e-286			73.183	6.86431e-14	1.244e-27	2.67276e-82	6.51781e-137	1.81696e-109	0	0	0	0	0
73.3835	6.70831e-47	5.50247e-60	2.34449e-89	6.30636e-124	7.5483e-91	0	0	0	1.3886e-258	2.62621e-292			73.3835	5.0017e-15	1.97958e-29	1.31301e-85	3.13395e-141	2.60157e-113	0	0	0	0	0
73.584	2.45002e-49	8.9851e-63	8.3372e-93	5.06854e-128	2.50492e-94	0	0	0	1.46733e-264	1.14609e-298			73.584	3.11004e-16	2.6855e-31	5.49289e-89	1.28307e-145	3.1717e-117	0	0	0	0	0
73.7845	7.62713e-52	1.24978e-65	2.52451e-96	3.46861e-132	7.07793e-98	0	0	0	1.32022e-270	4.2587e-305			73.7845	1.64995e-17	3.10558e-33	1.95682e-92	4.47274e-150	3.29243e-121	0	0	0	0	0
73.985	2.02371e-54	1.48074e-68	6.50909e-100	2.02113e-136	1.70289e-101	0	0	0	1.01142e-276	1.3474145753996e-311			73.985	7.4675e-19	3.06117e-35	5.93631e-96	1.3276e-154	2.9101e-125	0	0	0	0	0
74.1855	4.57615e-57	1.49432e-71	1.42904e-103	1.00277e-140	3.48845e-105	0	0	0	6.5976e-283	3.6299e-318			74.1855	2.88283e-20	2.57172e-37	1.53352e-99	3.35525e-159	2.19012e-129	0	0	0	0	0
74.386	8.81828e-60	1.28446e-74	2.67148e-107	4.23618e-145	6.08481e-109	0	0	0	3.66443e-289	0			74.386	9.49191e-22	1.84129e-39	3.37341e-103	7.22024e-164	1.40344e-133	0	0	0	0	0
74.5865	1.44801e-62	9.40367e-78	4.25244e-111	1.52376e-149	9.0371e-113	0	0	0	1.73298e-295	0			74.5865	2.66519e-23	1.12344e-41	6.31901e-107	1.32296e-168	7.6575e-138	0	0	0	0	0
74.787	2.026e-65	5.86363e-81	5.76371e-115	4.66685e-154	1.14282e-116	0	0	0	6.97829e-302	0			74.787	6.38116e-25	5.84096e-44	1.00792e-110	2.06399e-173	3.55753e-142	0	0	0	0	0
74.9875	2.41525e-68	3.11401e-84	6.65187e-119	1.21703e-158	1.23054e-120	0	0	0	2.39261e-308	0			74.9875	1.30264e-26	2.58759e-46	1.36898e-114	2.7418e-178	1.40727e-146	0	0	0	0	0
75.188	2.45313e-71	1.40848e-87	6.53675e-123	2.70236e-163	1.12818e-124	0	0	0	6.98491631e-315	0			75.188	2.26707e-28	9.767e-49	1.58329e-118	3.10121e-183	4.73993e-151	0	0	0	0	0
75.3885	2.12272e-74	5.42562e-91	5.46959e-127	5.1092e-168	8.807e-129	0	0	0	1.976e-321	0			75.3885	3.36344e-30	3.14093e-51	1.55925e-122	2.98672e-188	1.35936e-155	0	0	0	0	0
75.589	1.56481e-77	1.77996e-94	3.89692e-131	8.22489e-173	5.85391e-133	0	0	0	0	0			75.589	4.25348e-32	8.60533e-54	1.30754e-126	2.4492e-193	3.31944e-160	0	0	0	0	0
75.7895	9.82681e-81	4.97314e-98	2.36408e-135	1.12739e-177	3.31307e-137	0	0	0	0	0			75.7895	4.58477e-34	2.00849e-56	9.33644e-131	1.7101e-198	6.90178e-165	0	0	0	0	0
75.99	5.25689e-84	1.18332e-101	1.22117e-139	1.31579e-182	1.59655e-141	0	0	0	0	0			75.99	4.21183e-36	3.99341e-59	5.67663e-135	1.01668e-203	1.22187e-169	0	0	0	0	0
76.1905	2.39551e-87	2.39783e-105	5.37108e-144	1.30757e-187	6.55092e-146	0	0	0	0	0			76.1905	3.29744e-38	6.76359e-62	2.93888e-139	5.14657e-209	1.84186e-174	0	0	0	0	0
76.391	9.29835e-91	4.13788e-109	2.01149e-148	1.1064e-192	2.2887e-150	0	0	0	0	0			76.391	2.19993e-40	9.75783e-65	1.29555e-143	2.21828e-214	2.36404e-179	0	0	0	0	0
76.5915	3.07427e-94	6.08099e-113	6.41426e-153	7.97121e-198	6.80836e-155	0	0	0	0	0			76.5915	1.25067e-42	1.19911e-67	4.86301e-148	8.1411e-220	2.58358e-184	0	0	0	0	0
76.792	8.65754e-98	7.61034e-117	1.74159e-157	4.88995e-203	1.7245e-159	0	0	0	0	0			76.792	6.05837e-45	1.2551e-70	1.5543e-152	2.54399e-225	2.40411e-189	0	0	0	0	0
76.9925	2.07661e-101	8.11078e-121	4.02638e-162	2.55418e-208	3.71922e-164	0	0	0	0	0			76.9925	2.5005e-47	1.11893e-73	4.23e-157	6.76887e-231	1.90482e-194	0	0	0	0	0
77.193	4.24241e-105	7.36117e-125	7.926e-167	1.13597e-213	6.82977e-169	0	0	0	0	0			77.193	8.79297e-50	8.49605e-77	9.80217e-162	1.5335e-236	1.28505e-199	0	0	0	0	0
77.3935	7.38178e-109	5.68923e-129	1.3285e-171	4.30178e-219	1.06789e-173	0	0	0	0	0			77.3935	2.63429e-52	5.49433e-80	1.9341e-166	2.95813e-242	7.38168e-205	0	0	0	0	0
77.594	1.09393e-112	3.74437e-133	1.89601e-176	1.38706e-224	1.42173e-178	0	0	0	0	0			77.594	6.7235e-55	3.02611e-83	3.24946e-171	4.85869e-248	3.61041e-210	0	0	0	0	0
77.7945	1.38069e-116	2.09856e-137	2.30403e-181	3.80813e-230	1.61166e-183	0	0	0	0	0			77.7945	1.46189e-57	1.41945e-86	4.64854e-176	6.79497e-254	1.50357e-215	0	0	0	0	0
77.995	1.48411e-120	1.00156e-141	2.38399e-186	8.90215e-236	1.5556e-188	0	0	0	0	0			77.995	2.70772e-60	5.67035e-90	5.66233e-181	8.09139e-260	5.33163e-221	0	0	0	0	0
78.1955	1.35863e-124	4.07044e-146	2.10034e-191	1.77192e-241	1.27846e-193	0	0	0	0	0			78.1955	4.27221e-63	1.92907e-93	5.87281e-186	8.204e-266	1.60976e-226	0	0	0	0	0
78.396	1.05923e-128	1.40869e-150	1.57559e-196	3.00304e-247	8.94631e-199	0	0	0	0	0			78.396	5.74178e-66	5.58895e-97	5.18643e-191	7.08264e-272	4.13839e-232	0	0	0	0	0
78.5965	7.03286e-133	4.1514e-155	1.00639e-201	4.33356e-253	5.3305e-204	0	0	0	0	0			78.5965	6.57317e-69	1.37894e-100	3.89999e-196	5.20633e-278	9.05873e-238	0	0	0	0	0
78.797	3.97666e-137	1.04179e-159	5.47336e-207	5.3247e-259	2.70433e-209	0	0	0	0	0			78.797	6.40952e-72	2.89729e-104	2.49706e-201	3.25863e-284	1.68838e-243	0	0	0	0	0
78.9975	1.9149e-141	2.2262e-164	2.53461e-212	5.57074e-265	1.1682e-214	0	0	0	0	0			78.9975	5.32341e-75	5.18398e-108	1.36133e-206	1.73662e-290	2.67942e-249	0	0	0	0	0
79.198	7.85252e-146	4.05087e-169	9.99394e-218	4.96246e-271	4.29677e-220	0	0	0	0	0			79.198	3.76579e-78	7.89867e-112	6.31933e-212	7.8803e-297	3.62058e-255	0	0	0	0	0
79.3985	2.74224e-150	6.2767e-174	3.35529e-223	3.76399e-277	1.34566e-225	0	0	0	0	0			79.3985	2.26891e-81	1.02485e-115	2.49774e-217	3.04472e-303	4.16564e-261	0	0	0	0	0
79.599	8.15513e-155	8.28152e-179	9.5916e-229	2.4309e-283	3.58834e-231	0	0	0	0	0			79.599	1.1643e-84	1.13234e-119	8.40608e-223	0	4.08087e-267	0	0	0	0	0
79.7995	2.06529e-159	9.3043e-184	2.33464e-234	1.33676e-289	8.1474e-237	0	0	0	0	0			79.7995	5.08851e-88	1.06537e-123	2.40884e-228	2.8057988e-316	3.40401e-273	0	0	0	0	0
80	4.45405e-164	8.90123e-189	4.83855e-240	6.25899e-296	1.57511e-242	0	0	0	0	0			80	1.89403e-91	8.53554e-128	5.87751e-234	0	2.41766e-279	0	0	0	0	0

## Sheet: Panel a - PIP2
ED Figure 2 Panel a
Phenylalanine contact site radial densities													Gap between contact site radial densities
	Outer leaflet					Inner leaflet								Outer leaflet					Inner leaflet
R (Å)	Headgroup density	Phosphate density	Glycerol density	Sn-1 tail density	Sn-2 tail density	Headgroup density	Phosphate density	Glycerol density	Sn-1 tail density	Sn-2 tail density			R (Å)	Headgroup density	Phosphate density	Glycerol density	Sn-1 tail density	Sn-2 tail density	Headgroup density	Phosphate density	Glycerol density	Sn-1 tail density	Sn-2 tail density
0	0	0	0	0	0	0	0	0	0	0			0	0	0	0	0	0	0	0	0	0	0
0.200501	0	0	0	0	0	3.17523e-47	3.6938e-271	0	0	0			0.200501	0	0	0	0	0	1.55665e-122	3.51117e-265	0	0	0
0.401003	0	0	0	0	0	4.35952e-45	2.22241e-265	0	0	0			0.401003	0	0	0	0	0	8.82568e-119	1.81956e-259	0	0	0
0.601504	0	0	0	0	0	6.79523e-43	1.51803e-259	0	0	0			0.601504	0	0	0	0	0	5.68099e-115	1.07049e-253	0	0	0
0.802005	0	0	0	0	0	1.01458e-40	9.93232e-254	0	0	0			0.802005	0	0	0	0	0	3.50293e-111	6.03275e-248	0	0	0
1.00251	0	0	0	0	0	1.37582e-38	5.90221e-248	0	0	0			1.00251	0	0	0	0	0	1.96177e-107	3.08774e-242	0	0	0
1.20301	0	0	0	0	0	1.65475e-36	3.1108e-242	0	0	0			1.20301	0	0	0	0	0	9.74479e-104	1.40172e-236	0	0	0
1.40351	0	0	0	0	0	1.74302e-34	1.43591e-236	0	0	0			1.40351	0	0	0	0	0	4.23947e-100	5.57285e-231	0	0	0
1.60401	0	0	0	0	0	1.59586e-32	5.76106e-231	0	0	0			1.60401	0	0	0	0	0	1.6032e-96	1.92581e-225	0	0	0
1.80451	0	0	0	0	0	1.26384e-30	1.99931e-225	0	0	0			1.80451	0	0	0	0	0	5.24424e-93	5.75644e-220	0	0	0
2.00501	0	0	0	0	0	8.62881e-29	5.98162e-220	0	0	0			2.00501	0	0	0	0	0	1.47895e-89	1.48338e-214	0	0	0
2.20551	0	0	0	0	0	5.06693e-27	1.53917e-214	0	0	0			2.20551	0	0	0	0	0	3.58735e-86	3.28762e-209	0	0	0
2.40602	0	0	0	0	0	2.55455e-25	3.40033e-209	0	0	0			2.40602	0	0	0	0	0	7.47101e-83	6.25573e-204	0	0	0
2.60652	0	0	0	0	0	1.10429e-23	6.44091e-204	3.0943825e-317	0	0			2.60652	0	0	0	0	0	1.33412e-79	1.02062e-198	0	0	0
2.80702	0	0	0	0	0	4.08892e-22	1.045e-198	1.07726815501873e-310	0	0			2.80702	0	0	0	0	0	2.04066e-76	1.42624e-193	0	0	0
3.00752	0	0	0	0	0	1.2958e-20	1.451e-193	3.20966e-304	0	0			3.00752	0	0	0	0	0	2.67149e-73	1.70572e-188	1.825573e-318	0	0
3.20802	0	0	0	0	0	3.51232e-19	1.72314e-188	8.17888e-298	0	0			3.20802	0	0	0	0	0	2.99129e-70	1.7447e-183	6.655299933617e-312	0	0
3.40852	0	0	0	0	0	8.13862e-18	1.7492e-183	1.78153e-291	0	0			3.40852	0	0	0	0	0	2.86318e-67	1.52545e-178	2.07368e-305	0	0
3.60902	0	0	0	0	0	1.6115e-16	1.51714e-178	3.31559e-285	0	0			3.60902	0	0	0	0	0	2.34171e-64	1.13958e-173	5.5206e-299	0	0
3.80952	0	0	0	0	0	2.72578e-15	1.12388e-173	5.27029e-279	0	0			3.80952	0	0	0	0	0	1.63587e-61	7.27103e-169	1.25527e-292	0	0
4.01003	0	0	0	0	0	3.93752e-14	7.10859e-169	7.15283e-273	0	0			4.01003	0	0	0	0	0	9.75804e-59	3.96112e-164	2.43701e-286	0	0
4.21053	0	0	0	0	0	4.85683e-13	3.83795e-164	8.28653e-267	0	0			4.21053	0	0	0	0	0	4.96886e-56	1.842e-159	4.03857e-280	0	0
4.41103	0	0	0	0	0	5.11488e-12	1.76834e-159	8.19251e-261	0	0			4.41103	0	0	0	0	0	2.1594e-53	7.30993e-155	5.71147e-274	0	0
4.61153	0	0	0	0	0	4.59904e-11	6.95175e-155	6.91073e-255	0	0			4.61153	0	0	0	0	0	8.00767e-51	2.47513e-150	6.89178e-268	0	0
4.81203	0	0	0	0	0	3.53089e-10	2.33137e-150	4.97298e-249	0	0			4.81203	0	0	0	0	0	2.5334e-48	7.1494e-146	7.09415e-262	0	0
5.01253	0	0	0	0	0	2.31518e-09	6.66878e-146	3.05231e-243	0	0			5.01253	0	0	0	0	0	6.83695e-46	1.76141e-141	6.22857e-256	0	0
5.21303	0	0	0	0	0	1.29698e-08	1.62684e-141	1.59772e-237	0	0			5.21303	0	0	0	0	0	1.57372e-43	3.70092e-137	4.66376e-250	0	0
5.41353	0	0	0	0	0	6.2116e-08	3.38415e-137	7.13146e-232	0	0			5.41353	0	0	0	0	0	3.08923e-41	6.6308e-133	2.97776e-244	0	0
5.61404	0	0	0	0	0	2.54564e-07	6.00228e-133	2.71404e-226	0	0			5.61404	0	0	0	0	0	5.17121e-39	1.01294e-128	1.62108e-238	0	0
5.81454	0	0	0	0	0	8.93934e-07	9.0762e-129	8.8059e-221	0	0			5.81454	0	0	0	0	0	7.38103e-37	1.31922e-124	7.52382e-233	0	0
6.01504	0	0	0	0	0	2.69512e-06	1.16997e-124	2.43563e-215	0	0			6.01504	0	0	0	0	0	8.98249e-35	1.46465e-120	2.97682e-227	0	0
6.21554	0	0	0	0	0	6.99535e-06	1.28557e-120	5.74244e-210	3.46e-321	7.36158e-318			6.21554	0	0	0	0	0	9.31981e-33	1.38611e-116	1.00395e-221	0	0
6.41604	0	0	0	0	0	1.56907e-05	1.20402e-116	1.15398e-204	1.3146504827e-314	2.6899394763326e-311			6.41604	0	0	0	0	0	8.24383e-31	1.11809e-112	2.88596e-216	0	0
6.61654	0	0	0	0	0	3.05683e-05	9.61092e-113	1.97646e-199	4.44028e-308	8.37706e-305			6.61654	0	0	0	0	0	6.21654e-29	7.68679e-109	7.07061e-211	0	0
6.81704	0	0	0	0	0	5.20604e-05	6.53827e-109	2.88496e-194	1.27813e-301	2.22333e-298			6.81704	0	0	0	0	0	3.9963e-27	4.50377e-105	1.47634e-205	0	9.9e-322
7.01754	0	0	0	0	0	7.81112e-05	3.79058e-105	3.58866e-189	3.13529e-295	5.02871e-292			7.01754	0	0	0	0	0	2.19004e-25	2.24878e-101	2.62697e-200	0	4.513969015e-315
7.21805	0	0	0	0	0	0.000104117	1.87271e-101	3.80403e-184	6.5539e-289	9.69231e-286			7.21805	0	0	0	0	0	1.02314e-23	9.56835e-98	3.98329e-195	4.381226e-317	0
7.41855	0	0	0	0	0	0.000124246	7.88392e-98	3.43601e-179	1.16741e-282	1.59183e-279			7.41855	0	0	0	0	0	4.0749e-22	3.46917e-94	5.14671e-190	1.59183879974306e-310	4.64092e-302
7.61905	0	0	0	0	0	0.000133457	2.82814e-94	2.64452e-174	1.77184e-276	2.22766e-273			7.61905	0	0	0	0	0	1.3836e-20	1.07176e-90	5.66628e-185	4.92841e-304	1.17048e-295
7.81955	0	0	0	0	0	0.000129248	8.64435e-91	1.73422e-169	2.29136e-270	2.65624e-267			7.81955	0	0	0	0	0	4.00535e-19	2.82119e-87	5.31535e-180	1.30017e-297	2.5153e-289
8.02005	0	0	0	0	0	0.000112579	2.25124e-87	9.68973e-165	2.52471e-264	2.69857e-261			8.02005	0	0	0	0	0	9.8865e-18	6.32729e-84	4.2483e-175	2.92258e-291	4.60544e-283
8.22055	0	0	0	0	0	8.76873e-05	4.99525e-84	4.61269e-160	2.37009e-258	2.3358e-255			8.22055	0	0	0	0	0	2.08094e-16	1.20904e-80	2.8929e-170	5.59746e-285	7.1844e-277
8.42105	0	0	0	0	0	6.06181e-05	9.44335e-81	1.87077e-155	1.89557e-252	1.72251e-249			8.42105	0	0	0	0	0	3.7355e-15	1.96826e-77	1.67832e-165	9.13402e-279	9.54852e-271
8.62155	0	0	0	0	0	3.69089e-05	1.52096e-77	6.46391e-151	1.2916e-246	1.08217e-243			8.62155	0	0	0	0	0	5.71984e-14	2.72984e-74	8.29521e-161	1.26989e-272	1.08117e-264
8.82206	0	0	0	0	0	1.96759e-05	2.08701e-74	1.9027e-146	7.49744e-241	5.79203e-238			8.82206	0	0	0	0	0	7.47236e-13	3.22545e-71	3.49284e-156	1.50417e-266	1.04294e-258
9.02256	0	0	0	0	0	9.22174e-06	2.43969e-71	4.77127e-142	3.70755e-235	2.64091e-232			9.02256	0	0	0	0	0	8.33072e-12	3.24662e-68	1.25291e-151	1.51788e-260	8.5706e-253
9.22306	0	0	0	0	0	4.12445e-06	2.42966e-68	1.01924e-137	1.56185e-229	1.02578e-226			9.22306	0	0	0	0	0	7.92867e-11	2.78389e-65	3.82857e-147	1.30492e-254	5.99995e-247
9.42356	0	0	0	0	0	2.81634e-06	2.06132e-65	1.85476e-133	5.60483e-224	3.39411e-221			9.42356	0	0	0	0	0	6.4444e-10	2.03349e-62	9.96607e-143	9.55714e-249	3.57813e-241
9.62406	0	0	0	0	0	4.73763e-06	1.48982e-62	2.87514e-129	1.71335e-218	9.56661e-216			9.62406	0	0	0	0	0	4.47547e-09	1.2653e-59	2.2099e-138	5.96292e-243	1.81773e-235
9.82456	0	0	0	0	0	1.07812e-05	9.1728e-60	3.79651e-125	4.4615e-213	2.2969e-210			9.82456	0	0	0	0	0	2.65722e-08	6.7065e-57	4.17421e-134	3.16935e-237	7.86609e-230
10.0251	0	0	0	0	0	2.31646e-05	4.81115e-57	4.27026e-121	9.89605e-208	4.69756e-205			10.0251	0	0	0	0	0	1.34976e-07	3.02792e-54	6.71614e-130	1.43501e-231	2.89959e-224
10.2256	0	0	0	0	0	4.49832e-05	2.14967e-54	4.09131e-117	1.86974e-202	8.18351e-200			10.2256	0	0	0	0	0	5.87092e-07	1.16448e-51	9.20458e-126	5.53486e-226	9.10451e-219
10.4261	0	0	0	0	0	7.97524e-05	8.18222e-52	3.33888e-113	3.00906e-197	1.21433e-194			10.4261	0	0	0	0	0	2.18897e-06	3.81459e-49	1.07453e-121	1.81853e-220	2.43507e-213
10.6266	0	0	0	0	0	0.000131098	2.65304e-49	2.32095e-109	4.12482e-192	1.53483e-189			10.6266	0	0	0	0	0	7.00539e-06	1.06436e-46	1.06846e-117	5.08966e-215	5.54745e-208
10.8271	0	0	0	0	0	0.000202226	7.32814e-47	1.37419e-105	4.81613e-187	1.65236e-184			10.8271	0	0	0	0	0	1.92756e-05	2.5296e-44	9.04937e-114	1.21341e-209	1.07646e-202
11.0276	0	0	0	0	0	0.000294563	1.72434e-44	6.93016e-102	4.78966e-182	1.51516e-179			11.0276	0	0	0	0	0	4.57006e-05	5.12065e-42	6.52815e-110	2.46417e-204	1.77918e-197
11.2281	0	0	0	0	0	0.000405919	3.45647e-42	2.97678e-98	4.05713e-177	1.18337e-174			11.2281	0	0	0	0	0	9.36435e-05	8.82891e-40	4.01116e-106	4.26261e-199	2.50469e-192
11.4286	0	0	0	0	0	0.000530013	5.90246e-40	1.08906e-94	2.92709e-172	7.87205e-170			11.4286	0	0	0	0	0	0.00016656	1.29656e-37	2.09919e-102	6.28082e-194	3.00327e-187
11.6291	0	0	0	0	0	0.000659029	8.58675e-38	3.39357e-91	1.79867e-167	4.46017e-165			11.6291	0	0	0	0	0	0.00025889	1.62172e-35	9.35691e-99	7.88296e-189	3.06716e-182
11.8296	0	0	0	0	0	0.000788178	1.06422e-35	9.00646e-88	9.41366e-163	2.15233e-160			11.8296	0	0	0	0	0	0.000355483	1.72763e-33	3.55227e-95	8.42734e-184	2.66794e-177
12.0301	0	0	0	0	0	0.000918746	1.1237e-33	2.03582e-84	4.19619e-158	8.84614e-156			12.0301	0	0	0	0	0	0.000439004	1.56753e-31	1.1486e-91	7.67392e-179	1.97655e-172
12.2306	0	0	0	0	0	0.0010571	1.01088e-31	3.91932e-81	1.59308e-153	3.0966e-151			12.2306	0	0	0	0	0	0.000501971	1.21134e-29	3.16312e-88	5.95203e-174	1.24718e-167
12.4311	0	0	0	0	0	0.00121176	7.74813e-30	6.42633e-78	5.1511e-149	9.232e-147			12.4311	0	0	0	0	0	0.000554533	7.97258e-28	7.41896e-85	3.93216e-169	6.70246e-163
12.6316	0	0	0	0	0	0.00139329	5.06013e-28	8.97411e-75	1.41853e-144	2.34414e-142			12.6316	0	0	0	0	0	0.000621764	4.46899e-26	1.482e-81	2.21266e-164	3.06776e-158
12.8321	0	0	0	0	0	0.00161752	2.8159e-26	1.06732e-71	3.327e-140	5.06928e-138			12.8321	0	0	0	0	0	0.000732804	2.13351e-24	2.52131e-78	1.0605e-159	1.19588e-153
13.0326	0	0	0	0	0	0.00190501	1.33534e-24	1.0811e-68	6.64563e-136	9.33639e-134			13.0326	0	0	0	0	0	0.000909623	8.67469e-23	3.65322e-75	4.32927e-155	3.97034e-149
13.2331	0	0	0	0	0	0.00227197	5.39648e-23	9.32623e-66	1.13054e-131	1.46446e-129			13.2331	0	0	0	0	0	0.00116108	3.00388e-21	4.50808e-72	1.50532e-150	1.12264e-144
13.4336	0	0	0	0	0	0.0027195	1.85872e-21	6.85188e-63	1.63795e-127	1.95633e-125			13.4336	0	0	0	0	0	0.0014827	8.85895e-20	4.73774e-69	4.45809e-146	2.70346e-140
13.6341	0	0	0	0	0	0.00323373	5.45678e-20	4.2872e-60	2.02104e-123	2.2257e-121			13.6341	0	0	0	1.235e-320	0	0.00185961	2.22511e-18	4.24045e-66	1.12453e-141	5.54455e-136
13.8346	0	0	0	0	0	0.00379722	1.36561e-18	2.28453e-57	2.12378e-119	2.1565e-117			13.8346	0	0	0	4.9376990803e-314	0	0.00227025	4.75983e-17	3.23229e-63	2.416e-137	9.68447e-132
14.0351	0	0	0	0	0	0.00439791	2.91363e-17	1.03675e-54	1.90063e-115	1.77945e-113			14.0351	0	0	0	1.67151e-307	0	0.00269091	8.67176e-16	2.09828e-60	4.42103e-133	1.44061e-127
14.2356	0	0	0	0	0	0.00502769	5.30047e-16	4.00687e-52	1.44857e-111	1.25048e-109			14.2356	0	0	0	4.8189e-301	0	0.00310224	1.34557e-14	1.16004e-57	6.89045e-129	1.82506e-123
14.4361	0	0	0	0	0	0.00567961	8.22302e-15	1.31882e-49	9.40222e-108	7.48374e-106			14.4361	0	0	0	1.18314e-294	0	0.00349748	1.77829e-13	5.4617e-55	9.14679e-125	1.96907e-119
14.6366	0	0	0	0	0	0.00635468	1.08806e-13	3.6967e-47	5.19721e-104	3.81424e-102			14.6366	0	0	0	2.47385e-288	0	0.00388879	2.00178e-12	2.18994e-52	1.03415e-120	1.80926e-115
14.8371	0	0	0	0	0	0.00707352	1.22817e-12	8.82447e-45	2.44656e-100	1.65555e-98			14.8371	0	0	0	4.4051e-282	0	0.00430686	1.91948e-11	7.47797e-50	9.95855e-117	1.41578e-111
15.0376	0	0	0	3.46e-321	0	0.00787777	1.18287e-11	1.79393e-42	9.80808e-97	6.11959e-95			15.0376	0	0	0	6.68007e-276	0	0.00479211	1.56803e-10	2.17459e-47	8.16771e-113	9.43491e-108
15.2381	0	0	0	1.3493479225e-314	0	0.00881487	9.72252e-11	3.10575e-40	3.34853e-93	1.92639e-91			15.2381	0	0	0	8.62676e-270	0	0.00538055	1.09146e-09	5.38534e-45	5.70553e-109	5.35464e-104
15.4386	0	0	0	4.59545e-308	0	0.00991598	6.82182e-10	4.57893e-38	9.73562e-90	5.16421e-88			15.4386	0	0	0	9.48755e-264	7.41e-321	0.00609028	6.47544e-09	1.13576e-42	3.39455e-105	2.58804e-100
15.6391	0	0	0	1.33282e-301	0	0.0111823	4.08723e-09	5.74911e-36	2.41052e-86	1.17897e-84			15.6391	0	0	0	8.88582e-258	2.932517896e-314	0.00691497	3.27581e-08	2.03986e-40	1.72012e-101	1.06526e-96
15.8396	0	0	0	3.29191e-295	2.34103125e-316	0.0125865	2.09182e-08	6.14712e-34	5.08268e-83	2.29212e-81			15.8396	0	0	0	7.08723e-252	9.98523e-308	0.00782792	1.41395e-07	3.11995e-38	7.42378e-98	3.73412e-93
16.0401	0	0	0	6.92407e-289	8.3231516307341e-310	0.0140836	9.14951e-08	5.59728e-32	9.12659e-80	3.79496e-78			16.0401	0	0	0	4.81382e-246	2.89541e-301	0.00879487	5.2122e-07	4.06377e-36	2.72885e-94	1.11471e-89
16.2406	0	0	0	1.24024e-282	2.52e-303	0.0156204	3.4225e-07	4.34025e-30	1.39559e-76	5.35069e-75			16.2406	0	0	0	2.78442e-240	7.14978e-295	0.00978853	1.64318e-06	4.50758e-34	8.5432e-91	2.83389e-86
16.4411	0	0	0	1.89184e-276	6.49746e-297	0.0171428	1.09602e-06	2.86604e-28	1.81734e-73	6.42456e-72			16.4411	0	0	0	1.37154e-234	1.50351e-288	0.0107969	4.43916e-06	4.25782e-32	2.27798e-87	6.13542e-83
16.6416	0	0	0	2.45749e-270	1.42664e-290	0.0186124	3.00998e-06	1.61168e-26	2.01531e-70	6.56914e-69			16.6416	0	0	0	5.75326e-229	2.69246e-282	0.0118209	1.03064e-05	3.42499e-30	5.17325e-84	1.13122e-79
16.8421	0	0	0	2.71848e-264	2.66756e-284	0.0200296	7.10993e-06	7.71795e-25	1.90316e-67	5.72008e-66			16.8421	0	0	0	2.05516e-223	4.106e-276	0.0128615	2.06446e-05	2.34617e-28	1.00061e-80	1.77621e-76
17.0426	0	0	0	2.56087e-258	4.24756e-278	0.0214418	1.45208e-05	3.14739e-23	1.53051e-64	4.24155e-63			17.0426	0	0	0	6.25175e-218	5.33229e-270	0.0139031	3.58634e-05	1.36863e-26	1.64835e-77	2.3751e-73
17.2431	0	0	0	2.05436e-252	5.75954e-272	0.022916	2.58802e-05	1.09301e-21	1.04814e-61	2.67839e-60			17.2431	0	0	0	1.61951e-212	5.89703e-264	0.0149051	5.43812e-05	6.79883e-25	2.31271e-74	2.70465e-70
17.4436	0	0	0	1.40342e-246	6.65058e-266	0.0244895	4.09057e-05	3.23237e-20	6.11262e-59	1.44029e-57			17.4436	0	0	0	3.57262e-207	5.55361e-258	0.0158074	7.25329e-05	2.87612e-23	2.76361e-71	2.62291e-67
17.6441	0	0	0	8.16438e-241	6.53963e-260	0.026136	5.8838e-05	8.14027e-19	3.03568e-56	6.59559e-55			17.6441	0	0	0	6.71139e-202	4.45389e-252	0.0165534	8.58779e-05	1.0361e-21	2.81265e-68	2.1662e-64
17.8446	0	0	0	4.04465e-235	5.47604e-254	0.027769	7.97996e-05	1.74573e-17	1.28382e-53	2.57207e-52			17.8446	0	0	0	1.07364e-196	3.04175e-246	0.0171198	9.1422e-05	3.17845e-20	2.43803e-65	1.52356e-61
18.0451	0	0	0	1.70631e-229	3.9048e-248	0.0292756	0.000105834	3.18813e-16	4.62352e-51	8.54157e-50			18.0451	0	0	0	1.46259e-191	1.769e-240	0.0175337	8.9667e-05	8.30327e-19	1.79989e-62	9.12565e-59
18.2456	0	0	0	6.12995e-224	2.3711e-242	0.0305591	0.00014016	4.95807e-15	1.41794e-48	2.41557e-47			18.2456	0	0	0	1.6967e-186	8.76088e-235	0.0178608	8.55001e-05	1.84715e-17	1.13172e-59	4.65497e-56
18.4461	0	0	0	1.87531e-218	1.22607e-236	0.0315772	0.000184853	6.56611e-14	3.70306e-46	5.81741e-45			18.4461	0	0	0	1.67612e-181	3.69475e-229	0.0181633	8.73147e-05	3.49921e-16	6.06055e-57	2.02218e-53
18.6466	0	0	0	4.8855e-213	5.39882e-231	0.0323604	0.000239101	7.40496e-13	8.23528e-44	1.19308e-42			18.6466	0	0	0	1.41e-176	1.3269e-223	0.0184577	0.000104375	5.6449e-15	2.7642e-54	7.48125e-51
18.8471	0	0	0	1.08383e-207	2.02439e-225	0.0329941	0.000299948	7.11146e-12	1.55959e-41	2.08372e-40			18.8471	0	0	0	1.01006e-171	4.05794e-218	0.0187115	0.000143358	7.7546e-14	1.07377e-51	2.35713e-48
19.0476	0	0	0	2.04753e-202	6.46406e-220	0.0335727	0.000365142	5.81599e-11	2.5151e-39	3.09916e-38			19.0476	0	0	0	6.16155e-167	1.05678e-212	0.0188798	0.000205503	9.07152e-13	3.5525e-49	6.32491e-46
19.2481	0	0	0	3.29393e-197	1.75763e-214	0.0341478	0.000435674	4.05069e-10	3.45393e-37	3.92544e-36			19.2481	0	0	0	3.20069e-162	2.34357e-207	0.0189452	0.00028532	9.03693e-12	1.00102e-46	1.4454e-43
19.4486	0	0	0	4.51247e-192	4.06969e-209	0.034699	0.000515717	2.40271e-09	4.03908e-35	4.23423e-34			19.4486	0	0	0	1.41583e-157	4.42571e-202	0.018919	0.000371427	7.66634e-11	2.40232e-44	2.81313e-41
19.6491	0	0	0	5.26415e-187	8.02425e-204	0.0351359	0.000609738	1.21394e-08	4.02218e-33	3.88966e-32			19.6491	0	0	0	5.33317e-153	7.117e-197	0.0188131	0.000450352	5.5385e-10	4.91025e-42	4.66303e-39
19.8496	0	0	0	5.22945e-182	1.34728e-198	0.0353296	0.000719031	5.22541e-08	3.41075e-31	3.04303e-30			19.8496	0	0	0	1.71069e-148	9.74588e-192	0.0186252	0.000513439	3.40766e-09	8.5479e-40	6.58306e-37
20.0501	0	0	0	4.42382e-177	1.92628e-193	0.0351662	0.00084128	1.91729e-07	2.4629e-29	2.02755e-28			20.0501	0	0	0	4.67267e-144	1.13646e-186	0.0183516	0.000564114	1.78575e-08	1.26736e-37	7.91549e-35
20.2506	0	0	0	3.18678e-172	2.34525e-188	0.0345959	0.000975014	6.00243e-07	1.51444e-27	1.15058e-26			20.2506	0	0	0	1.08684e-139	1.12848e-181	0.0180038	0.000620454	7.97192e-08	1.60037e-35	8.10639e-33
20.4511	0	0	0	1.95487e-167	2.43145e-183	0.0336536	0.00112607	1.60658e-06	7.9298e-26	5.56112e-25			20.4511	0	0	0	2.15265e-135	9.542e-177	0.0176019	0.000709722	3.03271e-07	1.72118e-33	7.07111e-31
20.6516	0	0	0	1.02117e-162	2.14658e-178	0.0324416	0.00130934	3.69098e-06	3.53573e-24	2.28943e-23			20.6516	0	0	0	3.63068e-131	6.87056e-172	0.0171528	0.000856598	9.83798e-07	1.57657e-31	5.25376e-29
20.8521	0	0	0	4.54244e-158	1.61374e-173	0.0310898	0.00154162	7.33666e-06	1.34246e-22	8.02852e-22			20.8521	0	0	0	5.21443e-127	4.21259e-167	0.0166432	0.00107109	2.72472e-06	1.22995e-29	3.32499e-27
21.0526	0	0	0	1.72065e-153	1.03306e-168	0.0297114	0.00183002	1.28141e-05	4.34038e-21	2.39839e-20			21.0526	0	0	0	6.37721e-123	2.19944e-162	0.0160552	0.00134283	6.45823e-06	8.17225e-28	1.79252e-25
21.2531	0	0	0	5.55021e-149	5.63143e-164	0.0283671	0.0021659	2.0228e-05	1.19497e-19	6.10408e-19			21.2531	0	0	0	6.64137e-119	9.7786e-158	0.0153846	0.00164575	1.31608e-05	4.62467e-26	8.23209e-24
21.4536	0	0	0	1.52453e-144	2.61407e-159	0.0270598	0.00253	3.01718e-05	2.8015e-18	1.32368e-17			21.4536	0	0	0	5.88962e-115	3.70207e-153	0.0146443	0.00195173	2.3263e-05	2.22896e-24	3.22071e-22
21.6541	0	0	0	3.56597e-140	1.03328e-154	0.0257608	0.00290386	4.48132e-05	5.59277e-17	2.44605e-16			21.6541	0	0	0	4.44753e-111	1.19348e-148	0.0138567	0.00224502	3.62601e-05	9.14975e-23	1.07353e-20
21.8546	0	0	0	7.10283e-136	3.4779e-150	0.0244519	0.00327708	6.85719e-05	9.50745e-16	3.85247e-15			21.8546	0	0	0	2.85991e-107	3.27632e-144	0.0130459	0.00252633	5.12793e-05	3.19889e-21	3.04878e-19
22.0551	0	0	0	1.20475e-131	9.96824e-146	0.0231437	0.00364559	0.000107597	1.37627e-14	5.17241e-14			22.0551	0	0	0	1.56598e-103	7.65877e-140	0.0122325	0.00280187	6.86075e-05	9.52517e-20	7.37775e-18
22.2556	0	0	0	1.74012e-127	2.43288e-141	0.0218598	0.0040049	0.000168052	1.69646e-13	5.92146e-13			22.2556	0	0	0	7.30163e-100	1.52452e-135	0.0114313	0.00306705	9.08323e-05	2.41563e-18	1.52142e-16
22.4561	0	0	0	2.14029e-123	5.05617e-137	0.0206058	0.00434653	0.000253803	1.78069e-12	5.78196e-12			22.4561	0	0	0	2.89903e-96	2.58407e-131	0.0106526	0.00330124	0.000122102	5.21762e-17	2.67395e-15
22.6566	0	0	0	2.24173e-119	8.9479e-133	0.0193565	0.00466219	0.000364217	1.59162e-11	4.81705e-11			22.6566	0	0	0	9.80132e-93	3.72971e-127	0.00990343	0.00348002	0.000165914	9.59837e-16	4.00583e-14
22.8571	0	0	0	1.99944e-115	1.3484e-128	0.0180708	0.00495206	0.000493141	1.21145e-10	3.42554e-10			22.8571	0	0	0	2.82173e-89	4.58399e-123	0.00918255	0.00359356	0.000223775	1.50386e-14	5.11613e-13
23.0576	0	0	0	1.51863e-111	1.73027e-124	0.01672	0.0052287	0.000630709	7.85227e-10	2.08033e-09			23.0576	0	0	0	6.9174e-86	4.79745e-119	0.00847655	0.00365379	0.000296274	2.00679e-13	5.57171e-12
23.2581	0	0	0	9.82229e-108	1.89063e-120	0.0153052	0.00551208	0.000768353	4.33452e-09	1.07955e-08			23.2581	0	0	0	1.444e-82	4.27537e-115	0.00776673	0.00368501	0.000385193	2.28076e-12	5.17541e-11
23.4586	0	0	0	5.40997e-104	1.75912e-116	0.0138557	0.00581938	0.000904092	2.03796e-08	4.79028e-08			23.4586	0	0	0	2.56678e-79	3.2444e-111	0.00704501	0.00370711	0.000493954	2.20771e-11	4.10156e-10
23.6591	0	0	0	2.53745e-100	1.39374e-112	0.0124149	0.00615657	0.00104361	8.16331e-08	1.81904e-07			23.6591	0	0	0	3.88513e-76	2.09648e-107	0.00632337	0.00372536	0.000626137	1.82008e-10	2.77448e-09
23.8596	0	0	0	1.0135e-96	9.40288e-109	0.0110285	0.00651329	0.00119629	2.78717e-07	5.91734e-07			23.8596	0	0	0	5.00746e-73	1.15357e-103	0.00562778	0.00373263	0.00078502	1.27798e-09	1.60278e-08
24.0602	0	0	0	3.44729e-93	5.40177e-105	0.00973616	0.0068599	0.00137139	8.11898e-07	1.6512e-06			24.0602	0	0	0	5.49572e-70	5.40493e-100	0.00498412	0.0037188	0.000976108	7.6427e-09	7.91299e-08
24.2607	0	0	0	9.98526e-90	2.64244e-101	0.00856669	0.00714935	0.00158001	2.02158e-06	3.96024e-06			24.2607	0	0	0	5.13601e-67	2.15641e-96	0.00440882	0.00367889	0.00120923	3.89282e-08	3.34193e-07
24.4612	0	0	0	2.46304e-86	1.1007e-97	0.00753368	0.00732931	0.00184148	4.31829e-06	8.19075e-06			24.4612	0	0	0	4.08716e-64	7.32602e-93	0.00390721	0.00361554	0.00149383	1.68883e-07	1.20899e-06
24.6617	0	0	0	5.1739e-83	3.90413e-94	0.0066346	0.00736299	0.00218416	7.96882e-06	1.46989e-05			24.6617	0	0	0	2.76955e-61	2.11933e-89	0.00347421	0.00353794	0.0018271	6.24074e-07	3.75335e-06
24.8622	0	0	0	9.25554e-80	1.17916e-90	0.00585271	0.00724758	0.00263243	1.28695e-05	2.31692e-05			24.8622	0	0	0	1.59805e-58	5.22062e-86	0.00309381	0.00345958	0.00218495	1.96456e-06	1.00261e-05
25.0627	0	0	0	1.41003e-76	3.0326e-87	0.00516026	0.00701702	0.00318544	1.86015e-05	3.28547e-05			25.0627	0	0	0	7.85172e-56	1.09506e-82	0.00274161	0.00339338	0.00252809	5.26959e-06	2.31309e-05
25.2632	0	0	0	1.82935e-73	6.64123e-84	0.00452503	0.00672476	0.00380656	2.48932e-05	4.37185e-05			25.2632	0	0	0	3.28497e-53	1.95591e-79	0.0023945	0.00334218	0.00282295	1.20505e-05	4.63374e-05
25.4637	0	0	0	2.02124e-70	1.23844e-80	0.0039218	0.00641547	0.00443835	3.21118e-05	5.78095e-05			25.4637	0	0	0	1.17028e-50	2.97476e-76	0.00204285	0.00328967	0.00306314	2.35213e-05	8.12208e-05
25.6642	0	0	0	1.90193e-67	1.96648e-77	0.00334307	0.00610438	0.00503621	4.12043e-05	7.94293e-05			25.6642	0	0	0	3.55006e-48	3.85255e-73	0.00169527	0.00320335	0.00327595	3.92903e-05	0.000125898
25.8647	0	0	0	1.52416e-64	2.65887e-74	0.00280056	0.00577974	0.00559321	5.31265e-05	0.000113323			25.8647	0	0	0	9.17012e-46	4.24851e-70	0.00137175	0.00305373	0.00351059	5.65057e-05	0.000175063
26.0652	0	0	0	1.04024e-61	3.06121e-71	0.00231549	0.00542632	0.0061359	6.85686e-05	0.000162085			26.0652	0	0	0	2.01699e-43	3.9895e-67	0.00109136	0.00283568	0.0038159	7.09411e-05	0.0002224
26.2657	0	0	0	6.04656e-59	3.0011e-68	0.00190533	0.00504873	0.00669843	8.855e-05	0.000225139			26.2657	0	0	9.9e-322	3.77766e-41	3.19002e-64	0.000863515	0.00257214	0.00421621	8.01978e-05	0.000263806
26.4662	0	0	0	2.9934e-56	2.50528e-65	0.00157517	0.00467241	0.00730017	0.000115305	0.000300261			26.4662	0	0	4.65634836e-315	6.02465e-39	2.17201e-61	0.000686387	0.00229714	0.00469289	8.6825e-05	0.000299216
26.6667	0	0	0	1.26215e-53	1.78083e-62	0.00131682	0.00432327	0.00794118	0.000152212	0.000385889			26.6667	0	0	0	8.18143e-37	1.25928e-58	0.00055062	0.00203551	0.0051822	9.84515e-05	0.000332184
26.8672	0	0	0	4.53267e-51	1.07789e-59	0.00111335	0.00400805	0.00860778	0.000202136	0.000481658			26.8672	0	0	4.77846e-302	9.46053e-35	6.21701e-56	0.000444564	0.00179678	0.00559796	0.000124318	0.000368097
27.0677	0	0	0	1.38645e-48	5.55544e-57	0.000946247	0.00371373	0.00927638	0.000264949	0.000586925			27.0677	0	0	1.2028e-295	9.31515e-33	2.61357e-53	0.000358474	0.00158226	0.00587178	0.000170602	0.000412279
27.2682	0	0	0	3.61221e-46	2.43808e-54	0.000801933	0.00342162	0.00991404	0.000336164	0.000699664			27.2682	0	0	2.578e-289	7.81002e-31	9.35592e-51	0.000286502	0.00139228	0.00598597	0.00023771	0.000468907
27.4687	0	0	0	8.01625e-44	9.11101e-52	0.000674547	0.00312035	0.0104812	0.000408514	0.000817612			27.4687	0	0	4.70504e-283	5.57574e-29	2.85192e-48	0.000226302	0.00122631	0.00597775	0.000321211	0.000541067
27.6692	0	0	0	1.51534e-41	2.89916e-49	0.000563771	0.00280968	0.0109392	0.000476082	0.000940714			27.6692	0	0	7.31189e-277	3.38953e-27	7.40271e-46	0.000176988	0.00108039	0.00591476	0.000415675	0.000631376
27.8697	0	0	0	2.44009e-39	7.85532e-47	0.000469839	0.00249767	0.0112614	0.000537806	0.00107266			27.8697	0	0	9.67572e-271	1.75454e-25	1.63625e-43	0.000137152	0.000948496	0.00585956	0.000518626	0.000742124
28.0702	0	0	0	3.34713e-37	1.81235e-44	0.000390186	0.0021955	0.0114443	0.000597715	0.00122094			28.0702	0	0	1.09024e-264	7.73348e-24	3.07977e-41	0.000104726	0.000826578	0.00584185	0.000631481	0.00087496
28.2707	0	0	0	3.91135e-35	3.56048e-42	0.000320357	0.00191142	0.0115127	0.000663201	0.00139562			28.2707	0	0	1.04604e-258	2.9025e-22	4.93631e-39	7.86123e-05	0.000713994	0.00585059	0.00075686	0.00103129
28.4712	0	0	0	3.8939e-33	5.95606e-40	0.000257174	0.00164709	0.0115125	0.000744595	0.00160651			28.4712	0	0	8.546e-253	9.27589e-21	6.73764e-37	5.98308e-05	0.000610831	0.00584863	0.000894868	0.00121339
28.6717	0	0	0	3.30269e-31	8.48391e-38	0.000200173	0.00139938	0.011491	0.000855509	0.0018584			28.6717	0	0	5.94513e-247	2.52421e-19	7.83146e-35	5.03828e-05	0.000515437	0.0057998	0.00104101	0.00142399
28.8722	0	0	0	2.3867e-29	1.02901e-35	0.000150225	0.00116593	0.011472	0.00100943	0.0021472			28.8722	0	0	3.52164e-241	5.84897e-18	7.75209e-33	5.06764e-05	0.000425915	0.00569021	0.00118639	0.0016624
29.0727	0	0	0	1.46959e-27	1.06274e-33	0.000107786	0.000949186	0.0114403	0.00121132	0.0024598			29.0727	0	0	1.77629e-235	1.15403e-16	6.53504e-31	5.79611e-05	0.000343537	0.00553058	0.00131989	0.00191966
29.2732	0	0	0	7.71064e-26	9.34584e-32	7.27654e-05	0.000755249	0.0113468	0.00145089	0.00277795			29.2732	0	0	7.62899e-230	1.93885e-15	4.69189e-29	6.71288e-05	0.000272957	0.0053422	0.00143235	0.00217821
29.4737	0	0	0	3.44754e-24	6.99835e-30	4.52248e-05	0.000589562	0.0111344	0.0017062	0.00308444			29.4737	0	0	2.79e-224	2.77366e-14	2.86905e-27	7.30627e-05	0.000217992	0.00513915	0.00152125	0.00241891
29.6742	0	0	0	1.31366e-22	4.46228e-28	2.53173e-05	0.000453887	0.0107696	0.00195735	0.00337041			29.6742	0	0	8.68815e-219	3.37868e-13	1.49432e-25	7.26985e-05	0.000177441	0.0049182	0.0015937	0.00263178
29.8747	0	0	0	4.26629e-21	2.42272e-26	1.25591e-05	0.00034664	0.0102607	0.00220028	0.00364084			29.8747	0	0	2.30374e-213	3.50451e-12	6.62974e-24	6.56649e-05	0.000145488	0.00466163	0.00166617	0.0028221
30.0752	0	0	0	1.18099e-19	1.12004e-24	5.53138e-06	0.000264945	0.00964923	0.00245016	0.00391327			30.0752	0	0	5.20144e-208	3.09523e-11	2.50574e-22	5.36834e-05	0.000116067	0.00435213	0.00176124	0.00300567
30.2757	0	0	0	2.7869e-18	4.40911e-23	2.39889e-06	0.000205718	0.0089856	0.00273158	0.00420832			30.2757	0	0	9.99993e-203	2.32782e-10	8.06885e-21	3.95211e-05	8.67473e-05	0.00399115	0.00190171	0.0031946
30.4762	0	0	0	5.60688e-17	1.47792e-21	1.65943e-06	0.000165209	0.0083069	0.00306234	0.00453787			30.4762	0	0	1.63702e-197	1.49073e-09	2.21403e-19	2.59889e-05	5.90521e-05	0.00360652	0.00210267	0.00338429
30.6767	0	0	5.43472704e-316	9.61847e-16	4.21832e-20	2.48936e-06	0.0001384	0.00763201	0.00344171	0.00489949			30.6767	0	0	2.28188e-192	8.12938e-09	5.17756e-18	1.512e-05	3.59723e-05	0.00324038	0.00236406	0.00355393
30.8772	0	0	0	1.40716e-14	1.02522e-18	4.54963e-06	0.000119456	0.00697003	0.00385084	0.00527989			30.8772	0	0	2.70841e-187	3.77524e-08	1.03212e-16	7.71026e-06	1.93964e-05	0.00292469	0.00266801	0.00368289
31.0777	0	0	5.73519e-303	1.75593e-13	2.1217e-17	7.49887e-06	0.000103096	0.00632868	0.00426324	0.00566217			31.0777	0	0	2.73728e-182	1.49316e-07	1.75432e-15	3.41904e-06	9.18909e-06	0.00266359	0.00298452	0.00376944
31.2782	0	0	1.46388e-296	1.86936e-12	3.73892e-16	1.0601e-05	8.59822e-05	0.0057155	0.00465603	0.0060291			31.2782	0	0	2.35563e-177	5.03081e-07	2.54331e-14	1.31031e-06	3.80295e-06	0.00243597	0.00328375	0.00383549
31.4787	0	0	3.18161e-290	1.69828e-11	5.61063e-15	1.27722e-05	6.74111e-05	0.00513532	0.00501541	0.00636179			31.4787	0	0	1.72614e-172	1.44452e-06	3.14607e-13	4.32026e-07	1.36822e-06	0.00221346	0.00354803	0.00391403
31.6792	0	0	5.88801e-284	1.31698e-10	7.16956e-14	1.31043e-05	4.89895e-05	0.00459059	0.00533693	0.00664005			31.6792	0	0	1.07703e-167	3.53779e-06	3.32215e-12	1.22154e-07	4.26154e-07	0.00197834	0.0037755	0.00403035
31.8797	0	0	9.27839e-278	8.72087e-10	7.80199e-13	1.14485e-05	3.33659e-05	0.00408493	0.00562392	0.00684906			31.8797	0	0	5.72214e-163	7.40282e-06	2.99632e-11	2.95522e-08	1.14502e-07	0.0017299	0.00397228	0.00418995
32.0802	0	0	1.24497e-271	4.93331e-09	7.23068e-12	8.5166e-06	2.25766e-05	0.00362503	0.00588495	0.00698875			32.0802	0	0	2.58864e-158	1.32791e-05	2.30972e-10	6.10787e-09	2.64624e-08	0.00147937	0.00413902	0.00437807
32.2807	0	0	1.42241e-265	2.38532e-08	5.70767e-11	5.39466e-06	1.68946e-05	0.00321692	0.00612993	0.00707727			32.2807	0	2.783566e-318	9.97163e-154	2.05527e-05	1.52287e-09	1.07733e-09	5.24796e-09	0.00124062	0.00426358	0.00456949
32.4812	0	0	1.38379e-259	9.86439e-08	3.83807e-10	2.90967e-06	1.48133e-05	0.00285979	0.00636543	0.00714375			32.4812	0	1.044423408464e-311	3.27071e-149	2.77849e-05	8.59556e-09	1.62053e-10	8.91446e-10	0.00102421	0.00432832	0.00474223
32.6817	0	0	1.1463e-253	3.49205e-07	2.19913e-09	1.3363e-06	1.40723e-05	0.00254372	0.00659157	0.00721277			32.6817	0	3.33656e-305	9.13477e-145	3.35262e-05	4.15731e-08	2.07778e-11	1.29515e-10	0.000836436	0.00432758	0.00488505
32.8822	0	0	8.0855e-248	1.05941e-06	1.07409e-08	5.22568e-07	1.29829e-05	0.00225372	0.00680255	0.00729053			32.8822	0	9.07613e-299	2.17237e-140	3.73474e-05	1.72478e-07	2.27004e-12	1.60765e-11	0.000680496	0.00427937	0.00499278
33.0827	0	0	4.85618e-242	2.75864e-06	4.47454e-08	1.74006e-07	1.11922e-05	0.00197703	0.00699125	0.00736469			33.0827	0	2.10224e-292	4.39897e-136	4.00589e-05	6.14503e-07	2.11282e-13	1.70353e-12	0.000556481	0.0042188	0.00505647
33.2832	0	0	2.4835e-236	6.17953e-06	1.59145e-07	4.9336e-08	9.47908e-06	0.00170873	0.00715426	0.00742068			33.2832	0	4.14616e-286	7.58487e-132	4.28607e-05	1.88221e-06	1.675e-14	1.53999e-13	0.000460537	0.0041781	0.00506359
33.4837	0	0	1.08146e-230	1.19501e-05	4.83978e-07	1.19109e-08	8.85606e-06	0.00145315	0.00729267	0.00746243			33.4837	0	6.96287e-280	1.11359e-127	4.6378e-05	4.96184e-06	1.13096e-15	1.18712e-14	0.00038547	0.00417176	0.00501251
33.6842	0	0	4.00996e-225	2.00664e-05	1.2615e-06	2.44852e-09	9.66393e-06	0.00121996	0.00740802	0.00751776			33.6842	0	9.95658e-274	1.39214e-123	5.05892e-05	1.12693e-05	6.50324e-17	7.80058e-16	0.000323535	0.00419904	0.00492637
33.8847	0	0	1.26604e-219	2.95555e-05	2.82903e-06	4.28592e-10	1.12486e-05	0.00101691	0.00749914	0.00762079			33.8847	0	1.21231e-267	1.4819e-119	5.55381e-05	2.20737e-05	3.18447e-18	4.36814e-17	0.000269637	0.00425713	0.00484854
34.0852	0	0	3.40357e-214	3.88766e-05	5.49218e-06	6.38797e-11	1.2374e-05	0.00084415	0.00756545	0.00778434			34.0852	0	1.25688e-261	1.34318e-115	6.19872e-05	3.73341e-05	1.32787e-19	2.0841e-18	0.00022252	0.00434874	0.00482035
34.2857	0	0	7.79115e-209	4.71075e-05	9.32246e-06	8.10702e-12	1.20407e-05	0.000694987	0.00761407	0.0079843			34.2857	0	1.10957e-255	1.03664e-111	7.15027e-05	5.46459e-05	4.71496e-21	8.47079e-20	0.000183069	0.00447784	0.00485962
34.4862	0	0	1.51861e-203	5.51246e-05	1.40583e-05	8.76069e-13	1.01035e-05	0.000562159	0.00766305	0.00816825			34.4862	0	8.34051e-250	6.81243e-108	8.59579e-05	6.95947e-05	1.42558e-22	2.93269e-21	0.000151321	0.00464224	0.00495566
34.6867	0	0	2.52041e-198	6.57429e-05	1.93004e-05	8.0611e-14	7.24818e-06	0.000443476	0.00773551	0.00828216			34.6867	0	5.33839e-244	3.81201e-104	0.000106555	7.82337e-05	3.67026e-24	8.64781e-23	0.00012495	0.00483177	0.00508017
34.8872	0	0	3.56183e-193	8.2562e-05	2.4938e-05	6.31581e-15	4.43329e-06	0.000341718	0.0078482	0.00829769			34.8872	0	2.90943e-238	1.81629e-100	0.000132811	8.04983e-05	8.04613e-26	2.17178e-24	0.000100535	0.00503002	0.00520367
35.0877	0	0	4.28602e-188	0.000108311	3.14171e-05	4.21349e-16	2.30982e-06	0.000260037	0.00800237	0.00822481			35.0877	0	1.35015e-232	7.36877e-97	0.000162625	8.18599e-05	1.50197e-27	4.64488e-26	7.61497e-05	0.00521349	0.0053081
35.2882	0	0	4.39151e-183	0.000143806	3.94968e-05	2.3935e-17	1.02486e-06	0.00019792	0.00818208	0.00810574			35.2882	0	5.33502e-227	2.54556e-93	0.000194425	9.13107e-05	2.38735e-29	8.45987e-28	5.26295e-05	0.00535017	0.00538994
35.4887	0	0	3.83135e-178	0.000188139	4.96545e-05	1.15772e-18	3.8721e-07	0.000151005	0.00836002	0.00799667			35.4887	1.48e-321	1.79501e-221	7.48772e-90	0.000230505	0.00011662	3.23111e-31	1.31212e-29	3.2476e-05	0.00540624	0.00545238
35.6892	0	0	2.84621e-173	0.000239969	6.18374e-05	4.76816e-20	1.2457e-07	0.000113942	0.008508	0.00794687			35.6892	6.392956496e-315	5.14253e-216	1.8754e-86	0.000278476	0.000160164	3.72363e-33	1.73297e-31	1.7743e-05	0.00536228	0.00549403
35.8897	0	0	1.80037e-168	0.000299044	7.60613e-05	1.67215e-21	3.41238e-08	8.3431e-05	0.00860895	0.00798171			35.8897	0	1.25448e-210	3.99959e-83	0.000348152	0.000218319	3.65394e-35	1.94899e-33	8.85411e-06	0.00522937	0.0055053
36.0902	0	0	9.69688e-164	0.000366786	9.33299e-05	4.99321e-23	7.95942e-09	5.92094e-05	0.00866629	0.00809367			36.0902	6.49764e-302	2.60573e-205	7.26298e-80	0.000445243	0.000284624	3.05305e-37	1.86649e-35	4.94355e-06	0.00505261	0.00547405
36.2907	0	0	4.44714e-159	0.000445332	0.000115593	1.26958e-24	1.58082e-09	4.2695e-05	0.00870401	0.00824528			36.2907	1.6276e-295	4.60864e-200	1.12303e-76	0.000567578	0.000353978	2.17213e-39	1.52207e-37	4.85773e-06	0.00489679	0.00539159
36.4912	0	0	1.73663e-154	0.000535956	0.000144337	2.74864e-26	2.67338e-10	3.4575e-05	0.00875254	0.00838563			36.4912	3.47152e-289	6.94053e-195	1.47859e-73	0.000708596	0.000424747	1.31587e-41	1.05689e-39	7.71718e-06	0.00481773	0.00525514
36.6917	0	0	5.77445e-150	0.000638658	0.000179308	5.06703e-28	3.84962e-11	3.31537e-05	0.00882681	0.00847525			36.6917	6.30474e-283	8.90001e-190	1.6576e-70	0.000865783	0.00049821	6.78765e-44	6.24903e-42	1.2674e-05	0.00483106	0.00507236
36.8922	0	0	1.6349e-145	0.000753394	0.000219359	7.95365e-30	4.72009e-12	3.45704e-05	0.00891371	0.00850475			36.8922	9.74972e-277	9.71773e-185	1.5823e-67	0.00104556	0.000577355	2.98128e-46	3.14614e-44	1.83443e-05	0.00489796	0.0048679
37.0927	0	0	3.94138e-141	0.000881071	0.000265374	1.06306e-31	4.92789e-13	3.46663e-05	0.00898148	0.00849433			37.0927	1.28379e-270	9.03475e-180	1.2861e-64	0.00125863	0.000666747	1.11497e-48	1.34873e-46	2.27304e-05	0.00494534	0.00468127
37.2932	0	0	8.09064e-137	0.00102235	0.00032265	1.20982e-33	4.38074e-14	3.11167e-05	0.00900415	0.00847421			37.2932	1.43937e-264	7.15228e-175	8.90095e-62	0.00150921	0.000772955	3.55059e-51	4.92328e-49	2.40023e-05	0.00491418	0.00455011
37.4937	0	0	1.41414e-132	0.00117542	0.000400117	1.17237e-35	3.31598e-15	2.42816e-05	0.00897973	0.008461			37.4937	1.37413e-258	4.82114e-170	5.24537e-59	0.00178811	0.000904371	9.62754e-54	1.53025e-51	2.15839e-05	0.00480198	0.00448963
37.6942	0	0	2.10466e-128	0.00133629	0.000506478	9.67352e-38	2.13723e-16	1.63022e-05	0.00892646	0.00844702			37.6942	1.11702e-252	2.76714e-165	2.63204e-56	0.00207588	0.00107028	2.22283e-56	4.04995e-54	1.6527e-05	0.00466285	0.00448414
37.8947	0	0	2.66714e-124	0.00150254	0.000646041	6.79642e-40	1.17292e-17	9.38341e-06	0.00886247	0.0084086			37.8947	7.73159e-247	1.35235e-160	1.12456e-53	0.00235382	0.00127911	4.36992e-59	9.12672e-57	1.07754e-05	0.00456392	0.00449553
38.0952	0	0	2.87797e-120	0.00167709	0.000817066	4.06586e-42	5.48102e-19	4.62474e-06	0.00878903	0.00832524			38.0952	4.55673e-241	5.6276e-156	4.09122e-51	0.0026153	0.00153515	7.31504e-62	1.75129e-59	5.98207e-06	0.00453575	0.00448241
38.2957	0	1.3389e-319	2.64425e-116	0.00186777	0.00101335	2.0711e-44	2.18087e-20	1.95088e-06	0.00869335	0.00819425			38.2957	2.28673e-235	1.99404e-151	1.26735e-48	0.00287037	0.00183482	1.04264e-64	2.8614e-62	2.82777e-06	0.00455768	0.00442013
38.4962	0	5.1420479614e-313	2.06869e-112	0.00208272	0.00122769	8.98309e-47	7.38883e-22	7.04189e-07	0.00856673	0.00803027			38.4962	9.77128e-230	6.01617e-147	3.34286e-46	0.00314056	0.00216612	1.26541e-67	3.98084e-65	1.13819e-06	0.00458315	0.00431248
38.6967	0	1.6813e-306	1.37804e-108	0.00232564	0.00145533	3.31761e-49	2.13156e-23	2.17467e-07	0.00841813	0.00785439			38.6967	3.5552e-224	1.54555e-142	7.50785e-44	0.00344587	0.00251358	1.30769e-70	4.71573e-68	3.90085e-07	0.00457464	0.00418868
38.8972	1.090403e-318	4.6809e-300	7.81641e-105	0.00259505	0.00169556	1.04328e-51	5.23593e-25	5.74469e-08	0.00826939	0.00768591			38.8972	1.10142e-218	3.38081e-138	1.43578e-41	0.00379248	0.00286508	1.15067e-73	4.75662e-71	1.13836e-07	0.00451827	0.00408618
39.0977	4.094864229805e-312	1.10966e-293	3.77509e-101	0.00288797	0.00195041	2.79353e-54	1.09513e-26	1.29785e-08	0.00813889	0.00754057			39.0977	2.90548e-213	6.29702e-134	2.33796e-39	0.00417157	0.00321471	8.62134e-77	4.0853e-74	2.82864e-08	0.00441713	0.00402775
39.2982	1.30938e-305	2.23988e-287	1.55247e-97	0.0032052	0.00222126	6.36915e-57	1.95036e-28	2.50713e-09	0.00803149	0.00742619			39.2982	6.52616e-208	9.98675e-130	3.24161e-37	0.00457062	0.00356076	5.50013e-80	2.98763e-77	5.98481e-09	0.00428131	0.00400588
39.4987	3.56507e-299	3.84978e-281	5.43618e-94	0.00355404	0.00250654	1.23647e-59	2.95759e-30	4.14019e-10	0.00794171	0.00733209			39.4987	1.24817e-202	1.34862e-125	3.82701e-35	0.00498449	0.00390308	2.98777e-83	1.86039e-80	1.0782e-09	0.00412498	0.00398531
39.6992	8.26504e-293	5.63408e-275	1.62084e-90	0.00394667	0.00280381	2.04391e-62	3.81889e-32	5.84319e-11	0.00786147	0.00722508			39.6992	2.03266e-197	1.55071e-121	3.84711e-33	0.00541261	0.00424307	1.38196e-86	9.86408e-84	1.65395e-10	0.00396428	0.00392397
39.8997	1.63154e-286	7.02077e-269	4.11492e-87	0.00439549	0.00311528	2.87684e-65	4.19866e-34	7.04623e-12	0.00778148	0.00706464			39.8997	2.81858e-192	1.51826e-117	3.29295e-31	0.00584518	0.00458476	5.44279e-90	4.45333e-87	2.16033e-11	0.00380992	0.00379958
40.1003	2.74236e-280	7.44941e-263	8.89525e-84	0.00490785	0.00345086	3.44782e-68	3.93061e-36	7.25823e-13	0.00768673	0.00682935			40.1003	3.3279e-187	1.26571e-113	2.39999e-29	0.00625745	0.00493426	1.82525e-93	1.71194e-90	2.40266e-12	0.00366096	0.00362338
40.3008	3.92489e-274	6.7303e-257	1.6373e-80	0.00548233	0.00382389	3.51842e-71	3.13317e-38	6.38501e-14	0.00755549	0.00653182			40.3008	3.3457e-182	8.98465e-110	1.48939e-27	0.00662446	0.00529685	5.2119e-97	5.6036e-94	2.27532e-13	0.00350857	0.00343135
40.5013	4.78305e-268	5.17752e-251	2.56611e-77	0.00610867	0.0042422	3.05722e-74	2.12659e-40	4.79561e-15	0.00736743	0.00620983			40.5013	2.86403e-177	5.43052e-106	7.87018e-26	0.00694634	0.00567473	1.2672e-100	1.56178e-97	1.8347e-14	0.00334644	0.00326003
40.7018	4.96315e-262	3.39144e-245	3.4245e-74	0.00677267	0.00470363	2.26193e-77	1.22902e-42	3.07449e-16	0.00711611	0.00590372			40.7018	2.08758e-172	2.79484e-102	3.54107e-24	0.0072619	0.00606854	2.62344e-104	3.70637e-101	1.25969e-15	0.00317599	0.00312461
40.9023	4.38515e-256	1.89156e-239	3.89129e-71	0.00746302	0.00520091	1.42498e-80	6.04792e-45	1.6821e-17	0.0068151	0.00563884			40.9023	1.29564e-167	1.22475e-98	1.35662e-22	0.00763667	0.00648125	4.62455e-108	7.48949e-105	7.36438e-17	0.00300305	0.00301353
41.1028	3.29902e-250	8.98323e-234	3.76499e-68	0.00817401	0.00573034	7.64381e-84	2.53413e-47	7.85216e-19	0.00649152	0.00542143			41.1028	6.84698e-163	4.56995e-95	4.42545e-21	0.00813071	0.00691832	6.94135e-112	1.28864e-108	3.66593e-18	0.00283426	0.0029
41.3033	2.1133e-244	3.63261e-228	3.10176e-65	0.00890205	0.00629493	3.4913e-87	9.04121e-50	3.12678e-20	0.00617037	0.00524229			41.3033	3.08098e-158	1.45194e-91	1.22922e-19	0.0087655	0.00738172	8.87139e-116	1.88792e-112	1.55384e-19	0.00267789	0.00275965
41.5038	1.15269e-238	1.25078e-222	2.17585e-62	0.00964169	0.00690003	1.35781e-90	2.74662e-52	1.06193e-21	0.00586151	0.00508118			41.5038	1.18046e-153	3.92793e-88	2.90723e-18	0.00951162	0.00786438	9.65416e-120	2.3551e-116	5.60792e-21	0.00254365	0.00258268
41.7043	5.35348e-233	3.66704e-217	1.29964e-59	0.0103888	0.00754717	4.49639e-94	7.10469e-55	3.0755e-23	0.00555909	0.00491171			41.7043	3.85115e-149	9.04797e-85	5.85465e-17	0.0103053	0.0083533	8.94564e-124	2.50156e-120	1.72335e-22	0.00243598	0.00237663
41.9048	2.11707e-227	9.15432e-212	6.60982e-57	0.0111489	0.00822989	1.26784e-97	1.56482e-57	7.59424e-25	0.00525234	0.00470995			41.9048	1.0698e-144	1.77465e-81	1.00392e-15	0.0110802	0.00883969	7.05801e-128	2.26248e-124	4.50939e-24	0.00234632	0.00216145
42.1053	7.12866e-222	1.94585e-206	2.86241e-54	0.0119406	0.00893204	3.04395e-101	2.93467e-60	1.59861e-26	0.0049363	0.00446435			42.1053	2.5304e-140	2.9638e-78	1.46577e-14	0.0117899	0.00932593	4.74163e-132	1.74235e-128	1.0047e-25	0.00225478	0.00196015
42.3058	2.04388e-216	3.52184e-201	1.05547e-51	0.0127831	0.00963017	6.22279e-105	4.68628e-63	2.86836e-28	0.00461354	0.00417977			42.3058	5.09623e-136	4.21462e-75	1.82227e-13	0.012407	0.00982447	2.71236e-136	1.1425e-132	1.90603e-27	0.00214254	0.00178799
42.5063	4.98971e-211	5.42753e-196	3.31388e-49	0.0136756	0.0103027	1.0832e-108	6.37193e-66	4.38639e-30	0.00428967	0.00387222			42.5063	8.73944e-132	5.1032e-72	1.92899e-12	0.012912	0.0103526	1.32111e-140	6.37903e-137	3.0789e-29	0.00200473	0.00164494
42.7068	1.03722e-205	7.12213e-191	8.85932e-47	0.0145859	0.0109426	1.60547e-112	7.37713e-69	5.71637e-32	0.00397115	0.00355924			42.7068	1.27612e-127	5.26138e-69	1.73869e-11	0.0132919	0.0109268	5.47907e-145	3.03267e-141	4.23483e-31	0.00185195	0.00151733
42.9073	1.83585e-200	7.95778e-186	2.01668e-44	0.0154661	0.0115636	2.02615e-116	7.27239e-72	6.34791e-34	0.0036673	0.00325356			42.9073	1.58662e-123	4.61882e-66	1.33441e-10	0.0135543	0.0115548	1.93485e-149	1.22764e-145	4.95965e-33	0.00169982	0.00138845
43.1078	2.76681e-195	7.57091e-181	3.90885e-42	0.016286	0.0121968	2.17728e-120	6.10437e-75	6.00623e-36	0.00339108	0.00296286			43.1078	1.67969e-119	3.45252e-63	8.72025e-10	0.0137411	0.0122259	5.81784e-154	4.23144e-150	4.94582e-35	0.00155701	0.00125053
43.3083	3.55055e-190	6.13308e-176	6.45109e-40	0.0170554	0.0128775	1.99219e-124	4.36293e-78	4.84175e-38	0.0031543	0.00269314			43.3083	1.51411e-115	2.19743e-60	4.85226e-09	0.0139205	0.0129097	1.48953e-158	1.24188e-154	4.19952e-37	0.00142276	0.0011088
43.5088	3.87958e-185	4.23042e-171	9.06548e-38	0.0178146	0.0136297	1.5521e-128	2.65515e-81	3.32508e-40	0.00296026	0.00245082			43.5088	1.16214e-111	1.19088e-57	2.29899e-08	0.0141552	0.0135651	3.24721e-163	3.10346e-159	3.03623e-39	0.00129364	0.000975232
43.7093	3.6095e-180	2.48463e-166	1.08473e-35	0.0186006	0.0144532	1.02964e-132	1.37585e-84	1.94525e-42	0.00280012	0.00224077			43.7093	7.59514e-108	5.4953e-55	9.27496e-08	0.0144698	0.0141537	6.02761e-168	6.60365e-164	1.86915e-41	0.00117057	0.000858379
43.9098	2.85945e-175	1.24256e-161	1.10516e-33	0.0194233	0.0153208	5.81594e-137	6.07057e-88	9.69397e-45	0.00265627	0.00206187			43.9098	4.22654e-104	2.15919e-52	3.18627e-07	0.0148433	0.0146476	9.52692e-173	1.19645e-168	9.79771e-44	0.00105864	0.000758223
44.1103	1.92882e-170	5.29107e-157	9.58748e-32	0.020272	0.0161891	2.79724e-141	2.28066e-91	4.11488e-47	0.00250974	0.00190566			44.1103	2.00266e-100	7.22374e-50	9.32134e-07	0.015232	0.0150353	1.28213e-177	1.84579e-173	4.373e-46	0.000961466	0.000669346
44.3108	1.10783e-165	1.91843e-152	7.08199e-30	0.0211384	0.0170209	1.14555e-145	7.29564e-95	1.48774e-49	0.002347	0.00176102			44.3108	8.07984e-97	2.05782e-47	2.32261e-06	0.0156036	0.0153311	1.46922e-182	2.4246e-178	1.66191e-48	0.000877433	0.000588033
44.5113	5.41785e-161	5.92274e-148	4.4543e-28	0.022028	0.0178067	3.99456e-150	1.98719e-98	4.58133e-52	0.00216343	0.00162157			44.5113	2.77569e-93	4.99143e-45	4.93124e-06	0.0159556	0.0155774	1.43356e-187	2.71188e-183	5.37784e-51	0.000801843	0.000516169
44.7118	2.25608e-156	1.55695e-143	2.38548e-26	0.0229461	0.0185706	1.18603e-154	4.60882e-102	1.20154e-54	0.00196392	0.00148837			44.7118	8.11919e-90	1.0309e-42	8.93017e-06	0.0163067	0.0158248	1.19101e-192	2.58271e-188	1.48177e-53	0.000732384	0.000458902
44.9123	7.99937e-152	3.48499e-139	1.08779e-24	0.0238777	0.0193558	2.99846e-159	9.10147e-106	2.68384e-57	0.00176085	0.00136503			44.9123	2.02221e-86	1.81292e-40	1.38274e-05	0.016671	0.016098	8.42535e-198	2.09436e-193	3.47639e-56	0.000671906	0.000418957
45.1128	2.41507e-147	6.64207e-135	4.22365e-23	0.0247886	0.0201966	6.45466e-164	1.53041e-109	5.10544e-60	0.00156947	0.00125083			45.1128	4.28859e-83	2.71466e-38	1.84117e-05	0.0170399	0.0163778	5.07497e-203	1.44611e-198	6.94461e-59	0.000625177	0.000392812
45.3133	6.20834e-143	1.07791e-130	1.39638e-21	0.02565	0.0210926	1.1831e-168	2.19116e-113	8.271e-63	0.00140175	0.0011391			45.3133	7.74417e-80	3.46119e-36	2.13611e-05	0.0173886	0.0166192	2.60287e-208	8.50207e-204	1.18124e-61	0.000592139	0.000371653
45.5138	1.35892e-138	1.48948e-126	3.93089e-20	0.0264598	0.0220026	1.84646e-173	2.67125e-117	1.1411e-65	0.00126161	0.0010219			45.5138	1.19071e-76	3.75757e-34	2.22025e-05	0.0176949	0.0167932	1.13669e-213	4.25618e-209	1.71082e-64	0.000564169	0.000345898
45.7143	2.53271e-134	1.75252e-122	9.42219e-19	0.0272356	0.0228632	2.45376e-178	2.77286e-121	1.34067e-68	0.00114407	0.000895716			45.7143	1.55888e-73	3.47345e-32	2.17202e-05	0.0179504	0.0169161	4.22676e-219	1.81421e-214	2.1098e-67	0.000527771	0.00030973
45.9148	4.01929e-130	1.75577e-118	1.92302e-17	0.0279863	0.0236196	2.7765e-183	2.45083e-125	1.34135e-71	0.0010386	0.000763357			45.9148	1.73777e-70	2.73393e-30	2.12462e-05	0.0181516	0.0170428	1.33827e-224	6.58458e-220	2.2154e-70	0.0004734	0.000262977
46.1153	5.43107e-126	1.49779e-114	3.34187e-16	0.0286907	0.0242442	2.67507e-188	1.84447e-129	1.14284e-74	0.000934493	0.000632036			46.1153	1.64947e-67	1.83226e-28	2.13958e-05	0.0182867	0.0172317	3.60788e-230	2.03489e-225	1.98077e-73	0.000402143	0.000210278
46.3158	6.24877e-122	1.08795e-110	4.94502e-15	0.029307	0.0247349	2.19455e-193	1.18196e-133	8.29164e-78	0.000825653	0.000510065			46.3158	1.33311e-64	1.04558e-26	2.14953e-05	0.0183358	0.0175081	8.28196e-236	5.35458e-231	1.50796e-76	0.000325074	0.000158886
46.5163	6.12175e-118	6.72898e-107	6.23043e-14	0.0297992	0.0251008	1.53294e-198	6.44919e-138	5.12278e-81	0.000712564	0.000404077			46.5163	9.17411e-62	5.08046e-25	2.02825e-05	0.0182903	0.0178515	1.61877e-241	1.19973e-236	9.77498e-80	0.000256585	0.00011589
46.7168	5.10656e-114	3.54377e-103	6.68405e-13	0.0301545	0.0253534	9.1176e-204	2.99626e-142	2.6951e-84	0.00060121	0.000317428			46.7168	5.37568e-59	2.10193e-23	1.71554e-05	0.0181696	0.0182097	2.69409e-247	2.28882e-242	5.39529e-83	0.000207051	8.5446e-05
46.9173	3.62705e-110	1.58914e-99	6.10569e-12	0.0303802	0.0255052	4.6175e-209	1.1853e-146	1.20739e-87	0.00050026	0.000250113			46.9173	2.68211e-56	7.4047e-22	1.27736e-05	0.0180166	0.0185258	3.81776e-253	3.71804e-248	2.53563e-86	0.000179115	6.73645e-05
47.1178	2.19357e-106	6.06792e-96	4.74899e-11	0.0304944	0.0255741	1.99116e-214	3.99251e-151	4.6059e-91	0.000417935	0.00019994			47.1178	1.13944e-53	2.2211e-20	8.62532e-06	0.0178695	0.0187588	4.60658e-259	5.14266e-254	1.01468e-89	0.000168462	5.82085e-05
47.3183	1.12959e-102	1.97287e-92	3.14515e-10	0.0305255	0.0255852	7.31098e-220	1.14508e-155	1.49616e-94	0.000359124	0.000163888			47.3183	4.12175e-51	5.67284e-19	6.20915e-06	0.0177363	0.0188942	4.73283e-265	6.05667e-260	3.45736e-93	0.000167211	5.39587e-05
47.5188	4.95292e-99	5.46187e-89	1.7736e-09	0.0305189	0.02557	2.28569e-225	2.7964e-160	4.13841e-98	0.000323026	0.000138743			47.5188	1.26954e-48	1.23369e-17	6.59716e-06	0.0175955	0.0189457	4.14032e-271	6.07367e-266	1.00307e-96	0.000167327	5.1812e-05
47.7193	1.84916e-95	1.28756e-85	8.5162e-09	0.0305352	0.0255631	6.0846e-231	5.8148e-165	9.74717e-102	0.000302509	0.000121202			47.7193	3.32953e-46	2.28445e-16	1.04731e-05	0.0174231	0.0189469	3.08404e-277	5.1861e-272	2.47794e-100	0.000162622	4.9977e-05
47.9198	5.87841e-92	2.58452e-82	3.48192e-08	0.0306317	0.025602	1.37917e-236	1.02954e-169	1.95484e-105	0.000286569	0.000108198			47.9198	7.43526e-44	3.60188e-15	1.82615e-05	0.0172193	0.0189282	1.95604e-283	3.77053e-278	5.21222e-104	0.000149584	4.67925e-05
48.1203	1.59117e-88	4.41755e-79	1.21225e-07	0.0308354	0.0257278	2.6618e-242	1.5521e-174	3.33834e-109	0.0002654	9.75419e-05			48.1203	1.41379e-41	4.83558e-14	3.01477e-05	0.0170113	0.0188899	1.05635e-289	2.33419e-284	9.33524e-108	0.000127807	4.08881e-05
48.3208	3.66729e-85	6.42943e-76	3.59419e-07	0.0311319	0.0259793	4.37426e-248	1.99237e-179	4.85438e-113	0.000235053	8.82635e-05			48.3208	2.28903e-39	5.52764e-13	4.61485e-05	0.0168271	0.0187946	4.85743e-296	1.23038e-290	1.42364e-111	9.99483e-05	3.22012e-05
48.5213	7.19689e-82	7.96812e-73	9.0769e-07	0.0314805	0.0263776	6.12077e-254	2.17767e-184	6.01062e-117	0.000198343	8.01788e-05			48.5213	3.15571e-37	5.38026e-12	6.62765e-05	0.0166646	0.0185889	1.90186e-302	5.52226e-297	1.84861e-115	7.06855e-05	2.23008e-05
48.7218	1.20259e-78	8.40883e-70	1.95354e-06	0.0318493	0.0269103	7.29254e-260	2.02668e-189	6.33704e-121	0.000161637	7.29957e-05			48.7218	3.70445e-35	4.459e-11	9.04075e-05	0.0164869	0.0182377	0	2.1104e-303	2.04392e-119	4.47678e-05	1.33811e-05
48.9223	1.71104e-75	7.55637e-67	3.58753e-06	0.0322404	0.027528	7.39814e-266	1.60602e-194	5.68898e-125	0.000130382	6.57893e-05			48.9223	3.70283e-33	3.14662e-10	0.000117559	0.0162496	0.0177451	1.799857927e-315	6.86727072163873e-310	1.92421e-123	2.51889e-05	6.89941e-06
49.1228	2.07288e-72	5.78221e-64	5.63871e-06	0.0326905	0.0281586	6.39055e-272	1.08364e-199	4.34872e-129	0.000106574	5.73986e-05			49.1228	3.15159e-31	1.89069e-09	0.000145159	0.0159401	0.0171569	4.94e-322	1.9027209e-316	1.54246e-127	1.25084e-05	3.04363e-06
49.3233	2.13826e-69	3.76774e-61	7.6425e-06	0.0332414	0.0287328	4.70029e-278	6.22577e-205	2.83052e-133	8.90613e-05	4.74087e-05			49.3233	2.28412e-29	9.6732e-09	0.000169531	0.0155954	0.0165513	0	0	1.0528e-131	5.45179e-06	1.14619e-06
49.5238	1.87809e-66	2.09064e-58	9.09665e-06	0.0339007	0.0292069	2.94363e-284	3.0456e-210	1.56873e-137	7.54202e-05	3.67426e-05			49.5238	1.40963e-27	4.21396e-08	0.000188091	0.0152833	0.0160198	0	0	6.11854e-136	2.07579e-06	3.68046e-07
49.7243	1.40458e-63	9.87857e-56	9.91218e-06	0.0346125	0.0295709	1.56969e-290	1.26859e-215	7.40302e-142	6.38085e-05	2.72171e-05			49.7243	7.40797e-26	1.56308e-07	0.000202226	0.0150684	0.0156382	0	0	3.02777e-140	6.87657e-07	1.00711e-07
49.9248	8.94428e-61	3.97495e-53	1.06994e-05	0.0352622	0.0298356	7.12711e-297	4.49929e-221	2.97471e-146	5.37927e-05	2.03983e-05			49.9248	3.31518e-24	4.93679e-07	0.00021885	0.0149819	0.0154356	0	0	1.27576e-144	1.97506e-07	2.34771e-08
50.1253	4.84971e-58	1.36207e-50	1.26006e-05	0.0357157	0.0300044	2.7554e-303	1.35874e-226	1.01778e-150	4.59186e-05	1.66967e-05			50.1253	1.26341e-22	1.32763e-06	0.000249091	0.0150106	0.015383	0	0	4.57704e-149	4.90329e-08	4.66169e-09
50.3258	2.23902e-55	3.9747e-48	1.67836e-05	0.0358706	0.0300504	9.07043051775496e-310	3.49381e-232	2.96512e-155	4.06006e-05	1.53173e-05			50.3258	4.10042e-21	3.04007e-06	0.000304152	0.0151014	0.0154126	0	0	1.39821e-153	1.04944e-08	7.8838e-10
50.5263	8.80179e-53	9.8777e-46	2.39846e-05	0.0356839	0.0299134	2.5423877e-316	7.64953e-238	7.35533e-160	3.73791e-05	1.48978e-05			50.5263	1.13339e-19	5.92733e-06	0.000390622	0.0151782	0.0154517	0	0	3.6369e-158	1.93203e-09	1.13555e-10
50.7268	2.94615e-50	2.09057e-43	3.43402e-05	0.0351637	0.0295193	0	1.42607e-243	1.55359e-164	3.5099e-05	1.42372e-05			50.7268	2.66826e-18	9.84025e-06	0.000509057	0.0151635	0.0154536	0	0	8.05493e-163	3.05379e-10	1.39296e-11
50.9273	8.39672e-48	3.76826e-41	4.74518e-05	0.0343384	0.028812	0	2.26369e-249	2.79412e-169	3.25887e-05	1.27021e-05			50.9273	5.35069e-17	1.39099e-05	0.000657993	0.0149997	0.0154123	0	0	1.51902e-167	4.1376e-11	1.45525e-12
51.1278	2.03768e-45	5.78492e-39	6.25937e-05	0.0332363	0.0277856	0	3.0596e-255	4.27885e-174	2.91266e-05	1.0282e-05			51.1278	9.14055e-16	1.67422e-05	0.000840744	0.0146654	0.0153586	0	0	2.43913e-172	4.79926e-12	1.29477e-13
51.3283	4.21048e-43	7.56399e-37	7.91057e-05	0.0318896	0.0265052	0	3.52113e-261	5.57932e-179	2.45248e-05	7.41879e-06			51.3283	1.33038e-14	1.71582e-05	0.00106896	0.0141828	0.0153389	0	0	3.33485e-177	4.76047e-13	9.81081e-15
51.5288	7.40797e-41	8.42396e-35	9.68458e-05	0.0303529	0.0250979	0	3.45041e-267	6.19454e-184	1.90751e-05	4.71019e-06			51.5288	1.65007e-13	1.49728e-05	0.00135938	0.0136071	0.0153862	0	0	3.88231e-182	4.03458e-14	6.33101e-16
51.7293	1.10978e-38	7.99123e-33	0.000116196	0.0287164	0.0237148	0	2.87893e-273	5.8561e-189	1.34512e-05	2.60557e-06			51.7293	1.7444e-12	1.11253e-05	0.00172656	0.0130005	0.0154952	0	0	3.84835e-187	2.91953e-15	3.47933e-17
51.9298	1.41562e-36	6.45748e-31	0.000137257	0.0271018	0.0224802	0	2.04532e-279	4.7139e-194	8.46046e-06	1.24658e-06			51.9298	1.57232e-11	7.03966e-06	0.00217746	0.0124034	0.0156153	0	0	3.24809e-192	1.80282e-16	1.62844e-18
52.1303	1.53753e-34	4.44518e-29	0.000158859	0.0256425	0.0214644	0	1.23726e-285	3.23091e-199	4.68565e-06	5.13103e-07			52.1303	1.20878e-10	3.79813e-06	0.00271107	0.0118181	0.0156657	0	0	2.33429e-197	9.49544e-18	6.49086e-20
52.3308	1.42192e-32	2.60687e-27	0.000178768	0.0244595	0.0206952	0	6.37285e-292	1.88556e-204	2.26361e-06	1.81043e-07			52.3308	7.92998e-10	1.76889e-06	0.00332112	0.011216	0.015567	0	0	1.4284e-202	4.26431e-19	2.20336e-21
52.5313	1.11968e-30	1.30252e-25	0.000195705	0.0236406	0.0201898	0	2.79496e-298	9.36973e-210	9.47632e-07	5.46273e-08			52.5313	4.4419e-09	7.94083e-07	0.00399943	0.0105633	0.0152745	0	0	7.44246e-208	1.6324e-20	6.3697e-23
52.7318	7.50734e-29	5.54523e-24	0.000211878	0.0232243	0.0199698	0	1.04373e-304	3.96448e-215	3.42238e-07	1.40736e-08			52.7318	2.12597e-08	6.04272e-07	0.00474018	0.00984995	0.0147907	0	0	3.30182e-213	5.3254e-22	1.56821e-24
52.9323	4.28595e-27	2.0117e-22	0.000233773	0.0231918	0.0200438	0	3.318724962316e-311	1.42829e-220	1.06296e-07	3.09263e-09			52.9323	8.70215e-08	1.12992e-06	0.00554637	0.0091016	0.0141523	0	0	1.24727e-218	1.48029e-23	3.28806e-26
53.1328	2.08343e-25	6.21959e-21	0.000269968	0.0234706	0.0203752	0	8.98508e-318	4.38144e-226	2.83303e-08	5.79295e-10			53.1328	3.04959e-07	2.58987e-06	0.00643406	0.0083656	0.0134016	0	0	4.01179e-224	3.50548e-25	5.87118e-28
53.3333	8.62344e-24	1.63895e-19	0.000326868	0.0239526	0.0208716	0	0	1.14443e-231	6.46907e-09	9.24579e-11			53.3333	9.16112e-07	5.35679e-06	0.00742615	0.00768003	0.0125639	0	0	1.09872e-229	7.07141e-27	8.92811e-30
53.5338	3.03916e-22	3.68157e-18	0.000404789	0.024519	0.0214097	0	0	2.54526e-237	1.26407e-09	1.25704e-11			53.5338	2.36251e-06	9.65473e-06	0.00853309	0.00705065	0.0116465	0	0	2.56215e-235	1.21502e-28	1.15622e-31
53.7343	9.12001e-21	7.05071e-17	0.000496821	0.0250596	0.0218771	0	0	4.81999e-243	2.11173e-10	1.4556e-12			53.7343	5.23851e-06	1.52753e-05	0.00973192	0.00645226	0.0106554	0	0	5.08736e-241	1.77807e-30	1.27518e-33
53.9348	2.33028e-19	1.15144e-15	0.000591249	0.0254825	0.0222004	0	0	7.77196e-249	3.01391e-11	1.43542e-13			53.9348	1.0004e-05	2.16177e-05	0.0109623	0.00585032	0.00961322	0	0	8.60104e-247	2.21605e-32	1.1977e-35
54.1353	5.0698e-18	1.60381e-14	0.000675995	0.0257191	0.0223458	0	0	1.06705e-254	3.67276e-12	1.20541e-14			54.1353	1.64813e-05	2.81931e-05	0.0121491	0.00522425	0.00856185	0	0	1.23817e-252	2.35209e-34	9.58004e-38
54.3358	9.39169e-17	1.90578e-13	0.000742629	0.0257272	0.0223046	0	0	1.24741e-260	3.8196e-13	8.6197e-16			54.3358	2.34591e-05	3.52812e-05	0.0132397	0.0045772	0.00754813	0	0	1.51768e-258	2.12597e-36	6.52579e-40
54.5363	1.48138e-15	1.93256e-12	0.000788542	0.0254875	0.0220801	0	0	1.24167e-266	3.38874e-14	5.24851e-17			54.5363	2.88853e-05	4.41199e-05	0.0142264	0.00393167	0.00660413	0	0	1.58397e-264	1.63636e-38	3.78567e-42
54.7368	1.98957e-14	1.67298e-11	0.0008169	0.0249943	0.0216848	0	0	1.05238e-272	2.56396e-15	2.72121e-18			54.7368	3.07951e-05	5.62557e-05	0.0151358	0.00331966	0.00573906	0	0	1.40762e-270	1.07252e-40	1.87023e-44
54.9373	2.27521e-13	1.23692e-10	0.000834252	0.0242488	0.0211406	0	0	7.59468e-279	1.65395e-16	1.20134e-19			54.9373	2.84527e-05	7.23954e-05	0.015992	0.0027728	0.00494724	0	0	1.06511e-276	5.98597e-43	7.86845e-47
55.1378	2.21542e-12	7.81502e-10	0.000846491	0.0232604	0.0204765	0	0	4.66677e-285	9.09436e-18	4.51588e-21			55.1378	2.28528e-05	9.17711e-05	0.0167879	0.00231315	0.00422273	0	0	6.86238e-283	2.84484e-45	2.81919e-49
55.3383	1.83678e-11	4.22255e-09	0.000855716	0.0220528	0.0197191	0	0	2.4417e-291	4.2617e-19	1.44542e-22			55.3383	1.62153e-05	0.000112987	0.0174869	0.00194635	0.00356832	0	0	3.76464e-289	1.15125e-47	8.602e-52
55.5388	1.29667e-10	1.95295e-08	0.000860655	0.0206606	0.0188795	0	0	1.08778e-297	1.70171e-20	3.93926e-24			55.5388	1.09654e-05	0.000136197	0.0180508	0.00166158	0.00299357	0	0	1.7585e-295	3.96702e-50	2.23519e-54
55.7393	7.79422e-10	7.74153e-08	0.00086015	0.019115	0.0179437	0	0	4.12626e-304	5.78931e-22	9.14129e-26			55.7393	9.00836e-06	0.000165048	0.0184598	0.00143872	0.00250597	0	0	6.99407e-302	1.16397e-52	4.94614e-57
55.9398	3.98919e-09	2.63472e-07	0.00085581	0.0174317	0.0168743	0	0	1.33273246639916e-310	1.67787e-23	1.80622e-27			55.9398	1.1571e-05	0.000206738	0.0187045	0.00125778	0.00210335	0	0	2.36858e-308	2.90804e-55	9.32086e-60
56.1404	1.73847e-08	7.71691e-07	0.000850771	0.015617	0.0156263	0	0	3.665226e-317	4.14233e-25	3.03882e-29			56.1404	1.9182e-05	0.000270054	0.0187587	0.00110418	0.00177373	0	0	6.82992742e-315	6.18638e-58	1.49583e-62
56.3409	6.45087e-08	1.95162e-06	0.000846149	0.0136911	0.0141687	0	0	0	8.71065e-27	4.35319e-31			56.3409	3.13772e-05	0.000362835	0.0185688	0.00096855	0.00150174	0	0	1.48e-321	1.12059e-60	2.04429e-65
56.5414	2.03817e-07	4.2819e-06	0.000839566	0.0117086	0.012504	0	0	0	1.5601e-28	5.30984e-33			56.5414	4.64215e-05	0.000490502	0.0180797	0.000844781	0.0012751	0	0	0	1.72836e-63	2.37924e-68
56.7419	5.48315e-07	8.20511e-06	0.000827507	0.00975888	0.0106783	0	0	0	2.37972e-30	5.51473e-35			56.7419	6.17475e-05	0.000656217	0.017276	0.000729316	0.00108559	0	0	0	2.26983e-66	2.35813e-71
56.9424	1.256e-06	1.38645e-05	0.000808716	0.00794236	0.00878165	0	0	0	3.09139e-32	4.87682e-37			56.9424	7.51684e-05	0.000861947	0.016204	0.000621477	0.000926043	0	0	0	2.5382e-69	1.99034e-74
57.1429	2.44974e-06	2.09385e-05	0.000785025	0.00634078	0.00693421	0	0	0	3.41998e-34	3.67214e-39			57.1429	8.59889e-05	0.00110888	0.0149518	0.000522631	0.000788727	0	0	0	2.41674e-72	1.43061e-77
57.3434	4.06836e-06	2.87765e-05	0.000759438	0.00499708	0.00525947	0	0	0	3.22196e-36	2.35435e-41			57.3434	9.53518e-05	0.00139666	0.0136102	0.000434177	0.000667382	0	0	0	1.95933e-75	8.75675e-81
57.5439	5.75292e-06	3.67908e-05	0.000734359	0.00391197	0.00385231	0	0	0	2.58484e-38	1.28526e-43			57.5439	0.0001063	0.00172364	0.0122419	0.000356126	0.000559444	0	0	0	1.35255e-78	4.56451e-84
57.7444	6.9267e-06	4.47598e-05	0.000712124	0.00305356	0.00275566	0	0	0	1.76586e-40	5.97424e-46			57.7444	0.000124094	0.00209117	0.0108792	0.00028721	0.000465066	0	0	0	7.95009e-82	2.02616e-87
57.9449	7.10124e-06	5.27197e-05	0.000696562	0.00237419	0.00195643	0	0	0	1.02726e-42	2.36452e-48			57.9449	0.000155805	0.0025111	0.00953886	0.000225874	0.000384023	0	0	0	3.97888e-85	7.65917e-91
58.1454	6.19885e-06	6.05043e-05	0.000692492	0.00182835	0.00140106	0	0	0	5.08867e-45	7.96842e-51			58.1454	0.000207617	0.00300897	0.00823904	0.000171287	0.000314109	0	0	0	1.69558e-88	2.46556e-94
58.3459	4.60741e-06	6.7383e-05	0.000702146	0.00138497	0.00102101	0	0	0	2.14643e-47	2.2865e-53			58.3459	0.000280744	0.00361581	0.00700721	0.000123895	0.000252264	0	0	0	6.15245e-92	6.75886e-98
58.5464	2.9159e-06	7.22535e-05	0.000721292	0.00102938	0.00075553	0	0	0	7.70935e-50	5.58649e-56			58.5464	0.000370046	0.00435106	0.00587692	8.51517e-05	0.000196533	0	0	0	1.90085e-95	1.57782e-101
58.7469	1.57129e-06	7.43823e-05	0.000738896	0.000755923	0.000563027	0	0	0	2.35778e-52	1.16219e-58			58.7469	0.000468811	0.00520918	0.00487646	5.64153e-05	0.000146923	0	0	0	5.00052e-99	3.13662e-105
58.9474	7.2096e-07	7.40598e-05	0.000741247	0.000558355	0.000420462	0	0	0	6.14001e-55	2.05865e-61			58.9474	0.000577688	0.00615988	0.00401748	3.76795e-05	0.000104969	0	0	0	1.12009e-102	5.30995e-109
59.1479	2.81666e-07	7.2383e-05	0.000717959	0.000424745	0.000316147	0	0	0	1.36149e-57	3.10497e-64			59.1479	0.000710575	0.00715946	0.00329227	2.70386e-05	7.26867e-05	0	0	0	2.13629e-106	7.65492e-113
59.3484	9.36972e-08	7.01461e-05	0.000666435	0.000338812	0.000242676	0	0	0	2.57063e-60	3.98752e-67			59.3484	0.000891217	0.00816144	0.00268171	2.13094e-05	5.12369e-05	0	0	0	3.46926e-110	9.39746e-117
59.5489	2.65392e-08	6.69085e-05	0.00059287	0.000284406	0.000193373	0	0	0	4.13275e-63	4.3603e-70			59.5489	0.00114132	0.0091178	0.0021668	1.741e-05	3.96897e-05	0	0	0	4.79715e-114	9.82425e-121
59.7494	6.40056e-09	6.13687e-05	0.000509534	0.000248774	0.000161703	0	0	0	5.65736e-66	4.05975e-73			59.7494	0.0014682	0.00997326	0.00173488	1.35508e-05	3.47667e-05	0	0	0	5.64805e-118	8.74595e-125
59.9499	1.31437e-09	5.28211e-05	0.000429548	0.000222939	0.000141445	0	0	0	6.5942e-69	3.21848e-76			59.9499	0.00186135	0.0106633	0.00137835	9.47293e-06	3.21004e-05	0	0	0	5.66217e-122	6.63028e-129
60.1504	2.29819e-10	4.22257e-05	0.000361773	0.000200656	0.000126667	0	0	0	6.5446e-72	2.17256e-79			60.1504	0.00230144	0.0111239	0.00109007	5.77246e-06	2.83188e-05	0	0	0	4.83322e-126	4.28029e-133
60.3509	3.42155e-11	3.18307e-05	0.000308704	0.000177901	0.000112192	0	0	0	5.53066e-75	1.24871e-82			60.3509	0.00277661	0.0113082	0.000861094	3.02546e-06	2.24153e-05	0	0	0	3.51284e-130	2.35305e-137
60.5514	4.3374e-12	2.38577e-05	0.000268078	0.000153116	9.49098e-05	0	0	0	3.97962e-78	6.11111e-86			60.5514	0.00329604	0.0111968	0.000681843	1.35608e-06	1.54637e-05	0	0	0	2.17395e-134	1.10154e-141
60.7519	4.68171e-13	1.95432e-05	0.000236166	0.000127068	7.48021e-05	0	0	0	2.43825e-81	2.54652e-89			60.7519	0.00389352	0.0107965	0.000544012	5.18529e-07	9.18885e-06	0	0	0	1.14554e-138	4.39124e-146
60.9524	4.30283e-14	1.90964e-05	0.000210118	0.000101726	5.43237e-05	0	0	0	1.27199e-84	9.03534e-93			60.9524	0.00462106	0.0101357	0.000440376	1.68964e-07	4.68138e-06	0	0	0	5.13973e-143	1.49068e-150
61.1529	3.37769e-15	2.20471e-05	0.000188478	7.88617e-05	3.64103e-05	0	0	0	5.65018e-88	2.72967e-96			61.1529	0.0055379	0.00926723	0.000362882	4.68974e-08	2.04098e-06	0	0	0	1.96353e-147	4.30918e-155
61.3534	4.11136e-16	2.73597e-05	0.000170563	5.93768e-05	2.27386e-05	0	0	0	2.13703e-91	7.02173e-100			61.3534	0.00670103	0.00826992	0.000301965	1.10852e-08	7.60847e-07	0	0	0	6.38713e-152	1.06075e-159
61.5539	2.82841e-15	3.33946e-05	0.000155576	4.35079e-05	1.33596e-05	0	0	0	6.88219e-95	1.53797e-103			61.5539	0.00816253	0.0072362	0.000248696	2.23123e-09	2.42413e-07	0	0	0	1.76906e-156	2.22354e-164
61.7544	3.61425e-14	3.81802e-05	0.000142005	3.12428e-05	7.39137e-06	0	0	0	1.88718e-98	2.86826e-107			61.7544	0.00997624	0.00624548	0.000197981	3.82407e-10	6.59909e-08	0	0	0	4.17202e-161	3.96903e-169
61.9549	3.95009e-13	4.00815e-05	0.000127725	2.24127e-05	3.80698e-06	0	0	0	4.40625e-102	4.55469e-111			61.9549	0.0122074	0.00534324	0.00014971	5.58064e-11	1.53452e-08	0	0	0	8.3776e-166	6.03299e-174
62.1554	3.67598e-12	3.84475e-05	0.000110894	1.65316e-05	1.78958e-06	0	0	0	8.75981e-106	6.1584e-115			62.1554	0.0149295	0.00454175	0.000106916	6.93447e-12	3.04733e-09	0	0	0	1.43239e-170	7.80886e-179
62.3559	2.91277e-11	3.3813e-05	9.10498e-05	1.27471e-05	7.5196e-07	0	0	0	1.48282e-109	7.08999e-119			62.3559	0.0181936	0.00383671	7.27726e-05	7.33691e-13	5.16687e-10	0	0	0	2.08532e-175	8.60695e-184
62.5564	1.96521e-10	2.75706e-05	6.95096e-05	1.0073e-05	2.77678e-07	0	0	0	2.13724e-113	6.95012e-123			62.5564	0.0219816	0.00322175	4.85634e-05	6.60971e-14	7.47825e-11	0	0	0	2.58495e-180	8.07823e-189
62.7569	1.12896e-09	2.1301e-05	4.87252e-05	7.76418e-06	8.90447e-08	0	0	0	2.62292e-117	5.80106e-127			62.7569	0.0261747	0.00269154	3.32588e-05	5.07015e-15	9.23728e-12	0	0	0	2.72835e-185	6.45637e-194
62.9574	5.5223e-09	1.60832e-05	3.10762e-05	5.54725e-06	2.46063e-08	0	0	0	2.74085e-121	4.12279e-131			62.9574	0.0305693	0.00223918	2.42308e-05	3.31152e-16	9.73578e-13	0	0	0	2.45198e-190	4.39405e-199
63.1579	2.3e-08	1.21622e-05	1.79044e-05	3.5421e-06	5.83159e-09	0	0	0	2.43869e-125	2.49484e-135			63.1579	0.0349418	0.00185591	1.84992e-05	1.84163e-17	8.75379e-14	0	0	0	1.8763e-195	2.5465e-204
63.3584	8.15652e-08	9.16759e-06	9.25998e-06	1.97768e-06	1.1819e-09	0	0	0	1.84754e-129	1.28547e-139			63.3584	0.0391227	0.00153351	1.39183e-05	8.72061e-19	6.71336e-15	0	0	0	1.22252e-200	1.25668e-209
63.5589	2.46292e-07	6.64597e-06	4.27294e-06	9.53884e-07	2.04493e-10	0	0	0	1.1918e-133	5.63966e-144			63.5589	0.0430249	0.00126497	9.68623e-06	3.51609e-20	4.39065e-16	0	0	0	6.78231e-206	5.28092e-215
63.7594	6.33233e-07	4.43318e-06	1.74838e-06	3.94845e-07	3.01738e-11	0	0	0	6.54603e-138	2.10674e-148			63.7594	0.0465882	0.00104242	5.98239e-06	1.20709e-21	2.44846e-17	0	0	0	3.20382e-211	1.88971e-220
63.9599	1.38626e-06	2.62962e-06	6.30488e-07	1.39767e-07	3.79461e-12	0	0	0	3.06141e-142	6.70095e-153			63.9599	0.0496654	0.000855903	3.20824e-06	3.5285e-23	1.16404e-18	0	0	0	1.28863e-216	5.7581e-226
64.1604	2.58402e-06	1.3585e-06	1.99212e-07	4.2227e-08	4.06561e-13	0	0	0	1.21909e-146	1.81481e-157			64.1604	0.0519508	0.000695398	1.47835e-06	8.78229e-25	4.71737e-20	0	0	0	4.41322e-222	1.49404e-231
64.3609	4.10124e-06	6.04417e-07	5.48576e-08	1.08772e-08	3.71031e-14	0	0	0	4.13349e-151	4.18498e-162			64.3609	0.0530571	0.000554634	5.82484e-07	1.8612e-26	1.62942e-21	0	0	0	1.28692e-227	3.301e-237
64.5614	5.54246e-06	2.3027e-07	1.31046e-08	2.38747e-09	2.88375e-15	0	0	0	1.19335e-155	8.21721e-167			64.5614	0.0527442	0.000432915	1.95799e-07	3.35852e-28	4.79644e-23	0	0	0	3.19533e-233	6.2105e-243
64.7619	6.37761e-06	7.49069e-08	2.70508e-09	4.46379e-10	1.90868e-16	0	0	0	2.93349e-160	1.3738e-171			64.7619	0.051152	0.000332888	5.60922e-08	5.16025e-30	1.20314e-24	0	0	0	6.75535e-239	9.94957e-249
64.9624	6.24859e-06	2.07766e-08	4.80971e-10	7.10786e-11	1.07576e-17	0	0	0	6.14003e-165	1.95565e-176			64.9624	0.0488548	0.000256103	1.36883e-08	6.75091e-32	2.57149e-26	0	0	0	1.21604e-244	1.35731e-254
65.1629	5.21284e-06	4.91011e-09	7.34741e-11	9.63826e-12	5.16281e-19	0	0	0	1.09427e-169	2.37043e-181			65.1629	0.0466723	0.000200249	2.84481e-09	7.52007e-34	4.68263e-28	0	0	0	1.86388e-250	1.5767e-260
65.3634	3.70284e-06	9.88382e-10	9.62402e-12	1.11291e-12	2.1098e-20	0	0	0	1.66054e-174	2.44643e-186			65.3634	0.0453599	0.000160083	5.03462e-10	7.13263e-36	7.26443e-30	0	0	0	2.43251e-256	1.55961e-266
65.5639	2.23956e-06	1.69434e-10	1.07921e-12	1.09422e-13	7.34128e-22	0	0	0	2.14556e-179	2.14983e-191			65.5639	0.0453785	0.00013029	7.58696e-11	5.7603e-38	9.60044e-32	0	0	0	2.70309e-262	1.31363e-272
65.7644	1.15335e-06	2.47332e-11	1.03482e-13	9.16069e-15	2.17509e-23	0	0	0	2.36048e-184	1.60859e-196			65.7644	0.0468591	0.000107237	9.73525e-12	3.96104e-40	1.08077e-33	0	0	0	2.55761e-268	9.42169e-279
65.9649	5.05738e-07	3.0743e-12	8.47658e-15	6.53019e-16	5.48724e-25	0	0	0	2.2112e-189	1.02484e-201			65.9649	0.049711	8.87084e-05	1.06365e-12	2.31922e-42	1.03636e-35	0	0	0	2.06052e-274	5.75408e-285
66.1654	1.88825e-07	3.25379e-13	5.92744e-16	3.96365e-17	1.17869e-26	0	0	0	1.76369e-194	5.55945e-207			66.1654	0.0537233	7.30195e-05	9.89512e-14	1.15622e-44	8.4644e-38	0	0	0	1.41347e-280	2.99237e-291
66.3659	6.00288e-08	2.93228e-14	3.53641e-17	2.04849e-18	2.15584e-28	0	0	0	1.19781e-199	2.56789e-212			66.3659	0.0585467	5.88525e-05	7.83813e-15	4.90807e-47	5.88814e-40	0	0	0	8.25592e-287	1.3251e-297
66.5664	1.62491e-08	2.25005e-15	1.79937e-18	9.01451e-20	3.3574e-30	0	0	0	6.92658e-205	1.00993e-217			66.5664	0.0635771	4.5595e-05	5.28655e-16	1.77398e-49	3.48851e-42	0	0	0	4.10593e-293	4.99656e-304
66.7669	3.74513e-09	1.47011e-16	7.80543e-20	3.37768e-21	4.45202e-32	0	0	0	3.41051e-210	3.38198e-223			66.7669	0.0678799	3.33974e-05	3.03599e-17	5.45949e-52	1.76022e-44	0	0	0	1.73871e-299	1.60429728741697e-310
66.9674	7.34975e-10	8.17849e-18	2.88588e-21	1.07762e-22	5.02666e-34	0	0	0	1.42984e-215	9.64319e-229			66.9674	0.0703017	2.27997e-05	1.48456e-18	1.43062e-54	7.56395e-47	0	0	0	6.26915e-306	4.386216e-317
67.1679	1.22813e-10	3.87406e-19	9.09239e-23	2.92737e-24	4.83249e-36	0	0	0	5.10416e-221	2.3412e-234			67.1679	0.0697983	1.43028e-05	6.18103e-20	3.19202e-57	2.76805e-49	0	0	0	1.924682890306e-312	0
67.3684	1.74738e-11	1.56252e-20	2.44076e-24	6.77109e-26	3.95576e-38	0	0	0	1.55142e-226	4.83976e-240			67.3684	0.0658489	8.12267e-06	2.19126e-21	6.06422e-60	8.62651e-52	0	0	0	5.0296e-319	0
67.5689	2.11688e-12	5.36606e-22	5.58168e-26	1.33355e-27	2.75713e-40	0	0	0	4.01514e-232	8.51878e-246			67.5689	0.0587262	4.11472e-06	6.61445e-23	9.80961e-63	2.2894e-54	0	0	0	0	0
67.7694	2.18361e-13	1.56911e-23	1.08731e-27	2.23628e-29	1.63626e-42	0	0	0	8.84791e-238	1.27673e-251			67.7694	0.0494411	1.83512e-06	1.70005e-24	1.35113e-65	5.17402e-57	0	0	0	0	0
67.9699	1.91787e-14	3.90677e-25	1.80409e-29	3.19309e-31	8.26827e-45	0	0	0	1.66016e-243	1.62925e-257			67.9699	0.0393765	7.13096e-07	3.72048e-26	1.58456e-68	9.95743e-60	0	0	0	0	0
68.1704	1.43428e-15	8.2823e-27	2.54947e-31	3.88208e-33	3.55751e-47	0	0	0	2.65232e-249	1.77029e-263			68.1704	0.0298162	2.39588e-07	6.93271e-28	1.5823e-71	1.63183e-62	0	0	0	0	0
68.3709	9.13303e-17	1.49504e-28	3.06836e-33	4.0187e-35	1.3033e-49	0	0	0	3.60802e-255	1.63784e-269			68.3709	0.0216143	6.92325e-08	1.09996e-29	1.34536e-74	2.27721e-65	0	0	0	0	0
68.5714	4.95181e-18	2.29784e-30	3.14492e-35	3.54221e-37	4.06548e-52	0	0	0	4.17908e-261	1.29022e-275			68.5714	0.0151155	1.71449e-08	1.48599e-31	9.73991e-78	2.70602e-68	0	0	0	0	0
68.7719	2.28603e-19	3.00716e-32	2.74502e-37	2.65847e-39	1.07981e-54	0	0	0	4.12155e-267	8.65415e-282			68.7719	0.0102733	3.63019e-09	1.70932e-33	6.00398e-81	2.73812e-71	0	0	0	0	0
68.9724	8.98599e-21	3.3509e-34	2.04033e-39	1.69885e-41	2.44202e-57	0	0	0	3.46106e-273	4.94257e-288			68.9724	0.00683441	6.56208e-10	1.67417e-35	3.15131e-84	2.35921e-74	0	0	0	0	0
69.1729	3.00759e-22	3.17932e-36	1.29142e-41	9.24376e-44	4.70239e-60	0	0	0	2.47471e-279	2.40353e-294			69.1729	0.00448732	1.0117e-10	1.39618e-37	1.40835e-87	1.73088e-77	0	0	0	0	0
69.3734	8.57115e-24	2.56847e-38	6.96044e-44	4.28262e-46	7.71005e-63	0	0	0	1.50663e-285	9.95209e-301			69.3734	0.00294333	1.32953e-11	9.91411e-40	5.35919e-91	1.08132e-80	0	0	0	0	0
69.5739	2.07983e-25	1.76678e-40	3.1945e-46	1.68942e-48	1.07637e-65	0	0	0	7.81013e-292	3.5087e-307			69.5739	0.0019637	1.48871e-12	5.99422e-42	1.73642e-94	5.7521e-84	0	0	0	0	0
69.7744	4.29718e-27	1.0348e-42	1.24842e-48	5.67457e-51	1.27949e-68	0	0	0	3.44728e-298	1.05328555644e-313			69.7744	0.00136159	1.41996e-13	3.08588e-44	4.79047e-98	2.60543e-87	0	0	0	0	0
69.9749	7.55974e-29	5.1606e-45	4.15439e-51	1.62292e-53	1.29502e-71	0	0	0	1.29558e-304	2.668e-320			69.9749	0.000996953	1.15354e-14	1.35268e-46	1.1253e-101	1.00487e-90	0	0	0	0	0
70.1754	1.1324e-30	2.19135e-47	1.17716e-53	3.9521e-56	1.11606e-74	0	0	0	4.145887116266e-311	0			70.1754	0.000771032	7.98054e-16	5.04866e-49	2.25075e-105	3.30007e-94	0	0	0	0	0
70.3759	1.4443e-32	7.92301e-50	2.84018e-56	8.19459e-59	8.18962e-78	0	0	0	1.1296317e-317	0			70.3759	0.000621106	4.70164e-17	1.60445e-51	3.83313e-109	9.22806e-98	0	0	0	0	0
70.5764	1.5685e-34	2.43914e-52	5.83493e-59	1.44675e-61	5.11691e-81	0	0	0	0	0			70.5764	0.000513683	2.35866e-18	4.34154e-54	5.55838e-113	2.19722e-101	0	0	0	0	0
70.7769	1.45037e-36	6.39367e-55	1.02071e-61	2.17484e-64	2.7222e-84	0	0	0	0	0			70.7769	0.0004352	1.00756e-19	1.0003e-56	6.86293e-117	4.45464e-105	0	0	0	0	0
70.9774	1.14193e-38	1.42703e-57	1.52034e-64	2.78375e-67	1.2331e-87	0	0	0	0	0			70.9774	0.000381738	3.66483e-21	1.96238e-59	7.21504e-121	7.68998e-109	0	0	0	0	0
71.1779	7.65545e-41	2.71195e-60	1.92822e-67	3.03389e-70	4.75606e-91	0	0	0	0	0			71.1779	0.000350675	1.13505e-22	3.27795e-62	6.45856e-125	1.13034e-112	0	0	0	0	0
71.3784	4.36986e-43	4.38831e-63	2.0823e-70	2.81538e-73	1.56193e-94	0	0	0	0	0			71.3784	0.000336075	2.99328e-24	4.6622e-65	4.92266e-129	1.41471e-116	0	0	0	0	0
71.5789	2.12389e-45	6.04619e-66	1.91471e-73	2.22455e-76	4.36761e-98	0	0	0	0	0			71.5789	0.000327911	6.72128e-26	5.64607e-68	3.19472e-133	1.50764e-120	0	0	0	0	0
71.7794	8.78951e-48	7.09307e-69	1.49911e-76	1.49663e-79	1.03991e-101	0	0	0	0	0			71.7794	0.000314527	1.28507e-27	5.82197e-71	1.76535e-137	1.36804e-124	0	0	0	0	0
71.9799	3.09717e-50	7.08522e-72	9.99385e-80	8.57341e-83	2.1082e-105	0	0	0	0	0			71.9799	0.000287112	2.09204e-29	5.11164e-74	8.30614e-142	1.05699e-128	0	0	0	0	0
72.1805	9.29249e-53	6.02616e-75	5.67287e-83	4.18178e-86	3.63912e-109	0	0	0	0	0			72.1805	0.00024361	2.89988e-31	3.82137e-77	3.32762e-146	6.95367e-133	0	0	0	0	0
72.381	2.37392e-55	4.3641e-78	2.74184e-86	1.73674e-89	5.34871e-113	0	0	0	0	0			72.381	0.000189305	3.42263e-33	2.43245e-80	1.1351e-150	3.89517e-137	0	0	0	0	0
72.5815	5.1638e-58	2.69102e-81	1.12837e-89	6.14155e-93	6.69375e-117	0	0	0	0	0			72.5815	0.00013357	3.4396e-35	1.31837e-83	3.2969e-155	1.85784e-141	0	0	0	0	0
72.782	9.56399e-61	1.41288e-84	3.95393e-93	1.84922e-96	7.13274e-121	0	0	0	0	0			72.782	8.5118e-05	2.94322e-37	6.08413e-87	8.15347e-160	7.545e-146	0	0	0	0	0
72.9825	1.50826e-63	6.3163e-88	1.17971e-96	4.74095e-100	6.4716e-125	0	0	0	0	0			72.9825	4.87818e-05	2.1444e-39	2.39071e-90	1.71691e-164	2.60903e-150	0	0	0	0	0
73.183	2.02526e-66	2.40429e-91	2.99702e-100	1.03493e-103	4.99958e-129	0	0	0	0	0			73.183	2.50275e-05	1.33032e-41	7.99875e-94	3.07836e-169	7.6819e-155	0	0	0	0	0
73.3835	2.31554e-69	7.79253e-95	6.48294e-104	1.92363e-107	3.28869e-133	0	0	0	0	0			73.3835	1.1432e-05	7.02705e-44	2.27869e-97	4.69957e-174	1.92587e-159	0	0	0	0	0
73.584	2.2542e-72	2.15049e-98	1.19405e-107	3.04439e-111	1.84196e-137	0	0	0	0	0			73.584	4.62041e-06	3.16052e-46	5.52733e-101	6.10893e-179	4.11105e-164	0	0	0	0	0
73.7845	1.86853e-75	5.05317e-102	1.87258e-111	4.10249e-115	8.78426e-142	0	0	0	0	0			73.7845	1.64185e-06	1.21035e-48	1.1416e-104	6.76144e-184	7.47219e-169	0	0	0	0	0
73.985	1.31878e-78	1.01102e-105	2.5005e-115	4.70719e-119	3.56695e-146	0	0	0	0	0			73.985	5.09902e-07	3.94667e-51	2.0076e-108	6.37207e-189	1.15641e-173	0	0	0	0	0
74.1855	7.92529e-82	1.72234e-109	2.84303e-119	4.59878e-123	1.23326e-150	0	0	0	0	0			74.1855	1.3768e-07	1.09577e-53	3.00615e-112	5.11316e-194	1.52385e-178	0	0	0	0	0
74.386	4.05531e-85	2.49831e-113	2.75234e-123	3.82553e-127	3.63063e-155	0	0	0	0	0			74.386	3.21824e-08	2.59043e-56	3.83274e-116	3.49354e-199	1.70978e-183	0	0	0	0	0
74.5865	1.76685e-88	3.08562e-117	2.26878e-127	2.70962e-131	9.10073e-160	0	0	0	0	0			74.5865	6.48985e-09	5.21427e-59	4.1608e-120	2.0324e-204	1.63346e-188	0	0	0	0	0
74.787	6.55455e-92	3.24493e-121	1.59239e-131	1.63415e-135	1.94239e-164	0	0	0	0	0			74.787	1.12608e-09	8.93682e-62	3.84601e-124	1.00674e-209	1.32875e-193	0	0	0	0	0
74.9875	2.0704e-95	2.9056e-125	9.51639e-136	8.39154e-140	3.52992e-169	0	0	0	0	0			74.9875	1.67777e-10	1.30418e-64	3.027e-128	4.24617e-215	9.20333e-199	0	0	0	0	0
75.188	5.56842e-99	2.2153e-129	4.84243e-140	3.6691e-144	5.46211e-174	0	0	0	0	0			75.188	2.14318e-11	1.62055e-67	2.02853e-132	1.5249e-220	5.42769e-204	0	0	0	0	0
75.3885	1.2752e-102	1.43813e-133	2.09808e-144	1.36598e-148	7.19654e-179	0	0	0	0	0			75.3885	2.3444e-12	1.71456e-70	1.15749e-136	4.66288e-226	2.72554e-209	0	0	0	0	0
75.589	2.4865e-106	7.94931e-138	7.74013e-149	4.33009e-153	8.07334e-184	0	0	0	0	0			75.589	2.19408e-13	1.54458e-73	5.62368e-141	1.21404e-231	1.16535e-214	0	0	0	0	0
75.7895	4.12827e-110	3.74135e-142	2.43132e-153	1.16874e-157	7.71171e-189	0	0	0	0	0			75.7895	1.75555e-14	1.18478e-76	2.32643e-145	2.69142e-237	4.24258e-220	0	0	0	0	0
75.99	5.836e-114	1.49932e-146	6.50282e-158	2.68598e-162	6.27213e-194	0	0	0	0	0			75.99	1.20023e-15	7.73801e-80	8.19461e-150	5.08036e-243	1.31514e-225	0	0	0	0	0
76.1905	7.02472e-118	5.11597e-151	1.48091e-162	5.25601e-167	4.34357e-199	0	0	0	0	0			76.1905	7.00829e-17	4.30317e-83	2.45772e-154	8.16537e-249	3.47119e-231	0	0	0	0	0
76.391	7.19963e-122	1.48638e-155	2.87161e-167	8.75744e-172	2.56121e-204	0	0	0	0	0			76.391	3.49371e-18	2.03758e-86	6.27632e-159	1.11744e-254	7.80104e-237	0	0	0	0	0
76.5915	6.28287e-126	3.67702e-160	4.74118e-172	1.24241e-176	1.28591e-209	0	0	0	0	0			76.5915	1.48645e-19	8.21503e-90	1.36472e-163	1.30209e-260	1.49278e-242	0	0	0	0	0
76.792	4.66846e-130	7.74518e-165	6.66524e-177	1.50079e-181	5.49723e-215	0	0	0	0	0			76.792	5.3962e-21	2.82014e-93	2.52668e-168	1.29188e-266	2.43223e-248	0	0	0	0	0
76.9925	2.95363e-134	1.3891e-169	7.97834e-182	1.54363e-186	2.00098e-220	0	0	0	0	0			76.9925	1.67108e-22	8.24324e-97	3.98312e-173	1.09137e-272	3.37427e-254	0	0	0	0	0
77.193	1.59113e-138	2.1213e-174	8.1316e-187	1.35186e-191	6.2017e-226	0	0	0	0	0			77.193	4.41354e-24	2.0516e-100	5.34642e-178	7.85034e-279	3.98588e-260	0	0	0	0	0
77.3935	7.2983e-143	2.75828e-179	7.05678e-192	1.00807e-196	1.63661e-231	0	0	0	0	0			77.3935	9.93995e-26	4.34766e-104	6.11042e-183	4.80809e-285	4.00899e-266	0	0	0	0	0
77.594	2.8504e-147	3.05381e-184	5.2144e-197	6.40047e-202	3.67744e-237	0	0	0	0	0			77.594	1.90862e-27	7.84485e-108	5.94628e-188	2.5074e-291	3.43331e-272	0	0	0	0	0
77.7945	9.47886e-152	2.8788e-189	3.28072e-202	3.46021e-207	7.03581e-243	0	0	0	0	0			77.7945	3.12413e-29	1.20526e-111	4.92705e-193	1.11337e-297	2.50356e-278	0	0	0	0	0
77.995	2.68394e-156	2.31073e-194	1.75752e-207	1.5928e-212	1.14617e-248	0	0	0	0	0			77.995	4.35875e-31	1.57668e-115	3.47612e-198	4.20945e-304	1.55443e-284	0	0	0	0	0
78.1955	6.4708e-161	1.57926e-199	8.01677e-213	6.24288e-218	1.58983e-254	0	0	0	0	0			78.1955	5.18286e-33	1.7562e-119	2.08819e-203	1.3551198097017e-310	8.21768e-291	0	0	0	0	0
78.396	1.32834e-165	9.19018e-205	3.11362e-218	2.08342e-223	1.87768e-260	0	0	0	0	0			78.396	5.25179e-35	1.66561e-123	1.0681e-208	3.7144843e-317	3.6991e-297	0	0	0	0	0
78.5965	2.32182e-170	4.55368e-210	1.02967e-223	5.92018e-229	1.88824e-266	0	0	0	0	0			78.5965	4.5346e-37	1.34504e-127	4.65182e-214	0	1.41778e-303	0	0	0	0	0
78.797	3.45552e-175	1.92118e-215	2.89933e-229	1.43239e-234	1.61682e-272	0	0	0	0	0			78.797	3.33602e-39	9.24842e-132	1.72504e-219	0	4.62689049683705e-310	0	0	0	0	0
78.9975	4.37891e-180	6.90144e-221	6.95127e-235	2.95089e-240	1.17877e-278	0	0	0	0	0			78.9975	2.09095e-41	5.41459e-136	5.44681e-225	0	1.2856922e-316	0	0	0	0	0
79.198	4.72483e-185	2.11095e-226	1.41905e-240	5.17621e-246	7.31758e-285	0	0	0	0	0			79.198	1.11651e-43	2.69918e-140	1.46438e-230	0	0	0	0	0	0	0
79.3985	4.34083e-190	5.49774e-232	2.4666e-246	7.73105e-252	3.86787e-291	0	0	0	0	0			79.3985	5.0787e-46	1.14568e-144	3.3522e-236	0	0	0	0	0	0	0
79.599	3.39567e-195	1.21915e-237	3.65061e-252	9.83177e-258	1.74077e-297	0	0	0	0	0			79.599	1.96787e-48	4.14059e-149	6.53393e-242	0	0	0	0	0	0	0
79.7995	2.26176e-200	2.30196e-243	4.60045e-258	1.06461e-263	6.67084e-304	0	0	0	0	0			79.7995	6.49493e-51	1.27417e-153	1.08439e-247	0	0	0	0	0	0	0
80	1.28272e-205	3.70087e-249	4.9363e-264	9.81564e-270	2.17663264467267e-310	0	0	0	0	0			80	1.82586e-53	3.33857e-158	1.53237e-253	0	0	0	0	0	0	0

## Sheet: Panel a - CHOL
ED Figure 2 Panel a
Phenylalanine contact site radial densities											Gap between contact site radial densities
	Outer leaflet				Inner leaflet							Outer leaflet				Inner leaflet
R (Å)	Hydroxyl (ROH bead) density	R1_R2 bead density	R3_R4_R5 bead density	Tail density	Hydroxyl (ROH bead) density	R1_R2 bead density	R3_R4_R5 bead density	Tail density			R (Å)	Hydroxyl (ROH bead) density	R1_R2 bead density	R3_R4_R5 bead density	Tail density	Hydroxyl (ROH bead) density	R1_R2 bead density	R3_R4_R5 bead density	Tail density
0	0	0	0	0	0	0	0	0			0	0	0	0	0	0	0	0	0
0.200501	0	0	0	0	0	0	0	0			0.200501	0	0	0	0	0	0	0	0
0.401003	0	0	0	0	0	0	0	0			0.401003	0	0	0	0	0	0	0	0
0.601504	0	0	0	0	0	0	0	0			0.601504	0	0	0	0	0	0	0	0
0.802005	0	0	0	0	0	0	0	0			0.802005	0	0	0	0	0	0	0	0
1.00251	0	0	0	0	0	0	0	0			1.00251	0	0	0	0	0	0	0	0
1.20301	0	0	0	0	0	0	0	0			1.20301	0	0	0	0	0	0	0	0
1.40351	0	0	0	0	0	0	0	0			1.40351	0	0	0	0	3.46e-321	0	0	0
1.60401	0	0	0	0	0	0	0	0			1.60401	0	0	0	0	1.3513813484e-314	0	0	0
1.80451	0	0	0	0	0	0	0	0			1.80451	0	0	0	0	4.27943e-308	0	0	0
2.00501	0	0	0	0	0	0	0	0			2.00501	0	0	0	0	1.1683e-301	0	0	0
2.20551	0	0	0	0	3.0632e-319	0	0	0			2.20551	0	0	0	0	2.74315e-295	0	0	0
2.40602	0	0	0	0	1.106919270606e-312	0	0	0			2.40602	0	0	0	0	5.52985e-289	0	0	0
2.60652	0	0	0	0	3.43081e-306	0	0	0			2.60652	0	0	0	0	9.55804e-283	0	0	0
2.80702	0	0	0	0	9.10794e-300	0	0	0			2.80702	0	0	0	0	1.41503e-276	0	0	0
3.00752	0	0	0	0	2.06932e-293	0	0	0			3.00752	0	0	0	0	1.79286e-270	0	0	0
3.20802	0	0	0	0	4.02101e-287	0	0	0			3.20802	0	0	0	0	1.9428e-264	0	0	0
3.40852	0	0	0	0	6.67893e-281	0	0	0			3.40852	0	0	0	0	1.79959e-258	0	0	0
3.60902	0	0	0	0	9.47867e-275	0	0	0			3.60902	0	0	0	0	1.42425e-252	0	0	0
3.80952	0	0	0	0	1.14893e-268	0	0	0			3.80952	0	0	0	0	9.62738e-247	0	0	0
4.01003	0	0	0	0	1.18908e-262	0	0	0			4.01003	0	0	0	0	5.55646e-241	0	0	0
4.21053	0	0	0	0	1.05046e-256	0	0	0			4.21053	0	0	0	0	2.7374e-235	1.2846e-320	0	0
4.41103	0	0	0	0	7.91945e-251	1.62196317e-316	0	0			4.41103	0	0	0	0	1.15088e-229	4.9383218994e-314	0	0
4.61153	0	0	0	0	5.09418e-245	5.6843212942553e-310	0	0			4.61153	0	0	0	0	4.12841e-224	1.64211e-307	0	0
4.81203	0	0	0	0	2.79538e-239	1.69943e-303	0	0			4.81203	0	0	0	0	1.26335e-218	4.6581e-301	0	0
5.01253	0	0	0	0	1.30835e-233	4.33357e-297	0	0			5.01253	0	0	0	0	3.29747e-213	1.12703e-294	0	0
5.21303	0	0	0	0	5.22238e-228	9.42427e-291	0	0			5.21303	0	0	0	0	7.34003e-208	2.32552e-288	0	0
5.41353	0	0	0	0	1.77754e-222	1.74766e-284	0	0			5.41353	0	0	0	0	1.39323e-202	4.09179e-282	0	0
5.61404	0	0	0	0	5.15858e-217	2.76329e-278	0	0			5.61404	0	0	0	0	2.2548e-197	6.13856e-276	0	0
5.81454	0	0	0	0	1.27632e-211	3.72491e-272	0	0			5.81454	0	0	0	0	3.11108e-192	7.85124e-270	0	0
6.01504	0	0	0	0	2.69197e-206	4.2804e-266	0	0			6.01504	0	0	0	0	3.65928e-187	8.56034e-264	0	0
6.21554	0	0	0	0	4.83981e-201	4.19276e-260	0	0			6.21554	0	0	0	0	3.66882e-182	7.95592e-258	0	0
6.41604	0	0	0	0	7.41655e-196	3.50052e-254	0	0			6.41604	0	0	0	0	3.13526e-177	6.3024e-252	0	0
6.61654	0	0	0	0	9.68644e-191	2.49088e-248	0	0			6.61654	0	0	0	0	2.28355e-172	4.2551e-246	5.435e-321	0
6.81704	0	0	0	0	1.07818e-185	1.51056e-242	0	0			6.81704	0	0	0	0	1.41745e-167	2.44837e-240	2.1491508266e-314	0
7.01754	0	0	0	0	1.02272e-180	7.80659e-237	0	0			7.01754	0	0	0	0	7.49805e-163	1.20056e-234	7.28795e-308	0
7.21805	0	0	0	0	8.26684e-176	3.43798e-231	0	0			7.21805	0	0	0	0	3.37992e-158	5.01662e-229	2.10602e-301	0
7.41855	0	0	0	0	5.69407e-171	1.29017e-225	0	0			7.41855	0	0	0	0	1.29826e-153	1.78623e-223	5.18583e-295	0
7.61905	0	0	0	0	3.34186e-166	4.12543e-220	0	0			7.61905	0	0	0	0	4.24915e-149	5.4193e-218	1.08807e-288	0
7.81955	0	0	0	0	1.67116e-161	1.12398e-214	2.47e-321	0			7.81955	0	0	0	0	1.18497e-144	1.40093e-212	1.94518e-282	0
8.02005	0	0	0	0	7.1203e-157	2.60913e-209	1.0333480314e-314	0			8.02005	0	0	0	0	2.81552e-140	3.08558e-207	2.96287e-276	0
8.22055	0	0	0	0	2.58472e-152	5.16024e-204	3.53657e-308	0			8.22055	0	0	0	0	5.69965e-136	5.79021e-202	3.84503e-270	0
8.42105	0	0	0	0	7.99378e-148	8.69494e-199	1.03121e-301	9.9e-322			8.42105	0	0	0	0	9.83015e-132	9.25709e-197	4.2512e-264	0
8.62155	0	0	0	0	2.10621e-143	1.24817e-193	2.5617e-295	4.06790728e-315			8.62155	0	0	0	0	1.44438e-127	1.26085e-191	4.00435e-258	4.8232665e-317
8.82206	0	0	0	0	4.72769e-139	1.52644e-188	5.42145e-289	0			8.82206	0	0	0	0	1.80802e-123	1.46303e-186	3.21331e-252	1.75088259896956e-310
9.02256	0	0	0	0	9.04036e-135	1.59028e-183	9.77458e-283	4.09124e-302			9.02256	0	0	0	0	1.92803e-119	1.44621e-181	2.19665e-246	5.41452e-304
9.22306	0	0	0	0	1.47265e-130	1.41139e-178	1.50129e-276	1.02016e-295			9.22306	0	0	0	0	1.75147e-115	1.21784e-176	1.27923e-240	1.4264e-297
9.42356	0	0	0	0	2.04355e-126	1.06706e-173	1.96431e-270	2.16698e-289			9.42356	0	0	0	0	1.35538e-111	8.73605e-172	6.34609e-235	3.20106e-291
9.62406	0	0	0	9.9e-322	2.41563e-122	6.87217e-169	2.18939e-264	3.92103e-283			9.62406	0	0	0	0	8.93467e-108	5.33829e-167	2.68179e-229	6.11935e-285
9.82456	0	0	0	3.149640825e-315	2.43237e-118	3.77007e-164	2.07872e-258	6.04363e-277			9.82456	0	0	0	9.9e-322	5.01706e-104	2.7787e-162	9.65372e-224	9.96483e-279
10.0251	0	0	0	0	2.08629e-114	1.76178e-159	1.68121e-252	7.93489e-271			10.0251	0	0	0	3.81189531e-315	2.39975e-100	1.23204e-157	2.96012e-218	1.38223e-272
10.2256	0	0	0	3.19205e-302	1.52425e-110	7.01278e-155	1.15822e-246	8.87405e-265			10.2256	0	0	0	0	9.77733e-97	4.65317e-153	7.73149e-213	1.63315e-266
10.4261	0	0	0	7.98866e-296	9.4857e-107	2.37772e-150	6.79677e-241	8.45344e-259			10.4261	0	0	0	3.91611e-302	3.39317e-93	1.49693e-148	1.72008e-207	1.64364e-260
10.6266	0	0	0	1.70295e-289	5.02815e-103	6.86681e-146	3.3974e-235	6.85915e-253			10.6266	0	0	0	9.86741e-296	1.00303e-89	4.10186e-144	3.25955e-202	1.409e-254
10.8271	0	0	0	3.09208e-283	2.27021e-99	1.68915e-141	1.4465e-229	4.74052e-247			10.8271	0	0	0	2.11773e-289	2.52549e-86	9.57366e-140	5.26121e-197	1.0288e-248
11.0276	0	0	0	4.78202e-277	8.73046e-96	3.53912e-137	5.24581e-224	2.79058e-241			11.0276	0	0	0	3.87124e-283	5.4161e-83	1.90322e-135	7.23314e-192	6.39834e-243
11.2281	0	0	0	6.29913e-271	2.85968e-92	6.31583e-133	1.62041e-218	1.39917e-235			11.2281	0	0	0	6.02753e-277	9.8932e-80	3.2226e-131	8.46985e-187	3.38931e-237
11.4286	0	0	0	7.06727e-265	7.97812e-89	9.59992e-129	4.26332e-213	5.97517e-230			11.4286	0	0	0	7.99339e-271	1.53918e-76	4.64758e-127	8.44748e-182	1.52917e-231
11.6291	0	0	0	6.75337e-259	1.89576e-85	1.2428e-124	9.55387e-208	2.17334e-224			11.6291	0	0	0	9.02861e-265	2.03957e-73	5.70881e-123	7.1759e-177	5.87625e-226
11.8296	0	0	0	5.49646e-253	3.83672e-82	1.37035e-120	1.82354e-202	6.73282e-219			11.8296	0	0	0	8.68569e-259	2.30188e-70	5.97252e-119	5.19182e-172	1.92326e-220
12.0301	0	0	0	3.81008e-247	6.61344e-79	1.28691e-116	2.9645e-197	1.77646e-213			12.0301	0	0	0	7.11668e-253	2.21266e-67	5.32179e-115	3.19927e-167	5.36121e-215
12.2306	0	0	0	2.24942e-241	9.70915e-76	1.02932e-112	4.10472e-192	3.99209e-208			12.2306	0	0	0	4.96634e-247	1.81148e-64	4.03872e-111	1.67906e-162	1.27284e-209
12.4311	0	0	0	1.13107e-235	1.214e-72	7.01186e-109	4.8407e-187	7.64055e-203			12.4311	0	0	0	2.95173e-241	1.26308e-61	2.61042e-107	7.50524e-158	2.57374e-204
12.6316	0	0	0	4.84375e-230	1.29281e-69	4.06812e-105	4.86209e-182	1.24545e-197			12.6316	0	0	0	1.49415e-235	7.50078e-59	1.43699e-103	2.85719e-153	4.43235e-199
12.8321	0	0	0	1.76665e-224	1.17254e-66	2.01014e-101	4.15934e-177	1.72903e-192			12.8321	0	0	0	6.4415e-230	3.79363e-56	6.73706e-100	9.26375e-149	6.50094e-194
13.0326	0	0	0	5.48766e-219	9.05725e-64	8.45923e-98	3.03047e-172	2.04431e-187			13.0326	0	0	0	2.36511e-224	1.63408e-53	2.69003e-96	2.55803e-144	8.12061e-189
13.2331	0	0	0	1.45175e-213	5.95849e-61	3.03181e-94	1.88052e-167	2.05854e-182			13.2331	0	0	0	7.39575e-219	5.9946e-51	9.1477e-93	6.01575e-140	8.63909e-184
13.4336	0	0	0	3.27085e-208	3.33846e-58	9.25414e-91	9.93855e-163	1.76537e-177			13.4336	0	0	0	1.96961e-213	1.87288e-48	2.64929e-89	1.20487e-135	7.82728e-179
13.6341	0	0	0	6.27611e-203	1.59303e-55	2.40565e-87	4.47348e-158	1.28936e-172			13.6341	0	0	0	4.46723e-208	4.98334e-46	6.53445e-86	2.05518e-131	6.0397e-174
13.8346	0	0	0	1.0256e-197	6.47394e-53	5.32581e-84	1.71492e-153	8.01991e-168			13.8346	0	0	0	8.62893e-203	1.12925e-43	1.37261e-82	2.9855e-127	3.96897e-169
14.0351	0	0	0	1.42732e-192	2.24068e-50	1.00414e-80	5.59903e-149	4.24835e-163			14.0351	0	0	0	1.41949e-197	2.17928e-41	2.45549e-79	3.69352e-123	2.22124e-164
14.2356	0	0	0	1.69168e-187	6.60474e-48	1.61234e-77	1.55688e-144	1.91657e-158			14.2356	0	9.9e-322	0	1.98867e-192	3.58171e-39	3.74096e-76	3.89149e-119	1.05868e-159
14.4361	0	0	0	1.70751e-182	1.65805e-45	2.20479e-74	3.68693e-140	7.36338e-154			14.4361	0	3.48587473e-315	0	2.37271e-187	5.01323e-37	4.85377e-73	3.49175e-115	4.2972e-155
14.6366	0	0	0	1.46777e-177	3.54494e-43	2.5676e-71	7.43608e-136	2.40924e-149			14.6366	0	0	1.6749e-319	2.41089e-182	5.97576e-35	5.36318e-70	2.66819e-111	1.48544e-150
14.8371	0	0	0	1.07448e-172	6.45487e-41	2.54644e-68	1.27729e-131	6.71315e-145			14.8371	0	3.60115e-302	6.479743726e-313	2.08621e-177	6.06616e-33	5.04675e-67	1.73635e-107	4.37289e-146
15.0376	0	0	0	6.69854e-168	1.00101e-38	2.15071e-65	1.86854e-127	1.59301e-140			15.0376	0	9.09646e-296	2.13445e-306	1.5374e-172	5.24418e-31	4.04431e-64	9.62277e-104	1.09629e-141
15.2381	0	0	0	3.55635e-163	1.3221e-36	1.54694e-62	2.32798e-123	3.21921e-136			15.2381	0	1.95679e-289	5.98763e-300	9.64844e-168	3.86086e-29	2.76006e-61	4.54156e-100	2.34059e-137
15.4386	0	0	0	1.60793e-158	1.48722e-34	9.47551e-60	2.47013e-119	5.54015e-132			15.4386	0	3.58473e-283	1.43042e-293	5.15669e-163	2.42063e-27	1.6041e-58	1.82536e-96	4.25563e-133
15.6391	0	0	2.0624721e-316	6.19113e-154	1.42486e-32	4.94276e-57	2.23216e-115	8.11952e-128			15.6391	0	5.5925e-277	2.91011e-287	2.34707e-158	1.29244e-25	7.93929e-56	6.24785e-93	6.5893e-129
15.8396	0	0	7.3437660279413e-310	2.03005e-149	1.1627e-30	2.1957e-54	1.71789e-111	1.01339e-123			15.8396	0	7.43003e-271	5.04186e-281	9.09749e-154	5.87664e-24	3.34632e-53	1.82116e-89	8.68862e-125
16.0401	0	0	2.22681e-303	5.66861e-145	8.0811e-29	8.30633e-52	1.12597e-107	1.07709e-119			16.0401	0	8.40639e-265	7.43886e-275	3.003e-149	2.27552e-22	1.20112e-50	4.52062e-86	9.75653e-121
16.2406	0	0	5.75018e-297	1.34797e-140	4.78408e-27	2.67595e-49	6.28523e-104	9.74907e-116			16.2406	0	8.09953e-259	9.3466e-269	8.44163e-145	7.5035e-21	3.67147e-48	9.55611e-83	9.32981e-117
16.4411	0	0	1.26447e-290	2.72968e-136	2.4125e-25	7.34135e-47	2.98799e-100	7.51456e-112			16.4411	0	6.6457e-253	1.00007e-262	2.02084e-140	2.10706e-19	9.557e-46	1.72026e-79	7.59766e-113
16.6416	0	0	2.36792e-284	4.70732e-132	1.03634e-23	1.71516e-44	1.20977e-96	4.93257e-108			16.6416	0	4.64355e-247	9.1125e-257	4.11979e-136	5.03872e-18	2.11852e-43	2.63716e-76	5.26885e-109
16.8421	0	0	3.77618e-278	6.91294e-128	3.7925e-22	3.41239e-42	4.17145e-93	2.75721e-104			16.8421	0	2.76304e-241	7.07084e-251	7.15239e-132	1.0261e-16	3.99918e-41	3.44275e-73	3.11157e-105
17.0426	0	0	5.1282e-272	8.64524e-124	1.18243e-20	5.78148e-40	1.225e-89	1.31248e-100			17.0426	0	1.40007e-235	4.6723e-245	1.05745e-127	1.77945e-15	6.42887e-39	3.82736e-70	1.56483e-101
17.2431	0	0	5.93064e-266	9.20695e-120	3.14113e-19	8.34149e-38	3.06376e-86	5.32032e-97			17.2431	0	6.04138e-230	2.62914e-239	1.33139e-123	2.62788e-14	8.80081e-37	3.62342e-67	6.70165e-98
17.4436	0	0	5.84065e-260	8.34982e-116	7.11069e-18	1.02488e-35	6.52586e-83	1.83657e-93			17.4436	0	2.21996e-224	1.25985e-233	1.42751e-119	3.30483e-13	1.02597e-34	2.92119e-64	2.44409e-94
17.6441	0	0	4.89829e-254	6.44853e-112	1.37186e-16	1.07231e-33	1.18383e-79	5.39881e-90			17.6441	0	6.94667e-219	5.14101e-228	1.30343e-115	3.53926e-12	1.01851e-32	2.00551e-61	7.59058e-91
17.8446	0	0	3.49823e-248	4.24096e-108	2.25605e-15	9.5541e-32	1.82899e-76	1.35148e-86			17.8446	1.48714e-319	1.85109e-213	1.78647e-222	1.01351e-111	3.22773e-11	8.61031e-31	1.17249e-58	2.00749e-87
18.0451	0	0	2.12751e-242	2.37512e-104	3.16313e-14	7.249e-30	2.40661e-73	2.88097e-83			18.0451	5.76285841655e-313	4.20047e-208	5.28644e-217	6.7112e-108	2.50669e-10	6.19855e-29	5.83727e-56	4.52116e-84
18.2456	0	3.59729e-318	1.10183e-236	1.13273e-100	3.78194e-13	4.68365e-28	2.69695e-70	5.22982e-80			18.2456	1.90179e-306	8.11682e-203	1.33213e-211	3.78447e-104	1.65777e-09	3.79997e-27	2.47474e-53	8.67091e-81
18.4461	0	1.337119897668e-311	4.85931e-231	4.60026e-97	3.85711e-12	2.57696e-26	2.57405e-67	8.08446e-77			18.4461	5.34449e-300	1.33564e-197	2.85857e-206	1.81737e-100	9.33607e-09	1.98374e-25	8.93444e-51	1.41611e-77
18.6466	0	4.23247e-305	1.82495e-225	1.59094e-93	3.35662e-11	1.20739e-24	2.09238e-64	1.06422e-73			18.6466	1.27898e-293	1.87159e-192	5.22356e-201	7.43216e-97	4.47738e-08	8.81875e-24	2.74675e-48	1.96944e-74
18.8471	0	1.14086e-298	5.8364e-220	4.68534e-90	2.49347e-10	4.81728e-23	1.44859e-61	1.19296e-70			18.8471	2.60637e-287	2.23329e-187	8.12826e-196	2.58834e-93	1.82856e-07	3.33843e-22	7.19096e-46	2.3324e-71
19.0476	0	2.61869e-292	1.58947e-214	1.17501e-86	1.58186e-09	1.63671e-21	8.54156e-59	1.13876e-67			19.0476	4.52294e-281	2.26931e-182	1.07707e-190	7.6765e-90	6.35965e-07	1.0762e-20	1.60312e-43	2.35222e-68
19.2481	0	5.11857e-286	3.68617e-209	2.5093e-83	8.57491e-09	4.73538e-20	4.28962e-56	9.25662e-65			19.2481	6.68373e-275	1.9636e-177	1.21534e-185	1.93884e-86	1.8838e-06	2.95429e-19	3.0434e-41	2.02006e-65
19.4486	0	8.51968e-280	7.27965e-204	4.56327e-80	3.97438e-08	1.16669e-18	1.83483e-53	6.40742e-62			19.4486	8.41062e-269	1.44685e-172	1.1678e-180	4.17024e-83	4.75343e-06	6.90599e-18	4.91998e-39	1.47728e-62
19.6491	0	1.20756e-273	1.22422e-198	7.06659e-77	1.57626e-07	2.44776e-17	6.68454e-51	3.7768e-59			19.6491	9.01254e-263	9.07832e-168	9.55532e-176	7.6387e-80	1.02234e-05	1.3747e-16	6.77296e-37	9.19966e-60
19.8496	0	1.45748e-267	1.75315e-193	9.31864e-74	5.35457e-07	4.37321e-16	2.07421e-48	1.89572e-56			19.8496	8.22386e-257	4.85061e-163	6.65784e-171	1.19158e-76	1.87673e-05	2.33024e-15	7.93968e-35	4.87854e-57
20.0501	0	1.49798e-261	2.13791e-188	1.04642e-70	1.55993e-06	6.65359e-15	5.48209e-46	8.10278e-54			20.0501	6.39018e-251	2.20697e-158	3.95029e-166	1.58296e-73	2.95084e-05	3.36358e-14	7.92568e-33	2.20301e-54
20.2506	0	1.31105e-255	2.22009e-183	1.00061e-67	3.90403e-06	8.62069e-14	1.23412e-43	2.94918e-51			20.2506	4.22822e-245	8.55072e-154	1.99587e-161	1.79089e-70	4.0085e-05	4.13438e-13	6.73718e-31	8.47135e-52
20.4511	9.2884e-320	9.77092e-250	1.96319e-178	8.14758e-65	8.41503e-06	9.51199e-13	2.36645e-41	9.14059e-49			20.4511	2.38237e-239	2.82109e-149	8.58705e-157	1.72552e-67	4.80212e-05	4.32739e-12	4.87673e-29	2.77392e-49
20.6516	3.58244817017e-313	6.20096e-244	1.47831e-173	5.64937e-62	1.56851e-05	8.93852e-12	3.86519e-39	2.41242e-46			20.6516	1.14305e-233	7.92567e-145	3.14601e-152	1.41589e-64	5.30302e-05	3.85698e-11	3.00598e-27	7.7347e-47
20.8521	1.17844e-306	3.3511e-238	9.47927e-169	3.33562e-59	2.54568e-05	7.15418e-11	5.37763e-37	5.42173e-44			20.8521	4.67012e-228	1.8961e-140	9.81481e-148	9.89461e-62	5.82047e-05	2.92735e-10	1.5778e-25	1.83653e-44
21.0526	3.30093e-300	1.54213e-232	5.176e-164	1.6771e-56	3.64193e-05	4.87766e-10	6.37336e-35	1.03759e-41			21.0526	1.62478e-222	3.86269e-136	2.6074e-143	5.88893e-59	6.8553e-05	1.89194e-09	7.05222e-24	3.71329e-42
21.2531	7.87353e-294	6.04306e-227	2.4067e-159	7.18029e-54	4.69469e-05	2.83344e-09	6.43452e-33	1.6909e-39			21.2531	4.81355e-217	6.70073e-132	5.89844e-139	2.98502e-56	8.79249e-05	1.04123e-08	2.68416e-22	6.39331e-40
21.4536	1.59921e-287	2.01649e-221	9.52923e-155	2.61776e-51	5.65767e-05	1.40287e-08	5.53412e-31	2.34646e-37			21.4536	1.21433e-211	9.89822e-128	1.13624e-134	1.28866e-53	0.000117245	4.87978e-08	8.6997e-21	9.37339e-38
21.6541	2.76595e-281	5.72977e-216	3.21294e-150	8.12679e-49	6.71326e-05	5.92344e-08	4.05493e-29	2.77275e-35			21.6541	2.60863e-206	1.24507e-123	1.86382e-130	4.73824e-51	0.000155588	1.94748e-07	2.40112e-19	1.17024e-35
21.8546	4.07365e-275	1.38637e-210	9.22474e-146	2.14837e-46	8.24635e-05	2.13494e-07	2.53127e-27	2.79003e-33			21.8546	4.77188e-201	1.33362e-119	2.6034e-126	1.48386e-48	0.000202354	6.61903e-07	5.64343e-18	1.2441e-33
22.0551	5.10887e-269	2.85643e-205	2.25535e-141	4.83616e-44	0.000106967	6.57824e-07	1.34629e-25	2.39061e-31			22.0551	7.43304e-196	1.21639e-115	3.09655e-122	3.95797e-46	0.000257937	1.9161e-06	1.12954e-16	1.12628e-31
22.2556	5.45589e-263	5.01148e-200	4.69552e-137	9.27027e-42	0.000144188	1.73707e-06	6.10106e-24	1.74424e-29			22.2556	9.85925e-191	9.44739e-112	3.13628e-118	8.99225e-44	0.000323111	4.72587e-06	1.9253e-15	8.68249e-30
22.4561	4.96141e-257	7.48702e-195	8.32454e-133	1.51315e-39	0.000196638	3.94661e-06	2.35597e-22	1.08369e-27			22.4561	1.11358e-185	6.24814e-108	2.7049e-114	1.74017e-41	0.000399686	9.93795e-06	2.79482e-14	5.69971e-28
22.6566	3.84188e-251	9.52468e-190	1.25674e-128	2.10316e-37	0.000266754	7.76295e-06	7.75292e-21	5.73328e-26			22.6566	1.07101e-180	3.51875e-104	1.98649e-110	2.8685e-39	0.000492853	1.78484e-05	3.45535e-13	3.18622e-26
22.8571	2.53327e-245	1.03179e-184	1.61563e-124	2.4892e-35	0.000357855	1.33451e-05	2.17435e-19	2.58285e-24			22.8571	8.7714e-176	1.68742e-100	1.24228e-106	4.02783e-37	0.000611971	2.74876e-05	3.63877e-12	1.51677e-24
23.0576	1.42238e-239	9.5176e-180	1.76866e-120	2.50868e-33	0.00047407	2.03221e-05	5.19768e-18	9.90813e-23			23.0576	6.11702e-171	6.89061e-97	6.61535e-103	4.8179e-35	0.00076735	3.66521e-05	3.26434e-11	6.14876e-23
23.2581	6.8006e-234	7.47587e-175	1.64877e-116	2.15292e-31	0.000619251	2.79068e-05	1.05914e-16	3.23655e-21			23.2581	3.63252e-166	2.396e-93	2.99973e-99	4.90941e-33	0.000964773	4.32942e-05	2.49517e-10	2.12272e-21
23.4586	2.76869e-228	5.00026e-170	1.30884e-112	1.57328e-29	0.000795871	3.53042e-05	1.84003e-15	9.0026e-20			23.4586	1.83684e-161	7.09438e-90	1.15827e-95	4.26193e-31	0.00120141	4.76725e-05	1.62551e-09	6.2409e-20
23.6591	9.59839e-223	2.84786e-165	8.84759e-109	9.78997e-28	0.00100513	4.21546e-05	2.7258e-14	2.13231e-18			23.6591	7.9092e-157	1.7887e-86	3.8083e-92	3.15215e-29	0.00146527	5.36648e-05	9.02895e-09	1.56268e-18
23.8596	2.83346e-217	1.38115e-160	5.09304e-105	5.18742e-26	0.00124874	4.89118e-05	3.44384e-13	4.30059e-17			23.8596	2.89993e-152	3.84021e-83	1.06623e-88	1.98635e-27	0.00173935	6.82518e-05	4.27858e-08	3.33264e-17
24.0602	7.12248e-212	5.70371e-156	2.49657e-101	2.34054e-24	0.00153166	5.72649e-05	3.71166e-12	7.38585e-16			24.0602	9.05396e-148	7.02049e-80	2.54194e-85	1.06653e-25	0.00201048	9.97619e-05	1.73118e-07	6.05393e-16
24.2607	1.52454e-206	2.00571e-151	1.04214e-97	8.99239e-23	0.00186414	7.03925e-05	3.41339e-11	1.08011e-14			24.2607	2.40704e-143	1.09288e-76	5.1603e-82	4.87965e-24	0.00227924	0.000155922	5.98798e-07	9.36844e-15
24.4612	2.7787e-201	6.00583e-147	3.70448e-94	2.9419e-21	0.00226174	9.24444e-05	2.67939e-10	1.34502e-13			24.4612	5.44906e-139	1.44869e-73	8.92031e-79	1.90252e-22	0.0025626	0.000241818	1.77355e-06	1.23523e-13
24.6617	4.31258e-196	1.53134e-142	1.12137e-90	8.19547e-20	0.00274324	0.000127271	1.79591e-09	1.42621e-12			24.6617	1.0504e-134	1.63519e-70	1.31305e-75	6.32153e-21	0.00288517	0.000357686	4.5085e-06	1.38794e-12
24.8622	5.69935e-191	3.32477e-138	2.89063e-87	1.94407e-18	0.00332699	0.000177629	1.02835e-08	1.28774e-11			24.8622	1.72416e-130	1.57165e-67	1.64579e-72	1.79021e-19	0.00326589	0.000497927	9.86721e-06	1.32944e-11
25.0627	6.41366e-186	6.14674e-134	6.34542e-84	3.92685e-17	0.00402698	0.000245887	5.0335e-08	9.9008e-11			25.0627	2.40988e-126	1.28628e-64	1.75657e-69	4.32121e-18	0.00371319	0.000653438	1.86681e-05	1.08597e-10
25.2632	6.1458e-181	9.67654e-130	1.1862e-80	6.7541e-16	0.00484882	0.000335257	2.10774e-07	6.48193e-10			25.2632	2.86817e-122	8.9641e-62	1.59644e-66	8.89131e-17	0.00423203	0.000817135	3.06933e-05	7.56951e-10
25.4637	5.01467e-176	1.29714e-125	1.88836e-77	9.89196e-15	0.00578708	0.000449468	7.5586e-07	3.61356e-09			25.4637	2.90673e-118	5.31949e-59	1.23547e-63	1.55964e-15	0.00483146	0.00098926	4.41668e-05	4.50555e-09
25.6642	3.48415e-171	1.48062e-121	2.56004e-74	1.23364e-13	0.0068273	0.00059102	2.32479e-06	1.7154e-08			25.6642	2.5084e-114	2.68796e-56	8.14158e-61	2.33248e-14	0.00552021	0.00117824	5.62322e-05	2.29251e-08
25.8647	2.06131e-166	1.43911e-117	2.95561e-71	1.31004e-12	0.0079556	0.000761256	6.14547e-06	6.93442e-08			25.8647	1.84323e-110	1.15656e-53	4.56859e-58	2.97437e-13	0.00629354	0.00139559	6.46927e-05	9.98528e-08
26.0652	1.03843e-161	1.19105e-113	2.90597e-68	1.1846e-11	0.00917151	0.000964376	1.4005e-05	2.38723e-07			26.0652	1.15333e-106	4.23743e-51	2.18299e-55	3.23442e-12	0.00712825	0.00164813	7.04536e-05	3.72985e-07
26.2657	4.45456e-157	8.39383e-110	2.43323e-65	9.12113e-11	0.0104932	0.0012121	2.76394e-05	6.9997e-07			26.2657	6.1449e-103	1.32199e-48	8.88222e-53	2.99964e-11	0.00799657	0.00193426	7.94193e-05	1.19764e-06
26.4662	1.62712e-152	5.03707e-106	1.73512e-62	5.98019e-10	0.0119492	0.00152283	4.75596e-05	1.74865e-06			26.4662	2.78784e-99	3.51189e-46	3.07745e-50	2.37279e-10	0.00888871	0.00224931	0.000102246	3.31546e-06
26.6667	5.06086e-148	2.57386e-102	1.05375e-59	3.33866e-09	0.0135645	0.00191429	7.20791e-05	3.72458e-06			26.6667	1.07698e-95	7.94409e-44	9.07953e-48	1.60109e-09	0.009821	0.00259725	0.000150703	7.94068e-06
26.8672	1.34035e-143	1.1199e-98	5.45017e-57	1.58716e-08	0.0153518	0.00239673	9.76805e-05	6.7748e-06			26.8672	3.54274e-92	1.53016e-41	2.28108e-45	9.21694e-09	0.010818	0.00299838	0.000231285	1.65183e-05
27.0677	3.02273e-139	4.14921e-95	2.40081e-54	6.42487e-08	0.0173061	0.00297434	0.000121039	1.0561e-05			27.0677	9.92335e-89	2.50967e-39	4.88007e-43	4.52709e-08	0.0118833	0.003485	0.000339725	2.99645e-05
27.2682	5.80455e-135	1.30899e-91	9.00716e-52	2.21469e-07	0.0193957	0.00365423	0.000141613	1.42193e-05			27.2682	2.36682e-85	3.50497e-37	8.89046e-41	1.89741e-07	0.012984	0.00408642	0.000461314	4.75715e-05
27.4687	9.49131e-131	3.51639e-88	2.87812e-49	6.50118e-07	0.02155	0.00445327	0.000163263	1.68087e-05			27.4687	4.80685e-82	4.16812e-35	1.37924e-38	6.78672e-07	0.0140619	0.00481331	0.00057851	6.62747e-05
27.6692	1.32151e-126	8.04347e-85	7.83308e-47	1.62543e-06	0.0236625	0.00539379	0.000194196	1.80059e-05			27.6692	8.31273e-79	4.22068e-33	1.82214e-36	2.07187e-06	0.0150615	0.00565247	0.000681296	8.11361e-05
27.8697	1.56676e-122	1.56667e-81	1.8158e-44	3.4626e-06	0.0256213	0.0064903	0.000245357	1.83934e-05			27.8697	1.22409e-75	3.63926e-31	2.05002e-34	5.39915e-06	0.0159558	0.00657782	0.000773109	8.73209e-05
28.0702	1.58169e-118	2.59835e-78	3.58532e-42	6.29103e-06	0.0273551	0.0077416	0.000327586	1.89739e-05			28.0702	1.53487e-72	2.67196e-29	1.96416e-32	1.20121e-05	0.016755	0.00757267	0.000869213	8.27212e-05
28.2707	1.35964e-114	3.66948e-75	6.03012e-40	9.7725e-06	0.02886	0.00913994	0.000448567	2.03671e-05			28.2707	1.63877e-69	1.67044e-27	1.60271e-30	2.28231e-05	0.0174918	0.00864518	0.000990554	6.95524e-05
28.4712	9.95214e-111	4.41263e-72	8.63923e-38	1.30623e-05	0.0301833	0.0106905	0.000611705	2.25055e-05			28.4712	1.48988e-66	8.89244e-26	1.1138e-28	3.70588e-05	0.0181931	0.00981997	0.00115798	5.3649e-05
28.6717	6.20288e-107	4.51831e-69	1.05437e-35	1.52654e-05	0.0313767	0.012422	0.000818306	2.50644e-05			28.6717	1.15337e-63	4.03084e-24	6.59252e-27	5.15136e-05	0.0188558	0.011111	0.00138885	4.17859e-05
28.8722	3.29197e-103	3.93949e-66	1.09621e-33	1.61942e-05	0.0324552	0.0143802	0.00107107	2.80842e-05			28.8722	7.60287e-61	1.55581e-22	3.32367e-25	6.15878e-05	0.019446	0.0125043	0.00169506	3.88266e-05
29.0727	1.48766e-99	2.92475e-63	9.70948e-32	1.67778e-05	0.0333964	0.0166103	0.00137498	3.2183e-05			29.0727	4.26749e-58	5.11329e-21	1.42737e-23	6.41366e-05	0.0199185	0.0139726	0.00208171	4.64927e-05
29.2732	5.72451e-96	1.84894e-60	7.32694e-30	1.86155e-05	0.0341711	0.0191374	0.00173502	3.82995e-05			29.2732	2.03965e-55	1.43097e-19	5.22215e-22	6.01339e-05	0.0202382	0.015503	0.00254676	6.42166e-05
29.4737	1.87567e-92	9.95269e-58	4.71078e-28	2.29088e-05	0.0347699	0.0219468	0.00215514	4.72954e-05			29.4737	8.30097e-53	3.40992e-18	1.62781e-20	5.47169e-05	0.0203884	0.0171036	0.00308204	9.10695e-05
29.6742	5.23311e-89	4.56187e-55	2.58067e-26	2.96119e-05	0.0351996	0.0249728	0.00264209	5.97594e-05			29.6742	2.87667e-50	6.91899e-17	4.32379e-19	5.42952e-05	0.0203646	0.0187749	0.00367579	0.000127073
29.8747	1.24322e-85	1.78045e-52	1.20466e-24	3.74967e-05	0.0354611	0.0281113	0.00321019	7.61852e-05			29.8747	8.48875e-48	1.19543e-15	9.78834e-18	6.29392e-05	0.0201673	0.0204811	0.0043175	0.0001727
30.0752	2.51491e-82	5.91698e-50	4.792e-23	4.51317e-05	0.0355367	0.031251	0.00388024	9.73838e-05			30.0752	2.13299e-45	1.7587e-14	1.88901e-16	8.05953e-05	0.0198042	0.0221516	0.00500496	0.000227015
30.2757	4.33192e-79	1.67438e-47	1.6245e-21	5.21436e-05	0.0354043	0.0342992	0.00467148	0.000124685			30.2757	4.56384e-43	2.20313e-13	3.10861e-15	0.000103874	0.0192956	0.0237123	0.00575034	0.000286518
30.4762	6.35365e-76	4.03451e-45	4.69361e-20	5.99385e-05	0.0350589	0.0371897	0.0055944	0.000159509			30.4762	8.31512e-41	2.35003e-12	4.36368e-14	0.000128341	0.0186772	0.0251233	0.00657962	0.000346409
30.6767	7.93509e-73	8.27772e-43	1.15588e-18	7.1317e-05	0.0345172	0.039889	0.0066528	0.000202287			30.6767	1.29006e-38	2.13447e-11	5.22743e-13	0.000150725	0.0179929	0.0264037	0.00752457	0.00040358
30.8772	8.43851e-70	1.44615e-40	2.42648e-17	8.90247e-05	0.0337982	0.0424132	0.00785516	0.000251233			30.8772	1.70433e-36	1.65078e-10	5.34698e-12	0.000170026	0.0172803	0.027629	0.00861189	0.000458706
31.0777	7.64127e-67	2.1513e-38	4.34252e-16	0.000114031	0.0328995	0.0448363	0.00922535	0.000302121			31.0777	1.9174e-34	1.0871e-09	4.67314e-11	0.00018745	0.0165586	0.0288929	0.00985472	0.000515816
31.2782	5.89185e-64	2.72501e-36	6.62611e-15	0.00014472	0.0317959	0.0472619	0.0108015	0.000350184			31.2782	1.83692e-32	6.09582e-09	3.49264e-10	0.000205899	0.0158284	0.0302436	0.011248	0.00058034
31.4787	3.86834e-61	2.93914e-34	8.62154e-14	0.000177703	0.0304655	0.0497636	0.0126212	0.000393557			31.4787	1.49865e-30	2.91056e-08	2.23459e-09	0.000229671	0.015082	0.031638	0.01277	0.000657346
31.6792	2.16265e-58	2.69932e-32	9.5673e-13	0.000209715	0.028924	0.0523361	0.0147066	0.000435217			31.6792	1.04124e-28	1.18333e-07	1.22544e-08	0.000264072	0.014315	0.0329488	0.0143928	0.000750045
31.8797	1.02953e-55	2.11092e-30	9.05643e-12	0.000239096	0.0272378	0.0548859	0.0170626	0.000480915			31.8797	6.16115e-27	4.0965e-07	5.76914e-08	0.000314103	0.0135291	0.0340222	0.0161002	0.000857907
32.0802	4.17331e-53	1.40563e-28	7.31472e-11	0.000265658	0.0255023	0.0572617	0.0196912	0.000534636			32.0802	3.10494e-25	1.20755e-06	2.33601e-07	0.000382526	0.0127281	0.0347492	0.0178964	0.000975532
32.2807	1.44051e-50	7.96998e-27	5.04261e-10	0.000289357	0.0238003	0.0593003	0.022606	0.000596195			32.2807	1.33276e-23	3.03096e-06	8.15389e-07	0.000469185	0.011916	0.035102	0.0197928	0.00109447
32.4812	4.23398e-48	3.84793e-25	2.96844e-09	0.000309589	0.0221731	0.06087	0.025833	0.000663485			32.4812	4.87292e-22	6.47813e-06	2.46008e-06	0.000572743	0.0111008	0.0351225	0.0217813	0.00120781
32.6817	1.0597e-45	1.58192e-23	1.49312e-08	0.000326559	0.0206217	0.0618979	0.0293942	0.000737357			32.6817	1.51778e-20	1.17908e-05	6.4359e-06	0.000692831	0.0103007	0.0348795	0.0238276	0.00131449
32.8822	2.25849e-43	5.53774e-22	6.42335e-08	0.000343835	0.0191308	0.0623779	0.0332842	0.00082519			32.8822	4.02779e-19	1.82791e-05	1.46544e-05	0.000829327	0.00954344	0.0344363	0.0259022	0.00142146
33.0827	4.09887e-41	1.65072e-20	2.36658e-07	0.000369185	0.0176925	0.0623651	0.0374511	0.000941016			33.0827	9.10809e-18	2.41557e-05	2.91702e-05	0.00097925	0.00885736	0.0338463	0.028019	0.00154455
33.2832	6.33471e-39	4.19001e-19	7.48272e-07	0.000411585	0.0163143	0.0619643	0.0417969	0.00110276			33.2832	1.7554e-16	2.72802e-05	5.10287e-05	0.00113647	0.00825645	0.0331625	0.0302348	0.00170903
33.4837	8.33709e-37	9.05657e-18	2.03665e-06	0.000475836	0.0150112	0.0613057	0.0462027	0.00132799			33.4837	2.88418e-15	2.65544e-05	7.89681e-05	0.00129727	0.00773303	0.0324353	0.0325976	0.00194731
33.6842	9.34412e-35	1.66699e-16	4.79432e-06	0.000559134	0.0137956	0.0605027	0.0505683	0.00162899			33.6842	4.04106e-14	2.28966e-05	0.000109063	0.00146638	0.00726315	0.0316958	0.0350886	0.0022898
33.8847	8.9189e-33	2.61301e-15	9.83058e-06	0.000652816	0.0126734	0.0596078	0.0548418	0.00200815			33.8847	4.83015e-13	1.89007e-05	0.000136168	0.00165437	0.00682091	0.030941	0.0376121	0.0027502
34.0852	7.2502e-31	3.4883e-14	1.77466e-05	0.000748059	0.0116471	0.0585993	0.0590222	0.00245581			34.0852	4.92744e-12	1.74099e-05	0.000156799	0.00186588	0.00639133	0.0301414	0.0400381	0.00331445
34.2857	5.01967e-29	3.96633e-13	2.86499e-05	0.000841144	0.0107181	0.0574105	0.0631418	0.00295354			34.2857	4.29263e-11	2.0113e-05	0.000171735	0.00209063	0.00597395	0.0292654	0.0422614	0.0039424
34.4862	2.96014e-27	3.84167e-12	4.22569e-05	0.000934855	0.00988657	0.055981	0.0672325	0.00348364			34.4862	3.1957e-10	2.71346e-05	0.000186455	0.00230975	0.00557629	0.0283046	0.0442298	0.00458277
34.6867	1.48694e-25	3.17022e-11	5.84406e-05	0.00103605	0.00914846	0.0542919	0.0712863	0.0040411			34.6867	2.03473e-09	3.77804e-05	0.000208787	0.00251576	0.00520381	0.0272787	0.045929	0.0051927
34.8872	6.36291e-24	2.22953e-10	7.7714e-05	0.00115154	0.00849379	0.0523673	0.0752278	0.00464091			34.8872	1.10907e-08	5.17561e-05	0.000244901	0.00272805	0.00485357	0.0262146	0.047349	0.00575303
35.0877	2.3198e-22	1.33678e-09	0.000100967	0.00128432	0.0079083	0.0502527	0.0789202	0.00531485			35.0877	5.18092e-08	6.97323e-05	0.000295704	0.00298626	0.00451453	0.0251208	0.0484657	0.00627569
35.2882	7.20674e-21	6.83738e-09	0.000128382	0.00143191	0.00737741	0.0479894	0.0822077	0.00609859			35.2882	2.07678e-07	9.25321e-05	0.000355551	0.003324	0.00417432	0.0239812	0.0492517	0.00680148
35.4887	1.90807e-19	2.98591e-08	0.000158473	0.00158805	0.00688878	0.0456066	0.0849705	0.00701709			35.4887	7.15338e-07	0.000119511	0.000414418	0.00374623	0.00383077	0.0227777	0.0497022	0.00738692
35.6892	4.30637e-18	1.11479e-07	0.000188511	0.00174764	0.00643253	0.0431361	0.0871629	0.00807667			35.6892	2.12044e-06	0.000147759	0.000463028	0.00423126	0.00350259	0.0215176	0.0498487	0.00808283
35.8897	8.28714e-17	3.56543e-07	0.000216516	0.00191199	0.00600317	0.0406307	0.088816	0.00926802			35.8897	5.41829e-06	0.000173276	0.000498053	0.00475289	0.00322793	0.0202372	0.0497463	0.00891441
36.0902	1.36025e-15	9.79927e-07	0.00024316	0.00209008	0.00560485	0.0381605	0.0899984	0.0105777			36.0902	1.19585e-05	0.000193519	0.000523819	0.00529696	0.00304529	0.0189772	0.0494453	0.00987292
36.2907	1.90515e-14	2.32579e-06	0.000271479	0.0022935	0.00525252	0.0357886	0.0907588	0.012			36.2907	2.28555e-05	0.000209441	0.00055034	0.00585751	0.0029678	0.0177559	0.0489705	0.0109224
36.4912	2.27803e-13	4.80397e-06	0.000304298	0.00252836	0.00496182	0.0335466	0.0910914	0.0135393			36.4912	3.79791e-05	0.000225559	0.000591467	0.00642461	0.00297209	0.016568	0.0483205	0.012017
36.6917	2.3269e-12	8.73946e-06	0.000341875	0.00279147	0.00473274	0.031433	0.0909564	0.0152019			36.6917	5.52485e-05	0.000247872	0.00066573	0.00698571	0.00301102	0.0154074	0.0474828	0.0131196
36.8922	2.032e-11	1.42526e-05	0.000382353	0.00307535	0.00454261	0.0294284	0.0903381	0.0169917			36.8922	7.12258e-05	0.000280564	0.000796485	0.00754132	0.00303846	0.0142884	0.0464559	0.014214
37.0927	1.5185e-10	2.13326e-05	0.000424894	0.00337837	0.00435667	0.0275126	0.0892832	0.0189159			37.0927	8.30821e-05	0.000323104	0.00100561	0.00811431	0.00302578	0.0132453	0.0452672	0.0153003
37.2932	9.72218e-10	3.00851e-05	0.000472496	0.00371045	0.00414802	0.0256731	0.08788	0.0209934			37.2932	9.04056e-05	0.000370017	0.00130064	0.00873783	0.00296336	0.0123134	0.0439751	0.016379
37.4937	5.34083e-09	4.08808e-05	0.000531523	0.00408919	0.00391139	0.0239071	0.0861916	0.0232441			37.4937	9.50096e-05	0.000414695	0.00166373	0.00943128	0.00285505	0.011508	0.0426468	0.0174375
37.6942	2.52194e-08	5.42076e-05	0.000608049	0.00453093	0.00366291	0.0222218	0.0842054	0.0256626			37.6942	9.89266e-05	0.000455263	0.00205247	0.0101885	0.00271503	0.0108156	0.0413186	0.01846
37.8947	1.0259e-07	7.04458e-05	0.000704098	0.00504572	0.00343062	0.0206298	0.0818426	0.0281992			37.8947	0.000103026	0.000497525	0.0024159	0.0109904	0.00256653	0.0102011	0.039966	0.019455
38.0952	3.605e-07	8.98983e-05	0.000816755	0.00563899	0.00324382	0.0191404	0.079028	0.0307645			38.0952	0.000108057	0.000551674	0.00271818	0.0118305	0.00243647	0.00962318	0.0385092	0.0204689
38.2957	1.09794e-06	0.000112891	0.000940162	0.00631554	0.00312413	0.0177588	0.0757672	0.0332501			38.2957	0.000116855	0.000625119	0.00295651	0.0127284	0.00234321	0.0090517	0.0368577	0.0215549
38.4962	2.90982e-06	0.000139444	0.00106817	0.00708061	0.00307642	0.0164962	0.0721747	0.0355537			38.4962	0.00013473	0.000717812	0.00316184	0.0137164	0.00228413	0.00847827	0.0349678	0.0227164
38.6967	6.74324e-06	0.000168739	0.00119637	0.00793777	0.00308197	0.0153786	0.0684302	0.037605			38.6967	0.000166791	0.000824324	0.0033813	0.0148126	0.00223483	0.00791726	0.032873	0.0238758
38.8972	1.37421e-05	0.000199435	0.00132442	0.00888498	0.00310141	0.0144361	0.064696	0.0393893			38.8972	0.000213916	0.000940615	0.00365205	0.0160051	0.00216435	0.00739311	0.0306671	0.0249036
39.0977	2.47901e-05	0.000231179	0.0014588	0.0099097	0.00309153	0.013673	0.061056	0.0409547			39.0977	0.000270629	0.00106851	0.00398249	0.0172573	0.00205551	0.00691944	0.0284544	0.0256895
39.2982	3.9878e-05	0.000265935	0.00161305	0.0109856	0.00302716	0.0130478	0.0575109	0.0423886			39.2982	0.000327258	0.00121252	0.0043524	0.0185242	0.00191381	0.00648565	0.0263046	0.0261989
39.4987	5.76554e-05	0.000307404	0.00180202	0.0120778	0.00291194	0.0124887	0.0540194	0.0437729			39.4987	0.000375666	0.00137178	0.00473104	0.0197628	0.00175963	0.00606382	0.0242432	0.0264797
39.6992	7.55184e-05	0.000358538	0.00203189	0.0131576	0.00277074	0.0119315	0.0505439	0.0451459			39.6992	0.000414313	0.00153679	0.00509986	0.0209358	0.001614	0.00563066	0.0222794	0.026624
39.8997	9.03066e-05	0.000419222	0.00229349	0.0142201	0.00263216	0.0113471	0.047074	0.0464952			39.8997	0.000448268	0.00169687	0.00546359	0.0220132	0.0014897	0.00518457	0.0204365	0.0267143
40.1003	9.93777e-05	0.000486463	0.00256606	0.0152874	0.00251525	0.0107361	0.0436257	0.0477789			40.1003	0.000484629	0.00185145	0.00584291	0.0229774	0.00139076	0.004744	0.0187492	0.0267844
40.3008	0.000101738	0.000557645	0.00283051	0.0163935	0.00242587	0.0101045	0.0402323	0.0489497			40.3008	0.000528345	0.0020115	0.00625701	0.0238254	0.00131598	0.00433183	0.0172286	0.0268124
40.5013	9.88688e-05	0.000634362	0.00308252	0.0175666	0.00235858	0.00944949	0.0369375	0.0499597			40.5013	0.000581908	0.00218747	0.00671206	0.0245675	0.00126168	0.00396075	0.0158409	0.0267459
40.7018	9.47629e-05	0.000722912	0.00333519	0.0188227	0.00229986	0.00876984	0.0337966	0.0507528			40.7018	0.000647051	0.00237574	0.00720519	0.0252212	0.00122204	0.00362947	0.0145275	0.0265428
40.9023	9.47336e-05	0.000829789	0.0036089	0.0201749	0.00223264	0.00808314	0.0308736	0.051264			40.9023	0.000724639	0.00255828	0.00773946	0.0258019	0.00118799	0.00332874	0.0132514	0.0261998
41.1028	0.000103285	0.000955446	0.0039171	0.0216413	0.00214293	0.00742856	0.0282233	0.0514362			41.1028	0.000812241	0.00271675	0.00833615	0.0263144	0.00114714	0.00305107	0.0120219	0.0257503
41.3033	0.000122185	0.00109187	0.00425924	0.0232401	0.00202577	0.00684878	0.0258624	0.0512393			41.3033	0.000902274	0.0028474	0.00903297	0.0267542	0.00108746	0.00279681	0.0108781	0.0252396
41.5038	0.000149975	0.00122654	0.00462517	0.0249767	0.00188656	0.00636635	0.023756	0.050679			41.5038	0.000983337	0.0029632	0.00986844	0.0271187	0.00100346	0.00257169	0.00985168	0.0246945
41.7043	0.000183233	0.00134992	0.00500419	0.0268362	0.00173728	0.00597299	0.0218393	0.0497923			41.7043	0.00104469	0.00308297	0.0108628	0.0274179	0.000900147	0.00237792	0.0089442	0.0241095
41.9048	0.000218903	0.00146117	0.0053901	0.0287882	0.00159138	0.00563767	0.0200582	0.0486359			41.9048	0.00108165	0.00321976	0.0120065	0.0276713	0.000790491	0.0022073	0.00813377	0.0234577
42.1053	0.000256367	0.00156908	0.0057797	0.0308008	0.00145991	0.00532483	0.0183966	0.0472711			42.1053	0.00109885	0.00337974	0.0132614	0.0278962	0.000687699	0.00204301	0.00739498	0.0227208
42.3058	0.000297836	0.00168852	0.00616988	0.0328554	0.00134942	0.00500939	0.0168678	0.0457514			42.3058	0.00110944	0.00357007	0.0145718	0.0280997	0.000598404	0.00186795	0.00671241	0.0219137
42.5063	0.000346601	0.00183412	0.00655825	0.0349518	0.00126066	0.00468099	0.0154836	0.044114			42.5063	0.00113018	0.00380396	0.0158839	0.0282811	0.000521332	0.00167276	0.00608106	0.0210796
42.7068	0.000404422	0.00201282	0.00694686	0.0371005	0.00118884	0.00434025	0.014229	0.0423824			42.7068	0.00117433	0.00409442	0.0171664	0.028436	0.000451018	0.0014597	0.00550027	0.020259
42.9073	0.000470189	0.00221842	0.00734386	0.0393063	0.00112663	0.00399433	0.0130644	0.0405793			42.9073	0.0012449	0.00443996	0.018422	0.0285527	0.000382964	0.00124248	0.00496848	0.0194628
43.1078	0.000540635	0.00243317	0.00775964	0.0415594	0.001068	0.0036543	0.0119489	0.0387442			43.1078	0.00133133	0.0048154	0.0196813	0.0285993	0.000316803	0.00104126	0.00448043	0.0186748
43.3083	0.000611911	0.00263746	0.00820014	0.0438388	0.00100989	0.00333157	0.0108673	0.0369382			43.3083	0.00141284	0.00517891	0.0209819	0.0285196	0.000255988	0.000873084	0.00402627	0.0178761
43.5088	0.000680471	0.00282022	0.00866306	0.0461165	0.00095012	0.00303265	0.00984123	0.0352255			43.5088	0.00146924	0.00549467	0.0223527	0.0282525	0.000204812	0.000742641	0.00359394	0.0170617
43.7093	0.000743225	0.00298096	0.00914017	0.0483484	0.000885051	0.00275683	0.00891622	0.0336426			43.7093	0.00149378	0.00575806	0.0238159	0.0277655	0.000165212	0.000640752	0.00317599	0.0162333
43.9098	0.000798262	0.00312377	0.00962358	0.050459	0.000810465	0.00249968	0.00813303	0.0321863			43.9098	0.00149908	0.00600577	0.0253992	0.027073	0.000135529	0.000552538	0.00277729	0.0153845
44.1103	0.0008467	0.00325284	0.0101126	0.052345	0.00072491	0.00225834	0.00750034	0.0308242			44.1103	0.00151093	0.00630048	0.0271377	0.0262194	0.000111669	0.000468434	0.00241554	0.0145002
44.3108	0.000893759	0.00337387	0.0106194	0.0539092	0.000631338	0.00203277	0.006987	0.029514			44.3108	0.00155448	0.00669525	0.0290529	0.0252456	8.96584e-05	0.000389059	0.00211126	0.0135718
44.5113	0.000946388	0.00349557	0.0111707	0.0551017	0.000535223	0.00182273	0.00653807	0.0282116			44.5113	0.00164147	0.00719995	0.0311157	0.0241696	6.79684e-05	0.000321341	0.00187348	0.0126109
44.7118	0.00100816	0.00362542	0.0118035	0.0559345	0.000441647	0.00162542	0.0061021	0.0268729			44.7118	0.00176519	0.0077758	0.033227	0.0229976	4.80596e-05	0.000270911	0.00169271	0.0116455
44.9123	0.00107629	0.00376419	0.0125523	0.0564619	0.000354189	0.00143706	0.00565083	0.0254601			44.9123	0.00190438	0.0083647	0.0352438	0.0217491	3.27704e-05	0.00023738	0.00154634	0.0107061
45.1128	0.00114413	0.00390708	0.0134383	0.0567522	0.00027555	0.00125645	0.00518114	0.0239542			45.1128	0.0020345	0.00893177	0.0370432	0.0204644	2.38556e-05	0.000215037	0.00141165	0.00981394
45.3133	0.0012064	0.00405045	0.0144672	0.0568744	0.000208118	0.00108654	0.00470443	0.0223607			45.3133	0.00214046	0.00948919	0.0385817	0.0191849	2.0582e-05	0.000196755	0.00127637	0.00898101
45.5138	0.00126146	0.00419594	0.0156373	0.0568955	0.000153577	0.000932343	0.00423518	0.0207041			45.5138	0.0022231	0.0100849	0.0398997	0.0179281	2.02112e-05	0.000177658	0.00114044	0.00821422
45.7143	0.00130954	0.00434822	0.0169489	0.0568735	0.000112156	0.000797035	0.00378631	0.0190186			45.7143	0.00229503	0.0107672	0.0410717	0.0166866	1.97129e-05	0.000156751	0.00100993	0.00751615
45.9148	0.00135078	0.00450953	0.0184032	0.0568469	8.23734e-05	0.000679759	0.00337011	0.017345			45.9148	0.00237042	0.0115536	0.042145	0.0154546	1.73753e-05	0.000136573	0.000889149	0.00688075
46.1153	0.00138488	0.00467603	0.0199935	0.0568342	6.15914e-05	0.000576741	0.00299867	0.0157314			46.1153	0.00245773	0.0124224	0.0431151	0.014252	1.33037e-05	0.0001214	0.000776885	0.00629157
46.3158	0.00141035	0.0048381	0.0216913	0.0568478	4.69808e-05	0.000484437	0.00267971	0.0142257			46.3158	0.00256019	0.0133307	0.0439488	0.0131182	8.72906e-06	0.000114542	0.000668674	0.00572897
46.5163	0.00142312	0.00498541	0.0234407	0.056905	3.63386e-05	0.000401646	0.00241132	0.0128592			46.5163	0.00268126	0.0142431	0.0446241	0.0120835	4.88664e-06	0.000115818	0.000562012	0.00518158
46.7168	0.00141817	0.00511465	0.0251669	0.057015	2.83811e-05	0.000329039	0.00218263	0.0116347			46.7168	0.00282882	0.0151536	0.0451474	0.0111477	2.33078e-06	0.000120819	0.000459667	0.00465119
46.9173	0.00139552	0.00523332	0.0268041	0.0571445	2.25156e-05	0.000267377	0.00198201	0.0105325			46.9173	0.00301351	0.0160873	0.0455358	0.0102863	9.46785e-07	0.000122804	0.000368302	0.00414755
47.1178	0.00136503	0.00535539	0.0283261	0.0571907	1.84154e-05	0.000216566	0.00180439	0.0095295			47.1178	0.00324059	0.0170797	0.0457916	0.00947191	3.27492e-07	0.000116213	0.000293728	0.00368109
47.3183	0.00134343	0.00549403	0.0297544	0.0569954	1.57423e-05	0.000175954	0.00164942	0.00861465			47.3183	0.00350004	0.0181479	0.0458955	0.00869136	9.64561e-08	9.95901e-05	0.000236966	0.00326075
47.5188	0.00134499	0.00566082	0.0311332	0.0564013	1.40718e-05	0.000144672	0.00151327	0.0077889			47.5188	0.00376475	0.0192786	0.0458159	0.00794712	2.41899e-08	7.60603e-05	0.000194369	0.00289412
47.7193	0.0013741	0.00587119	0.032492	0.0553153	1.28839e-05	0.00012128	0.00138514	0.00705432			47.7193	0.00400299	0.0204424	0.0455166	0.00724926	5.16548e-09	5.12617e-05	0.000161153	0.0025834
47.9198	0.00142506	0.00614589	0.0338291	0.0537368	1.16122e-05	0.000103357	0.00125335	0.00640587			47.9198	0.00419816	0.0216181	0.0449592	0.00660459	9.39203e-10	3.0279e-05	0.000134632	0.00231982
48.1203	0.00148723	0.00650296	0.0351217	0.051741	9.84244e-06	8.79589e-05	0.00111357	0.00583248			48.1203	0.00435942	0.0228005	0.0441137	0.00600743	1.45405e-10	1.55938e-05	0.000114367	0.00208533
48.3208	0.00155059	0.00694751	0.0363412	0.0494377	7.54993e-06	7.28484e-05	0.000970434	0.00532282			48.3208	0.00451409	0.0239853	0.0429789	0.00543648	1.91678e-11	6.97365e-06	0.000100054	0.00186378
48.5213	0.0016096	0.00746842	0.0374571	0.0469398	5.10552e-06	5.74642e-05	0.000832646	0.00486834			48.5213	0.00468967	0.0251457	0.0415927	0.00486264	2.15148e-12	2.69945e-06	8.9974e-05	0.00165164
48.7218	0.00166544	0.00804312	0.0384432	0.0443561	2.9959e-06	4.27611e-05	0.000708152	0.00446254			48.7218	0.00490023	0.0262271	0.0400127	0.00426688	2.05623e-13	9.02179e-07	8.13745e-05	0.00145752
48.9223	0.00172594	0.00864535	0.0393052	0.0417909	1.51202e-06	3.0103e-05	0.000602597	0.00409936			48.9223	0.00514476	0.0271656	0.0382781	0.00365753	1.67332e-14	2.59799e-07	7.18479e-05	0.00129199
49.1228	0.00180215	0.0092525	0.0401136	0.0393312	6.53209e-07	2.02191e-05	0.000518864	0.00377225			49.1228	0.00541599	0.0279217	0.0363859	0.00307293	1.15947e-15	6.43581e-08	6.03256e-05	0.00115795
49.3233	0.00190206	0.00985043	0.0410054	0.0370231	2.40943e-07	1.29893e-05	0.000455701	0.00347318			49.3233	0.00571491	0.0285018	0.0343092	0.00256402	6.84082e-17	1.36965e-08	4.73341e-05	0.00104931
49.5238	0.00202441	0.0104338	0.0421393	0.0348603	7.57827e-08	7.88818e-06	0.000407059	0.0031926			49.5238	0.00606338	0.0289514	0.0320491	0.00216705	3.4366e-18	2.50135e-09	3.47071e-05	0.0009563
49.7243	0.0021566	0.0110015	0.0436315	0.0327988	2.03104e-08	4.42357e-06	0.000364312	0.00292163			49.7243	0.00650347	0.0293205	0.0296706	0.00188489	1.47001e-19	3.91632e-10	2.48175e-05	0.000871619
49.9248	0.00227876	0.0115512	0.0455233	0.0307848	4.63668e-09	2.23273e-06	0.000320527	0.00265555			49.9248	0.00707579	0.0296261	0.027286	0.00168831	5.35408e-21	5.25244e-11	1.94839e-05	0.000793201
50.1253	0.00237256	0.0120758	0.0477946	0.0287728	9.01472e-10	9.93392e-07	0.000273486	0.00239529			50.1253	0.00778594	0.0298402	0.0249964	0.00153414	1.66043e-22	6.02979e-12	1.90697e-05	0.000722312
50.3258	0.0024295	0.0125645	0.050394	0.0267274	1.4925e-10	3.84117e-07	0.000225276	0.0021457			50.3258	0.00858566	0.0299122	0.0228441	0.00138687	4.38456e-24	5.92134e-13	2.22883e-05	0.000658751
50.5263	0.00245328	0.0130065	0.0532413	0.0246248	2.10411e-11	1.27956e-07	0.000179362	0.00191226			50.5263	0.00939081	0.0298086	0.0208128	0.00123152	9.85832e-26	4.97119e-14	2.67769e-05	0.000597621
50.7268	0.0024543	0.0133979	0.0561886	0.0224634	2.52585e-12	3.65334e-08	0.000137999	0.00169829			50.7268	0.0101285	0.0295369	0.018865	0.00107314	1.88734e-27	3.56616e-15	3.00689e-05	0.000531686
50.9273	0.00244121	0.0137421	0.058979	0.0202754	2.5818e-13	8.91441e-09	0.00010178	0.00150383			50.9273	0.0107758	0.0291381	0.0169795	0.000926369	3.07659e-29	2.18495e-16	3.04771e-05	0.000457796
51.1278	0.0024163	0.0140443	0.0612514	0.0181219	2.24705e-14	1.85592e-09	7.07668e-05	0.00132642			51.1278	0.0113592	0.0286537	0.0151643	0.00080262	4.27031e-31	1.14289e-17	2.75641e-05	0.000380805
51.3283	0.00237791	0.0143034	0.0626192	0.0160728	1.66523e-15	3.2938e-10	4.54199e-05	0.0011633			51.3283	0.0119194	0.0280963	0.0134454	0.00070251	5.04684e-33	5.10199e-19	2.21074e-05	0.000310512
51.5288	0.00232628	0.0145085	0.0627958	0.0141838	1.05077e-16	4.98065e-11	2.63738e-05	0.00101318			51.5288	0.0124796	0.0274434	0.0118465	0.000617417	5.07868e-35	1.94315e-20	1.56265e-05	0.000254557
51.7293	0.002267	0.0146457	0.0617042	0.0124876	5.64566e-18	6.41509e-12	1.36308e-05	0.000876608			51.7293	0.0130414	0.0266573	0.0103759	0.000537066	4.35164e-37	6.31226e-22	9.66925e-06	0.000214024
51.9298	0.00221	0.0147103	0.0595057	0.0109979	2.5828e-19	7.03685e-13	6.19534e-06	0.000754976			51.9298	0.0135988	0.0257108	0.0090285	0.000456211	3.17487e-39	1.74854e-23	5.20357e-06	0.000184724
52.1303	0.00216614	0.0147144	0.0565265	0.00971697	1.00609e-20	6.57316e-14	2.45551e-06	0.000649718			52.1303	0.0141457	0.024601	0.00779438	0.000376249	1.97228e-41	4.12938e-25	2.42181e-06	0.000161358
52.3308	0.00214581	0.0146881	0.053128	0.00864136	3.33699e-22	5.22841e-15	8.43774e-07	0.00056246			52.3308	0.0146661	0.0233488	0.00666579	0.000302923	1.04324e-43	8.31258e-27	9.70414e-07	0.00014047
52.5313	0.00216159	0.0146742	0.0496026	0.00776135	9.42416e-24	3.54121e-16	2.50371e-07	0.000495084			52.5313	0.015121	0.021993	0.0056399	0.000243019	4.69859e-46	1.42614e-28	3.33648e-07	0.000120953
52.7318	0.00223294	0.0147253	0.0461422	0.0070593	2.26622e-25	2.04227e-17	6.3975e-08	0.000448667			52.7318	0.0154546	0.0205844	0.00472	0.000201289	1.80186e-48	2.085e-30	9.81932e-08	0.000103191
52.9323	0.00238622	0.0149024	0.0428617	0.00650928	4.64013e-27	1.00288e-18	1.40494e-08	0.000421771			52.9323	0.015621	0.0191796	0.00391492	0.000178083	5.88366e-51	2.59726e-32	2.46942e-08	8.78819e-05
53.1328	0.00264606	0.0152728	0.0398245	0.00607859	8.08964e-29	4.19334e-20	2.64801e-09	0.000409683			53.1328	0.0156153	0.0178271	0.00323361	0.000168917	1.63585e-53	2.75645e-34	5.30056e-09	7.51038e-05
53.3333	0.00302243	0.0158999	0.0370458	0.00572889	1.20088e-30	1.49294e-21	4.27899e-10	0.000405415			53.3333	0.0154829	0.0165529	0.00267654	0.000166784	3.87266e-56	2.49214e-36	9.70323e-10	6.41968e-05
53.5338	0.00350316	0.0168238	0.0344889	0.00541717	1.51788e-32	4.52581e-23	5.92349e-11	0.00040179			53.5338	0.0152965	0.0153522	0.00223121	0.000165911	7.8063e-59	1.91933e-38	1.51407e-10	5.46112e-05
53.7343	0.00405662	0.0180353	0.0320794	0.00510092	1.63361e-34	1.16821e-24	7.02033e-12	0.00039343			53.7343	0.0151179	0.0141949	0.00187625	0.000164209	1.33984e-61	1.25909e-40	2.01305e-11	4.67519e-05
53.9348	0.00464018	0.0194552	0.0297356	0.00474977	1.49702e-36	2.56753e-26	7.11965e-13	0.000377915			53.9348	0.0149742	0.0130399	0.00159003	0.00016266	1.95807e-64	7.0351e-43	2.28003e-12	4.16188e-05
54.1353	0.00520726	0.0209312	0.0273961	0.00435716	1.1681e-38	4.80486e-28	6.17578e-14	0.000355974			54.1353	0.0148591	0.0118504	0.00135647	0.000162379	2.43655e-67	3.34788e-45	2.19954e-13	3.94436e-05
54.3358	0.00571108	0.0222645	0.0250355	0.00394054	7.76068e-41	7.65626e-30	4.58027e-15	0.000330641			54.3358	0.0147478	0.0106076	0.00116453	0.000162024	2.58162e-70	1.35687e-47	1.8071e-14	3.88994e-05
54.5363	0.00610886	0.0232636	0.0226716	0.00352736	4.39026e-43	1.03878e-31	2.90342e-16	0.000305439			54.5363	0.0146077	0.00932183	0.00100449	0.00015793	2.32905e-73	4.68341e-50	1.26434e-15	3.79272e-05
54.7368	0.00636922	0.0238044	0.0203639	0.00313732	2.11471e-45	1.20005e-33	1.57258e-17	0.000282276			54.7368	0.014401	0.00803514	0.000865672	0.000146874	1.78911e-76	1.37667e-52	7.53278e-17	3.53365e-05
54.9373	0.0064805	0.0238663	0.0181926	0.00277488	8.67324e-48	1.18044e-35	7.27575e-19	0.000260439			54.9373	0.0140884	0.00680915	0.000737887	0.000128911	1.17021e-79	3.4461e-55	3.82158e-18	3.14483e-05
55.1378	0.00645419	0.0235271	0.0162217	0.00243507	3.02888e-50	9.88687e-38	2.87466e-20	0.000237504			55.1378	0.0136421	0.00570027	0.000615074	0.000107632	6.51718e-83	7.34597e-58	1.65089e-19	2.72475e-05
55.3383	0.0063199	0.022925	0.0144702	0.00211384	9.00642e-53	7.0509e-40	9.69688e-22	0.000211415			55.3383	0.0130632	0.00473858	0.000497827	8.76051e-05	3.09048e-86	1.33348e-60	6.07259e-21	2.32083e-05
55.5388	0.00611392	0.022206	0.012912	0.00181303	2.2803e-55	4.28154e-42	2.79199e-23	0.000181977			55.5388	0.0123864	0.00392489	0.000392047	7.13536e-05	1.24785e-89	2.06126e-63	1.90199e-22	1.90935e-05
55.7393	0.00586637	0.0214793	0.0115014	0.001538	4.91589e-58	2.21373e-44	6.86023e-25	0.000150812			55.7393	0.0116627	0.00324488	0.000304236	5.83907e-05	4.29012e-93	2.7132e-66	5.07243e-24	1.46744e-05
55.9398	0.0055921	0.0207903	0.010198	0.00129248	9.02365e-61	9.74585e-47	1.43819e-26	0.000120304			55.9398	0.0109314	0.00268458	0.000236987	4.6719e-05	1.25587e-96	3.04109e-69	1.15186e-25	1.03408e-05
56.1404	0.00528895	0.0201178	0.00897736	0.00107558	1.41036e-63	3.65329e-49	2.572e-28	9.26249e-05			56.1404	0.0102029	0.00223364	0.000188048	3.50518e-05	3.13034e-100	2.90249e-72	2.22716e-27	6.98183e-06
56.3409	0.00494491	0.0193957	0.00782877	0.000882924	1.87694e-66	1.16605e-51	3.92303e-30	6.92526e-05			56.3409	0.00946043	0.00187783	0.00015277	2.37751e-05	6.64365e-104	2.35887e-75	3.66671e-29	5.44045e-06
56.5414	0.00455273	0.018549	0.00674879	0.00071028	2.12686e-69	3.169e-54	5.10273e-32	5.07549e-05			56.5414	0.00867768	0.00159342	0.000126818	1.42254e-05	1.20058e-107	1.63239e-78	5.14011e-31	6.07592e-06
56.7419	0.00412444	0.0175262	0.00573723	0.000556382	2.0521e-72	7.33324e-57	5.65912e-34	3.67368e-05			56.7419	0.00784049	0.00135221	0.000106947	7.39906e-06	1.84734e-111	9.61896e-82	6.13533e-33	8.57288e-06
56.9424	0.00369612	0.0163147	0.00479785	0.000422883	1.68588e-75	1.4449e-59	5.35061e-36	2.61507e-05			56.9424	0.00696086	0.00113337	9.05081e-05	3.31763e-06	2.42031e-115	4.82632e-85	6.23553e-35	1.19213e-05
57.1429	0.00331816	0.01494	0.00394174	0.000312173	1.1793e-78	2.42411e-62	4.31232e-38	1.793e-05			57.1429	0.00607557	0.000931102	7.52812e-05	1.27624e-06	2.70001e-119	2.06198e-88	5.39609e-37	1.4658e-05
57.3434	0.00303765	0.0134623	0.00318698	0.000225447	7.02409e-82	3.46285e-65	2.96227e-40	1.14807e-05			57.3434	0.00523017	0.000751643	5.99934e-05	4.20025e-07	2.56465e-123	7.50122e-92	3.97607e-39	1.54799e-05
57.5439	0.0028853	0.0119688	0.00255112	0.000162006	3.56227e-85	4.21197e-68	1.7342e-42	6.66218e-06			57.5439	0.00446008	0.000603413	4.47118e-05	1.18064e-07	2.07425e-127	2.32358e-95	2.49459e-41	1.39469e-05
57.7444	0.00287441	0.0105581	0.00204213	0.000119128	1.53827e-88	4.36221e-71	8.65159e-45	3.42478e-06			57.7444	0.00378166	0.000488664	3.05427e-05	2.83142e-08	1.42844e-131	6.12857e-99	1.33264e-43	1.0704e-05
57.9449	0.00300835	0.00931327	0.00165693	9.21034e-05	5.65598e-92	3.84677e-74	3.67772e-47	1.53634e-06			57.9449	0.00319551	0.000401792	1.88186e-05	5.78968e-09	8.37597e-136	1.37637e-102	6.06173e-46	6.99556e-06
58.1454	0.00328646	0.00827617	0.00138971	7.50421e-05	1.77073e-95	2.88839e-77	1.33203e-49	5.9592e-07			58.1454	0.00269418	0.000333464	1.03249e-05	1.00899e-09	4.18192e-140	2.63202e-106	2.34774e-48	3.89295e-06
58.3459	0.00370142	0.0074353	0.00124182	6.26288e-05	4.72026e-99	1.84665e-80	4.11028e-52	1.9878e-07			58.3459	0.00226758	0.000276057	4.99249e-06	1.49822e-10	1.77781e-144	4.28563e-110	7.74234e-51	1.84462e-06
58.5464	0.00423146	0.00673427	0.0012225	5.17757e-05	1.07139e-102	1.00527e-83	1.08051e-54	5.68411e-08			58.5464	0.00190534	0.000226305	2.11028e-06	1.89518e-11	6.43525e-149	5.94173e-114	2.17402e-53	7.44225e-07
58.7469	0.00483647	0.00609903	0.00133645	4.19156e-05	2.07062e-106	4.65963e-87	2.41967e-57	1.39072e-08			58.7469	0.00159832	0.000184088	7.74825e-07	2.042e-12	1.98342e-153	7.0143e-118	5.19786e-56	2.55665e-07
58.9474	0.00546398	0.00547073	0.00156404	3.38625e-05	3.4074e-110	1.83903e-90	4.61569e-60	2.90812e-09			58.9474	0.00133886	0.000149522	2.45929e-07	1.87396e-13	5.20514e-158	7.05063e-122	1.05817e-58	7.47838e-08
59.1479	0.00606124	0.00482676	0.00184674	2.82969e-05	4.77434e-114	6.18007e-94	7.49981e-63	5.19369e-10			59.1479	0.00111961	0.000121318	6.72333e-08	1.46467e-14	1.16311e-162	6.03453e-126	1.83423e-61	1.86257e-08
59.3484	0.00658556	0.00418034	0.00209128	2.49271e-05	5.69604e-118	1.76835e-97	1.03796e-65	7.91823e-11			59.3484	0.000932496	9.74351e-05	1.57888e-08	9.74946e-16	2.21297e-167	4.39774e-130	2.70721e-64	3.94991e-09
59.5489	0.0070087	0.00356423	0.00219789	2.26081e-05	5.78632e-122	4.30837e-101	1.22351e-68	1.03022e-11			59.5489	0.00076974	7.66725e-05	3.17849e-09	5.52677e-17	3.5851e-172	2.72889e-134	3.4022e-67	7.13231e-10
59.7494	0.00731724	0.00301202	0.00210288	2.00531e-05	5.00496e-126	8.9377e-105	1.22835e-71	1.1436e-12			59.7494	0.000626095	5.92858e-05	5.47695e-10	2.66812e-18	4.94533e-177	1.44183e-138	3.64055e-70	1.09659e-10
59.9499	0.00751149	0.00254591	0.00181095	1.65662e-05	3.6861e-130	1.57873e-108	1.0503e-74	1.08287e-13			59.9499	0.000499936	4.61346e-05	8.06863e-11	1.09693e-19	5.80843e-182	6.48653e-143	3.31697e-73	1.43557e-11
60.1504	0.00760224	0.00217191	0.00139405	1.23398e-05	2.31155e-134	2.37443e-112	7.64827e-78	8.74524e-15			60.1504	0.000392143	3.73871e-05	1.01536e-11	3.84049e-21	5.80886e-187	2.48474e-147	2.57328e-76	1.6002e-12
60.3509	0.00760309	0.00187996	0.000955365	8.19704e-06	1.23426e-138	3.04074e-116	4.74316e-81	6.02274e-16			60.3509	0.000303692	3.19938e-05	1.09071e-12	1.14506e-22	4.94644e-192	8.10437e-152	1.69981e-79	1.51878e-13
60.5514	0.0075198	0.00164802	0.00058201	5.10216e-06	5.61154e-143	3.31565e-120	2.50505e-84	3.53662e-17			60.5514	0.000233639	2.81811e-05	9.9961e-14	2.90738e-24	3.58643e-197	2.25075e-156	9.56054e-83	1.22739e-14
60.7519	0.00734267	0.0014489	0.000315865	3.98256e-06	2.17233e-147	3.07841e-124	1.12668e-87	1.77054e-18			60.7519	0.000178809	2.43558e-05	7.81286e-15	6.28643e-26	2.21412e-202	5.32237e-161	4.57861e-86	8.44579e-16
60.9524	0.00704838	0.0012583	0.000154176	6.22742e-06	7.16039e-152	2.43362e-128	4.31535e-91	7.55609e-20			60.9524	0.000135303	1.97551e-05	5.20603e-16	1.15754e-27	1.16389e-207	1.07165e-165	1.86704e-89	4.94842e-17
61.1529	0.00661266	0.00106125	6.94274e-05	1.48565e-05	2.00963e-156	1.63813e-132	1.40751e-94	2.74865e-21			61.1529	0.000100427	1.45643e-05	2.95671e-17	1.81508e-29	5.20939e-213	1.83725e-170	6.48251e-93	2.46866e-18
61.3534	0.00602817	0.00085511	3.043e-05	3.5997e-05	4.80249e-161	9.38887e-137	3.90936e-98	8.52183e-23			61.3534	7.33219e-05	9.55183e-06	1.43096e-18	2.42372e-31	1.98533e-218	2.68197e-175	1.91647e-96	1.04864e-19
61.5539	0.00531769	0.000648553	1.40052e-05	7.986e-05	9.77203e-166	4.58191e-141	9.24637e-102	2.25164e-24			61.5539	5.39756e-05	5.49259e-06	5.90057e-20	2.75611e-33	6.4424e-224	3.33357e-180	4.82423e-100	3.79279e-21
61.7544	0.00453424	0.000457118	7.04811e-06	0.000159803	1.69306e-170	1.90392e-145	1.86228e-105	5.06972e-26			61.7544	4.18978e-05	2.74204e-06	2.07278e-21	2.66892e-35	1.78004e-229	3.52804e-185	1.03401e-103	1.16805e-22
61.9549	0.00374652	0.000296478	3.7056e-06	0.000287888	2.49762e-175	6.73627e-150	3.19389e-109	9.72648e-28			61.9549	3.56733e-05	1.18052e-06	6.2024e-23	2.2009e-37	4.18777e-235	3.17926e-190	1.88707e-107	3.06288e-24
62.1554	0.0030175	0.000175969	1.8699e-06	0.000466677	3.13727e-180	2.02936e-154	4.66441e-113	1.58995e-29			62.1554	3.3369e-05	4.36344e-07	1.58081e-24	1.54558e-39	8.38887e-241	2.43943e-195	2.93238e-111	6.83862e-26
62.3559	0.00238721	9.56018e-05	8.50592e-07	0.0006802	3.3554e-185	5.20555e-159	5.80054e-117	2.21433e-31			62.3559	3.30207e-05	1.38059e-07	3.43148e-26	9.24282e-42	1.43085e-246	1.59375e-200	3.87991e-115	1.3001e-27
62.5564	0.00186758	4.78612e-05	3.3774e-07	0.000890323	3.05567e-190	1.13696e-163	6.14235e-121	2.62728e-33			62.5564	3.28107e-05	3.73202e-08	6.34374e-28	4.70698e-44	2.07802e-252	8.86581e-206	4.37111e-119	2.10452e-29
62.7569	0.00144883	2.2333e-05	1.154e-07	0.00104465	2.36939e-195	2.11441e-168	5.53849e-125	2.65554e-35			62.7569	3.1216e-05	8.60859e-09	9.98738e-30	2.04128e-46	2.56967e-258	4.1994e-211	4.19306e-123	2.90066e-31
62.9574	0.0011112	9.8179e-06	3.3726e-08	0.00109623	1.56435e-200	3.34813e-173	4.25242e-129	2.28644e-37			62.9574	2.74116e-05	1.69311e-09	1.33902e-31	7.53852e-49	2.70565e-264	1.69365e-216	3.42482e-127	3.40416e-33
63.1579	0.000835273	4.07642e-06	8.40916e-09	0.00102611	8.79431e-206	4.51424e-178	2.78015e-133	1.67691e-39			63.1579	2.1652e-05	2.83782e-10	1.52875e-33	2.37078e-51	2.42569e-270	5.81607e-222	2.38185e-131	3.40167e-35
63.3584	0.000607548	1.58291e-06	1.78686e-09	0.000854317	4.20957e-211	5.18246e-183	1.54769e-137	1.04758e-41			63.3584	1.51246e-05	4.0522e-11	1.48626e-35	6.34918e-54	1.85169e-276	1.70061e-227	1.41045e-135	2.89429e-37
63.5589	0.000421366	5.64081e-07	3.23422e-10	0.000630897	1.7157e-216	5.06589e-188	7.33641e-142	5.57409e-44			63.5589	9.2415e-06	4.92853e-12	1.23042e-37	1.44799e-56	1.20356e-282	4.23397e-233	7.11166e-140	2.09682e-39
63.7594	0.000274664	1.80661e-07	4.98536e-11	0.000412144	5.95408e-222	4.21642e-193	2.96118e-146	2.52614e-46			63.7594	4.90457e-06	5.10513e-13	8.67368e-40	2.8121e-59	6.66098e-289	8.97551e-239	3.05318e-144	1.29345e-41
63.9599	0.000166344	5.10947e-08	6.54377e-12	0.000237572	1.75936e-227	2.98813e-198	1.01771e-150	9.75041e-49			63.9599	2.25004e-06	4.50324e-14	5.20645e-42	4.6507e-62	3.13889e-295	1.62009e-244	1.1161e-148	6.79367e-44
64.1604	9.32245e-05	1.25993e-08	7.31385e-13	0.00012055	4.42655e-233	1.80312e-203	2.97827e-155	3.20524e-51			64.1604	8.8929e-07	3.38259e-15	2.66113e-44	6.54973e-65	1.25945e-301	2.48993e-250	3.47393e-153	3.03828e-46
64.3609	4.90206e-05	2.68599e-09	6.96049e-14	5.37255e-05	9.48295e-239	9.26441e-209	7.42131e-160	8.97346e-54			64.3609	3.02042e-07	2.16354e-16	1.15816e-46	7.85502e-68	4.30285e-308	3.2584e-256	9.20676e-158	1.15697e-48
64.5614	2.54496e-05	4.92401e-10	5.64036e-15	2.09867e-05	1.72978e-244	4.05302e-214	1.57462e-164	2.13949e-56			64.5614	8.79862e-08	1.17833e-17	4.29194e-49	8.02211e-71	1.2516952053e-314	3.63069e-262	2.0776e-162	3.7513e-51
64.7619	1.43275e-05	7.73614e-11	3.89173e-16	7.1935e-06	2.68661e-250	1.50976e-219	2.84475e-169	4.34415e-59			64.7619	2.19493e-08	5.46442e-19	1.3543e-51	6.97665e-74	2.964e-321	3.44464e-268	3.99195e-167	1.03564e-53
64.9624	9.31563e-06	1.03943e-11	2.28638e-17	2.28559e-06	3.55294e-256	4.78858e-225	4.37611e-174	7.51165e-62			64.9624	4.68329e-09	2.15772e-20	3.63872e-54	5.1668e-77	0	2.78269e-274	6.53095e-172	2.43449e-56
65.1629	6.60161e-06	1.19271e-12	1.14373e-18	1.24597e-06	4.00072e-262	1.29322e-230	5.73201e-179	1.1061e-64			65.1629	8.53855e-10	7.25471e-22	8.32448e-57	3.25845e-80	0	1.91406e-280	9.0978e-177	4.87275e-59
65.3634	4.55252e-06	1.16778e-13	4.87154e-20	2.87333e-06	3.83582e-268	2.97377e-236	6.39293e-184	1.387e-67			65.3634	1.32917e-10	2.0769e-23	1.62158e-59	1.74992e-83	0	1.12102e-286	1.07911e-181	8.3044e-62
65.5639	2.82917e-06	9.75018e-15	1.76676e-21	9.4806e-06	3.13145e-274	5.82252e-242	6.07107e-189	1.48106e-70			65.5639	1.76555e-11	5.06267e-25	2.68962e-62	8.00271e-87	0	5.59038e-293	1.08984e-186	1.20506e-64
65.7644	1.53011e-06	6.93919e-16	5.45579e-23	2.82222e-05	2.17672e-280	9.70693e-248	4.90912e-194	1.34674e-73			65.7644	2.00017e-12	1.05078e-26	3.79853e-65	3.11653e-90	0	2.37376e-299	9.37185e-192	1.48895e-67
65.9649	7.10437e-07	4.20848e-17	1.43452e-24	7.30794e-05	1.28833e-286	1.37791e-253	3.37998e-199	1.0428e-76			65.9649	1.93188e-13	1.85702e-28	4.56782e-68	1.03352e-93	0	8.58222e-306	6.86212e-197	1.56646e-70
66.1654	2.81741e-07	2.17457e-18	3.2116e-26	0.0001643	6.49259e-293	1.66544e-259	1.98151e-204	6.87578e-80			66.1654	1.59034e-14	2.79439e-30	4.67707e-71	2.91862e-97	0	2.641989050824e-312	4.27818e-202	1.40322e-73
66.3659	9.52499e-08	9.57165e-20	6.12217e-28	0.000320692	2.78598e-299	1.71397e-265	9.89119e-210	3.86049e-83			66.3659	1.11558e-15	3.58036e-32	4.07763e-74	7.01856e-101	0	6.9268e-319	2.27106e-207	1.07029e-76
66.5664	2.74315e-08	3.58854e-21	9.93705e-30	0.000543347	1.0179e-305	1.50192e-271	4.2041e-215	1.84569e-86			66.5664	6.6671e-17	3.90602e-34	3.02699e-77	1.43725e-104	0	0	1.02651e-212	6.95095e-80
66.7669	6.72799e-09	1.14586e-22	1.37334e-31	0.000798886	3.16667469619e-312	1.12062e-277	1.52148e-220	7.51397e-90			66.7669	3.39419e-18	3.62836e-36	1.9133e-80	2.50625e-108	0	0	3.95066e-218	3.84375e-83
66.9674	1.40514e-09	3.11601e-24	1.61609e-33	0.00101896	8.38923e-319	7.11933e-284	4.68849e-226	2.60478e-93			66.9674	1.47182e-19	2.86982e-38	1.02973e-83	3.72158e-112	0	0	1.29462e-223	1.80982e-86
67.1679	2.49884e-10	7.21608e-26	1.61928e-35	0.00112703	0	3.85112e-290	1.23018e-231	7.68882e-97			67.1679	5.43568e-21	1.93271e-40	4.71882e-87	4.70587e-116	0	0	3.6123e-229	7.25574e-90
67.3684	3.78381e-11	1.42306e-27	1.38149e-37	0.00108063	0	1.77379e-296	2.74835e-237	1.93257e-100			67.3684	1.70967e-22	1.10827e-42	1.84124e-90	5.06712e-120	0	0	8.5821e-235	2.47683e-93
67.5689	4.87854e-12	2.38975e-29	1.00355e-39	0.000897968	0	6.95643e-303	5.22814e-243	4.13614e-104			67.5689	4.57936e-24	5.41122e-45	6.11727e-94	4.64612e-124	0	0	1.73608e-240	7.19913e-97
67.7694	5.35574e-13	3.41726e-31	6.20726e-42	0.000646536	0	0	8.46821e-249	7.53768e-108			67.7694	1.04452e-25	2.24963e-47	1.7305e-97	3.62766e-128	0	0	2.99031e-246	1.78169e-100
67.9699	5.00631e-14	4.16099e-33	3.2691e-44	0.000403274	0	6.6047733e-316	1.1679e-254	1.16966e-111			67.9699	2.0288e-27	7.96335e-50	4.16827e-101	2.41196e-132	0	0	4.3856e-252	3.75448e-104
68.1704	3.9846e-15	4.31421e-35	1.46597e-46	0.000217882	0	0	1.37147e-260	1.54548e-115			68.1704	3.3555e-29	2.4002e-52	8.54883e-105	1.36559e-136	0	0	5.47659e-258	6.73655e-108
68.3709	2.70034e-16	3.80879e-37	5.59742e-49	0.000101952	0	0	1.37132e-266	1.73879e-119			68.3709	4.72572e-31	6.15981e-55	1.49288e-108	6.58379e-141	0	0	5.82317e-264	1.02918e-111
68.5714	1.55819e-17	2.86319e-39	1.81979e-51	4.13084e-05	0	0	1.16751e-272	1.66573e-123			68.5714	5.66714e-33	1.34603e-57	2.21979e-112	2.70294e-145	0	0	5.27201e-270	1.3388e-115
68.7719	7.65581e-19	1.8327e-41	5.03756e-54	1.44891e-05	0	0	8.46347e-279	1.35875e-127			68.7719	5.78684e-35	2.50444e-60	2.8104e-116	9.44932e-150	0	0	4.06406e-276	1.48288e-119
68.9724	3.20279e-20	9.98863e-44	1.18737e-56	4.39793e-06	0	0	5.22403e-285	9.43738e-132			68.9724	5.0315e-37	3.96766e-63	3.02964e-120	2.81299e-154	0	0	2.66755e-282	1.39851e-123
69.1729	1.14087e-21	4.63546e-46	2.38299e-59	1.15466e-06	0	0	2.74557e-291	5.58132e-136			69.1729	3.72503e-39	5.35212e-66	2.78088e-124	7.13083e-159	0	0	1.49085e-288	1.12303e-127
69.3734	3.46026e-23	1.83169e-48	4.07217e-62	2.6206e-07	0	0	1.22865e-297	2.81058e-140			69.3734	2.3482e-41	6.1473e-69	2.1734e-128	1.53927e-163	0	0	7.0945e-295	7.67864e-132
69.5739	8.93613e-25	6.16285e-51	5.92512e-65	5.1378e-08	0	0	4.68155e-304	1.20511e-144			69.5739	1.26042e-43	6.0119e-72	1.44633e-132	2.82937e-168	0	0	2.8746e-301	4.4704e-136
69.7744	1.96498e-26	1.76556e-53	7.34068e-68	8.6943e-09	0	0	1.51887146514735e-310	4.3998e-149			69.7744	5.76054e-46	5.00618e-75	8.19524e-137	4.42861e-173	0	0	9.91747e-308	2.21603e-140
69.9749	3.67905e-28	4.30676e-56	7.74359e-71	1.26878e-09	0	0	4.1958525e-317	1.36776e-153			69.9749	2.24173e-48	3.54951e-78	3.95388e-141	5.90262e-178	0	0	2.913347704e-314	9.35348e-145
70.1754	5.86516e-30	8.94517e-59	6.95532e-74	1.59523e-10	0	0	0	3.62042e-158			70.1754	7.42802e-51	2.14288e-81	1.62425e-145	6.6992e-183	0	0	7.41e-321	3.36154e-149
70.3759	7.96145e-32	1.58196e-61	5.31935e-77	1.72637e-11	0	0	0	8.15979e-163			70.3759	2.09572e-53	1.10153e-84	5.68134e-150	6.47441e-188	0	0	0	1.02866e-153
70.5764	9.20178e-34	2.38216e-64	3.46392e-80	1.60657e-12	0	0	0	1.56592e-167			70.5764	5.03455e-56	4.82127e-88	1.69206e-154	5.32815e-193	0	0	0	2.68023e-158
70.7769	9.05564e-36	3.05432e-67	1.92064e-83	1.28446e-13	0	0	0	2.55877e-172			70.7769	1.02981e-58	1.79678e-91	4.2909e-159	3.7338e-198	0	0	0	5.9462e-163
70.9774	7.58812e-38	3.33447e-70	9.06756e-87	8.81476e-15	0	0	0	3.5601e-177			70.9774	1.79359e-61	5.70158e-95	9.26508e-164	2.22804e-203	0	0	0	1.12325e-167
71.1779	5.41399e-40	3.0996e-73	3.64504e-90	5.18813e-16	0	0	0	4.21758e-182			71.1779	2.65984e-64	1.54051e-98	1.7034e-168	1.13212e-208	0	0	0	1.80667e-172
71.3784	3.28903e-42	2.45332e-76	1.24762e-93	2.61692e-17	0	0	0	4.25436e-187			71.3784	3.35859e-67	3.54405e-102	2.66657e-173	4.89847e-214	0	0	0	2.47428e-177
71.5789	1.70132e-44	1.65337e-79	3.63605e-97	1.13044e-18	0	0	0	3.65404e-192			71.5789	3.61099e-70	6.94229e-106	3.55432e-178	1.80478e-219	0	0	0	2.88528e-182
71.7794	7.49326e-47	9.48751e-83	9.02288e-101	4.17933e-20	0	0	0	2.67229e-197			71.7794	3.30569e-73	1.15791e-109	4.03392e-183	5.66215e-225	0	0	0	2.86479e-187
71.9799	2.81011e-49	4.63557e-86	1.90646e-104	1.32167e-21	0	0	0	1.66403e-202			71.9799	2.57672e-76	1.64442e-113	3.89821e-188	1.51264e-230	0	0	0	2.42196e-192
72.1805	8.97313e-52	1.92851e-89	3.42987e-108	3.5734e-23	0	0	0	8.82284e-208			72.1805	1.71017e-79	1.98847e-117	3.20754e-193	3.44099e-236	0	0	0	1.74344e-197
72.381	2.43967e-54	6.83136e-93	5.25407e-112	8.2563e-25	0	0	0	3.98312e-213			72.381	9.6645e-83	2.04735e-121	2.24722e-198	6.66538e-242	0	0	0	1.0686e-202
72.5815	5.6479e-57	2.06044e-96	6.853e-116	1.62954e-26	0	0	0	1.53112e-218			72.5815	4.65036e-86	1.79487e-125	1.34056e-203	1.09941e-247	0	0	0	5.57689e-208
72.782	1.11329e-59	5.29154e-100	7.61086e-120	2.74644e-28	0	0	0	5.01142e-224			72.782	1.90529e-89	1.3398e-129	6.80917e-209	1.54415e-253	0	0	0	2.4782e-213
72.9825	1.86853e-62	1.1571e-103	7.19704e-124	3.95156e-30	0	0	0	1.39663e-229			72.9825	6.64667e-93	8.51563e-134	2.94489e-214	1.84676e-259	0	0	0	9.37662e-219
73.183	2.67029e-65	2.1544e-107	5.79483e-128	4.85225e-32	0	0	0	3.31414e-235			73.183	1.9743e-96	4.6085e-138	1.08446e-219	1.88072e-265	0	0	0	3.02082e-224
73.3835	3.24925e-68	3.41546e-111	3.97279e-132	5.08386e-34	0	0	0	6.69619e-241			73.3835	4.99334e-100	2.12359e-142	3.40035e-225	1.6309e-271	0	0	0	8.28648e-230
73.584	3.36648e-71	4.61042e-115	2.31909e-136	4.5439e-36	0	0	0	1.152e-246			73.584	1.07532e-103	8.33199e-147	9.07823e-231	1.20427e-277	0	0	0	1.93546e-235
73.7845	2.96986e-74	5.29905e-119	1.15268e-140	3.46394e-38	0	0	0	1.68751e-252			73.7845	1.97173e-107	2.78352e-151	2.0637e-236	7.57199e-284	0	0	0	3.84914e-241
73.985	2.23081e-77	5.1859e-123	4.87826e-145	2.2519e-40	0	0	0	2.10478e-258			73.985	3.07842e-111	7.91784e-156	3.99447e-242	4.05402e-290	0	0	0	6.51796e-247
74.1855	1.42678e-80	4.32132e-127	1.75788e-149	1.24826e-42	0	0	0	2.23529e-264			74.1855	4.09237e-115	1.91773e-160	6.58323e-248	1.84821e-296	0	0	0	9.39781e-253
74.386	7.76997e-84	3.06603e-131	5.39362e-154	5.89902e-45	0	0	0	2.0213e-270			74.386	4.63221e-119	3.95489e-165	9.23818e-254	7.17476e-303	0	0	0	1.15374e-258
74.5865	3.60287e-87	1.85227e-135	1.40909e-158	2.37646e-47	0	0	0	1.55631e-276			74.5865	4.46447e-123	6.94463e-170	1.10383e-259	0	0	0	0	1.20603e-264
74.787	1.42248e-90	9.52794e-140	3.13448e-163	8.16046e-50	0	0	0	1.0203e-282			74.787	3.66369e-127	1.03832e-174	1.12301e-265	6.6754889e-316	0	0	0	1.07343e-270
74.9875	4.78199e-94	4.17312e-144	5.93689e-168	2.38832e-52	0	0	0	5.69541e-289			74.9875	2.55997e-131	1.32184e-179	9.72819e-272	0	0	0	0	8.13504e-277
75.188	1.3688e-97	1.55629e-148	9.57458e-173	5.95706e-55	0	0	0	2.70702e-295			75.188	1.52306e-135	1.43284e-184	7.17543e-278	0	0	0	0	5.24942e-283
75.3885	3.33609e-101	4.94182e-153	1.31476e-177	1.2662e-57	0	0	0	1.09553e-301			75.3885	7.71558e-140	1.32245e-189	4.50642e-284	0	0	0	0	2.88423e-289
75.589	6.92314e-105	1.33613e-157	1.53724e-182	2.29339e-60	0	0	0	3.77509e-308			75.589	3.32802e-144	1.03928e-194	2.40981e-290	0	0	0	0	1.34932e-295
75.7895	1.22331e-108	3.07596e-162	1.5304e-187	3.53945e-63	0	0	0	1.107632086e-314			75.7895	1.22228e-148	6.95424e-200	1.09724e-296	0	0	0	0	5.37488e-302
75.99	1.8405e-112	6.02947e-167	1.29728e-192	4.65429e-66	0	0	0	2.964e-321			75.99	3.82228e-153	3.96219e-205	4.25389e-303	0	0	0	0	0
76.1905	2.35777e-116	1.00634e-171	9.36334e-198	5.21449e-69	0	0	0	0			76.1905	1.01775e-157	1.92215e-210	0	0	0	0	0	5.26473783e-315
76.391	2.57179e-120	1.43013e-176	5.75433e-203	4.97729e-72	0	0	0	0			76.391	2.30743e-162	7.93975e-216	3.9469126e-316	0	0	0	0	1.48e-321
76.5915	2.38857e-124	1.73052e-181	3.0111e-208	4.04746e-75	0	0	0	0			76.5915	4.45432e-167	2.7925e-221	0	0	0	0	0	0
76.792	1.88889e-128	1.78297e-186	1.3416e-213	2.80392e-78	0	0	0	0			76.792	7.32154e-172	8.36272e-227	0	0	0	0	0	0
76.9925	1.27187e-132	1.56414e-191	5.08966e-219	1.65474e-81	0	0	0	0			76.9925	1.02468e-176	2.1324e-232	0	0	0	0	0	0
77.193	7.29195e-137	1.16836e-196	1.64407e-224	8.31881e-85	0	0	0	0			77.193	1.22108e-181	4.62974e-238	0	0	0	0	0	0
77.3935	3.5597e-141	7.43097e-202	4.52189e-230	3.56248e-88	0	0	0	0			77.3935	1.23899e-186	8.55877e-244	0	0	0	0	0	0
77.594	1.47962e-145	4.02421e-207	1.05898e-235	1.29954e-91	0	0	0	0			77.594	1.07042e-191	1.3472e-249	0	0	0	0	0	0
77.7945	5.23665e-150	1.85559e-212	2.11164e-241	4.03803e-95	0	0	0	0			77.7945	7.8743e-197	1.80561e-255	0	0	0	0	0	0
77.995	1.57806e-154	7.28536e-218	3.58526e-247	1.06876e-98	0	0	0	0			77.995	4.93213e-202	2.06053e-261	0	0	0	0	0	0
78.1955	4.04913e-159	2.43549e-223	5.18308e-253	2.40943e-102	0	0	0	0			78.1955	2.63042e-207	2.00218e-267	0	0	0	0	0	0
78.396	8.8464e-164	6.9325e-229	6.38002e-259	4.62662e-106	0	0	0	0			78.396	1.19449e-212	1.6565e-273	0	0	0	0	0	0
78.5965	1.64565e-168	1.6802e-234	6.68688e-265	7.56702e-110	0	0	0	0			78.5965	4.61855e-218	1.16694e-279	0	0	0	0	0	0
78.797	2.60661e-173	3.46734e-240	5.96749e-271	1.05412e-113	0	0	0	0			78.797	1.52054e-223	6.99961e-286	0	0	0	0	0	0
78.9975	3.51546e-178	6.09258e-246	4.53448e-277	1.2507e-117	0	0	0	0			78.9975	4.2624e-229	3.57491e-292	0	0	0	0	0	0
79.198	4.03696e-183	9.11532e-252	2.93379e-283	1.2639e-121	0	0	0	0			79.198	1.01737e-234	1.55462e-298	0	0	0	0	0	0
79.3985	3.94725e-188	1.16121e-257	1.61621e-289	1.08782e-125	0	0	0	0			79.3985	2.06762e-240	5.75636e-305	0	0	0	0	0	0
79.599	3.28625e-193	1.25955e-263	7.58114e-296	7.97424e-130	0	0	0	0			79.599	3.57791e-246	1.8148470171045e-311	0	0	0	0	0	0
79.7995	2.32956e-198	1.16328e-269	3.02787e-302	4.97852e-134	0	0	0	0			79.7995	5.27175e-252	4.87198e-318	0	0	0	0	0	0
80	1.40609e-203	9.14796e-276	0	2.64721e-138	0	0	0	0			80	6.61375e-258	0	0	0	0	0	0	0

## Sheet: Panel b - SDPC
ED Figure 2 Panel b
Phenylalanine contact zone tail angle probabilities							Gap between contact zone tail angle probabilities
Tail angle (degrees)	Outer leaflet sn-1 probability	Outer leaflet sn-2 probability	Inner leaflet sn-1 probability	Inner leaflet sn-2 probability			Tail angle (degrees)	Outer leaflet sn-1 probability	Outer leaflet sn-2 probability	Inner leaflet sn-1 probability	Inner leaflet sn-2 probability
0	0.00140799	0.000313553	0.00155974	0.000998944			0	0.00171678	0.00142564	0.0012273	0.00115917
0.904523	0.00201622	0.000453162	0.0022726	0.00144892			0.904523	0.00248888	0.00206635	0.00175832	0.00167525
1.80905	0.0027426	0.000623028	0.00314242	0.00199489			1.80905	0.0034259	0.00284521	0.00240135	0.002297
2.71357	0.00356681	0.000819543	0.0041457	0.00262298			2.71357	0.00450463	0.00374343	0.00314419	0.0030062
3.61809	0.00446353	0.0010372	0.0052473	0.0033142			3.61809	0.00569334	0.00473334	0.00396793	0.00377889
4.52261	0.00540738	0.00126948	0.00640794	0.00404866			4.52261	0.00695934	0.00578323	0.00485016	0.00459094
5.42714	0.00637644	0.00150978	0.00759176	0.00480879			5.42714	0.00827444	0.00686132	0.00576849	0.00542255
6.33166	0.00735382	0.00175226	0.00877098	0.00558046			6.33166	0.00961683	0.00793848	0.00670375	0.00626013
7.23618	0.00832798	0.00199274	0.00992695	0.0063523			7.23618	0.0109696	0.00898988	0.0076413	0.00709562
8.1407	0.0092923	0.00222932	0.0110481	0.00711456			8.1407	0.0123179	0.00999651	0.0085704	0.00792408
9.04523	0.0102442	0.00246238	0.0121272	0.00785888			9.04523	0.0136462	0.010947	0.00948253	0.00874122
9.94975	0.0111838	0.00269386	0.0131591	0.00857953			9.94975	0.0149377	0.0118391	0.0103705	0.00954203
10.8543	0.0121123	0.00292582	0.0141404	0.00927515			10.8543	0.0161752	0.0126803	0.0112295	0.0103213
11.7588	0.0130299	0.00315932	0.0150697	0.00994956			11.7588	0.0173434	0.013485	0.0120588	0.0110749
12.6633	0.0139348	0.00339383	0.0159477	0.0106102			12.6633	0.0184315	0.0142693	0.012862	0.0118017
13.5678	0.0148225	0.00362771	0.0167775	0.0112647			13.5678	0.0194349	0.0150452	0.0136453	0.012503
14.4724	0.0156875	0.00385918	0.0175633	0.0119168			14.4724	0.0203548	0.0158154	0.0144131	0.0131806
15.3769	0.0165252	0.0040872	0.0183086	0.0125641			15.3769	0.0211965	0.0165736	0.0151648	0.0138348
16.2814	0.0173333	0.00431189	0.0190146	0.0131987			16.2814	0.0219664	0.0173064	0.0158954	0.0144626
17.1859	0.0181117	0.00453453	0.0196785	0.0138095			17.1859	0.0226697	0.0179981	0.0165986	0.0150582
18.0905	0.0188607	0.00475709	0.0202938	0.0143871			18.0905	0.0233087	0.018633	0.0172713	0.0156142
18.995	0.0195789	0.00498168	0.020852	0.0149261			18.995	0.0238826	0.019198	0.0179147	0.0161237
19.8995	0.0202611	0.00520984	0.021346	0.0154276			19.8995	0.0243867	0.019683	0.0185324	0.0165815
20.804	0.0208991	0.00544212	0.0217716	0.0158996			20.804	0.024813	0.0200833	0.0191257	0.0169866
21.7085	0.021484	0.00567802	0.02213	0.0163539			21.7085	0.0251522	0.0204017	0.0196905	0.0173441
22.6131	0.0220096	0.00591645	0.0224265	0.016802			22.6131	0.0253968	0.0206482	0.0202163	0.0176669
23.5176	0.0224756	0.00615642	0.0226696	0.0172489			23.5176	0.0255462	0.0208381	0.0206898	0.0179734
24.4221	0.0228869	0.00639758	0.0228675	0.0176896			24.4221	0.0256083	0.020988	0.0210991	0.0182816
25.3266	0.0232514	0.00664029	0.0230255	0.0181093			25.3266	0.025599	0.0211107	0.0214377	0.0186011
26.2312	0.023574	0.00688521	0.0231439	0.0184898			26.2312	0.0255365	0.0212127	0.0217061	0.0189293
27.1357	0.0238529	0.00713272	0.0232172	0.0188165			27.1357	0.0254343	0.0212921	0.0219094	0.0192513
28.0402	0.0240777	0.00738258	0.0232367	0.0190846			28.0402	0.0252962	0.0213399	0.022054	0.0195462
28.9447	0.0242327	0.00763394	0.023194	0.0192997			28.9447	0.0251154	0.0213427	0.0221455	0.019794
29.8492	0.0243027	0.00788584	0.0230851	0.0194731			29.8492	0.0248785	0.0212876	0.0221879	0.019981
30.7538	0.0242795	0.00813776	0.0229134	0.0196151			30.7538	0.0245723	0.0211674	0.0221866	0.020101
31.6583	0.0241649	0.00838993	0.0226898	0.0197304			31.6583	0.0241889	0.0209838	0.0221499	0.0201543
32.5628	0.02397	0.00864333	0.022429	0.0198166			32.5628	0.0237283	0.0207467	0.0220896	0.0201445
33.4673	0.0237118	0.00889911	0.0221447	0.0198676			33.4673	0.0231968	0.0204691	0.0220167	0.0200778
34.3719	0.0234073	0.00915811	0.0218437	0.0198778			34.3719	0.0226043	0.0201623	0.0219378	0.0199628
35.2764	0.023069	0.0094205	0.0215231	0.0198459			35.2764	0.0219628	0.0198317	0.021851	0.0198123
36.1809	0.0227018	0.009686	0.0211723	0.019775			36.1809	0.0212848	0.0194778	0.021747	0.0196419
37.0854	0.0223024	0.00995434	0.020778	0.0196705			37.0854	0.0205827	0.0190986	0.0216119	0.0194664
37.9899	0.021862	0.0102255	0.0203323	0.0195361			37.9899	0.019867	0.018693	0.0214323	0.0192941
38.8945	0.0213697	0.0104992	0.019837	0.0193717			38.8945	0.0191438	0.0182631	0.0211976	0.0191231
39.799	0.0208178	0.0107746	0.0193044	0.0191736			39.799	0.0184133	0.0178146	0.0209023	0.0189417
40.7035	0.0202051	0.0110498	0.0187523	0.0189368			40.7035	0.0176704	0.0173555	0.020545	0.018734
41.608	0.0195378	0.0113222	0.0181965	0.0186599			41.608	0.0169083	0.0168943	0.0201279	0.0184867
42.5126	0.0188282	0.0115895	0.0176447	0.0183473			42.5126	0.0161229	0.0164376	0.0196561	0.0181936
43.4171	0.0180913	0.0118505	0.0170935	0.0180092			43.4171	0.0153158	0.0159881	0.0191366	0.0178558
44.3216	0.0173415	0.012106	0.0165317	0.0176583			44.3216	0.0144943	0.0155449	0.0185778	0.0174792
45.2261	0.0165911	0.0123585	0.0159458	0.0173053			45.2261	0.01367	0.0151046	0.0179886	0.0170711
46.1307	0.0158492	0.012611	0.0153269	0.0169557			46.1307	0.0128556	0.0146632	0.0173777	0.0166387
47.0352	0.0151223	0.0128664	0.0146743	0.016609			47.0352	0.0120628	0.0142181	0.0167515	0.0161897
47.9397	0.0144146	0.0131258	0.013995	0.0162614			47.9397	0.0113014	0.0137686	0.016113	0.0157319
48.8442	0.0137275	0.0133883	0.0133004	0.0159071			48.8442	0.0105777	0.0133163	0.0154619	0.0152734
49.7487	0.01306	0.0136511	0.0126027	0.015541			49.7487	0.00989477	0.0128647	0.014797	0.0148215
50.6533	0.0124088	0.0139101	0.0119123	0.0151594			50.6533	0.00925176	0.0124189	0.0141199	0.0143825
51.5578	0.0117698	0.0141618	0.0112373	0.0147606			51.5578	0.00864528	0.0119847	0.0134374	0.0139609
52.4623	0.0111391	0.0144044	0.0105837	0.0143451			52.4623	0.00807059	0.0115669	0.0127608	0.0135583
53.3668	0.0105147	0.0146377	0.00995609	0.0139155			53.3668	0.00752321	0.0111679	0.0121027	0.0131716
54.2714	0.00989761	0.0148625	0.00935696	0.0134755			54.2714	0.00699984	0.0107855	0.0114712	0.0127923
55.1759	0.00929095	0.0150795	0.00878657	0.0130283			55.1759	0.00649853	0.0104136	0.0108679	0.0124082
56.0804	0.00869886	0.0152882	0.00824309	0.012576			56.0804	0.00601814	0.0100438	0.0102882	0.0120069
56.9849	0.0081253	0.0154863	0.00772346	0.0121199			56.9849	0.00555764	0.00966845	0.0097253	0.0115808
57.8894	0.00757331	0.0156698	0.00722468	0.0116614			57.8894	0.00511597	0.00928384	0.00917352	0.01113
58.794	0.00704482	0.0158338	0.00674472	0.0112041			58.794	0.00469247	0.00889125	0.00863108	0.0106615
59.6985	0.00654071	0.0159718	0.00628283	0.0107532			59.6985	0.0042879	0.00849655	0.00809943	0.0101864
60.603	0.00606093	0.0160776	0.00583905	0.0103141			60.603	0.00390502	0.00810791	0.00758102	0.00971505
61.5075	0.0056046	0.0161459	0.00541352	0.00988932			61.5075	0.00354831	0.00773272	0.00707702	0.00925451
62.4121	0.00517036	0.0161736	0.00500593	0.00947675			62.4121	0.00322258	0.00737482	0.00658655	0.00880722
63.3166	0.00475669	0.0161601	0.00461537	0.00906973			63.3166	0.00293106	0.00703283	0.00610775	0.00837204
64.2211	0.00436233	0.0161065	0.00424077	0.00865976			64.2211	0.00267391	0.00670048	0.00564004	0.00794628
65.1256	0.00398658	0.0160152	0.00388167	0.00824024			65.1256	0.00244784	0.00636863	0.00518558	0.00752802
66.0302	0.00362947	0.015889	0.00353896	0.00780948			66.0302	0.00224697	0.00602862	0.00474919	0.00711763
66.9347	0.00329178	0.0157319	0.00321516	0.00737173			66.9347	0.00206444	0.0056756	0.00433654	0.00671784
67.8392	0.00297479	0.0155497	0.00291369	0.00693593			67.8392	0.00189406	0.00531084	0.00395174	0.00633216
68.7437	0.00267981	0.0153493	0.00263743	0.00651297			68.7437	0.00173132	0.00494191	0.0035957	0.00596258
69.6482	0.00240769	0.0151385	0.0023872	0.00611255			69.6482	0.00157373	0.00458045	0.00326602	0.0056082
70.5528	0.00215833	0.0149235	0.00216121	0.00574048			70.5528	0.00142064	0.00423814	0.00295832	0.00526573
71.4573	0.00193062	0.0147094	0.00195574	0.0053973			71.4573	0.00127283	0.00392268	0.00266842	0.00493177
72.3618	0.0017226	0.0144993	0.00176664	0.00507868			72.3618	0.00113204	0.00363552	0.00239426	0.00460516
73.2663	0.001532	0.014295	0.00159076	0.00477754			73.2663	0.00100036	0.00337251	0.00213665	0.00428801
74.1709	0.00135679	0.0140953	0.00142655	0.00448699			74.1709	0.000879631	0.00312684	0.00189855	0.00398495
75.0754	0.00119561	0.0138964	0.00127371	0.00420276			75.0754	0.000770853	0.00289268	0.00168331	0.00370105
75.9799	0.00104789	0.0136913	0.00113248	0.00392407			75.9799	0.000673954	0.00266751	0.00149292	0.00343967
76.8844	0.000913602	0.0134719	0.00100289	0.00365287			76.8844	0.000587963	0.0024523	0.00132699	0.00320106
77.7889	0.000792787	0.0132309	0.000884447	0.00339213			77.7889	0.000511502	0.00224988	0.00118301	0.00298232
78.6935	0.000685189	0.0129625	0.000776355	0.00314423			78.6935	0.000443311	0.0020628	0.00105732	0.0027785
79.598	0.000590035	0.0126626	0.000677955	0.00291016			79.598	0.000382538	0.00189182	0.00094625	0.00258442
80.5025	0.000506126	0.0123276	0.000589114	0.00268959			80.5025	0.000328732	0.00173568	0.000846893	0.00239629
81.407	0.000432107	0.0119547	0.000510244	0.00248145			81.407	0.000281636	0.00159168	0.000757397	0.00221245
82.3116	0.000366768	0.0115426	0.000441863	0.00228468			82.3116	0.00024096	0.00145672	0.000676797	0.00203318
83.2161	0.000309232	0.0110935	0.000383949	0.00209865			83.2161	0.000206241	0.00132807	0.000604662	0.0018598
84.1206	0.00025896	0.0106145	0.0003355	0.00192331			84.1206	0.000176808	0.00120392	0.000540689	0.00169395
85.0251	0.000215627	0.0101176	0.000294604	0.00175901			85.0251	0.000151831	0.00108358	0.000484397	0.00153725
85.9296	0.000178951	0.0096182	0.000258987	0.00160631			85.9296	0.000130446	0.000967553	0.000434966	0.00139127
86.8342	0.000148546	0.00913147	0.000226717	0.00146586			86.8342	0.000111897	0.000857255	0.000391263	0.00125732
87.7387	0.000123845	0.00866962	0.000196702	0.00133839			87.7387	9.56662e-05	0.00075459	0.00035199	0.00113604
88.6432	0.000104097	0.00823977	0.000168779	0.00122443			88.6432	8.14982e-05	0.000661415	0.000315916	0.00102693
89.5477	8.84031e-05	0.00784392	0.000143444	0.00112379			89.5477	6.93118e-05	0.000579125	0.000282135	0.000928287
90.4523	7.58005e-05	0.00748043	0.000121418	0.00103495			90.4523	5.90423e-05	0.000508447	0.000250257	0.000837788
91.3568	6.53606e-05	0.00714612	0.000103224	0.000955017			91.3568	5.05094e-05	0.000449389	0.000220438	0.000753531
92.2613	5.62985e-05	0.00683783	8.89271e-05	0.000880419			92.2613	4.33843e-05	0.000401236	0.000193189	0.000674865
93.1658	4.80648e-05	0.00655274	7.80649e-05	0.000808077			93.1658	3.72639e-05	0.000362532	0.000169022	0.00060255
94.0704	4.03884e-05	0.00628783	6.97772e-05	0.000736348			94.0704	3.17956e-05	0.000331128	0.000148117	0.000538104
94.9749	3.32449e-05	0.0060395	6.30518e-05	0.000665246			94.9749	2.67707e-05	0.000304416	0.000130191	0.00048272
95.8794	2.67613e-05	0.00580369	5.69881e-05	0.000595939			95.8794	2.21386e-05	0.000279783	0.000114639	0.000436375
96.7839	2.1095e-05	0.00557678	5.09763e-05	0.000529961			96.7839	1.79479e-05	0.000255203	0.000100807	0.00039759
97.6884	1.63419e-05	0.00535646	4.47444e-05	0.000468607			97.6884	1.42655e-05	0.000229686	8.82274e-05	0.000363865
98.593	1.25018e-05	0.00514214	3.82974e-05	0.00041268			98.593	1.11229e-05	0.00020338	7.66646e-05	0.000332476
99.4975	9.49734e-06	0.00493434	3.18128e-05	0.000362499			99.4975	8.50805e-06	0.000177261	6.6014e-05	0.000301239
100.402	7.21256e-06	0.00473342	2.55479e-05	0.000317969			100.402	6.38902e-06	0.000152578	5.61795e-05	0.00026901
101.307	5.52205e-06	0.00453818	1.9774e-05	0.000278672			101.307	4.74206e-06	0.000130327	4.7041e-05	0.000235853
102.211	4.30003e-06	0.0043451	1.47241e-05	0.000243983			102.211	3.56445e-06	0.000110975	3.85188e-05	0.000202876
103.116	3.42061e-06	0.00414894	1.0549e-05	0.00021325			103.116	2.86486e-06	9.44816e-05	3.06512e-05	0.000171781
104.02	2.76446e-06	0.00394463	7.29022e-06	0.000185958			104.02	2.636e-06	8.05054e-05	2.36008e-05	0.000144232
104.925	2.23563e-06	0.00372961	4.88361e-06	0.000161801			104.925	2.8212e-06	6.86475e-05	1.7576e-05	0.00012126
105.829	1.77808e-06	0.00350513	3.1914e-06	0.000140626			105.829	3.29228e-06	5.86068e-05	1.27212e-05	0.000102946
106.734	1.3789e-06	0.00327584	2.04719e-06	0.000122312			106.734	3.85652e-06	5.02131e-05	9.04455e-06	8.85106e-05
107.638	1.0539e-06	0.00304774	1.29458e-06	0.000106645			107.638	4.29936e-06	4.33705e-05	6.41421e-06	7.67176e-05
108.543	8.23462e-07	0.00282566	8.09508e-07	9.32765e-05			108.543	4.44931e-06	3.79784e-05	4.60765e-06	6.63528e-05
109.447	6.91827e-07	0.00261168	5.06734e-07	8.17572e-05			109.447	4.23367e-06	3.38799e-05	3.37886e-06	5.65705e-05
110.352	6.39032e-07	0.00240509	3.36285e-07	7.16456e-05			110.352	3.69483e-06	3.08479e-05	2.51407e-06	4.7009e-05
111.256	6.27191e-07	0.00220374	2.75931e-07	6.26299e-05			111.256	2.9595e-06	2.85888e-05	1.86262e-06	3.77246e-05
112.161	6.15482e-07	0.00200574	3.22508e-07	5.46007e-05			112.161	2.18026e-06	2.67509e-05	1.34127e-06	2.90384e-05
113.065	5.75308e-07	0.00181088	4.81364e-07	4.76237e-05			113.065	1.48127e-06	2.49473e-05	9.18119e-07	2.13755e-05
113.97	4.98363e-07	0.00162099	7.52278e-07	4.18064e-05			113.97	9.306e-07	2.28213e-05	5.87343e-07	1.51275e-05
114.874	3.94846e-07	0.00143935	1.11347e-06	3.71321e-05			114.874	5.41798e-07	2.01474e-05	3.47067e-07	1.055e-05
115.779	2.84434e-07	0.00126945	1.51087e-06	3.33662e-05			115.779	2.92691e-07	1.69197e-05	1.88003e-07	7.69947e-06
116.683	1.85818e-07	0.00111378	1.86214e-06	3.01045e-05			116.683	1.4673e-07	1.33639e-05	9.29088e-08	6.41676e-06
117.588	1.09968e-07	0.000973189	2.07932e-06	2.69365e-05			117.588	6.81848e-08	9.8476e-06	4.17629e-08	6.35497e-06
118.492	5.89265e-08	0.000847087	2.10211e-06	2.36181e-05			118.492	2.93092e-08	6.73586e-06	1.70435e-08	7.04036e-06
119.397	2.85843e-08	0.000734235	1.92365e-06	2.01447e-05			119.397	1.16218e-08	4.26589e-06	6.30752e-09	7.95666e-06
120.302	1.25511e-08	0.000633561	1.59335e-06	1.66909e-05			120.302	4.23819e-09	2.50002e-06	2.11534e-09	8.6431e-06
121.206	4.98829e-09	0.000544507	1.19455e-06	1.34764e-05			121.206	1.41724e-09	1.35716e-06	6.42583e-10	8.78972e-06
122.111	1.79446e-09	0.000466835	8.10594e-07	1.06492e-05			122.111	4.33404e-10	6.84004e-07	1.76761e-10	8.30168e-06
123.015	5.84282e-10	0.000400169	4.9786e-07	8.24759e-06			123.015	1.20929e-10	3.21531e-07	4.40223e-11	7.30254e-06
123.92	1.72194e-10	0.000343669	2.76768e-07	6.23508e-06			123.92	3.07283e-11	1.43479e-07	9.92533e-12	6.06628e-06
124.824	4.59323e-11	0.000296009	1.39261e-07	4.56062e-06			124.824	7.10004e-12	6.69917e-08	2.02568e-12	4.9006e-06
125.729	1.10898e-11	0.00025561	6.34233e-08	3.19607e-06			125.729	1.49003e-12	4.7245e-08	3.74226e-13	4.02954e-06
126.633	2.42345e-12	0.000220923	2.6144e-08	2.13636e-06			126.633	2.83759e-13	6.72849e-08	6.25779e-14	3.52375e-06
127.538	4.79348e-13	0.000190641	9.75441e-09	1.37732e-06			127.538	4.90044e-14	1.28495e-07	9.47165e-15	3.30246e-06
128.442	8.58167e-14	0.000163814	3.29409e-09	8.95486e-07			128.442	7.67068e-15	2.41816e-07	1.29761e-15	3.19681e-06
129.347	1.39059e-14	0.000139882	1.00687e-09	6.43991e-07			129.347	1.08789e-15	4.1774e-07	1.60905e-16	3.03832e-06
130.251	2.03952e-15	0.000118632	2.78559e-10	5.63109e-07			130.251	1.39754e-16	6.54656e-07	1.80595e-17	2.72941e-06
131.156	2.70748e-16	0.000100077	6.97535e-11	5.95834e-07			131.156	1.62589e-17	9.28931e-07	1.83462e-18	2.26806e-06
132.06	3.25316e-17	8.42908e-05	1.58096e-11	6.98684e-07			132.06	1.71276e-18	1.19312e-06	1.68692e-19	1.72483e-06
132.965	3.53795e-18	7.12523e-05	3.24324e-12	8.42748e-07			132.965	1.63355e-19	1.38706e-06	1.40394e-20	1.19448e-06
133.869	3.48259e-19	6.07593e-05	6.02202e-13	1.00591e-06			133.869	1.41048e-20	1.45953e-06	1.05757e-21	7.51543e-07
134.774	3.10284e-20	5.24256e-05	1.01207e-13	1.16251e-06			134.774	1.10249e-21	1.39006e-06	7.21063e-23	4.29164e-07
135.678	2.50219e-21	4.57363e-05	1.53952e-14	1.27883e-06			135.678	7.80079e-23	1.19829e-06	4.44983e-24	2.22316e-07
136.583	1.82636e-22	4.01391e-05	2.11965e-15	1.31954e-06			136.583	4.99622e-24	9.34958e-07	2.48552e-25	1.04445e-07
137.487	1.20658e-23	3.51472e-05	2.64148e-16	1.26218e-06			137.487	2.89652e-25	6.60281e-07	1.2566e-26	4.44951e-08
138.392	7.21493e-25	3.04316e-05	2.97944e-17	1.10965e-06			138.392	1.51997e-26	4.22056e-07	5.7502e-28	1.71871e-08
139.296	3.90493e-26	2.58733e-05	3.04179e-18	8.91463e-07			139.296	7.21957e-28	2.44184e-07	2.38162e-29	6.01894e-09
140.201	1.91293e-27	2.15499e-05	2.81078e-19	6.52022e-07			140.201	3.10387e-29	1.2787e-07	8.92829e-31	1.91089e-09
141.106	8.48183e-29	1.76596e-05	2.35088e-20	4.33168e-07			141.106	1.20784e-30	6.06073e-08	3.02948e-32	5.49945e-10
142.01	3.40397e-30	1.44095e-05	1.77967e-21	2.61019e-07			142.01	4.25426e-32	2.60008e-08	9.30408e-34	1.43462e-10
142.915	1.23648e-31	1.19125e-05	1.21942e-22	1.42541e-07			142.915	1.35628e-33	1.00961e-08	2.58633e-35	3.39205e-11
143.819	4.06529e-33	1.0132e-05	7.56261e-24	7.05082e-08			143.819	3.91363e-35	3.54833e-09	6.50726e-37	7.26877e-12
144.724	1.20977e-34	8.89276e-06	4.24517e-25	3.15817e-08			144.724	1.02216e-36	1.12876e-09	1.4819e-38	1.41157e-12
145.628	3.25851e-36	7.94754e-06	2.15687e-26	1.28071e-08			145.628	2.41637e-38	3.24999e-10	3.05452e-40	2.48405e-13
146.533	7.944e-38	7.06498e-06	9.91875e-28	4.70156e-09			146.533	5.1703e-40	8.46971e-11	5.69867e-42	3.96097e-14
147.437	1.75293e-39	6.10001e-06	4.12853e-29	1.56234e-09			147.437	1.00132e-41	1.99784e-11	9.62295e-44	5.72266e-15
148.342	3.50103e-41	5.02062e-06	1.55539e-30	4.69937e-10			148.342	1.75524e-43	4.26537e-12	1.47078e-45	7.49069e-16
149.246	6.32895e-43	3.88825e-06	5.3038e-32	1.27945e-10			149.246	2.78487e-45	8.24248e-13	2.03467e-47	8.88273e-17
150.151	1.03555e-44	2.8091e-06	1.63697e-33	3.15296e-11			150.151	3.99924e-47	1.44166e-13	2.54767e-49	9.54214e-18
151.055	1.53362e-46	1.88211e-06	4.57298e-35	7.03274e-12			151.055	5.19824e-49	2.28232e-14	2.88734e-51	9.28528e-19
151.96	2.05574e-48	1.16462e-06	1.15628e-36	1.41984e-12			151.96	6.11562e-51	3.27033e-15	2.96182e-53	8.1841e-20
152.864	2.49416e-50	6.6371e-07	2.64625e-38	2.59453e-13			152.864	6.51223e-53	4.24144e-16	2.74994e-55	6.53356e-21
153.769	2.73895e-52	3.484e-07	5.48156e-40	4.29127e-14			153.769	6.27659e-55	4.97897e-17	2.31096e-57	4.72402e-22
154.673	2.72239e-54	1.70732e-07	1.02774e-41	6.42418e-15			154.673	5.47549e-57	5.29019e-18	1.75779e-59	3.0934e-23
155.578	2.44918e-56	8.45392e-08	1.74408e-43	8.70473e-16			155.578	4.32342e-59	5.08753e-19	1.21017e-61	1.83444e-24
156.482	1.99433e-58	5.61689e-08	2.67889e-45	1.06757e-16			156.482	3.08984e-61	4.42842e-20	7.54106e-64	9.85135e-26
157.387	1.46986e-60	6.68631e-08	3.72432e-47	1.18508e-17			157.387	1.99871e-63	3.48895e-21	4.25326e-66	4.79068e-27
158.291	9.80533e-63	1.09297e-07	4.68647e-49	1.19069e-18			158.291	1.17023e-65	2.48798e-22	2.17128e-68	2.10956e-28
159.196	5.92042e-65	1.8107e-07	5.33764e-51	1.08282e-19			159.196	6.20146e-68	1.60584e-23	1.00327e-70	8.41137e-30
160.101	3.23555e-67	2.77558e-07	5.50246e-53	8.91293e-21			160.101	2.97456e-70	9.38131e-25	4.19586e-73	3.03673e-31
161.005	1.60047e-69	3.86628e-07	5.13417e-55	6.64031e-22			161.005	1.29139e-72	4.96055e-26	1.58829e-75	9.92654e-33
161.91	7.16563e-72	4.87804e-07	4.33599e-57	4.47777e-23			161.91	5.07454e-75	2.37411e-27	5.44184e-78	2.93786e-34
162.814	2.90379e-74	5.57132e-07	3.31445e-59	2.733e-24			162.814	1.80485e-77	1.02844e-28	1.68758e-80	7.87215e-36
163.719	1.06507e-76	5.75951e-07	2.29319e-61	1.50981e-25			163.719	5.81018e-80	4.03235e-30	4.73686e-83	1.90975e-37
164.623	3.5359e-79	5.38915e-07	1.43606e-63	7.54936e-27			164.623	1.69295e-82	1.43102e-31	1.20343e-85	4.1944e-39
165.528	1.06249e-81	4.56415e-07	8.13975e-66	3.41667e-28			165.528	4.46481e-85	4.59659e-33	2.76729e-88	8.34e-41
166.432	2.88972e-84	3.49868e-07	4.17594e-68	1.39959e-29			166.432	1.06578e-87	1.33638e-34	5.75962e-91	1.50126e-42
167.337	7.11364e-87	2.42747e-07	1.93911e-70	5.18925e-31			167.337	2.3027e-90	3.51668e-36	1.08502e-93	2.44643e-44
168.241	1.58501e-89	1.52443e-07	8.14996e-73	1.74145e-32			168.241	4.50309e-93	8.37604e-38	1.85007e-96	3.60903e-46
169.146	3.19652e-92	8.66498e-08	3.10037e-75	5.28963e-34			169.146	7.97058e-96	1.80572e-39	2.85524e-99	4.81972e-48
170.05	5.83482e-95	4.45792e-08	1.06752e-77	1.45426e-35			170.05	1.27695e-98	3.52343e-41	3.98844e-102	5.82667e-50
170.955	9.64013e-98	2.07588e-08	3.32694e-80	3.61881e-37			170.955	1.85167e-101	6.22281e-43	5.04275e-105	6.37651e-52
171.859	1.4416e-100	8.74936e-09	9.38465e-83	8.15068e-39			171.859	2.43028e-104	9.94748e-45	5.77081e-108	6.31689e-54
172.764	1.95123e-103	3.33776e-09	2.39605e-85	1.6616e-40			172.764	2.88706e-107	1.43928e-46	5.97739e-111	5.6647e-56
173.668	2.39045e-106	1.1525e-09	5.53706e-88	3.06595e-42			173.668	3.10427e-110	1.88486e-48	5.60391e-114	4.59833e-58
174.573	2.65066e-109	3.60188e-10	1.15816e-90	5.12044e-44			174.573	3.02113e-113	2.23419e-50	4.75527e-117	3.37886e-60
175.477	2.66032e-112	1.01888e-10	2.1926e-93	7.74025e-46			175.477	2.66123e-116	2.39699e-52	3.65229e-120	2.2474e-62
176.382	2.41668e-115	2.6087e-11	3.75714e-96	1.05903e-47			176.382	2.12179e-119	2.32765e-54	2.53898e-123	1.35311e-64
177.286	1.98706e-118	6.04544e-12	5.82721e-99	1.31149e-49			177.286	1.53118e-122	2.04585e-56	1.59757e-126	7.37427e-67
178.191	1.47879e-121	1.26805e-12	8.18029e-102	1.47004e-51			178.191	1.00013e-125	1.62755e-58	9.09836e-130	3.63781e-69
179.095	9.96105e-125	2.40742e-13	1.0394e-104	1.49141e-53			179.095	5.91274e-129	1.17193e-60	4.69e-133	1.6244e-71
180	6.0731e-128	4.13686e-14	1.19536e-107	1.36952e-55			180	3.16394e-132	7.63785e-63	2.1882e-136	6.56558e-74

## Sheet: Panel b - POPS
ED Figure 2 Panel b
Phenylalanine contact zone tail angle probabilities							Gap between contact zone tail angle probabilities
Tail angle (degrees)	Outer leaflet sn-1 probability	Outer leaflet sn-2 probability	Inner leaflet sn-1 probability	Inner leaflet sn-2 probability			Tail angle (degrees)	Outer leaflet sn-1 probability	Outer leaflet sn-2 probability	Inner leaflet sn-1 probability	Inner leaflet sn-2 probability
0	0.00120763	0.00114951	0.00155756	0.00182372			0	0.00198336	0.0020502	0.00122168	0.00147734
0.904523	0.00175116	0.00165382	0.00224089	0.002622			0.904523	0.00291309	0.00298528	0.00182366	0.00212581
1.80905	0.00241411	0.00226095	0.00306747	0.00357275			1.80905	0.0040434	0.00412618	0.00257348	0.00290515
2.71357	0.00318234	0.00295606	0.004017	0.00464587			2.71357	0.00533342	0.00544385	0.003451	0.0037961
3.61809	0.00403439	0.00371991	0.0050602	0.00580764			3.61809	0.0067288	0.00689462	0.00442269	0.00477499
4.52261	0.00494545	0.00453318	0.00616442	0.00702952			4.52261	0.00817699	0.00842892	0.00544992	0.0058192
5.42714	0.00589103	0.0053796	0.00729856	0.0082918			5.42714	0.0096388	0.00999979	0.00649745	0.00691071
6.33166	0.00684996	0.00624755	0.00843585	0.0095813			6.33166	0.0110909	0.0115688	0.00753807	0.00803736
7.23618	0.00780662	0.00713009	0.00955452	0.0108857			7.23618	0.0125196	0.0131086	0.00855157	0.00919239
8.1407	0.0087523	0.0080239	0.0106375	0.0121893			8.1407	0.0139121	0.0146028	0.00952068	0.0103723
9.04523	0.00968547	0.00892741	0.0116722	0.0134725			9.04523	0.0152513	0.0160431	0.0104289	0.011573
9.94975	0.0106104	0.00983902	0.0126517	0.0147144			9.94975	0.0165171	0.017427	0.0112634	0.012786
10.8543	0.0115343	0.0107559	0.0135755	0.0158971			10.8543	0.0176944	0.0187551	0.0120225	0.013995
11.7588	0.0124629	0.0116742	0.0144492	0.0170064			11.7588	0.0187798	0.0200286	0.0127199	0.0151764
12.6633	0.0133974	0.0125899	0.015283	0.0180322			12.6633	0.0197857	0.0212472	0.0133827	0.0163027
13.5678	0.0143322	0.0134996	0.0160883	0.0189675			13.5678	0.0207373	0.022406	0.0140418	0.0173489
14.4724	0.0152549	0.0144012	0.0168746	0.0198098			14.4724	0.0216629	0.0234932	0.0147199	0.0182985
15.3769	0.0161497	0.0152923	0.0176488	0.0205627			15.3769	0.0225825	0.0244896	0.0154267	0.0191467
16.2814	0.0170004	0.0161696	0.018415	0.0212373			16.2814	0.0234984	0.0253715	0.0161595	0.0199004
17.1859	0.0177953	0.0170274	0.0191743	0.0218498			17.1859	0.0243919	0.0261176	0.0169093	0.020576
18.0905	0.0185294	0.0178582	0.0199229	0.0224153			18.0905	0.0252289	0.0267161	0.017665	0.0211948
18.995	0.0192059	0.0186538	0.0206491	0.0229416			18.995	0.025971	0.0271688	0.0184135	0.0217786
19.8995	0.0198332	0.0194069	0.0213323	0.0234249			19.8995	0.0265881	0.0274896	0.0191383	0.0223436
20.804	0.0204212	0.0201132	0.0219468	0.0238517			20.804	0.0270653	0.0276962	0.01982	0.0228941
21.7085	0.0209756	0.0207717	0.0224685	0.0242058			21.7085	0.0274029	0.0278021	0.0204405	0.02342
22.6131	0.0214958	0.0213823	0.0228834	0.0244752			22.6131	0.0276098	0.0278122	0.0209889	0.0238984
23.5176	0.0219759	0.021943	0.0231911	0.024657			23.5176	0.0276956	0.0277249	0.0214661	0.0243018
24.4221	0.0224077	0.0224461	0.0234036	0.0247564			24.4221	0.0276654	0.0275384	0.0218841	0.0246068
25.3266	0.0227834	0.0228787	0.0235395	0.0247832			25.3266	0.0275198	0.0272571	0.0222579	0.0247992
26.2312	0.0230972	0.0232265	0.0236167	0.0247468			26.2312	0.0272588	0.0268922	0.0225943	0.0248735
27.1357	0.0233447	0.0234788	0.0236473	0.0246537			27.1357	0.0268866	0.0264594	0.0228857	0.0248304
28.0402	0.0235229	0.0236337	0.0236357	0.0245079			28.0402	0.0264134	0.025973	0.0231118	0.0246778
28.9447	0.0236308	0.0236986	0.0235793	0.024312			28.9447	0.0258551	0.0254436	0.0232527	0.0244342
29.8492	0.0236711	0.0236881	0.0234716	0.0240705			29.8492	0.0252307	0.0248781	0.0233029	0.0241304
30.7538	0.0236501	0.0236192	0.0233051	0.0237903			30.7538	0.0245591	0.0242811	0.0232792	0.0238036
31.6583	0.0235775	0.0235072	0.0230745	0.02348			31.6583	0.0238581	0.0236554	0.0232134	0.0234848
32.5628	0.0234645	0.0233624	0.0227788	0.0231453			32.5628	0.0231433	0.0230001	0.0231347	0.0231855
33.4673	0.0233211	0.0231899	0.022422	0.0227853			33.4673	0.0224277	0.0223086	0.0230532	0.0228938
34.3719	0.0231544	0.0229899	0.0220133	0.0223913			34.3719	0.02172	0.0215695	0.0229528	0.02258
35.2764	0.0229653	0.0227596	0.0215649	0.0219504			35.2764	0.0210225	0.0207721	0.0228006	0.0222101
36.1809	0.0227483	0.0224932	0.021091	0.0214505			36.1809	0.0203296	0.0199129	0.0225653	0.0217582
37.0854	0.0224921	0.0221835	0.0206057	0.0208855			37.0854	0.0196273	0.0190006	0.0222335	0.0212141
37.9899	0.0221832	0.0218238	0.0201215	0.0202565			37.9899	0.0188979	0.0180547	0.021816	0.0205844
38.8945	0.021809	0.0214103	0.0196474	0.019571			38.8945	0.0181258	0.0171001	0.021342	0.0198896
39.799	0.0213606	0.0209447	0.0191868	0.0188414			39.799	0.0173048	0.01616	0.0208446	0.0191581
40.7035	0.0208341	0.0204341	0.0187365	0.0180831			40.7035	0.0164408	0.0152509	0.0203465	0.018419
41.608	0.0202319	0.019889	0.0182861	0.0173136			41.608	0.0155498	0.0143815	0.0198508	0.0176956
42.5126	0.0195632	0.0193187	0.0178203	0.016549			42.5126	0.0146529	0.0135542	0.0193421	0.0170015
43.4171	0.0188446	0.0187276	0.0173227	0.0158006			43.4171	0.0137699	0.0127662	0.0187958	0.0163405
44.3216	0.0180973	0.0181154	0.0167795	0.0150706			44.3216	0.0129165	0.0120119	0.0181915	0.0157098
45.2261	0.0173428	0.0174788	0.0161839	0.0143531			45.2261	0.0121025	0.0112844	0.0175237	0.0151032
46.1307	0.0165967	0.0168163	0.0155379	0.0136378			46.1307	0.0113313	0.0105781	0.0168034	0.0145133
47.0352	0.0158652	0.0161308	0.0148523	0.0129168			47.0352	0.0106002	0.00989012	0.0160525	0.013933
47.9397	0.015146	0.0154302	0.0141441	0.0121898			47.9397	0.00990189	0.00922174	0.0152945	0.0133564
48.8442	0.0144322	0.0147261	0.0134325	0.0114642			48.8442	0.00922813	0.00857682	0.0145478	0.0127788
49.7487	0.0137176	0.01403	0.0127338	0.0107515			49.7487	0.00857396	0.00796016	0.0138237	0.0121977
50.6533	0.013	0.0133508	0.0120586	0.0100619			50.6533	0.00794059	0.00737589	0.0131267	0.0116122
51.5578	0.0122822	0.0126932	0.0114107	0.00940136			51.5578	0.00733469	0.00682667	0.0124576	0.0110222
52.4623	0.0115703	0.0120576	0.0107889	0.00877188			52.4623	0.00676452	0.00631358	0.0118156	0.010427
53.3668	0.0108722	0.0114423	0.0101893	0.00817341			53.3668	0.00623495	0.00583583	0.0112003	0.00982577
54.2714	0.010196	0.010845	0.00960845	0.00760589			54.2714	0.0057444	0.0053904	0.0106114	0.00921798
55.1759	0.00954927	0.010264	0.00904358	0.00706998			55.1759	0.00528509	0.00497207	0.0100477	0.00860502
56.0804	0.00893802	0.0096991	0.00849283	0.00656653			56.0804	0.0048466	0.00457458	0.00950407	0.0079912
56.9849	0.00836578	0.00914996	0.00795432	0.00609543			56.9849	0.00442048	0.00419256	0.00897123	0.00738344
57.8894	0.00783312	0.00861544	0.0074262	0.00565459			57.8894	0.00400367	0.00382346	0.0084379	0.00678997
58.794	0.00733748	0.00809347	0.00690786	0.00523959			58.794	0.00359936	0.00346831	0.00789607	0.00621859
59.6985	0.00687344	0.0075821	0.00640134	0.00484433			59.6985	0.00321513	0.00313084	0.00734563	0.00567553
60.603	0.00643349	0.00708087	0.00591171	0.00446257			60.603	0.00285979	0.00281568	0.00679607	0.00516518
61.5075	0.00600955	0.0065913	0.00544544	0.00408982			61.5075	0.00254039	0.00252666	0.00626388	0.00469025
62.4121	0.00559485	0.00611626	0.00500758	0.0037248			62.4121	0.00226082	0.00226591	0.00576682	0.0042521
63.3166	0.00518585	0.00565888	0.00459913	0.00336993			63.3166	0.00202191	0.0020337	0.00531741	0.00385082
64.2211	0.00478282	0.00522179	0.00421653	0.00303055			64.2211	0.00182253	0.00182852	0.00491864	0.0034855
65.1256	0.00438901	0.00480702	0.00385369	0.00271313			65.1256	0.00166016	0.00164733	0.00456342	0.00315432
66.0302	0.00400861	0.00441603	0.00350567	0.00242307			66.0302	0.00153069	0.00148605	0.00423789	0.00285482
66.9347	0.0036448	0.00404938	0.00317172	0.002163			66.9347	0.00142759	0.00134053	0.0039267	0.00258414
67.8392	0.00329903	0.00370624	0.0028559	0.00193218			67.8392	0.00134158	0.00120748	0.00361758	0.00233934
68.7437	0.00297141	0.00338421	0.00256486	0.00172726			68.7437	0.00126155	0.0010849	0.00330367	0.00211767
69.6482	0.00266179	0.00307974	0.00230418	0.00154382			69.6482	0.00117681	0.000971638	0.00298337	0.00191653
70.5528	0.00237057	0.00278917	0.00207542	0.00137786			70.5528	0.00107984	0.000866669	0.00265918	0.00173299
71.4573	0.00209887	0.00250972	0.00187534	0.00122651			71.4573	0.000968302	0.00076878	0.00233671	0.00156314
72.3618	0.00184828	0.00224018	0.00169749	0.00108799			72.3618	0.000845563	0.000676909	0.00202416	0.00140227
73.2663	0.00162037	0.00198123	0.00153493	0.000961087			73.2663	0.000719289	0.000590835	0.00173158	0.00124595
74.1709	0.00141629	0.00173536	0.00138274	0.000844868			74.1709	0.000598822	0.000511541	0.00146915	0.00109186
75.0754	0.00123632	0.00150641	0.00123906	0.000738761			75.0754	0.000492313	0.000440874	0.00124466	0.000941015
75.9799	0.00107945	0.00129853	0.00110468	0.000642773			75.9799	0.000404665	0.000380623	0.00106119	0.000797589
76.8844	0.000943234	0.00111487	0.000981377	0.000557518			76.8844	0.000336798	0.000331497	0.000916226	0.000667345
77.7889	0.000824089	0.000956488	0.000870378	0.000483846			77.7889	0.000286219	0.000292517	0.000802584	0.00055544
78.6935	0.000718226	0.000822055	0.000771369	0.000422201			78.6935	0.000248425	0.000261119	0.000710813	0.000464654
79.598	0.000622717	0.000708486	0.000682606	0.00037207			79.598	0.000218544	0.000233961	0.000631919	0.00039468
80.5025	0.000536204	0.000612085	0.000601776	0.000331817			80.5025	0.000192662	0.000208063	0.000559394	0.000342502
81.407	0.000458823	0.000529524	0.000527039	0.000298967			81.407	0.000168516	0.000181715	0.000489933	0.000303487
82.3116	0.000391399	0.000458231	0.000457663	0.000270768			82.3116	0.000145472	0.000154716	0.000422941	0.000272702
83.2161	0.000334412	0.00039627	0.00039399	0.000244803			83.2161	0.000123977	0.000127945	0.000359444	0.000246014
84.1206	0.000287309	0.000342066	0.00033686	0.000219448			84.1206	0.000104813	0.000102635	0.000301083	0.000220709
85.0251	0.000248454	0.000294299	0.000286902	0.000194077			85.0251	8.84916e-05	7.98174e-05	0.000249537	0.000195597
85.9296	0.000215636	0.000251983	0.000244105	0.000168963			85.9296	7.50011e-05	6.0132e-05	0.00020626	0.000170693
86.8342	0.000186765	0.000214563	0.000207816	0.000144945			86.8342	6.38848e-05	4.38714e-05	0.000172207	0.000146715
87.7387	0.000160412	0.000181847	0.000177047	0.00012297			87.7387	5.45023e-05	3.10604e-05	0.000147386	0.000124542
88.6432	0.000135978	0.000153749	0.000150803	0.000103695			88.6432	4.62745e-05	2.14733e-05	0.000130439	0.000104773
89.5477	0.000113535	0.00012999	0.000128257	8.73122e-05			89.5477	3.88138e-05	1.46451e-05	0.000118632	8.74827e-05
90.4523	9.34812e-05	0.000109941	0.000108785	7.36202e-05			90.4523	3.19423e-05	9.95296e-06	0.000108532	7.22613e-05
91.3568	7.61992e-05	9.2717e-05	9.19263e-05	6.22344e-05			91.3568	2.56465e-05	6.7608e-06	9.71529e-05	5.85113e-05
92.2613	6.18387e-05	7.74614e-05	7.73629e-05	5.27865e-05			92.2613	2.00078e-05	4.55195e-06	8.30147e-05	4.58271e-05
93.1658	5.02515e-05	6.3647e-05	6.48964e-05	4.49998e-05			93.1658	1.51264e-05	2.98525e-06	6.65027e-05	3.42164e-05
94.0704	4.10549e-05	5.12184e-05	5.43963e-05	3.86488e-05			94.0704	1.10616e-05	1.86928e-06	4.93707e-05	2.40369e-05
94.9749	3.3756e-05	4.04981e-05	4.57215e-05	3.34889e-05			94.9749	7.80515e-06	1.09852e-06	3.37327e-05	1.57228e-05
95.8794	2.78704e-05	3.19171e-05	3.86597e-05	2.92367e-05			95.8794	5.29108e-06	5.98306e-07	2.11417e-05	9.50442e-06
96.7839	2.2997e-05	2.57133e-05	3.29228e-05	2.56194e-05			96.7839	3.42278e-06	2.99491e-07	1.21727e-05	5.28582e-06
97.6884	1.88451e-05	2.17425e-05	2.81948e-05	2.2446e-05			97.6884	2.09485e-06	1.37053e-07	6.54632e-06	2.7077e-06
98.593	1.52336e-05	1.94706e-05	2.41888e-05	1.96389e-05			98.593	1.20191e-06	5.71482e-08	3.54274e-06	1.30772e-06
99.4975	1.20769e-05	1.81311e-05	2.06801e-05	1.71981e-05			99.4975	6.4092e-07	2.16684e-08	2.40449e-06	6.69839e-07
100.402	9.35966e-06	1.69624e-05	1.75096e-05	1.51237e-05			100.402	3.15366e-07	7.46078e-09	2.55347e-06	5.02013e-07
101.307	7.0992e-06	1.54239e-05	1.45771e-05	1.33512e-05			101.307	1.42382e-07	2.33077e-09	3.60395e-06	6.39578e-07
102.211	5.30126e-06	1.33117e-05	1.18403e-05	1.17433e-05			102.211	5.87365e-08	6.60256e-10	5.25263e-06	1.00191e-06
103.116	3.93016e-06	1.07428e-05	9.31243e-06	1.01438e-05			103.116	2.20739e-08	1.69528e-10	7.15652e-06	1.53395e-06
104.02	2.90785e-06	8.03295e-06	7.04769e-06	8.45464e-06			104.02	7.54161e-09	3.94416e-11	8.88928e-06	2.15821e-06
104.925	2.13926e-06	5.53357e-06	5.1106e-06	6.68637e-06			104.925	2.33907e-09	8.31287e-12	1.00107e-05	2.75627e-06
105.829	1.54365e-06	3.49799e-06	3.54324e-06	4.94934e-06			105.829	6.57952e-10	1.58692e-12	1.02109e-05	3.18778e-06
106.734	1.07184e-06	2.02347e-06	2.34683e-06	3.39428e-06			106.734	1.67739e-10	2.7435e-13	9.43765e-06	3.33735e-06
107.638	7.02938e-07	1.06886e-06	1.48387e-06	2.14123e-06			107.638	3.87409e-11	4.29493e-14	7.92147e-06	3.16249e-06
108.543	4.29026e-07	5.1472e-07	8.93882e-07	1.23634e-06			108.543	8.10351e-12	6.08792e-15	6.07955e-06	2.71245e-06
109.447	2.41175e-07	2.25677e-07	5.10973e-07	6.51155e-07			109.447	1.53482e-12	7.81293e-16	4.35423e-06	2.10572e-06
110.352	1.24034e-07	8.9995e-08	2.75529e-07	3.12098e-07			110.352	2.63188e-13	9.07751e-17	3.0726e-06	1.4796e-06
111.256	5.81137e-08	3.26145e-08	1.39162e-07	1.35911e-07			111.256	4.08563e-14	9.5479e-18	2.38113e-06	9.41009e-07
112.161	2.47421e-08	1.07344e-08	6.53626e-08	5.37137e-08			112.161	5.74131e-15	9.0912e-19	2.25318e-06	5.41686e-07
113.065	9.55734e-09	3.20699e-09	2.83642e-08	1.92507e-08			113.065	7.30305e-16	7.836e-20	2.53548e-06	2.82232e-07
113.97	3.34638e-09	8.69338e-10	1.13109e-08	6.25313e-09			113.97	8.40865e-17	6.11387e-21	3.00457e-06	1.33098e-07
114.874	1.06146e-09	2.1375e-10	4.1273e-09	1.84022e-09			114.874	8.76335e-18	4.31797e-22	3.42533e-06	5.68119e-08
115.779	3.0491e-10	4.76578e-11	1.37374e-09	4.90505e-10			115.779	8.26665e-19	2.76043e-23	3.61021e-06	2.19489e-08
116.683	7.93033e-11	9.63331e-12	4.16109e-10	1.18395e-10			116.683	7.05833e-20	1.59736e-24	3.46812e-06	7.67524e-09
117.588	1.86726e-11	1.76503e-12	1.14515e-10	2.58751e-11			117.588	5.45486e-21	8.36665e-26	3.0223e-06	2.42927e-09
118.492	3.97997e-12	2.9309e-13	2.85998e-11	5.11967e-12			118.492	3.8157e-22	3.96663e-27	2.38561e-06	6.95928e-10
119.397	7.67882e-13	4.41026e-14	6.4768e-12	9.17031e-13			119.397	2.41586e-23	1.70219e-28	1.70477e-06	1.8045e-10
120.302	1.34102e-13	6.01304e-15	1.32926e-12	1.48692e-13			120.302	1.38445e-24	6.61167e-30	1.10273e-06	4.23503e-11
121.206	2.1198e-14	7.42764e-16	2.4714e-13	2.1824e-14			121.206	7.18104e-26	2.32449e-31	6.45638e-07	8.99623e-12
122.111	3.03296e-15	8.31184e-17	4.16143e-14	2.89945e-15			122.111	3.37135e-27	7.39698e-33	3.4215e-07	1.72969e-12
123.015	3.92781e-16	8.42563e-18	6.34493e-15	3.48676e-16			123.015	1.4326e-28	2.13055e-34	1.64116e-07	3.01011e-13
123.92	4.60406e-17	7.73637e-19	8.75873e-16	3.79532e-17			123.92	5.51001e-30	5.55443e-36	7.12506e-08	4.74134e-14
124.824	4.88472e-18	6.43393e-20	1.09458e-16	3.7393e-18			124.824	1.91816e-31	1.31067e-37	2.79984e-08	6.75967e-15
125.729	4.69077e-19	4.84615e-21	1.23828e-17	3.3346e-19			125.729	6.04396e-33	2.79936e-39	9.95821e-09	8.72276e-16
126.633	4.07713e-20	3.3058e-22	1.26805e-18	2.69159e-20			126.633	1.72371e-34	5.41164e-41	3.20579e-09	1.0188e-16
127.538	3.20753e-21	2.0422e-23	1.1754e-19	1.96644e-21			127.538	4.4495e-36	9.46905e-43	9.34102e-10	1.07703e-17
128.442	2.28398e-22	1.14246e-24	9.86196e-21	1.30036e-22			128.442	1.03959e-37	1.49965e-44	2.46353e-10	1.03055e-18
129.347	1.47204e-23	5.78751e-26	7.4896e-22	7.78306e-24			129.347	2.19848e-39	2.14971e-46	5.88067e-11	8.9252e-20
130.251	8.58717e-25	2.65481e-27	5.14835e-23	4.21643e-25			130.251	4.20808e-41	2.78918e-48	1.27058e-11	6.99635e-21
131.156	4.53406e-26	1.10269e-28	3.20324e-24	2.0675e-26			131.156	7.29041e-43	3.27551e-50	2.48473e-12	4.96398e-22
132.06	2.16685e-27	4.14703e-30	1.80394e-25	9.17595e-28			132.06	1.14321e-44	3.48166e-52	4.39808e-13	3.18782e-23
132.965	9.37293e-29	1.41213e-31	9.19519e-27	3.68606e-29			132.965	1.62256e-46	3.34965e-54	7.04615e-14	1.85294e-24
133.869	3.66967e-30	4.35367e-33	4.24236e-28	1.34023e-30			133.869	2.08442e-48	2.91688e-56	1.02175e-14	9.74846e-26
134.774	1.30042e-31	1.21526e-34	1.77158e-29	4.41064e-32			134.774	2.42366e-50	2.29902e-58	1.34105e-15	4.6421e-27
135.678	4.17105e-33	3.07116e-36	6.69608e-31	1.3138e-33			135.678	2.55073e-52	1.64011e-60	1.59312e-16	2.00077e-28
136.583	1.21091e-34	7.02672e-38	2.29079e-32	3.5421e-35			136.583	2.42975e-54	1.05902e-62	1.713e-17	7.80524e-30
137.487	3.18188e-36	1.45549e-39	7.09343e-34	8.64368e-37			137.487	2.0949e-56	6.18936e-65	1.66713e-18	2.756e-31
138.392	7.56765e-38	2.72939e-41	1.98807e-35	1.90916e-38			138.392	1.63483e-58	3.27409e-67	1.46855e-19	8.80802e-33
139.296	1.62908e-39	4.63354e-43	5.04329e-37	3.81671e-40			139.296	1.15474e-60	1.56762e-69	1.17088e-20	2.54789e-34
140.201	3.17416e-41	7.12111e-45	1.15798e-38	6.90624e-42			140.201	7.38247e-63	6.79353e-72	8.4497e-22	6.67098e-36
141.106	5.59785e-43	9.90748e-47	2.40654e-40	1.1311e-43			141.106	4.27193e-65	2.66474e-74	5.51918e-23	1.5809e-37
142.01	8.93547e-45	1.24782e-48	4.52678e-42	1.67673e-45			142.01	2.23744e-67	9.46063e-77	3.26297e-24	3.39095e-39
142.915	1.29098e-46	1.4227e-50	7.7071e-44	2.24973e-47			142.915	1.06068e-69	3.04012e-79	1.74605e-25	6.58332e-41
143.819	1.68821e-48	1.46839e-52	1.18768e-45	2.73214e-49			143.819	4.55115e-72	8.8423e-82	8.45679e-27	1.15684e-42
144.724	1.99819e-50	1.37192e-54	1.65657e-47	3.00317e-51			144.724	1.76752e-74	2.3278e-84	3.70731e-28	1.83995e-44
145.628	2.14069e-52	1.16031e-56	2.09135e-49	2.98788e-53			145.628	6.21313e-77	5.54665e-87	1.47102e-29	2.64877e-46
146.533	2.07575e-54	8.8833e-59	2.38973e-51	2.69061e-55			146.533	1.9768e-79	1.19625e-89	5.28301e-31	3.45134e-48
147.437	1.82181e-56	6.15638e-61	2.47159e-53	2.19302e-57			147.437	5.69273e-82	2.33516e-92	1.71731e-32	4.07039e-50
148.342	1.44722e-58	3.86211e-63	2.3137e-55	1.61786e-59			148.342	1.48382e-84	4.12588e-95	5.0527e-34	4.345e-52
149.246	1.04057e-60	2.19315e-65	1.9604e-57	1.0803e-61			149.246	3.50066e-87	6.59814e-98	1.34556e-35	4.19805e-54
150.151	6.77192e-63	1.12734e-67	1.50344e-59	6.52906e-64			150.151	7.47519e-90	9.55062e-101	3.24328e-37	3.67123e-56
151.055	3.98895e-65	5.24543e-70	1.0436e-61	3.5716e-66			151.055	1.44477e-92	1.25126e-103	7.07577e-39	2.90589e-58
151.96	2.12672e-67	2.20925e-72	6.55669e-64	1.7684e-68			151.96	2.52744e-95	1.48377e-106	1.39723e-40	2.08187e-60
152.864	1.02628e-69	8.4226e-75	3.72857e-66	7.92507e-71			152.864	4.00192e-98	1.59254e-109	2.49727e-42	1.34999e-62
153.769	4.48258e-72	2.90657e-77	1.91913e-68	3.21463e-73			153.769	5.73536e-101	1.54711e-112	4.03988e-44	7.92344e-65
154.673	1.77212e-74	9.07918e-80	8.94068e-71	1.18022e-75			154.673	7.43975e-104	1.36037e-115	5.9153e-46	4.20922e-67
155.578	6.34112e-77	2.56711e-82	3.77001e-73	3.92194e-78			155.578	8.73495e-107	1.08267e-118	7.83954e-48	2.02393e-69
156.482	2.05372e-79	6.57007e-85	1.43886e-75	1.17962e-80			156.482	9.28255e-110	7.79906e-122	9.40392e-50	8.80832e-72
157.387	6.02037e-82	1.52203e-87	4.97051e-78	3.21137e-83			157.387	8.92852e-113	5.08501e-125	1.02102e-51	3.46974e-74
158.291	1.59739e-84	3.19156e-90	1.55413e-80	7.91303e-86			158.291	7.77314e-116	3.00087e-128	1.00337e-53	1.2371e-76
159.196	3.8362e-87	6.05772e-93	4.39824e-83	1.76482e-88			159.196	6.12518e-119	1.6029e-131	8.9247e-56	3.99225e-79
160.101	8.33869e-90	1.04073e-95	1.12662e-85	3.56256e-91			160.101	4.36864e-122	7.74947e-135	7.18509e-58	1.1661e-81
161.005	1.64059e-92	1.61842e-98	2.61203e-88	6.50924e-94			161.005	2.82019e-125	3.39111e-138	5.23571e-60	3.08289e-84
161.91	2.9215e-95	2.27806e-101	5.48131e-91	1.07647e-96			161.91	1.64784e-128	1.34313e-141	3.45322e-62	7.37712e-87
162.814	4.70887e-98	2.90243e-104	1.04111e-93	1.61131e-99			162.814	8.71479e-132	4.81501e-145	2.06147e-64	1.59779e-89
163.719	6.86962e-101	3.34717e-107	1.78983e-96	2.18304e-102			163.719	4.17161e-135	1.56236e-148	1.11387e-66	3.13226e-92
164.623	9.07098e-104	3.49392e-110	2.78506e-99	2.67701e-105			164.623	1.80741e-138	4.58851e-152	5.44751e-69	5.55777e-95
165.528	1.08413e-106	3.30117e-113	3.92248e-102	2.97127e-108			165.528	7.08783e-142	1.21974e-155	2.41138e-71	8.92583e-98
166.432	1.17277e-109	2.82319e-116	5.00026e-105	2.98496e-111			166.432	2.51579e-145	2.93472e-159	9.66139e-74	1.29748e-100
167.337	1.14828e-112	2.1854e-119	5.76938e-108	2.7142e-114			167.337	8.08243e-149	6.39104e-163	3.50363e-76	1.7071e-103
168.241	1.01763e-115	1.53122e-122	6.02519e-111	2.23382e-117			168.241	2.35025e-152	1.25974e-166	1.15001e-78	2.03293e-106
169.146	8.16273e-119	9.71097e-126	5.69531e-114	1.66403e-120			169.146	6.18573e-156	2.24748e-170	3.41656e-81	2.19124e-109
170.05	5.92634e-122	5.57445e-129	4.87269e-117	1.12196e-123			170.05	1.47358e-159	3.62924e-174	9.18718e-84	2.13778e-112
170.955	3.89442e-125	2.8964e-132	3.77334e-120	6.847e-127			170.955	3.17731e-163	5.30446e-178	2.23604e-86	1.88774e-115
171.859	2.31635e-128	1.36216e-135	2.64476e-123	3.78205e-130			171.859	6.20086e-167	7.01731e-182	4.92588e-89	1.50877e-118
172.764	1.24701e-131	5.79847e-139	1.67785e-126	1.89086e-133			172.764	1.09534e-170	8.40244e-186	9.82181e-92	1.09147e-121
173.668	6.07633e-135	2.23415e-142	9.63441e-130	8.55651e-137			173.668	1.75126e-174	9.10637e-190	1.77258e-94	7.14669e-125
174.573	2.67989e-138	7.79159e-146	5.00728e-133	3.5046e-140			174.573	2.5343e-178	8.93285e-194	2.89549e-97	4.23548e-128
175.477	1.06979e-141	2.45953e-149	2.3555e-136	1.29923e-143			175.477	3.31947e-182	7.93122e-198	4.28101e-100	2.27198e-131
176.382	3.86531e-145	7.02737e-153	1.00293e-139	4.35952e-147			176.382	3.93537e-186	6.37374e-202	5.72893e-103	1.1031e-134
177.286	1.26408e-148	1.81738e-156	3.8651e-143	1.32402e-150			177.286	4.22287e-190	4.63612e-206	6.93916e-106	4.84759e-138
178.191	3.74172e-152	4.25413e-160	1.34821e-146	3.63963e-154			178.191	4.10142e-194	3.05224e-210	7.60755e-109	1.92816e-141
179.095	1.00247e-155	9.0134e-164	4.25656e-150	9.05575e-158			179.095	3.60551e-198	1.81882e-214	7.54897e-112	6.94171e-145
180	2.43096e-159	1.72854e-167	1.21637e-153	2.03937e-161			180	2.86882e-202	9.80987e-219	6.78009e-115	2.26201e-148

## Sheet: Panel b - PIP2
ED Figure 2 Panel b
Phenylalanine contact zone tail angle probabilities							Gap between contact zone tail angle probabilities
Tail angle (degrees)	Outer leaflet sn-1 probability	Outer leaflet sn-2 probability	Inner leaflet sn-1 probability	Inner leaflet sn-2 probability			Tail angle (degrees)	Outer leaflet sn-1 probability	Outer leaflet sn-2 probability	Inner leaflet sn-1 probability	Inner leaflet sn-2 probability
0	0.000668786	0.000859417	0.00166388	0.00175571			0	0.00209695	0.00219675	0.00129626	0.00132595
0.904523	0.000971087	0.00124482	0.00237794	0.00252342			0.904523	0.00304495	0.00317591	0.001881	0.00204328
1.80905	0.00134085	0.00171507	0.00322445	0.00345538			1.80905	0.0041911	0.00437396	0.0025931	0.00294368
2.71357	0.00177173	0.00226244	0.00418052	0.0045375			2.71357	0.0054922	0.00576948	0.00341611	0.00398976
3.61809	0.00225404	0.00287451	0.00522064	0.00574948			3.61809	0.00688762	0.00732733	0.00432677	0.00512517
4.52261	0.00277662	0.00353495	0.00632018	0.00706602			4.52261	0.0083176	0.00900504	0.00529935	0.00629218
5.42714	0.00332826	0.00422397	0.00745602	0.00845478			5.42714	0.00974399	0.0107584	0.00630857	0.00744991
6.33166	0.00389867	0.00491977	0.00860662	0.00987453			6.33166	0.0111633	0.012544	0.00733138	0.00858615
7.23618	0.00447912	0.00560193	0.00975346	0.0112786			7.23618	0.012603	0.0143172	0.00834846	0.00971851
8.1407	0.00506268	0.00625611	0.010883	0.0126253			8.1407	0.0141016	0.0160303	0.0093454	0.0108832
9.04523	0.00564425	0.00687795	0.0119863	0.0138919			9.04523	0.0156798	0.0176328	0.0103126	0.0121125
9.94975	0.00622055	0.00747381	0.0130561	0.0150813			9.94975	0.0173197	0.019079	0.0112434	0.0134092
10.8543	0.00679021	0.00805767	0.0140821	0.0162164			10.8543	0.0189621	0.0203411	0.0121324	0.01473
11.7588	0.00735402	0.00864589	0.0150494	0.0173224			11.7588	0.0205215	0.0214203	0.0129767	0.0159939
12.6633	0.00791455	0.00925206	0.015942	0.0184088			12.6633	0.0219132	0.0223483	0.0137792	0.017116
13.5678	0.00847477	0.00988412	0.0167501	0.0194597			13.5678	0.023077	0.0231761	0.0145516	0.0180506
14.4724	0.00903603	0.010544	0.0174776	0.0204396			14.4724	0.023993	0.0239554	0.015313	0.0188161
15.3769	0.00959654	0.011229	0.018143	0.0213083			15.3769	0.0246846	0.0247222	0.0160833	0.0194835
16.2814	0.0101517	0.0119338	0.0187719	0.0220353			16.2814	0.0252101	0.0254889	0.0168764	0.0201336
17.1859	0.0106967	0.0126522	0.0193837	0.0226101			17.1859	0.0256439	0.0262464	0.0176987	0.0208115
18.0905	0.0112298	0.0133788	0.0199789	0.0230445			18.0905	0.0260535	0.0269703	0.0185512	0.0215078
18.995	0.0117543	0.0141087	0.0205354	0.0233716			18.995	0.0264774	0.0276274	0.0194319	0.0221763
19.8995	0.012278	0.0148372	0.0210182	0.0236378			19.8995	0.0269148	0.0281811	0.0203292	0.022775
20.804	0.0128104	0.015556	0.0213975	0.0238906			20.804	0.0273295	0.0285973	0.0212096	0.0232975
21.7085	0.0133589	0.0162517	0.021665	0.0241618			21.7085	0.0276673	0.0288517	0.0220082	0.0237757
22.6131	0.0139268	0.0169056	0.0218403	0.024455			22.6131	0.027877	0.028935	0.022638	0.024252
23.5176	0.014512	0.0174989	0.0219631	0.0247441			23.5176	0.0279269	0.0288516	0.0230207	0.0247421
24.4221	0.0151082	0.0180202	0.0220775	0.0249857			24.4221	0.0278108	0.0286144	0.0231263	0.0252121
25.3266	0.0157061	0.0184719	0.0222157	0.0251375			25.3266	0.0275456	0.0282381	0.0229967	0.0255838
26.2312	0.0162975	0.0188718	0.0223904	0.0251745			26.2312	0.027164	0.0277374	0.0227369	0.0257625
27.1357	0.016878	0.0192452	0.0225948	0.0250952			27.1357	0.0267047	0.0271294	0.0224737	0.0256735
28.0402	0.017449	0.0196147	0.0228107	0.0249158			28.0402	0.0262032	0.0264359	0.0223073	0.0252918
28.9447	0.0180154	0.0199898	0.0230161	0.0246576			28.9447	0.0256843	0.0256817	0.0222792	0.0246559
29.8492	0.0185802	0.0203637	0.0231916	0.0243351			29.8492	0.0251579	0.0248893	0.0223699	0.0238611
30.7538	0.0191388	0.0207175	0.0233219	0.0239487			30.7538	0.0246189	0.024073	0.0225157	0.0230343
31.6583	0.0196776	0.0210289	0.0233943	0.0234901			31.6583	0.0240516	0.0232381	0.0226327	0.0222997
32.5628	0.0201784	0.0212811	0.0233953	0.0229554			32.5628	0.0234365	0.022385	0.0226393	0.0217453
33.4673	0.0206263	0.0214687	0.0233083	0.0223604			33.4673	0.0227579	0.0215137	0.0224784	0.0214044
34.3719	0.021016	0.0215989	0.023114	0.021745			34.3719	0.0220109	0.0206283	0.0221378	0.0212546
35.2764	0.0213544	0.0216882	0.0227968	0.0211608			35.2764	0.0212034	0.0197369	0.0216588	0.0212303
36.1809	0.0216571	0.0217561	0.0223541	0.020645			36.1809	0.0203533	0.0188492	0.021125	0.0212423
37.0854	0.0219406	0.0218176	0.021804	0.0201979			37.0854	0.0194807	0.0179739	0.020631	0.0211968
37.9899	0.0222141	0.0218767	0.0211876	0.0197778			37.9899	0.0185998	0.0171153	0.0202475	0.0210131
38.8945	0.0224725	0.021924	0.0205592	0.0193215			38.8945	0.0177142	0.0162714	0.0200007	0.0206382
39.799	0.0226949	0.0219387	0.0199681	0.0187766			39.799	0.0168192	0.0154352	0.0198731	0.0200569
40.7035	0.0228482	0.0218949	0.0194396	0.0181292			40.7035	0.0159087	0.014598	0.0198178	0.0192954
41.608	0.0228964	0.0217687	0.0189643	0.0174105			41.608	0.0149816	0.0137559	0.0197759	0.0184133
42.5126	0.0228123	0.0215434	0.0185023	0.0166805			42.5126	0.0140456	0.0129148	0.0196879	0.0174864
43.4171	0.0225854	0.0212121	0.0180015	0.0159989			43.4171	0.0131156	0.0120906	0.0195	0.0165858
44.3216	0.0222245	0.0207786	0.0174191	0.0153978			44.3216	0.0122094	0.0113025	0.0191683	0.0157626
45.2261	0.0217535	0.0202568	0.0167381	0.0148696			45.2261	0.0113436	0.0105633	0.0186633	0.0150421
46.1307	0.0212034	0.0196684	0.0159706	0.0143717			46.1307	0.0105294	0.00987334	0.0179751	0.0144263
47.0352	0.0206047	0.0190394	0.0151483	0.0138454			47.0352	0.00977213	0.0092216	0.0171167	0.0138968
47.9397	0.0199836	0.0183957	0.0143079	0.0132383			47.9397	0.0090716	0.00859432	0.0161268	0.0134174
48.8442	0.0193607	0.0177577	0.0134769	0.0125221			48.8442	0.00842302	0.00798364	0.0150653	0.012938
49.7487	0.018752	0.0171372	0.012667	0.011699			49.7487	0.00781788	0.00739098	0.0140034	0.012408
50.6533	0.018168	0.0165365	0.0118752	0.0107988			50.6533	0.00724498	0.00682345	0.0130075	0.0117955
51.5578	0.0176133	0.0159498	0.0110934	0.00986781			51.5578	0.00669252	0.00628723	0.0121224	0.0111037
52.4623	0.0170852	0.0153667	0.0103183	0.00895496			52.4623	0.00615173	0.00578311	0.011359	0.0103708
53.3668	0.0165732	0.0147764	0.00955849	0.00809977			53.3668	0.00562045	0.00530688	0.0106943	0.00965171
54.2714	0.0160616	0.0141709	0.00883348	0.0073246			54.2714	0.00510458	0.00485328	0.0100813	0.00899151
55.1759	0.0155327	0.013547	0.00816661	0.00663403			55.1759	0.00461583	0.00442001	0.00946946	0.00840416
56.0804	0.0149721	0.0129076	0.00757518	0.0060206			56.0804	0.00416646	0.00400918	0.00882497	0.00786899
56.9849	0.0143726	0.0122617	0.00706356	0.00547275			56.9849	0.00376363	0.00362601	0.0081434	0.0073445
57.8894	0.0137373	0.011623	0.0066218	0.00498044			57.8894	0.00340668	0.0032759	0.00744978	0.00679115
58.794	0.0130788	0.0110063	0.00622962	0.00453588			58.794	0.00308859	0.00296178	0.00678743	0.00619098
59.6985	0.0124141	0.0104236	0.00586337	0.00413099			59.6985	0.0028007	0.00268272	0.00620123	0.00555476
60.603	0.011759	0.0098798	0.0055031	0.00375561			60.603	0.00253717	0.00243442	0.00572183	0.00491478
61.5075	0.0111236	0.00937086	0.00513728	0.00339891			61.5075	0.00229636	0.00221114	0.0053555	0.00430851
62.4121	0.0105108	0.00888629	0.00476377	0.00305371			62.4121	0.00207864	0.00200804	0.00508212	0.00376247
63.3166	0.00991899	0.00841364	0.00438693	0.00272037			63.3166	0.00188297	0.00182251	0.00486215	0.00328437
64.2211	0.00934497	0.00794374	0.00401292	0.00240708			64.2211	0.00170515	0.00165379	0.00465077	0.002866
65.1256	0.00878608	0.00747388	0.00364632	0.00212582			65.1256	0.00153921	0.0015013	0.0044139	0.00249349
66.0302	0.00824084	0.00700747	0.00329042	0.00188595			66.0302	0.00138039	0.00136309	0.00413908	0.00215756
66.9347	0.00770905	0.00655084	0.00294995	0.0016894			66.9347	0.00122727	0.00123547	0.00383568	0.00185786
67.8392	0.00719198	0.006109	0.00263308	0.00152983			67.8392	0.00108144	0.00111396	0.00352485	0.00159988
68.7437	0.00669237	0.00568286	0.00234969	0.0013958			68.7437	0.000945476	0.000994943	0.00322508	0.00138798
69.6482	0.00621364	0.00526919	0.0021065	0.00127572			69.6482	0.000821055	0.000876923	0.00294219	0.00121987
70.5528	0.0057585	0.00486327	0.00190235	0.00116165			70.5528	0.000708509	0.000760793	0.00266904	0.00108616
71.4573	0.00532744	0.00446238	0.00172748	0.0010503			71.4573	0.000607572	0.000649162	0.00239415	0.000974479
72.3618	0.00491812	0.00406821	0.00156754	0.00094159			72.3618	0.000518195	0.000545206	0.00211265	0.000874621
73.2663	0.00452601	0.00368691	0.00141005	0.000836333			73.2663	0.000440584	0.000451664	0.00183211	0.000781056
74.1709	0.00414595	0.00332688	0.00124986	0.000734548			74.1709	0.000374589	0.000370263	0.00157027	0.000691949
75.0754	0.00377389	0.00299552	0.00109065	0.000635367			75.0754	0.00031917	0.000301542	0.00134653	0.000606546
75.9799	0.00340831	0.00269654	0.000942378	0.000538094			75.9799	0.000272466	0.000244886	0.00117311	0.000523704
76.8844	0.00305071	0.00242887	0.000816273	0.000443408			76.8844	0.000232413	0.000198717	0.00105018	0.000442734
77.7889	0.0027055	0.00218776	0.000719948	0.000353754			77.7889	0.000197431	0.000160908	0.000966897	0.000365402
78.6935	0.00237921	0.00196714	0.000654664	0.00027272			78.6935	0.000166703	0.00012939	0.0009068	0.000296918
79.598	0.00207911	0.00176199	0.000615341	0.000203886			79.598	0.000139965	0.000102709	0.000854658	0.000244606
80.5025	0.00181133	0.00156946	0.000592723	0.000149795			80.5025	0.000117052	8.02135e-05	0.000801711	0.000214727
81.407	0.00157903	0.00138851	0.00057634	0.000111398			81.407	9.75729e-05	6.17861e-05	0.000746962	0.000209142
82.3116	0.00138142	0.00121888	0.000557081	8.79014e-05			82.3116	8.08993e-05	4.73681e-05	0.000694186	0.000223515
83.2161	0.00121421	0.0010603	0.000528747	7.6863e-05			83.2161	6.6372e-05	3.66253e-05	0.000646793	0.000247911
84.1206	0.00107111	0.000912589	0.000488584	7.44748e-05			84.1206	5.35197e-05	2.89555e-05	0.000604136	0.000269639
85.0251	0.000945599	0.00077629	0.000437059	7.61558e-05			85.0251	4.213e-05	2.37424e-05	0.000561783	0.000277332
85.9296	0.000832045	0.000652953	0.000377204	7.74856e-05			85.9296	3.21797e-05	2.05953e-05	0.00051513	0.000264667
86.8342	0.000726304	0.000544643	0.000313719	7.52581e-05			86.8342	2.37167e-05	1.93661e-05	0.000463099	0.000232173
87.7387	0.000625924	0.000452836	0.000251943	6.8216e-05			87.7387	1.6772e-05	1.99393e-05	0.000408787	0.000186312
88.6432	0.000530275	0.00037741	0.000196788	5.70878e-05			88.6432	1.1319e-05	2.19721e-05	0.000356757	0.000136395
89.5477	0.000440411	0.000316397	0.000151753	4.39078e-05			89.5477	7.26443e-06	2.47917e-05	0.000309502	9.09319e-05
90.4523	0.000358452	0.000266626	0.000118231	3.09916e-05			90.4523	4.45694e-06	2.75331e-05	0.000266041	5.51365e-05
91.3568	0.000286558	0.000224799	9.53544e-05	2.00769e-05			91.3568	2.70923e-06	2.94174e-05	0.00022351	3.03769e-05
92.2613	0.000225974	0.000188407	8.05009e-05	1.19478e-05			92.2613	1.82889e-06	2.99771e-05	0.000180039	1.51947e-05
93.1658	0.000176607	0.000156074	7.03357e-05	6.53999e-06			93.1658	1.64201e-06	2.91016e-05	0.000136497	6.8963e-06
94.0704	0.000137276	0.000127368	6.19668e-05	3.29847e-06			94.0704	1.99344e-06	2.69299e-05	9.60153e-05	2.83855e-06
94.9749	0.000106333	0.000102344	5.37293e-05	1.53987e-06			94.9749	2.72199e-06	2.37199e-05	6.20551e-05	1.05915e-06
95.8794	8.22175e-05	8.11147e-05	4.53161e-05	6.8341e-07			95.8794	3.63059e-06	1.97908e-05	3.66241e-05	3.58144e-07
96.7839	6.36696e-05	6.36188e-05	3.7329e-05	3.39387e-07			96.7839	4.48222e-06	1.55259e-05	1.96653e-05	1.0972e-07
97.6884	4.96473e-05	4.95557e-05	3.05989e-05	3.09228e-07			97.6884	5.04007e-06	1.13569e-05	9.58598e-06	3.04477e-08
98.593	3.91561e-05	3.84371e-05	2.56441e-05	5.5448e-07			98.593	5.13858e-06	7.68554e-06	4.23667e-06	7.65225e-09
99.4975	3.11936e-05	2.96843e-05	2.24512e-05	1.16251e-06			99.4975	4.74425e-06	4.78085e-06	1.69648e-06	1.74155e-09
100.402	2.48484e-05	2.27373e-05	2.05467e-05	2.30374e-06			100.402	3.96512e-06	2.72042e-06	6.15217e-07	3.58881e-10
101.307	1.94579e-05	1.71459e-05	1.92238e-05	4.15808e-06			101.307	2.99963e-06	1.41109e-06	2.02003e-07	6.69574e-11
102.211	1.46962e-05	1.26142e-05	1.78022e-05	6.79895e-06			102.211	2.05395e-06	6.65598e-07	6.00447e-08	1.13097e-11
103.116	1.05276e-05	8.98694e-06	1.58445e-05	1.00636e-05			103.116	1.27297e-06	2.85042e-07	1.61565e-08	1.72937e-12
104.02	7.06086e-06	6.19502e-06	1.32651e-05	1.34827e-05			104.02	7.14086e-07	1.10708e-07	3.93506e-09	2.39381e-13
104.925	4.39364e-06	4.19665e-06	1.02991e-05	1.63495e-05			104.925	3.62568e-07	3.89688e-08	8.67519e-10	2.99949e-14
105.829	2.52069e-06	2.939e-06	7.34917e-06	1.79448e-05			105.829	1.66622e-07	1.24258e-08	1.73109e-10	3.40209e-15
106.734	1.32774e-06	2.34158e-06	4.79253e-06	1.7827e-05			106.734	6.93076e-08	3.58816e-09	3.12661e-11	3.49285e-16
107.638	6.40264e-07	2.28812e-06	2.84603e-06	1.60296e-05			107.638	2.60936e-08	9.38158e-10	5.11135e-12	3.24596e-17
108.543	2.82091e-07	2.61881e-06	1.53564e-06	1.30459e-05			108.543	8.89185e-09	2.22067e-10	7.56317e-13	2.73041e-18
109.447	1.13392e-07	3.13097e-06	7.51807e-07	9.61008e-06			109.447	2.74256e-09	4.75839e-11	1.01293e-13	2.0789e-19
110.352	4.15406e-08	3.60256e-06	3.33656e-07	6.40747e-06			110.352	7.65639e-10	9.22957e-12	1.22789e-14	1.4327e-20
111.256	1.38581e-08	3.84121e-06	1.34159e-07	3.86679e-06			111.256	1.93463e-10	1.62045e-12	1.34724e-15	8.93694e-22
112.161	4.20716e-09	3.73969e-06	4.88561e-08	2.11213e-06			112.161	4.42461e-11	2.57519e-13	1.33794e-16	5.04587e-23
113.065	1.16168e-09	3.30618e-06	1.61099e-08	1.04423e-06			113.065	9.15922e-12	3.70425e-14	1.20263e-17	2.57865e-24
113.97	2.91606e-10	2.64886e-06	4.80929e-09	4.67277e-07			113.97	1.71612e-12	4.82285e-15	9.78438e-19	1.19278e-25
114.874	6.65172e-11	1.92177e-06	1.2997e-09	1.8926e-07			114.874	2.91032e-13	5.68351e-16	7.2051e-20	4.99383e-27
115.779	1.37829e-11	1.2622e-06	3.17946e-10	6.93822e-08			115.779	4.46723e-14	6.0623e-17	4.80232e-21	1.89241e-28
116.683	2.59341e-12	7.50393e-07	7.04038e-11	2.3022e-08			116.683	6.20642e-15	5.85282e-18	2.89713e-22	6.49091e-30
117.588	4.42988e-13	4.03801e-07	1.41111e-11	6.91419e-09			117.588	7.80458e-16	5.11445e-19	1.58194e-23	2.01512e-31
118.492	6.86723e-14	1.96678e-07	2.56002e-12	1.87952e-09			118.492	8.88306e-17	4.04518e-20	7.81836e-25	5.66243e-33
119.397	9.65894e-15	8.67062e-08	4.20375e-13	4.6244e-10			119.397	9.15126e-18	2.8959e-21	3.49741e-26	1.44016e-34
120.302	1.23235e-15	3.4598e-08	6.24799e-14	1.02984e-10			120.302	8.53304e-19	1.87644e-22	1.41607e-27	3.31532e-36
121.206	1.42593e-16	1.24956e-08	8.40526e-15	2.07582e-11			121.206	7.20165e-20	1.1005e-23	5.18949e-29	6.90787e-38
122.111	1.49603e-17	4.08478e-09	1.02346e-15	3.78715e-12			122.111	5.5013e-21	5.84184e-25	1.72136e-30	1.30277e-39
123.015	1.42291e-18	1.20861e-09	1.12796e-16	6.25377e-13			123.015	3.80367e-22	2.80683e-26	5.168e-32	2.22382e-41
123.92	1.22672e-19	3.23672e-10	1.12518e-17	9.34709e-14			123.92	2.38038e-23	1.22064e-27	1.40436e-33	3.43585e-43
124.824	9.58459e-21	7.8457e-11	1.01592e-18	1.26449e-14			124.824	1.34832e-24	4.80466e-29	3.45414e-35	4.8048e-45
125.729	6.78588e-22	1.72133e-11	8.3023e-20	1.54832e-15			125.729	6.91269e-26	1.71176e-30	7.68965e-37	6.08164e-47
126.633	4.35302e-23	3.41821e-12	6.14107e-21	1.71597e-16			126.633	3.20779e-27	5.51987e-32	1.54945e-38	6.96742e-49
127.538	2.52976e-24	6.14384e-13	4.11145e-22	1.72133e-17			127.538	1.34731e-28	1.61109e-33	2.82588e-40	7.22483e-51
128.442	1.33177e-25	9.99508e-14	2.49144e-23	1.56287e-18			128.442	5.12196e-30	4.25614e-35	4.66483e-42	6.78092e-53
129.347	6.35042e-27	1.47176e-14	1.3665e-24	1.28436e-19			129.347	1.76242e-31	1.01769e-36	6.96982e-44	5.76043e-55
130.251	2.74261e-28	1.96152e-15	6.78386e-26	9.55335e-21			130.251	5.48892e-33	2.20253e-38	9.42569e-46	4.42921e-57
131.156	1.07271e-29	2.36622e-16	3.04823e-27	6.43176e-22			131.156	1.54728e-34	4.31453e-40	1.15374e-47	3.08249e-59
132.06	3.79955e-31	2.58357e-17	1.23972e-28	3.9193e-23			132.06	3.94783e-36	7.64978e-42	1.27823e-49	1.94171e-61
132.965	1.21867e-32	2.55324e-18	4.56357e-30	2.16169e-24			132.965	9.11698e-38	1.22764e-43	1.28179e-51	1.10706e-63
133.869	3.53937e-34	2.28385e-19	1.52051e-31	1.07915e-25			133.869	1.90568e-39	1.78318e-45	1.1634e-53	5.71296e-66
134.774	9.3074e-36	1.84905e-20	4.58544e-33	4.87614e-27			134.774	3.60539e-41	2.34437e-47	9.55749e-56	2.66844e-68
135.678	2.21604e-37	1.35499e-21	1.25163e-34	1.99423e-28			135.678	6.1739e-43	2.78973e-49	7.10665e-58	1.12813e-70
136.583	4.77701e-39	8.98723e-23	3.09227e-36	7.38208e-30			136.583	9.56913e-45	3.00471e-51	4.7829e-60	4.31683e-73
137.487	9.32294e-41	5.39538e-24	6.91486e-38	2.47336e-31			137.487	1.34243e-46	2.9292e-53	2.91355e-62	1.49512e-75
138.392	1.64723e-42	2.93172e-25	1.39957e-39	7.5007e-33			138.392	1.70456e-48	2.58464e-55	1.60642e-64	4.68697e-78
139.296	2.63481e-44	1.44188e-26	2.56395e-41	2.05883e-34			139.296	1.95903e-50	2.06422e-57	8.01677e-67	1.32988e-80
140.201	3.81528e-46	6.41859e-28	4.25138e-43	5.11499e-36			140.201	2.03786e-52	1.49216e-59	3.62114e-69	3.41538e-83
141.106	5.00127e-48	2.58616e-29	6.38052e-45	1.1502e-37			141.106	1.91872e-54	9.76296e-62	1.48046e-71	7.93908e-86
142.01	5.93473e-50	9.4314e-31	8.66735e-47	2.34103e-39			142.01	1.63514e-56	5.78165e-64	5.47839e-74	1.67035e-88
142.915	6.37503e-52	3.11317e-32	1.06567e-48	4.31267e-41			142.915	1.26125e-58	3.09904e-66	1.83491e-76	3.18088e-91
143.819	6.19894e-54	9.30107e-34	1.18594e-50	7.19102e-43			143.819	8.80551e-61	1.50352e-68	5.56263e-79	5.48269e-94
144.724	5.45634e-56	2.51518e-35	1.19456e-52	1.08527e-44			144.724	5.56432e-63	6.60228e-71	1.52634e-81	8.55352e-97
145.628	4.3474e-58	6.15616e-37	1.08908e-54	1.48249e-46			145.628	3.18255e-65	2.62412e-73	3.79076e-84	1.20782e-99
146.533	3.13543e-60	1.36382e-38	8.987e-57	1.83296e-48			146.533	1.64757e-67	9.44017e-76	8.52134e-87	1.5437e-102
147.437	2.04692e-62	2.73468e-40	6.71236e-59	2.05124e-50			147.437	7.71997e-70	3.07383e-78	1.73378e-89	1.78578e-105
148.342	1.20958e-64	4.9632e-42	4.53775e-61	2.07771e-52			148.342	3.27411e-72	9.05912e-81	3.1929e-92	1.86982e-108
149.246	6.46995e-67	8.1531e-44	2.77659e-63	1.90484e-54			149.246	1.25683e-74	2.41655e-83	5.32207e-95	1.77205e-111
150.151	3.13251e-69	1.21224e-45	1.53775e-65	1.58066e-56			150.151	4.3668e-77	5.83461e-86	8.02937e-98	1.52004e-114
151.055	1.3728e-71	1.6314e-47	7.70845e-68	1.18719e-58			151.055	1.37327e-79	1.27507e-88	1.09645e-100	1.18016e-117
151.96	5.44561e-74	1.98717e-49	3.49746e-70	8.07067e-61			151.96	3.90889e-82	2.52207e-91	1.35518e-103	8.29341e-121
152.864	1.95526e-76	2.19087e-51	1.43629e-72	4.96596e-63			152.864	1.00706e-84	4.51532e-94	1.51605e-106	5.27508e-124
153.769	6.3545e-79	2.18626e-53	5.33874e-75	2.76568e-65			153.769	2.34835e-87	7.31684e-97	1.53509e-109	3.0369e-127
154.673	1.86929e-81	1.97466e-55	1.79614e-77	1.39414e-67			154.673	4.95651e-90	1.07316e-99	1.40689e-112	1.58247e-130
155.578	4.9772e-84	1.61431e-57	5.46946e-80	6.36084e-70			155.578	9.46877e-93	1.42465e-102	1.16706e-115	7.46358e-134
156.482	1.19952e-86	1.19451e-59	1.50749e-82	2.62681e-72			156.482	1.63725e-95	1.71183e-105	8.76249e-119	3.18613e-137
157.387	2.61666e-89	8.00008e-62	3.76071e-85	9.81854e-75			157.387	2.56238e-98	1.86172e-108	5.95482e-122	1.23107e-140
158.291	5.1665e-92	4.84959e-64	8.49162e-88	3.32178e-77			158.291	3.62975e-101	1.83263e-111	3.66281e-125	4.30536e-144
159.196	9.23333e-95	2.66085e-66	1.73547e-90	1.01718e-79			159.196	4.65386e-104	1.63283e-114	2.03922e-128	1.36283e-147
160.101	1.49359e-97	1.32142e-68	3.21031e-93	2.81924e-82			160.101	5.40078e-107	1.31677e-117	1.02759e-131	3.9046e-151
161.005	2.18683e-100	5.93973e-71	5.37504e-96	7.07247e-85			161.005	5.67288e-110	9.6114e-121	4.68685e-135	1.01255e-154
161.91	2.89806e-103	2.41656e-73	8.14558e-99	1.60589e-87			161.91	5.39332e-113	6.3499e-124	1.93485e-138	2.37664e-158
162.814	3.47623e-106	8.89883e-76	1.11729e-101	3.30038e-90			162.814	4.64102e-116	3.7971e-127	7.22966e-142	5.0491e-162
163.719	3.77415e-109	2.96601e-78	1.38713e-104	6.13928e-93			163.719	3.61473e-119	2.05515e-130	2.44508e-145	9.70889e-166
164.623	3.70884e-112	8.94785e-81	1.55874e-107	1.03366e-95			164.623	2.54826e-122	1.00679e-133	7.4847e-149	1.68978e-169
165.528	3.29887e-115	2.44326e-83	1.58538e-110	1.57521e-98			165.528	1.62598e-125	4.46414e-137	2.07377e-152	2.66193e-173
166.432	2.65583e-118	6.03844e-86	1.45948e-113	2.17274e-101			166.432	9.39059e-129	1.79161e-140	5.20056e-156	3.79548e-177
167.337	1.93527e-121	1.35078e-88	1.2161e-116	2.71257e-104			167.337	4.9088e-132	6.50809e-144	1.18045e-159	4.89827e-181
168.241	1.27641e-124	2.73496e-91	9.17157e-120	3.06521e-107			168.241	2.32254e-135	2.13978e-147	2.42519e-163	5.72168e-185
169.146	7.61984e-128	5.01212e-94	6.26072e-123	3.13504e-110			169.146	9.94615e-139	6.36779e-151	4.50975e-167	6.04935e-189
170.05	4.11726e-131	8.31374e-97	3.8682e-126	2.90223e-113			170.05	3.85525e-142	1.7152e-154	7.59037e-171	5.78895e-193
170.955	2.01362e-134	1.24818e-99	2.16321e-129	2.43178e-116			170.955	1.35255e-145	4.18162e-158	1.15632e-174	5.01413e-197
171.859	8.91357e-138	1.69614e-102	1.09495e-132	1.84427e-119			171.859	4.29499e-149	9.2274e-162	1.59441e-178	3.93094e-201
172.764	3.57136e-141	2.08618e-105	5.01643e-136	1.26598e-122			172.764	1.23445e-152	1.84297e-165	1.98987e-182	2.78934e-205
173.668	1.29515e-144	2.32246e-108	2.08018e-139	7.86566e-126			173.668	3.21138e-156	3.33169e-169	2.24779e-186	1.79148e-209
174.573	4.25122e-148	2.34018e-111	7.80746e-143	4.42332e-129			174.573	7.56159e-160	5.45148e-173	2.29821e-190	1.04142e-213
175.477	1.26303e-151	2.13429e-114	2.65231e-146	2.25147e-132			175.477	1.61154e-163	8.07365e-177	2.12682e-194	5.47959e-218
176.382	3.39638e-155	1.76183e-117	8.1554e-150	1.03727e-135			176.382	3.10866e-167	1.08226e-180	1.78146e-198	2.6096e-222
177.286	8.2666e-159	1.31637e-120	2.26971e-153	4.32532e-139			177.286	5.42763e-171	1.31309e-184	1.3506e-202	1.12488e-226
178.191	1.82114e-162	8.90225e-124	5.71742e-157	1.6325e-142			178.191	8.57733e-175	1.442e-188	9.26792e-207	4.38874e-231
179.095	3.63132e-166	5.4491e-127	1.30357e-160	5.57687e-146			179.095	1.22687e-178	1.43331e-192	5.75629e-211	1.54982e-235
180	6.55377e-170	3.01895e-130	2.69014e-164	1.72438e-149			180	1.58837e-182	1.2895e-196	3.236e-215	4.95366e-240

## Sheet: Panel b - CHOL
ED Figure 2 Panel b
Phenylalanine contact zone tail angle probabilities					Gap between contact zone tail angle probabilities
Tail angle (degrees)	Outer leaflet probability	Inner leaflet probability			Tail angle (degrees)	Outer leaflet probability	Inner leaflet probability
0	0.000976954	0.00175498			0	0.00231624	0.00150106
0.904523	0.00138338	0.00250515			0.904523	0.00327422	0.00218032
1.80905	0.00187143	0.00340992			1.80905	0.004399	0.0029931
2.71357	0.00243534	0.00445266			2.71357	0.00565601	0.00390783
3.61809	0.00306799	0.00560887			3.61809	0.00700543	0.00488636
4.52261	0.00376167	0.00684899			4.52261	0.00840792	0.00589414
5.42714	0.00450753	0.00814054			5.42714	0.00982817	0.00690687
6.33166	0.00529441	0.00945013			6.33166	0.011238	0.00791097
7.23618	0.00610843	0.0107459			7.23618	0.0126195	0.00889937
8.1407	0.00693362	0.0120002			8.1407	0.0139675	0.00986688
9.04523	0.00775394	0.0131917			9.04523	0.0152876	0.0108089
9.94975	0.0085558	0.0143075			9.94975	0.0165893	0.0117239
10.8543	0.00933064	0.0153431			10.8543	0.0178773	0.0126171
11.7588	0.0100767	0.0163032			11.7588	0.0191424	0.0135007
12.6633	0.0107997	0.017199			12.6633	0.0203586	0.0143894
13.5678	0.0115111	0.0180445			13.5678	0.0214846	0.015292
14.4724	0.0122245	0.0188497			14.4724	0.0224713	0.0162039
15.3769	0.0129498	0.0196138			15.3769	0.0232722	0.0171044
16.2814	0.0136879	0.0203228			16.2814	0.0238562	0.0179602
17.1859	0.0144275	0.0209537			17.1859	0.024218	0.0187355
18.0905	0.0151493	0.0214841			18.0905	0.0243838	0.0194022
18.995	0.0158329	0.0219035			18.995	0.0244066	0.019947
19.8995	0.0164664	0.0222177			19.8995	0.0243518	0.0203716
20.804	0.0170504	0.0224451			20.804	0.0242782	0.0206855
21.7085	0.0175963	0.0226078			21.7085	0.0242218	0.0208986
22.6131	0.0181168	0.0227228			22.6131	0.0241884	0.0210173
23.5176	0.0186173	0.0227979			23.5176	0.0241581	0.0210471
24.4221	0.0190895	0.0228336			24.4221	0.0240969	0.0209992
25.3266	0.0195138	0.0228259			25.3266	0.0239707	0.0208951
26.2312	0.0198664	0.0227696			26.2312	0.0237569	0.020764
27.1357	0.0201294	0.0226599			27.1357	0.0234481	0.0206336
28.0402	0.0202972	0.022493			28.0402	0.0230488	0.020518
28.9447	0.0203795	0.0222671			28.9447	0.0225683	0.0204114
29.8492	0.0203985	0.0219828			29.8492	0.0220153	0.0202903
30.7538	0.0203842	0.0216439			30.7538	0.0213983	0.0201257
31.6583	0.0203661	0.0212573			31.6583	0.020731	0.0198972
32.5628	0.0203655	0.0208324			32.5628	0.0200373	0.0196023
33.4673	0.0203877	0.0203795			33.4673	0.0193492	0.0192554
34.3719	0.0204202	0.0199069			34.3719	0.0186968	0.0188797
35.2764	0.0204366	0.0194181			35.2764	0.0180953	0.0184979
36.1809	0.0204069	0.0189106			36.1809	0.0175369	0.018126
37.0854	0.0203085	0.0183778			37.0854	0.0169959	0.0177721
37.9899	0.0201336	0.0178128			37.9899	0.0164418	0.0174365
38.8945	0.0198894	0.0172135			38.8945	0.0158561	0.0171116
39.799	0.019593	0.0165845			39.799	0.0152396	0.016781
40.7035	0.019263	0.015937			40.7035	0.0146098	0.0164212
41.608	0.0189122	0.0152852			41.608	0.0139908	0.0160093
42.5126	0.0185446	0.0146416			42.5126	0.0134026	0.0155333
43.4171	0.018157	0.0140132			43.4171	0.0128554	0.015
44.3216	0.0177443	0.0133988			44.3216	0.0123487	0.0144352
45.2261	0.0173047	0.0127911			45.2261	0.0118719	0.0138738
46.1307	0.0168418	0.0121815			46.1307	0.011408	0.0133453
47.0352	0.016363	0.011567			47.0352	0.0109396	0.0128631
47.9397	0.015876	0.0109538			47.9397	0.0104556	0.012422
48.8442	0.0153845	0.0103576			48.8442	0.00995695	0.0120053
49.7487	0.0148879	0.009797			49.7487	0.00945578	0.0115961
50.6533	0.014383	0.00928715			50.6533	0.00896758	0.0111869
51.5578	0.0138672	0.0088333			51.5578	0.00850155	0.0107823
52.4623	0.0133408	0.00842972			52.4623	0.00805473	0.0103951
53.3668	0.0128082	0.00806279			53.3668	0.00761438	0.0100379
54.2714	0.0122764	0.00771664			54.2714	0.00716637	0.00971472
55.1759	0.0117524	0.00737858			55.1759	0.00670402	0.00941759
56.0804	0.0112401	0.00704211			56.0804	0.00623199	0.00913041
56.9849	0.0107392	0.00670672			56.9849	0.00576404	0.00883683
57.8894	0.0102463	0.00637552			57.8894	0.00531745	0.00852731
58.794	0.00975806	0.00605223			58.794	0.00490768	0.00820097
59.6985	0.00927375	0.00573933			59.6985	0.00454523	0.00786198
60.603	0.00879727	0.00543788			60.603	0.00423426	0.00751427
61.5075	0.00833565	0.00514836			61.5075	0.00397255	0.00715887
62.4121	0.00789562	0.00487142			62.4121	0.00375224	0.00679551
63.3166	0.00747986	0.0046078			63.3166	0.00356187	0.00642601
64.2211	0.0070852	0.00435764			64.2211	0.00338924	0.00605635
65.1256	0.00670389	0.00411999			65.1256	0.00322422	0.00569571
66.0302	0.0063273	0.00389321			66.0302	0.00306073	0.00535328
66.9347	0.00594967	0.00367601			66.9347	0.00289743	0.00503551
67.8392	0.00557011	0.00346856			67.8392	0.00273713	0.00474498
68.7437	0.00519228	0.00327263			68.7437	0.00258524	0.00448088
69.6482	0.00482262	0.00309086			69.6482	0.00244715	0.00423999
70.5528	0.00446845	0.00292549			70.5528	0.00232579	0.00401747
71.4573	0.00413649	0.00277747			71.4573	0.00222033	0.00380781
72.3618	0.00383176	0.00264637			72.3618	0.00212686	0.0036063
73.2663	0.0035568	0.00253101			73.2663	0.00204044	0.00341092
74.1709	0.00331158	0.00243004			74.1709	0.00195713	0.00322385
75.0754	0.00309423	0.00234209			75.0754	0.00187469	0.00305138
75.9799	0.00290215	0.0022654			75.9799	0.00179211	0.00290169
76.8844	0.002733	0.00219755			76.8844	0.00170872	0.00278096
77.7889	0.00258459	0.0021358			77.7889	0.00162405	0.00268964
78.6935	0.00245417	0.00207791			78.6935	0.00153812	0.00262091
79.598	0.0023377	0.00202269			79.598	0.0014518	0.00256265
80.5025	0.0022299	0.00196981			80.5025	0.00136657	0.00250211
81.407	0.00212531	0.00191885			81.407	0.0012842	0.00243094
82.3116	0.00201998	0.00186846			82.3116	0.00120664	0.0023478
83.2161	0.00191273	0.00181637			83.2161	0.00113635	0.00225746
84.1206	0.00180531	0.00176027			84.1206	0.00107624	0.00216735
85.0251	0.00170125	0.00169906			85.0251	0.0010289	0.00208384
85.9296	0.00160402	0.00163363			85.9296	0.000995066	0.00201021
86.8342	0.00151556	0.00156659			86.8342	0.000972402	0.00194669
87.7387	0.00143567	0.00150129			87.7387	0.000955576	0.00189159
88.6432	0.00136276	0.0014405			88.6432	0.000937802	0.0018423
89.5477	0.00129496	0.00138549			89.5477	0.000913125	0.00179525
90.4523	0.00123102	0.00133559			90.4523	0.000878356	0.00174563
91.3568	0.00117041	0.00128852			91.3568	0.000833877	0.00168766
92.2613	0.00111295	0.00124132			92.2613	0.000783165	0.00161604
93.1658	0.00105841	0.00119153			93.1658	0.000731346	0.0015282
94.0704	0.00100643	0.00113824			94.0704	0.000683363	0.00142628
94.9749	0.000956576	0.00108233			94.9749	0.000642381	0.00131745
95.8794	0.000908602	0.00102583			95.8794	0.000608967	0.0012123
96.7839	0.000862576	0.000970893			96.7839	0.000581257	0.00112151
97.6884	0.000819039	0.000918942			97.6884	0.000555944	0.00105232
98.593	0.000779023	0.000870495			98.593	0.000529594	0.0010062
99.4975	0.000743856	0.000825556			99.4975	0.000499789	0.000978794
100.402	0.000714881	0.000784079			100.402	0.000465761	0.000961826
101.307	0.000693313	0.000746122			101.307	0.000428428	0.000945981
102.211	0.000680327	0.000711667			102.211	0.00038989	0.000923504
103.116	0.000677077	0.000680328			103.116	0.000352645	0.00088977
104.02	0.000684273	0.000651214			104.02	0.00031884	0.000843691
104.925	0.000701238	0.000623033			104.925	0.000289839	0.000787254
105.829	0.000724954	0.000594435			105.829	0.000266184	0.000724567
106.734	0.000749817	0.000564483			106.734	0.00024777	0.000660827
107.638	0.000768536	0.000533103			107.638	0.000234007	0.000601439
108.543	0.000773976	0.000501283			108.543	0.000223829	0.00055129
109.447	0.000761249	0.000470838			109.447	0.000215716	0.000513995
110.352	0.000729221	0.00044377			110.352	0.00020791	0.000491085
111.256	0.000680873	0.00042146			111.256	0.000198912	0.000481389
112.161	0.00062237	0.000404058			112.161	0.000187983	0.000481014
113.065	0.000561185	0.000390315			113.065	0.000175331	0.00048421
113.97	0.000503954	0.000377967			113.97	0.000161772	0.000484966
114.874	0.000454827	0.000364537			114.874	0.000148103	0.000478776
115.779	0.000414838	0.000348244			115.779	0.000134657	0.000463812
116.683	0.000382398	0.000328638			116.683	0.000121361	0.000440954
117.588	0.00035454	0.000306671			117.588	0.000108247	0.000412786
118.492	0.000328329	0.000284185			118.492	9.59437e-05	0.000382228
119.397	0.000301897	0.000263108			119.397	8.57096e-05	0.000351611
120.302	0.000274825	0.000244743			120.302	7.88681e-05	0.000322485
121.206	0.000247901	0.000229433			121.206	7.5994e-05	0.000295836
122.111	0.000222527	0.000216666			122.111	7.63688e-05	0.000272166
123.015	0.000200074	0.000205466			123.015	7.80644e-05	0.000251277
123.92	0.000181434	0.000194836			123.92	7.86276e-05	0.000232096
124.824	0.000166857	0.000184056			124.824	7.6011e-05	0.000212924
125.729	0.000156021	0.000172726			125.729	6.93039e-05	0.000192193
126.633	0.00014826	0.00016066			126.633	5.89643e-05	0.000169331
127.538	0.000142836	0.000147805			127.538	4.65095e-05	0.000145228
128.442	0.000139143	0.000134314			128.442	3.38658e-05	0.000122029
129.347	0.00013678	0.00012068			129.347	2.26941e-05	0.000102336
130.251	0.000135464	0.000107752			130.251	1.39619e-05	8.81774e-05
131.156	0.000134882	9.64821e-05			131.156	7.87029e-06	8.0194e-05
132.06	0.000134595	8.75079e-05			132.06	4.05814e-06	7.73472e-05
132.965	0.000134094	8.08089e-05			132.965	1.91158e-06	7.73001e-05
133.869	0.000132984	7.56599e-05			133.869	8.22705e-07	7.73239e-05
134.774	0.000131167	7.09428e-05			134.774	3.2729e-07	7.53532e-05
135.678	0.000128915	6.56687e-05			135.678	1.34108e-07	7.07051e-05
136.583	0.000126758	5.94473e-05			136.583	9.69304e-08	6.4115e-05
137.487	0.000125218	5.26493e-05			137.487	1.77053e-07	5.70933e-05
138.392	0.000124513	4.61614e-05			138.392	4.21169e-07	5.09881e-05
139.296	0.000124339	4.08592e-05			139.296	9.54798e-07	4.62885e-05
140.201	0.000123883	3.70971e-05			140.201	1.97233e-06	4.25199e-05
141.106	0.000122116	3.45155e-05			141.106	3.69514e-06	3.86989e-05
142.01	0.000118277	3.22708e-05			142.01	6.27794e-06	3.39969e-05
142.915	0.000112306	2.95228e-05			142.915	9.67703e-06	2.82011e-05
143.819	0.000104934	2.58696e-05			143.819	1.35426e-05	2.17575e-05
144.724	9.73286e-05	2.14811e-05			144.724	1.72224e-05	1.54663e-05
145.628	9.04782e-05	1.69046e-05			145.628	1.99288e-05	1.00726e-05
146.533	8.46834e-05	1.27223e-05			146.533	2.10261e-05	5.98954e-06
147.437	7.94718e-05	9.28802e-06			147.437	2.03041e-05	3.24489e-06
148.342	7.39554e-05	6.66305e-06			148.342	1.8094e-05	1.5995e-06
149.246	6.73872e-05	4.71562e-06			149.246	1.51648e-05	7.17449e-07
150.151	5.95947e-05	3.26547e-06			150.151	1.24625e-05	2.95556e-07
151.055	5.10895e-05	2.17599e-06			151.055	1.08096e-05	1.21347e-07
151.96	4.28563e-05	1.37027e-06			151.96	1.06658e-05	7.68445e-08
152.864	3.59625e-05	8.04177e-07			152.864	1.2002e-05	1.20198e-07
153.769	3.11755e-05	4.38459e-07			153.769	1.43088e-05	2.676e-07
154.673	2.8736e-05	2.30205e-07			154.673	1.67575e-05	5.80661e-07
155.578	2.83541e-05	1.40552e-07			155.578	1.85039e-05	1.15057e-06
156.482	2.93938e-05	1.46693e-07			156.482	1.90428e-05	2.06563e-06
157.387	3.11243e-05	2.48622e-07			157.387	1.84564e-05	3.35695e-06
158.291	3.29022e-05	4.65935e-07			158.291	1.74073e-05	4.93796e-06
159.196	3.42274e-05	8.23191e-07			159.196	1.68415e-05	6.57441e-06
160.101	3.47341e-05	1.32585e-06			160.101	1.75226e-05	7.92265e-06
161.005	3.42217e-05	1.93519e-06			161.005	1.96191e-05	8.64151e-06
161.91	3.27522e-05	2.55711e-06			161.91	2.25543e-05	8.53127e-06
162.814	3.07194e-05	3.05841e-06			162.814	2.52126e-05	7.62329e-06
163.719	2.87674e-05	3.31092e-06			163.719	2.64185e-05	6.16561e-06
164.623	2.75405e-05	3.24421e-06			164.623	2.54542e-05	4.51352e-06
165.528	2.73884e-05	2.87722e-06			165.528	2.23511e-05	2.99061e-06
166.432	2.81929e-05	2.30963e-06			166.432	1.78163e-05	1.79353e-06
167.337	2.94004e-05	1.6781e-06			167.337	1.28702e-05	9.73558e-07
168.241	3.02276e-05	1.10356e-06			168.241	8.41951e-06	4.78322e-07
169.146	2.99394e-05	6.56871e-07			169.146	4.98644e-06	2.12708e-07
170.05	2.8101e-05	3.53891e-07			170.05	2.67326e-06	8.56156e-08
170.955	2.47283e-05	1.7257e-07			170.955	1.29722e-06	3.11908e-08
171.859	2.02851e-05	7.61664e-08			171.859	5.69767e-07	1.0285e-08
172.764	1.5526e-05	3.04276e-08			172.764	2.26511e-07	3.06965e-09
173.668	1.12443e-05	1.10021e-08			173.668	8.15058e-08	8.29236e-10
174.573	8.03262e-06	3.60074e-09			174.573	2.65456e-08	2.02755e-10
175.477	6.142e-06	1.06662e-09			175.477	7.82533e-09	4.48715e-11
176.382	5.46933e-06	2.85979e-10			176.382	2.08794e-09	8.98823e-12
177.286	5.64324e-06	6.94007e-11			177.286	5.0424e-10	1.62961e-12
178.191	6.1634e-06	1.5244e-11			178.191	1.1022e-10	2.67422e-13
179.095	6.55352e-06	3.03066e-12			179.095	2.18068e-11	3.97205e-14
180	6.49224e-06	5.45358e-13			180	3.90505e-12	5.33997e-15

## Sheet: Panel c
ED Figure 2 Panel c
R (Å)	Inner leaflet hydrophile density	Inner leaflet hydrophobe density	Outer leaflet hydrophobe density	Outer leaflet hydrophile density			Inner leaflet glycerol plane (Å)	Outer leaflet glycerol plane (Å)	Midplane (Å)
0	0	0	0	0			28.9136	56.3311	41.4403
0.200501	3.33179e-48	2.1222e-223	0	0
0.401003	4.57446e-46	3.32307e-218	0	0
0.601504	7.13027e-44	5.90739e-213	0	0
0.802005	1.06461e-41	1.00593e-207	0	0
1.00251	1.44366e-39	1.55573e-202	0	0
1.20301	1.73634e-37	2.13399e-197	0	0
1.40351	1.82896e-35	2.5636e-192	0	0
1.60401	1.67454e-33	2.67686e-187	0	0
1.80451	1.32615e-31	2.41772e-182	0	0
2.00501	9.05424e-30	1.88254e-177	0	0
2.20551	5.31674e-28	1.2607e-172	0	0
2.40602	2.68049e-26	7.2485e-168	0	0
2.60652	1.15873e-24	3.57334e-163	0	0
2.80702	4.29049e-23	1.50884e-158	0	0
3.00752	1.35967e-21	5.45252e-154	0	0
3.20802	3.68543e-20	1.68519e-149	0	0
3.40852	8.5397e-19	4.45211e-145	0	0
3.60902	1.6909e-17	1.00497e-140	0	0
3.80952	2.86004e-16	1.93751e-136	0	0
4.01003	4.1314e-15	3.18937e-132	0	0
4.21053	5.09585e-14	4.48144e-128	0	0
4.41103	5.36643e-13	5.37379e-124	0	0
4.61153	4.825e-12	5.49801e-120	0	0
4.81203	3.70418e-11	4.79862e-116	0	0
5.01253	2.42864e-10	3.57229e-112	0	0
5.21303	1.36046e-09	2.26796e-108	0	0
5.41353	6.51537e-09	1.22781e-104	0	0
5.61404	2.67032e-08	5.66746e-101	0	0
5.81454	9.3806e-08	2.2303e-97	0	0
6.01504	2.83115e-07	7.48202e-94	0	0
6.21554	7.3677e-07	2.13955e-90	0	0
6.41604	1.66245e-06	5.21484e-87	0	0
6.61654	3.28017e-06	1.0833e-83	0	0
6.81704	5.73087e-06	1.91787e-80	0	0
7.01754	9.01991e-06	2.89354e-77	0	0
7.21805	1.30535e-05	3.72014e-74	1e-323	0
7.41855	1.76954e-05	4.07557e-71	4.4966327e-317	0
7.61905	2.26798e-05	3.80451e-68	1.59064420193336e-310	0
7.81955	2.73851e-05	3.02604e-65	4.79428e-304	0
8.02005	3.08021e-05	2.05069e-62	1.23119e-297	0
8.22055	3.20397e-05	1.18402e-59	2.69377e-291	0
8.42105	3.11696e-05	5.8243e-57	5.02133e-285	0
8.62155	2.96556e-05	2.44083e-54	7.97421e-279	0
8.82206	2.98118e-05	8.71425e-52	1.07884e-272	0
9.02256	3.35823e-05	2.6504e-49	1.24341e-266	0
9.22306	4.15241e-05	6.86707e-47	1.22081e-260	0
9.42356	5.2734e-05	1.51566e-44	1.02106e-254	0
9.62406	6.59216e-05	2.84965e-42	7.27475e-249	0
9.82456	8.12001e-05	4.56388e-40	4.41506e-243	0
10.0251	0.000101477	6.22619e-38	2.28244e-237	0
10.2256	0.000132161	7.23516e-36	1.00508e-231	0
10.4261	0.000178936	7.16152e-34	3.76993e-226	0
10.6266	0.000244996	6.03792e-32	1.20445e-220	0
10.8271	0.000329651	4.33598e-30	3.27768e-215	0
11.0276	0.000429207	2.65217e-28	7.59723e-210	0
11.2281	0.000539601	1.38173e-26	1.49986e-204	0
11.4286	0.000659511	6.13122e-25	2.52204e-199	0
11.6291	0.000792707	2.31723e-23	3.61201e-194	0
11.8296	0.00094868	7.45906e-22	4.40594e-189	0
12.0301	0.00114123	2.04498e-20	4.5774e-184	0
12.2306	0.00138526	4.77504e-19	4.05026e-179	0
12.4311	0.00169273	9.49613e-18	3.0523e-174	0
12.6316	0.00207018	1.6084e-16	1.95907e-169	0
12.8321	0.00252068	2.32014e-15	1.07089e-164	0
13.0326	0.00305116	2.85039e-14	4.98553e-160	0
13.2331	0.00367989	2.98238e-13	1.97672e-155	0
13.4336	0.00443659	2.65756e-12	6.67484e-151	0
13.6341	0.00535239	2.01682e-11	1.91955e-146	0
13.8346	0.00644703	1.30349e-10	4.70126e-142	0
14.0351	0.00772394	7.17468e-10	9.80585e-138	0
14.2356	0.00917712	3.36319e-09	1.74184e-133	0
14.4361	0.0108036	1.34261e-08	2.63502e-129	0
14.6366	0.0126118	4.56453e-08	3.39473e-125	0
14.8371	0.0146236	1.32157e-07	3.72454e-121	0
15.0376	0.0168703	3.25855e-07	3.48004e-117	0
15.2381	0.0193861	6.8423e-07	2.76909e-113	0
15.4386	0.0221984	1.22355e-06	1.87641e-109	4.565e-321
15.6391	0.025319	1.86329e-06	1.08282e-105	1.7896529524e-314
15.8396	0.0287431	2.41658e-06	5.32136e-102	5.97683e-308
16.0401	0.032455	2.66986e-06	2.22701e-98	1.69984e-301
16.2406	0.0364321	2.51585e-06	7.93692e-95	4.11695e-295
16.4411	0.0406472	2.03519e-06	2.40887e-91	8.4913e-289
16.6416	0.045077	1.46004e-06	6.2259e-88	1.49142e-282
16.8421	0.049723	1.06789e-06	1.37031e-84	2.23077e-276
17.0426	0.0546259	1.10644e-06	2.56839e-81	2.84142e-270
17.2431	0.0598532	1.77964e-06	4.09947e-78	3.08205e-264
17.4436	0.0654588	3.23131e-06	5.57209e-75	2.84687e-258
17.6441	0.0714461	5.47806e-06	6.44954e-72	2.23932e-252
17.8446	0.0777646	8.3591e-06	6.35712e-69	1.49998e-246
18.0451	0.0843429	1.16279e-05	5.33593e-66	8.55605e-241
18.2456	0.0911339	1.51779e-05	3.81398e-63	4.15603e-235
18.4461	0.098142	1.91845e-05	2.32147e-60	1.7191e-229
18.6466	0.105417	2.39708e-05	1.20327e-57	6.05535e-224
18.8471	0.113019	2.97363e-05	5.31102e-55	1.81631e-218
19.0476	0.120978	3.65493e-05	1.99621e-52	4.63934e-213
19.2481	0.129271	4.47495e-05	6.38919e-50	1.0091e-207
19.4486	0.137848	5.537e-05	1.74139e-47	1.86906e-202
19.6491	0.146669	7.00732e-05	4.04165e-45	2.94796e-197
19.8496	0.15572	9.06205e-05	7.98784e-43	3.95941e-192
20.0501	0.165003	0.000118376	1.34434e-40	4.52843e-187
20.2506	0.174509	0.000154203	1.92662e-38	4.41035e-182
20.4511	0.184207	0.000198626	2.3512e-36	3.65767e-177
20.6516	0.194066	0.000252009	2.44337e-34	2.5831e-172
20.8521	0.204069	0.000314752	2.16219e-32	1.5534e-167
21.0526	0.214211	0.000387708	1.62931e-30	7.95481e-163
21.2531	0.224477	0.000472935	1.04548e-28	3.46881e-158
21.4536	0.234811	0.000574674	5.71256e-27	1.28805e-153
21.6541	0.24513	0.000700139	2.65796e-25	4.07275e-149
21.8546	0.255359	0.000859616	1.05309e-23	1.09659e-144
22.0551	0.265477	0.00106546	3.55292e-22	2.51421e-140
22.2556	0.275511	0.00133004	1.02072e-20	4.90861e-136
22.4561	0.285493	0.00166327	2.49703e-19	8.16047e-132
22.6566	0.295402	0.00207105	5.20166e-18	1.15524e-127
22.8571	0.305151	0.00255572	9.22694e-17	1.39259e-123
23.0576	0.314606	0.00311929	1.39371e-15	1.42947e-119
23.2581	0.32364	0.00376851	1.7926e-14	1.24946e-115
23.4586	0.332167	0.00451937	1.96332e-13	9.29966e-112
23.6591	0.340168	0.00539857	1.83103e-12	5.89396e-108
23.8596	0.347681	0.00644083	1.45412e-11	3.18085e-104
24.0602	0.354778	0.00768319	9.83347e-11	1.46175e-100
24.2607	0.361519	0.00915982	5.6627e-10	5.72003e-97
24.4612	0.367923	0.0109008	2.77695e-09	1.90597e-93
24.6617	0.373957	0.0129352	1.1598e-08	5.4079e-90
24.8622	0.379556	0.0152961	4.12621e-08	1.30657e-86
25.0627	0.384664	0.0180227	1.25103e-07	2.688e-83
25.2632	0.389272	0.0211594	3.23561e-07	4.70889e-80
25.4637	0.393418	0.0247497	7.15369e-07	7.02424e-77
25.6642	0.397164	0.0288305	1.35824e-06	8.92218e-74
25.8647	0.400559	0.0334313	2.23613e-06	9.65013e-71
26.0652	0.403629	0.0385866	3.25504e-06	8.88762e-68
26.2657	0.406378	0.0443555	4.33891e-06	6.96992e-65
26.4662	0.40878	0.0508344	5.56888e-06	4.65435e-62
26.6667	0.410766	0.0581427	7.20327e-06	2.64655e-59
26.8672	0.412225	0.0663879	9.49422e-06	1.28141e-56
27.0677	0.413044	0.0756344	1.24619e-05	5.28308e-54
27.2682	0.413127	0.0858972	1.58954e-05	1.8547e-51
27.4687	0.412405	0.0971588	1.96036e-05	5.5443e-49
27.6692	0.410806	0.109387	2.36128e-05	1.41126e-46
27.8697	0.408242	0.122542	2.80623e-05	3.05883e-44
28.0702	0.404608	0.136584	3.29726e-05	5.64533e-42
28.2707	0.399812	0.151482	3.82683e-05	8.87176e-40
28.4712	0.393798	0.16722	4.41119e-05	1.18718e-37
28.6717	0.386556	0.183796	5.11884e-05	1.35272e-35
28.8722	0.378109	0.201219	6.06611e-05	1.31246e-33
[truncated: 255 more rows]

## Sheet: Panel f
ED Figure 2 Panel f
[truncated: 14 more rows]
