# Supplementary material for: Brominated lipid probes expose structural asymmetries in constricted membranes
Source: Nat Struct Mol Biol. 2023 Jan 9;30(2):167–75. doi: 10.1038/s41594-022-00898-1 (PMC9935397; doi:10.1038/s41594-022-00898-1)
Supplement: Source Data Extended Data Fig. 4 — Statistical source data. [file 41594_2022_898_MOESM11_ESM.xlsx]

## Sheet: Panel c
ED Figure 4 Panel c
Contact Sites
NoBr			CHOL-Br			PIP2-Br			POPS-Br			SDPC-Br
r	Intensity		r	Intensity		r	Intensity		r	Intensity		r	Intensity
0.835	-1.28272		0.822	-1.1953		0.835	-1.60249		0.822	-1.73302		0.822	-0.872581
1.67	-1.27944		1.644	-1.15659		1.67	-1.66493		1.644	-1.73341		1.644	-0.871727
2.505	-1.24955		2.466	-1.10972		2.505	-1.63881		2.466	-1.708		2.466	-0.837429
3.34	-1.20441		3.288	-1.01642		3.34	-1.56272		3.288	-1.62816		3.288	-0.756214
4.175	-1.14841		4.11	-0.924739		4.175	-1.4265		4.11	-1.56771		4.11	-0.708871
5.01	-1.08699		4.932	-0.864155		5.01	-1.2656		4.932	-1.50342		4.932	-0.621679
5.845	-1.03094		5.754	-0.842688		5.845	-1.13987		5.754	-1.42673		5.754	-0.559298
6.68	-0.938759		6.576	-0.803599		6.68	-1.00057		6.576	-1.34868		6.576	-0.477989
7.515	-0.837966		7.398	-0.69425		7.515	-0.919693		7.398	-1.18013		7.398	-0.407448
8.35	-0.715072		8.22	-0.586823		8.35	-0.804504		8.22	-1.01009		8.22	-0.375
9.185	-0.57017		9.042	-0.460337		9.185	-0.682942		9.042	-0.79406		9.042	-0.324905
10.02	-0.410984		9.864	-0.227673		10.02	-0.518256		9.864	-0.565847		9.864	-0.2824
10.855	-0.243126		10.686	-0.0568424		10.855	-0.32506		10.686	-0.330331		10.686	-0.227135
11.69	-0.0903502		11.508	0.116097		11.69	-0.12506		11.508	-0.102851		11.508	-0.148435
12.525	0.0446704		12.33	0.244316		12.525	0.0434116		12.33	0.107113		12.33	-0.0319734
13.36	0.164464		13.152	0.354012		13.36	0.204839		13.152	0.308063		13.152	0.120304
14.195	0.265999		13.974	0.464596		14.195	0.359751		13.974	0.527991		13.974	0.313615
15.03	0.358069		14.796	0.589843		15.03	0.502156		14.796	0.75094		14.796	0.535816
15.865	0.445427		15.618	0.722213		15.865	0.63172		15.618	0.933042		15.618	0.734203
16.7	0.517384		16.44	0.798765		16.7	0.763824		16.44	1.06801		16.44	0.891271
17.535	0.58276		17.262	0.882227		17.535	0.879157		17.262	1.15655		17.262	1.03767
18.37	0.646025		18.084	0.924387		18.37	0.971011		18.084	1.19667		18.084	1.13003
19.205	0.706102		18.906	0.944848		19.205	1.02242		18.906	1.19946		18.906	1.20403
20.04	0.742379		19.728	0.955969		20.04	1.02813		19.728	1.18127		19.728	1.25636
20.875	0.762209		20.55	0.964468		20.875	0.999377		20.55	1.14466		20.55	1.29687
21.71	0.754125		21.372	0.963129		21.71	0.931529		21.372	1.09238		21.372	1.32083
22.545	0.716514		22.194	0.951292		22.545	0.84873		22.194	1.0248		22.194	1.33397
23.38	0.667327		23.016	0.925988		23.38	0.762913		23.016	0.937175		23.016	1.33344
24.215	0.613193		23.838	0.871163		24.215	0.68208		23.838	0.824793		23.838	1.32457
25.05	0.556359		24.66	0.811339		25.05	0.605942		24.66	0.699917		24.66	1.31352
25.885	0.502039		25.482	0.723822		25.885	0.540057		25.482	0.556209		25.482	1.28895
26.72	0.440742		26.304	0.640565		26.72	0.454959		26.304	0.406736		26.304	1.24345
27.555	0.362003		27.126	0.535062		27.555	0.355678		27.126	0.257686		27.126	1.16181
28.39	0.265618		27.948	0.408471		28.39	0.232966		27.948	0.119401		27.948	1.02244
29.225	0.157425		28.77	0.243837		29.225	0.115189		28.77	-0.0109814		28.77	0.849858
30.06	0.0520185		29.592	0.0589079		30.06	0.0162434		29.592	-0.1053		29.592	0.655835
30.895	-0.04069		30.414	-0.127915		30.895	-0.0506469		30.414	-0.176043		30.414	0.45555
31.73	-0.10605		31.236	-0.275622		31.73	-0.0787254		31.236	-0.218528		31.236	0.2713
32.565	-0.140783		32.058	-0.380076		32.565	-0.077815		32.058	-0.26046		32.058	0.114991
33.4	-0.154367		32.88	-0.408177		33.4	-0.0703881		32.88	-0.299241		32.88	-0.0167457
34.235	-0.152724		33.702	-0.392137		34.235	-0.0862482		33.702	-0.340253		33.702	-0.141556
35.07	-0.140566		34.524	-0.372037		35.07	-0.128654		34.524	-0.372531		34.524	-0.292884
35.905	-0.121411		35.346	-0.374976		35.905	-0.184332		35.346	-0.388977		35.346	-0.439516
36.74	-0.0921267		36.168	-0.388357		36.74	-0.229276		36.168	-0.370377		36.168	-0.578083
37.575	-0.0554789		36.99	-0.430461		37.575	-0.242597		36.99	-0.319127		36.99	-0.671632
38.41	-0.0165242		37.812	-0.466999		38.41	-0.206948		37.812	-0.25702		37.812	-0.707448
39.245	0.0200566		38.634	-0.473927		39.245	-0.134308		38.634	-0.195826		38.634	-0.684298
40.08	0.0476365		39.456	-0.42764		40.08	-0.0449449		39.456	-0.157009		39.456	-0.618596
40.915	0.0715139		40.278	-0.360622		40.915	0.0422616		40.278	-0.138962		40.278	-0.53055
41.75	0.102719		41.1	-0.243984		41.75	0.119023		41.1	-0.122082		41.1	-0.439421
42.585	0.145082		41.922	-0.117127		42.585	0.178821		41.922	-0.0831715		41.922	-0.348672
43.42	0.20466		42.744	0.00683761		43.42	0.226593		42.744	-0.00461777		42.744	-0.263567
44.255	0.262096		43.566	0.10575		44.255	0.264926		43.566	0.0987242		43.566	-0.166224
45.09	0.302049		44.388	0.216178		45.09	0.28989		44.388	0.193538		44.388	-0.0622865
45.925	0.310788		45.21	0.276481		45.925	0.302444		45.21	0.249881		45.21	0.0333966
46.76	0.27913		46.032	0.32443		46.76	0.289411		46.032	0.26859		46.032	0.101755
47.595	0.235118		46.854	0.340323		47.595	0.281505		46.854	0.247665		46.854	0.122581
48.43	0.208553		47.676	0.353756		48.43	0.307858		47.676	0.24517		47.676	0.1324
49.265	0.23466		48.498	0.383162		49.265	0.395927		48.498	0.307397		48.498	0.166603
50.1	0.323903		49.32	0.460461		50.1	0.549114		49.32	0.46314		49.32	0.26537
50.935	0.469918		50.142	0.552877		50.935	0.754863		50.142	0.701271		50.142	0.485104
51.77	0.621998		50.964	0.673143		51.77	0.94092		50.964	0.950346		50.964	0.808871
52.605	0.730093		51.786	0.766714		52.605	1.05299		51.786	1.13317		51.786	1.18686
53.44	0.761777		52.608	0.803215		53.44	1.05429		52.608	1.19195		52.608	1.53653
54.275	0.697055		53.43	0.764715		54.275	0.939722		53.43	1.10806		53.43	1.8064
55.11	0.563141		54.252	0.646097		55.11	0.723766		54.252	0.880553		54.252	1.88102
55.945	0.362863		55.074	0.475199		55.945	0.455678		55.074	0.584055		55.074	1.79516
56.78	0.112791		55.896	0.257621		56.78	0.152324		55.896	0.256467		55.896	1.53843
57.615	-0.108965		56.718	0.0475689		57.615	-0.0794921		56.718	-0.094344		56.718	1.15954
58.45	-0.316313		57.54	-0.145294		58.45	-0.290177		57.54	-0.365465		57.54	0.745778
59.285	-0.461457		58.362	-0.276847		59.285	-0.425587		58.362	-0.555486		58.362	0.296584
60.12	-0.496174		59.184	-0.339335		60.12	-0.473071		59.184	-0.651162		59.184	-0.0936907
60.955	-0.394042		60.006	-0.294193		60.955	-0.338141		60.006	-0.55859		60.006	-0.387476
61.79	-0.120299		60.828	-0.0983951		61.79	-0.0592717		60.828	-0.30687		60.828	-0.512429
62.625	0.265469		61.65	0.237536		62.625	0.362051		61.65	0.073094		61.65	-0.422154
63.46	0.680937		62.472	0.601097		63.46	0.80666		62.472	0.556007		62.472	-0.16333
64.295	1.0464		63.294	1.03523		64.295	1.20642		63.294	0.940398		63.294	0.272438
65.13	1.22458		64.116	1.23472		65.13	1.39296		64.116	1.17297		64.116	0.698814
65.965	1.21906		64.938	1.31462		65.965	1.3518		64.938	1.18568		64.938	1.02884
66.8	1.04734		65.76	1.17163		66.8	1.09986		65.76	1.03235		65.76	1.13269
67.635	0.827796		66.582	0.881657		67.635	0.800719		66.582	0.778962		66.582	0.996632
68.47	0.677147		67.404	0.635717		68.47	0.59334		67.404	0.590625		67.404	0.684962
69.305	0.656339		68.226	0.376847		69.305	0.589506		68.226	0.57235		68.226	0.366129
70.14	0.833265		69.048	0.441306		70.14	0.756061		69.048	0.752577		69.048	0.153843
70.975	1.06703		69.87	0.556766		70.975	1.02865		69.87	1.04929		69.87	0.191319
71.81	1.21221		70.692	0.77227		71.81	1.25084		70.692	1.3189		70.692	0.488899
72.645	1.20949		71.514	1.03038		72.645	1.21275		71.514	1.34354		71.514	0.860342
73.48	0.933656		72.336	1.05321		73.48	0.86713		72.336	1.10421		72.336	1.17087
74.315	0.403605		73.158	0.779202		74.315	0.312362		73.158	0.51234		73.158	1.26191
75.15	-0.211766		73.98	0.350703		75.15	-0.435985		73.98	-0.160708		73.98	0.999478
75.985	-0.751406		74.802	-0.206149		75.985	-1.04983		74.802	-0.844163		74.802	0.432875
76.82	-1.05077		75.624	-0.758367		76.82	-1.33565		75.624	-1.29361		75.624	-0.246774
77.655	-1.00626		76.446	-0.978428		77.655	-1.20527		76.446	-1.398		76.446	-0.856214
78.49	-0.585216		77.268	-1.0246		78.49	-0.689938		77.268	-1.04036		77.268	-1.20778
79.325	0.144526		78.09	-0.620651		79.325	0.152563		78.09	-0.3664		78.09	-1.14317
80.16	1.01796		78.912	0.0755888		80.16	1.10882		78.912	0.578409		78.912	-0.67092
80.995	1.8874		79.734	0.951994		80.995	2.02199		79.734	1.60918		79.734	0.148577
81.83	2.54531		80.556	1.75349		81.83	2.73402		80.556	2.45597		80.556	1.11513
82.665	2.8005		81.378	2.44273		82.665	3.0379		81.378	2.95772		81.378	1.98297
83.5	2.657		82.2	2.65064		83.5	2.86675		82.2	3.00712		82.2	2.55128
84.335	2.11164		83.022	2.49508		84.335	2.26977		83.022	2.59989		83.022	2.71551
85.17	1.29324		83.844	1.93537		85.17	1.37575		83.844	1.80614		83.844	2.41589
86.005	0.436926		84.666	1.14433		86.005	0.433493		84.666	0.853094		84.666	1.78966
86.84	-0.317158		85.488	0.326087		86.84	-0.389938		85.488	-0.0559866		85.488	0.932875
87.675	-0.775067		86.31	-0.332455		87.675	-0.900096		86.31	-0.721353		86.31	0.0509013
88.51	-0.859022		87.132	-0.704435		88.51	-0.997748		87.132	-1.00865		87.132	-0.650427
89.345	-0.605278		87.954	-0.694107		89.345	-0.706373		87.954	-0.892066		87.954	-1.01926
90.18	-0.145947		88.776	-0.395446		90.18	-0.186632		88.776	-0.4886		88.776	-1.00446
91.015	0.329372		89.598	0.0640171		91.015	0.363057		89.598	0.0260382		89.598	-0.678178
91.85	0.659912		90.42	0.506201		91.85	0.763297		90.42	0.477841		90.42	-0.16518
92.685	0.724985		91.242	0.770342		92.685	0.850072		91.242	0.695191		91.242	0.320731
93.52	0.503883		92.064	0.781339		93.52	0.607475		92.064	0.618409		92.064	0.616461
94.355	0.0818898		92.886	0.510665		94.355	0.108337		92.886	0.278171		92.886	0.621015
95.19	-0.360108		93.708	0.10255		95.19	-0.439962		93.708	-0.190475		93.708	0.332543
96.025	-0.644423		94.53	-0.313067		96.025	-0.86368		94.53	-0.609055		94.53	-0.1074
96.86	-0.61757		95.352	-0.559473		96.86	-0.963249		95.352	-0.784308		95.352	-0.52889
97.695	-0.21656		96.174	-0.449782		97.695	-0.632678		96.174	-0.626756		96.174	-0.737239
98.53	0.490072		96.996	-0.0472127		98.53	0.098275		96.996	-0.111942		96.996	-0.612049
99.365	1.38119		97.818	0.717455		99.365	1.10283		97.818	0.697118		97.818	-0.095778
100.2	2.2429		98.64	1.61374		100.2	2.13345		98.64	1.65866		98.64	0.720209
101.035	2.92334		99.462	2.4517		101.035	2.94523		99.462	2.5799		99.462	1.65925
101.87	3.27798		100.284	3.16912		101.87	3.47849		100.284	3.17349		100.284	2.59431
102.705	3.29338		101.106	3.43434		102.705	3.56028		101.106	3.35092		101.106	3.34454
103.54	2.87118		101.928	3.42476		103.54	3.10685		101.928	3.21034		101.928	3.60954
104.375	2.30971		102.75	2.96486		104.375	2.43522		102.75	2.67024		102.75	3.50759
105.21	1.63427		103.572	2.37904		105.21	1.662		103.572	1.97924		103.572	3.02334
106.045	1.08573		104.394	1.70106		106.045	1.03752		104.394	1.25397		104.394	2.36822
106.88	0.717152		105.216	1.02283		106.88	0.614135		105.216	0.713776		105.216	1.55735
107.715	0.562673		106.038	0.594853		107.715	0.487782		106.038	0.394923		106.038	0.905123
108.55	0.596674		106.86	0.367274		108.55	0.582942		106.86	0.358802		106.86	0.45925
109.385	0.757235		107.682	0.28397		109.385	0.791519		107.682	0.510837		107.682	0.262856
110.22	0.884995		108.504	0.370845		110.22	0.977575		108.504	0.74343		108.504	0.265939
111.055	0.970165		109.326	0.562141		111.055	1.16085		109.326	0.848032		109.326	0.437476
111.89	0.939526		110.148	0.620978		111.89	1.11275		110.148	0.93516		110.148	0.615797
112.725	0.7874		110.97	0.71056		112.725	0.923239		110.97	0.918445		110.97	0.713093
113.56	0.554104		111.792	0.632384		113.56	0.665117		111.792	0.744225		111.792	0.734915
114.395	0.272137		112.614	0.514264		114.395	0.356588		112.614	0.478781		112.614	0.618311
115.23	-0.0247065		113.436	0.315731		115.23	0.0303306		113.436	0.193807		113.436	0.41556
116.065	-0.302343		114.258	0.103485		116.065	-0.270724		114.258	-0.096095		114.258	0.151613
116.9	-0.526133		115.08	-0.109031		116.9	-0.527168		115.08	-0.367552		115.08	-0.123672
117.735	-0.699706		115.902	-0.275214		117.735	-0.726785		115.902	-0.601921		115.902	-0.3824
118.57	-0.806323		116.724	-0.412688		118.57	-0.847772		116.724	-0.768709		116.724	-0.585579
119.405	-0.852379		117.546	-0.496838		119.405	-0.904217		117.546	-0.872335		117.546	-0.744118
120.24	-0.850602		118.368	-0.55415		120.24	-0.900144		118.368	-0.905739		118.368	-0.845588
121.075	-0.817024		119.19	-0.57982		121.075	-0.864255		119.19	-0.888776		119.19	-0.897865
121.91	-0.763229		120.012	-0.579193		121.91	-0.809296		120.012	-0.836777		120.012	-0.904127
122.745	-0.70896		120.834	-0.556068		122.745	-0.750647		120.834	-0.769933		120.834	-0.875569
123.58	-0.65225		121.656	-0.509145		123.58	-0.679109		121.656	-0.707226		121.656	-0.82111
124.415	-0.597055		122.478	-0.448519		124.415	-0.613368		122.478	-0.64702		122.478	-0.757116
125.25	-0.541287		123.3	-0.384335		125.25	-0.542885		123.3	-0.592805		123.3	-0.696063
126.085	-0.479645		124.122	-0.320916		126.085	-0.469669		124.122	-0.53874		124.122	-0.640797
126.92	-0.411092		124.944	-0.288362		126.92	-0.395975		124.944	-0.479442		124.944	-0.590228
127.755	-0.339696		125.766	-0.252032		127.755	-0.332391		125.766	-0.410919		125.766	-0.545304
128.59	-0.271231		126.588	-0.235978		128.59	-0.278198		126.588	-0.33642		126.588	-0.49407
129.425	-0.213682		127.41	-0.216083		129.425	-0.23287		127.41	-0.263363		127.41	-0.435816
130.26	-0.163774		128.232	-0.190722		130.26	-0.186296		128.232	-0.197056		128.232	-0.370161
131.095	-0.12208		129.054	-0.161448		131.095	-0.136368		129.054	-0.140537		129.054	-0.30166
131.93	-0.0841452		129.876	-0.127806		131.93	-0.0847149		129.876	-0.0962138		129.876	-0.239421
132.765	-0.04793		130.698	-0.102811		132.765	-0.0382367		130.698	-0.0621746		130.698	-0.189184
133.6	-0.0130896		131.52	-0.0851092		133.6	-0.00392908		131.52	-0.0357645		131.52	-0.152135
134.435	0.0195005		132.342	-0.0772792		134.435	0.0144705		132.342	-0.0163223		132.342	-0.124431
135.27	0.0468847		133.164	-0.0710731		135.27	0.019885		133.164	-0.0018595		133.164	-0.102609
136.105	0.0660041		133.986	-0.0630247		136.105	0.0195017		133.986	0.00969008		133.986	-0.0782258
136.94	0.0791195		134.808	-0.0433618		136.94	0.0241495		134.808	0.0202014		134.808	-0.0490987
137.775	0.0881874		135.63	-0.0220228		137.775	0.0384284		135.63	0.0325826		135.63	-0.0152751
138.61	0.0954119		136.452	0.00567901		138.61	0.0589842		136.452	0.0475207		136.452	0.0174573
139.445	0.101843		137.274	0.0295916		139.445	0.0766651		137.274	0.0643027		137.274	0.0423624
140.28	0.106267		138.096	0.0472697		140.28	0.0844274		138.096	0.0796126		138.096	0.0551233
141.115	0.1074		138.918	0.0593162		141.115	0.077815		138.918	0.0916736		138.918	0.0574478
141.95	0.103924		139.74	0.0673172		141.95	0.0594633		139.74	0.099437		139.74	0.051945
142.785	0.097379		140.562	0.0690266		142.785	0.0387638		140.562	0.103073		140.562	0.0451139
143.62	0.0901184		141.384	0.068471		143.62	0.0231912		141.384	0.103957		141.384	0.0424099
144.455	0.0854943		142.206	0.0617094		144.455	0.0173455		142.206	0.104375		142.206	0.0468216
145.29	0.0846756		143.028	0.0508594		145.29	0.0202683		143.028	0.105413		143.028	0.0553131
146.125	0.0872451		143.85	0.0358879		146.125	0.0271203		143.85	0.106033		143.85	0.0649905
146.96	0.0902008		144.672	0.0273029		146.96	0.0315285		144.672	0.105847		144.672	0.0718691
147.795	0.0902678		145.494	0.0193495		147.795	0.0314806		145.494	0.10327		145.494	0.0755693
148.63	0.0854274		146.316	0.0214767		148.63	0.029564		146.316	0.0976498		146.316	0.0755218
149.465	0.0765397		147.138	0.0277066		149.465	0.0264494		147.138	0.0908368		147.138	0.0735768
150.3	0.0658805		147.96	0.0330104		150.3	0.0262099		147.96	0.085625		147.96	0.0708254
151.135	0.0579506		148.782	0.0331861		151.135	0.0296598		148.782	0.0833781		148.782	0.0685958
151.97	0.0553193		149.604	0.0242213		151.97	0.0344035		149.604	0.0854494		149.604	0.0655598
152.805	0.0581771		150.426	0.0105176		152.805	0.0379971		150.426	0.0904855		150.426	0.0620019
153.64	0.0641916		151.248	-0.00561254		153.64	0.0381888		151.248	0.0960124		151.248	0.0579222
154.475	0.0708187		152.07	-0.0169991		154.475	0.0366076		152.07	0.099344		152.07	0.0537002
155.31	0.074691		152.892	-0.0210114		155.31	0.0341639		152.892	0.097939		152.892	0.052704
156.145	0.0756952		153.714	-0.018566		156.145	0.0337805		153.714	0.0919215		153.714	0.0544592
156.98	0.0737384		154.536	-0.0121652		156.98	0.034643		154.536	0.082438		154.536	0.0587761
157.815	0.0709732		155.358	-0.00416904		157.815	0.0370388		155.358	0.0731147		155.358	0.0629981
158.65	0.0686354		156.18	0.00153371		158.65	0.0388117		156.18	0.0666064		156.18	0.0654175
159.485	0.0666993		157.002	0.00640076		159.485	0.0387638		157.002	0.0646178		157.002	0.0639469
160.32	0.0655201		157.824	0.00940646		160.32	0.0364159		157.824	0.0675878		157.824	0.0599146
161.155	0.0641349		158.646	0.0108357		161.155	0.0326306		158.646	0.0740909		158.646	0.054649
161.99	0.0627137		159.468	0.01085		161.99	0.0282702		159.468	0.081281		159.468	0.0512334
162.825	0.0622348		160.29	0.00819088		162.825	0.0241495		160.29	0.0863275		160.29	0.0502846
163.66	0.0638311		161.112	0.00445394		163.66	0.0200287		161.112	0.0877118		161.112	0.0524194
164.495	0.0674717		161.934	0.00211301		164.495	0.0157163		161.934	0.0841891		161.934	0.0541271
165.33	0.0715499		162.756	0.000337132		165.33	0.0114518		162.756	0.0776395		162.756	0.0564042
166.165	0.073965		163.578	0.00682811		166.165	0.00699569		163.578	0.070563		163.578	0.0551233
167	0.0722606		164.4	0.0127873		167	0.0018208		164.4	0.0633523		164.4	0.0512808
167.835	0.065309		165.222	0.0201662		167.835	-0.00297077		165.222	0.058311		165.222	0.0470114
168.67	0.0544233		166.044	0.0207835		168.67	-0.00757068		166.044	0.056343		166.044	0.0428368
169.505	0.0422142		166.866	0.0139649		169.505	-0.0118831		166.866	0.0564463		166.866	0.0402751
170.34	0.0326004		167.688	0.000109212		170.34	-0.0143268		167.688	0.0580579		167.688	0.0394687
171.175	0.0280536		168.51	-0.0128063		171.175	-0.0143747		168.51	0.0598915		168.51	0.0404649
172.01	0.0282286		169.332	-0.0211159		172.01	-0.0114039		169.332	0.0611777		169.332	0.042315
172.845	0.0305716		170.154	-0.0177873		172.845	-0.00570196		170.154	0.0614411		170.154	0.0453985
173.68	0.0317714		170.976	-0.00510921		173.68	0.00119789		170.976	0.0601446		170.976	0.0475806
174.515	0.0298404		171.798	0.011396		174.515	0.00699569		171.798	0.0582386		171.798	0.0494782
175.35	0.0244645		172.62	0.0245252		175.35	0.0104456		172.62	0.05547		172.62	0.0483397
176.185	0.0176004		173.442	0.0256505		176.185	0.011356		173.442	0.0523399		173.442	0.0435958
177.02	0.0126519		174.264	0.0161728		177.02	0.0107331		174.264	0.0491064		174.264	0.0361954
177.855	0.012863		175.086	-0.000403609		177.855	0.0107331		175.086	0.0459091		175.086	0.028463
178.69	0.0180947		175.908	-0.0166144		178.69	0.0127456		175.908	0.0423192		175.908	0.0231499
179.525	0.0269053		176.73	-0.0248718		179.525	0.0161476		176.73	0.0381353		176.73	0.0235768
180.36	0.03569		177.552	-0.0229012		180.36	0.0206037		177.552	0.0333833		177.552	0.0305503
181.195	0.0411689		178.374	-0.0150047		181.195	0.0216579		178.374	0.0275413		178.374	0.041888
182.03	0.0415551		179.196	-0.00512821		182.03	0.0199329		179.196	0.0220558		179.196	0.0530361
182.865	0.0368435		180.018	-0.00210826		182.865	0.0163872		180.018	0.0182851		180.018	0.059962
183.7	0.0295366		180.84	-0.00571225		183.7	0.0116435		180.84	0.0171952		180.84	0.0590607
184.535	0.0220649		181.662	-0.0166619		184.535	0.0114518		181.662	0.0184711		181.662	0.0511385
185.37	0.0165808		182.484	-0.0303704		185.37	0.0144705		182.484	0.021281		182.484	0.0388046
186.205	0.0140474		183.306	-0.0404748		186.205	0.0200287		183.306	0.023905		183.306	0.0276565
187.04	0.0139392		184.128	-0.0432906		187.04	0.0237183		184.128	0.0235072		184.128	0.0210626
187.875	0.0148867		184.95	-0.0403941		187.875	0.0242932		184.95	0.0206612		184.95	0.0194023
188.71	0.0160144		185.772	-0.0323219		188.71	0.0195017		185.772	0.0146488		185.772	0.0219165
189.545	0.0165963		186.594	-0.02283		189.545	0.0114998		186.594	0.0078874		186.594	0.0247628
190.38	0.0166169		187.416	-0.0132004		190.38	0.00483948		187.416	0.00244835		187.416	0.0255693
191.215	0.0161998		188.238	-0.00695632		191.215	0.00287494		188.238	0.000583678		188.238	0.0220588
192.05	0.0155819		189.06	-0.000441595		192.05	0.00728318		189.06	0.00201446		189.06	0.0157495
192.885	0.014413		189.882	0.00283001		192.885	0.0161955		189.882	0.00523244		189.882	0.00863378
193.72	0.0124253		190.704	0.00489554		193.72	0.0253474		190.704	0.00856405		190.704	0.00265655
194.555	0.00962925		191.526	0.00418803		194.555	0.0304264		191.526	0.0103461		191.526	-0.00128083
195.39	0.00633368		192.348	0.0012868		195.39	0.0299952		192.348	0.0106921		192.348	-0.00232448
196.225	0.00390834		193.17	-0.00309117		196.225	0.024437		193.17	0.0103409		193.17	-0.00151803
197.06	0.00315139		193.992	-0.00533713		197.06	0.0177288		193.992	0.0112242		193.992	0.000332068
197.895	0.00514418		194.814	-0.00434473		197.895	0.0135601		194.814	0.0147934		194.814	0.00336812
198.73	0.00975798		195.636	0.00226021		198.73	0.0149976		195.636	0.0204804		195.636	0.00787476
199.565	0.016241		196.458	0.0141643		199.565	0.0214183		196.458	0.0270661		196.458	0.0136622
200.4	0.0230639		197.28	0.0261728		200.4	0.0303785		197.28	0.0314411		197.28	0.0199715

## Sheet: Panel d
ED Figure 4 Panel d
Gaps
NoBr			CHOL-Br			PIP2-Br			POPS-Br			SDPC-Br
r	Intensity		r	Intensity		r	Intensity		r	Intensity		r	Intensity
0.835	-1.25005		0.822	-1.0767		0.835	-1.52133		0.822	-1.54798		0.822	-0.770716
1.67	-1.24005		1.644	-0.956173		1.67	-1.51415		1.644	-1.47147		1.644	-0.734791
2.505	-1.21089		2.466	-0.896705		2.505	-1.53724		2.466	-1.41788		2.466	-0.730038
3.34	-1.23485		3.288	-0.849183		3.34	-1.54024		3.288	-1.45925		3.288	-0.730503
4.175	-1.19137		4.11	-0.804454		4.175	-1.4967		4.11	-1.47993		4.11	-0.762671
5.01	-1.12935		4.932	-0.760622		5.01	-1.37011		4.932	-1.49512		4.932	-0.752628
5.845	-1.00937		5.754	-0.706857		5.845	-1.19443		5.754	-1.44735		5.754	-0.695821
6.68	-0.860875		6.576	-0.621752		6.68	-0.944705		6.576	-1.32598		6.576	-0.583757
7.515	-0.679336		7.398	-0.516097		7.515	-0.743642		7.398	-1.14927		7.398	-0.457813
8.35	-0.515263		8.22	-0.391952		8.35	-0.55713		8.22	-0.950537		8.22	-0.292476
9.185	-0.366025		9.042	-0.280109		9.185	-0.407115		9.042	-0.773058		9.042	-0.161442
10.02	-0.235402		9.864	-0.120214		10.02	-0.262837		9.864	-0.613068		9.864	-0.0489564
10.855	-0.0807981		10.686	0.0299763		10.855	-0.0907714		10.686	-0.450832		10.686	0.047908
11.69	0.0609475		11.508	0.175793		11.69	0.109607		11.508	-0.274277		11.508	0.104995
12.525	0.195711		12.33	0.327806		12.525	0.311538		12.33	-0.07797		12.33	0.187339
13.36	0.326478		13.152	0.45094		13.36	0.499382		13.152	0.147231		13.152	0.303159
14.195	0.435299		13.974	0.564193		14.195	0.668807		13.974	0.406333		13.974	0.442694
15.03	0.514027		14.796	0.675076		15.03	0.799459		14.796	0.642268		14.796	0.621822
15.865	0.565093		15.618	0.763538		15.865	0.866838		15.618	0.813011		15.618	0.798178
16.7	0.602199		16.44	0.804601		16.7	0.913014		16.44	0.939452		16.44	0.959269
17.535	0.647611		17.262	0.848879		17.535	0.947849		17.262	1.01616		17.262	1.10528
18.37	0.697425		18.084	0.866572		18.37	0.973426		18.084	1.06392		18.084	1.22182
19.205	0.75138		18.906	0.876652		19.205	0.996862		18.906	1.10357		18.906	1.30495
20.04	0.782472		19.728	0.90812		20.04	1.00349		19.728	1.12596		19.728	1.35881
20.875	0.783265		20.55	0.927384		20.875	0.97909		20.55	1.13152		20.55	1.38466
21.71	0.75379		21.372	0.949292		21.71	0.93713		21.372	1.10724		21.372	1.38453
22.545	0.707971		22.194	0.967493		22.545	0.887446		22.194	1.05008		22.194	1.36515
23.38	0.660484		23.016	0.96877		23.38	0.830815		23.016	0.967784		23.016	1.32307
24.215	0.623821		23.838	0.918789		24.215	0.777039		23.838	0.88046		23.838	1.26659
25.05	0.595041		24.66	0.853205		25.05	0.72139		24.66	0.80001		24.66	1.20386
25.885	0.560314		25.482	0.723443		25.885	0.654887		25.482	0.736756		25.482	1.12924
26.72	0.497945		26.304	0.568699		26.72	0.555443		26.304	0.668275		26.304	1.04194
27.555	0.395747		27.126	0.397365		27.555	0.423843		27.126	0.579122		27.126	0.931096
28.39	0.265062		27.948	0.214511		28.39	0.254701		27.948	0.443321		27.948	0.784554
29.225	0.127091		28.77	0.0452232		29.225	0.0774748		28.77	0.271436		28.77	0.613354
30.06	0.00490731		29.592	-0.105893		30.06	-0.0852899		29.592	0.0811312		29.592	0.423292
30.895	-0.088759		30.414	-0.241619		30.895	-0.22264		30.414	-0.104174		30.414	0.218548
31.73	-0.1526		31.236	-0.379525		31.73	-0.323761		31.236	-0.261395		31.236	0.014056
32.565	-0.199176		32.058	-0.488832		32.565	-0.39321		32.058	-0.365191		32.058	-0.173221
33.4	-0.241895		32.88	-0.595066		33.4	-0.422784		32.88	-0.428616		32.88	-0.332272
34.235	-0.28982		33.702	-0.716724		34.235	-0.431744		33.702	-0.471023		33.702	-0.465024
35.07	-0.338399		34.524	-0.789126		35.07	-0.420038		34.524	-0.507846		34.524	-0.594972
35.905	-0.36467		35.346	-0.826344		35.905	-0.385208		35.346	-0.540439		35.346	-0.70584
36.74	-0.354866		36.168	-0.803675		36.74	-0.332262		36.168	-0.5603		36.168	-0.799682
37.575	-0.304743		36.99	-0.705513		37.575	-0.26367		36.99	-0.552738		36.99	-0.861855
38.41	-0.222765		37.812	-0.544425		38.41	-0.186493		37.812	-0.499323		37.812	-0.876461
39.245	-0.128182		38.634	-0.350095		39.245	-0.102468		38.634	-0.404132		38.634	-0.83732
40.08	-0.0415911		39.456	-0.127013		40.08	-0.0166219		39.456	-0.285599		39.456	-0.738857
40.915	0.0265242		40.278	0.059169		40.915	0.0600767		40.278	-0.160744		40.278	-0.590821
41.75	0.0825283		41.1	0.203998		41.75	0.135616		41.1	-0.0457541		41.1	-0.405323
42.585	0.131622		41.922	0.302312		42.585	0.204447		41.922	0.0363533		41.922	-0.21352
43.42	0.186133		42.744	0.35274		43.42	0.267595		42.744	0.0969267		42.744	-0.0335958
44.255	0.248465		43.566	0.377673		44.255	0.322032		43.566	0.146312		43.566	0.129246
45.09	0.311344		44.388	0.415912		45.09	0.382113		44.388	0.199401		44.388	0.283648
45.925	0.357549		45.21	0.466757		45.925	0.453301		45.21	0.269917		45.21	0.438672
46.76	0.39069		46.032	0.543727		46.76	0.521203		46.032	0.345114		46.032	0.585612
47.595	0.40688		46.854	0.633267		47.595	0.608572		46.854	0.429504		46.854	0.729288
48.43	0.430319		47.676	0.72633		48.43	0.706862		47.676	0.518631		47.676	0.851969
49.265	0.471766		48.498	0.824112		49.265	0.8092		48.498	0.610811		48.498	0.952239
50.1	0.54432		49.32	0.88774		50.1	0.908572		49.32	0.708905		49.32	1.03389
50.935	0.645659		50.142	0.936643		50.935	0.994729		50.142	0.810909		50.142	1.09617
51.77	0.745427		50.964	0.939539		51.77	1.03509		50.964	0.917428		50.964	1.14618
52.605	0.814949		51.786	0.914739		52.605	1.02496		51.786	1.00894		51.786	1.1851
53.44	0.831303		52.608	0.864492		53.44	0.96298		52.608	1.06846		52.608	1.20581
54.275	0.780829		53.43	0.791942		54.275	0.846023		53.43	1.08542		53.43	1.19054
55.11	0.672518		54.252	0.700038		55.11	0.683052		54.252	1.04039		54.252	1.12185
55.945	0.522909		55.074	0.599292		55.945	0.490949		55.074	0.937428		55.074	0.985071
56.78	0.339974		55.896	0.466804		56.78	0.269751		55.896	0.767831		55.896	0.772367
57.615	0.148584		56.718	0.313153		57.615	0.045678		56.718	0.568636		56.718	0.514986
58.45	-0.0450206		57.54	0.143609		58.45	-0.1654		57.54	0.341684		57.54	0.243287
59.285	-0.246251		58.362	-0.0626401		59.285	-0.371078		58.362	0.0980114		58.362	-0.0283349
60.12	-0.45449		59.184	-0.262683		60.12	-0.585745		59.184	-0.161699		59.184	-0.291907
60.955	-0.67826		60.006	-0.460954		60.955	-0.778333		60.006	-0.417175		60.006	-0.536589
61.79	-0.888692		60.828	-0.631201		61.79	-0.953047		60.828	-0.648048		60.828	-0.757547
62.625	-1.07837		61.65	-0.766363		62.625	-1.09494		61.65	-0.854902		61.65	-0.955712
63.46	-1.22462		62.472	-0.88774		63.46	-1.21687		62.472	-1.02899		62.472	-1.15036
64.295	-1.29719		63.294	-0.96963		64.295	-1.25884		63.294	-1.17796		63.294	-1.28608
65.13	-1.32564		64.116	-1.07533		65.13	-1.24835		64.116	-1.27849		64.116	-1.37704
65.965	-1.25616		64.938	-1.11871		65.965	-1.14831		64.938	-1.34051		64.938	-1.40498
66.8	-1.1517		65.76	-1.16984		66.8	-1.02483		65.76	-1.31035		65.76	-1.3757
67.635	-0.917951		66.582	-1.16025		67.635	-0.743345		66.582	-1.25617		66.582	-1.29327
68.47	-0.616009		67.404	-0.963215		68.47	-0.407413		67.404	-1.1068		67.404	-1.12817
69.305	-0.315314		68.226	-0.876135		69.305	-0.0233685		68.226	-0.889189		68.226	-0.99814
70.14	0.0805046		69.048	-0.509554		70.14	0.360527		69.048	-0.576255		69.048	-0.806176
70.975	0.494336		69.87	-0.25471		70.975	0.768294		69.87	-0.190568		69.87	-0.529435
71.81	0.799583		70.692	0.0520275		71.81	1.15016		70.692	0.252386		70.692	-0.162367
72.645	1.19632		71.514	0.63575		72.645	1.52821		71.514	0.576534		71.514	0.24324
73.48	1.37358		72.336	0.787811		73.48	1.68054		72.336	1.01268		72.336	0.661684
74.315	1.4754		73.158	1.25715		74.315	1.69248		73.158	1.4058		73.158	1.02317
75.15	1.43733		73.98	1.43628		75.15	1.63919		73.98	1.58008		73.98	1.31359
75.985	1.24958		74.802	1.49656		75.985	1.46095		74.802	1.6951		74.802	1.427
76.82	0.987837		75.624	1.45633		76.82	1.15258		75.624	1.60642		75.624	1.32305
77.655	0.705458		76.446	1.19693		77.655	0.841806		76.446	1.37914		76.446	1.09
78.49	0.468635		77.268	0.935907		78.49	0.583876		77.268	1.06842		77.268	0.778027
79.325	0.335829		78.09	0.605845		79.325	0.431073		78.09	0.774106		78.09	0.472405
80.16	0.293697		78.912	0.382341		80.16	0.369123		78.912	0.483001		78.912	0.265583
80.995	0.340067		79.734	0.285945		80.995	0.398515		79.734	0.292924		79.734	0.154307
81.83	0.436498		80.556	0.323357		81.83	0.501782		80.556	0.228791		80.556	0.141964
82.665	0.525175		81.378	0.439131		82.665	0.612923		81.378	0.279117		81.378	0.204203
83.5	0.577333		82.2	0.571292		83.5	0.702362		82.2	0.382583		82.2	0.299815
84.335	0.582338		83.022	0.660085		84.335	0.734974		83.022	0.509174		83.022	0.37925
85.17	0.52587		83.844	0.657289		85.17	0.708563		83.844	0.60001		83.844	0.417035
86.005	0.459145		84.666	0.601486		86.005	0.670259		84.666	0.628683		84.666	0.423819
86.84	0.35171		85.488	0.532882		86.84	0.569253		85.488	0.622066		85.488	0.37296
87.675	0.266308		86.31	0.392934		87.675	0.462611		86.31	0.58		86.31	0.307306
88.51	0.165396		87.132	0.380992		88.51	0.327657		87.132	0.509215		87.132	0.198601
89.345	0.0736303		87.954	0.281453		89.345	0.229861		87.954	0.42907		87.954	0.0914279
90.18	0.0065757		88.776	0.238922		90.18	0.138524		88.776	0.33141		88.776	-0.010759
91.015	-0.0810968		89.598	0.148457		91.015	0.0583038		89.598	0.221312		89.598	-0.123027
91.85	-0.139099		90.42	-0.00014245		91.85	-0.0266747		90.42	0.120842		90.42	-0.226338
92.685	-0.184882		91.242	-0.080698		92.685	-0.0561907		91.242	0.0186364		91.242	-0.269744
93.52	-0.213368		92.064	-0.197559		93.52	-0.0929276		92.064	-0.060155		92.064	-0.329791
94.355	-0.234717		92.886	-0.216933		94.355	-0.107379		92.886	-0.126302		92.886	-0.340247
95.19	-0.280283		93.708	-0.239872		95.19	-0.162803		93.708	-0.136674		93.708	-0.334682
96.025	-0.337019		94.53	-0.21915		96.025	-0.215889		94.53	-0.177639		94.53	-0.348188
96.86	-0.411797		95.352	-0.206762		96.86	-0.284758		95.352	-0.218275		95.352	-0.358174
97.695	-0.499222		96.174	-0.26019		97.695	-0.373934		96.174	-0.282634		96.174	-0.411542
98.53	-0.574114		96.996	-0.321671		98.53	-0.458227		96.996	-0.375108		96.996	-0.487794
99.365	-0.630839		97.818	-0.418029		99.365	-0.525022		97.818	-0.477882		97.818	-0.583819
100.2	-0.651189		98.64	-0.493419		100.2	-0.56068		98.64	-0.578058		98.64	-0.673472
101.035	-0.651153		99.462	-0.528856		101.035	-0.559861		99.462	-0.672025		99.462	-0.737566
101.87	-0.61292		100.284	-0.500275		101.87	-0.554078		100.284	-0.718347		100.284	-0.767785
102.705	-0.546926		101.106	-0.441937		102.705	-0.492851		101.106	-0.715201		101.106	-0.753899
103.54	-0.459531		101.928	-0.326391		103.54	-0.411567		101.928	-0.718631		101.928	-0.664768
104.375	-0.315149		102.75	-0.205603		104.375	-0.311351		102.75	-0.687004		102.75	-0.545417
105.21	-0.188162		103.572	-0.0611728		105.21	-0.188428		103.572	-0.604649		103.572	-0.389236
106.045	-0.0232904		104.394	0.0976591		106.045	-0.0147772		104.394	-0.490723		104.394	-0.17805
106.88	0.0879042		105.216	0.227958		106.88	0.0981696		105.216	-0.346705		105.216	-0.00497154
107.715	0.175376		106.038	0.479141		107.715	0.160441		106.038	-0.196415		106.038	0.17547
108.55	0.198033		106.86	0.576572		108.55	0.201198		106.86	-0.0580165		106.86	0.314488
109.385	0.103306		107.682	0.754278		109.385	0.173014		107.682	0.0408729		107.682	0.398534
110.22	0.00698764		108.504	0.811206		110.22	0.0878342		108.504	0.0549483		108.504	0.421912
111.055	-0.165057		109.326	0.722559		111.055	-0.121667		109.326	0.0898709		109.326	0.312993
111.89	-0.342853		110.148	0.679269		111.89	-0.263948		110.148	-0.02		110.148	0.172405
112.725	-0.487842		110.97	0.443324		112.725	-0.382712		110.97	-0.199902		110.97	-0.00465844
113.56	-0.626766		111.792	0.269687		113.56	-0.518812		111.792	-0.361214		111.792	-0.234796
114.395	-0.739578		112.614	0.000754986		114.395	-0.644868		112.614	-0.49517		112.614	-0.402813
115.23	-0.810891		113.436	-0.17216		115.23	-0.724811		113.436	-0.630145		113.436	-0.589692
116.065	-0.8488		114.258	-0.303124		116.065	-0.776842		114.258	-0.730393		114.258	-0.708582
116.9	-0.846715		115.08	-0.429017		116.9	-0.796584		115.08	-0.812087		115.08	-0.789995
117.735	-0.825752		115.902	-0.460902		117.735	-0.79218		115.902	-0.854716		115.902	-0.853975
118.57	-0.783208		116.724	-0.49576		118.57	-0.753436		116.724	-0.871235		116.724	-0.875659
119.405	-0.72931		117.546	-0.502958		119.405	-0.691442		117.546	-0.861999		117.546	-0.878093
120.24	-0.672219		118.368	-0.50604		120.24	-0.616469		118.368	-0.831214		118.368	-0.852196
121.075	-0.613857		119.19	-0.495546		121.075	-0.540671		119.19	-0.775568		119.19	-0.80564
121.91	-0.55155		120.012	-0.468756		121.91	-0.467643		120.012	-0.714778		120.012	-0.741286
122.745	-0.489073		120.834	-0.429202		122.745	-0.406138		120.834	-0.647521		120.834	-0.672509
123.58	-0.420572		121.656	-0.370546		123.58	-0.34288		121.656	-0.581007		121.656	-0.603145
124.415	-0.346555		122.478	-0.311334		124.415	-0.279085		122.478	-0.50392		122.478	-0.54222
125.25	-0.272096		123.3	-0.256258		125.25	-0.211562		123.3	-0.426601		123.3	-0.488193
126.085	-0.201854		124.122	-0.215285		126.085	-0.143378		124.122	-0.348972		124.122	-0.43473
126.92	-0.144228		124.944	-0.18		126.92	-0.0822425		124.944	-0.270687		124.944	-0.378136
127.755	-0.0992276		125.766	-0.158305		127.755	-0.034346		125.766	-0.199267		125.766	-0.313705
128.59	-0.0627703		126.588	-0.128628		128.59	-0.00321514		126.588	-0.138709		126.588	-0.244146
129.425	-0.0330947		127.41	-0.0984663		129.425	0.0115333		127.41	-0.0953357		127.41	-0.177751
130.26	-0.00456746		128.232	-0.0644349		130.26	0.0160805		128.232	-0.0641322		128.232	-0.12092
131.095	0.023723		129.054	-0.0286515		131.095	0.0174653		129.054	-0.0419576		129.054	-0.0756594
131.93	0.0507518		129.876	0.000641026		131.93	0.0202492		129.876	-0.0242872		129.876	-0.0424383
132.765	0.0735067		130.698	0.0192118		132.765	0.0259224		130.698	-0.00776859		130.698	-0.0165465
133.6	0.0901905		131.52	0.0325831		133.6	0.0348682		131.52	0.00991219		131.52	0.00712998
134.435	0.100875		132.342	0.0383713		134.435	0.0470292		132.342	0.0297831		132.342	0.0312903
135.27	0.107194		133.164	0.0396154		135.27	0.060551		133.164	0.049876		133.164	0.0544165
136.105	0.111241		133.986	0.04085		136.105	0.0769142		133.986	0.0689979		133.986	0.0729317
136.94	0.114145		134.808	0.0389269		136.94	0.0943651		134.808	0.0858574		134.808	0.0850854
137.775	0.115072		135.63	0.0374454		137.775	0.10873		135.63	0.0988275		135.63	0.0895683
138.61	0.110901		136.452	0.0339174		138.61	0.11725		136.452	0.10798		136.452	0.0881546
139.445	0.10191		137.274	0.031472		139.445	0.116718		137.274	0.109706		137.274	0.0843928
140.28	0.0885221		138.096	0.0316524		140.28	0.106727		138.096	0.103673		138.096	0.0787144
141.115	0.0749382		138.918	0.0373789		141.115	0.0921275		138.918	0.0933006		138.918	0.0738093
141.95	0.0655561		139.74	0.0419516		141.95	0.0757451		139.74	0.0800155		139.74	0.0706309
142.785	0.0641864		140.562	0.0452944		142.785	0.0626066		140.562	0.0703926		140.562	0.0695636
143.62	0.0711792		141.384	0.042982		143.62	0.0537997		141.384	0.0677634		141.384	0.0707732
144.455	0.0828991		142.206	0.034207		144.455	0.0454911		142.206	0.0726136		142.206	0.0754364
145.29	0.0930484		143.028	0.0224406		145.29	0.0355007		143.028	0.0808006		143.028	0.0814042
146.125	0.0977188		143.85	0.0147863		146.125	0.0256061		143.85	0.0874483		143.85	0.0869165
146.96	0.094516		144.672	0.0101187		146.96	0.0161045		144.672	0.0878202		144.672	0.0891841
147.795	0.0845829		145.494	0.0147104		147.795	0.0130139		145.494	0.0816064		145.494	0.0868311
148.63	0.0718538		146.316	0.0178348		148.63	0.0195736		146.316	0.0712862		146.316	0.0794165
149.465	0.0616014		147.138	0.0170418		149.465	0.0350743		147.138	0.0623967		147.138	0.068259
150.3	0.0555561		147.96	0.00750712		150.3	0.0509535		147.96	0.0602118		147.96	0.0591414
151.135	0.0552781		148.782	-0.0059924		151.135	0.0592333		148.782	0.0651343		148.782	0.0547296
151.97	0.0599022		149.604	-0.0217996		151.97	0.0566555		149.604	0.0739669		149.604	0.0553843
152.805	0.0658496		150.426	-0.0251092		152.805	0.0407139		150.426	0.0822159		150.426	0.0605218
153.64	0.0712513		151.248	-0.017811		153.64	0.0233637		151.248	0.0844835		151.248	0.0662144
154.475	0.0745675		152.07	0.000641026		154.475	0.0137326		152.07	0.0799535		152.07	0.0691651
155.31	0.0763182		152.892	0.0242545		155.31	0.0187973		152.892	0.0709143		152.892	0.0695541
156.145	0.0763903		153.714	0.0400142		156.145	0.0360949		153.714	0.0625258		153.714	0.0680787
156.98	0.0766632		154.536	0.0452802		156.98	0.0574269		154.536	0.0601343		154.536	0.0675285
157.815	0.0768847		155.358	0.0368613		157.815	0.0712362		155.358	0.0654959		155.358	0.069815
158.65	0.0776262		156.18	0.022716		158.65	0.0695448		156.18	0.0779339		156.18	0.0747391
159.485	0.0789032		157.002	0.0102896		159.485	0.0554241		157.002	0.0923502		157.002	0.080166
160.32	0.0796447		157.824	0.00571225		160.32	0.0368903		157.824	0.103791		157.824	0.0837002
161.155	0.0793615		158.646	0.00930199		161.155	0.024207		158.646	0.109406		158.646	0.083112
161.99	0.07724		159.468	0.0202849		161.99	0.0235985		159.468	0.108507		159.468	0.0792932
162.825	0.0737384		160.29	0.0279915		162.825	0.0327504		160.29	0.10298		160.29	0.07426
163.66	0.0689135		161.112	0.0304796		163.66	0.0425683		161.112	0.0953667		161.112	0.0692268
164.495	0.0637745		161.934	0.0238034		164.495	0.043081		161.934	0.0876136		161.934	0.0664137
165.33	0.0597631		162.756	0.012037		165.33	0.0303881		162.756	0.0810434		162.756	0.0632116
166.165	0.0574923		163.578	-0.00112536		166.165	0.00867274		163.578	0.0757025		163.578	0.0593643
167	0.0562513		164.4	-0.00865622		167	-0.0110637		164.4	0.0708626		164.4	0.0539089
167.835	0.0556385		165.222	-0.00959164		167.835	-0.0190561		165.222	0.0680114		165.222	0.0473435
168.67	0.0541967		166.044	-0.00253561		168.67	-0.0120316		166.044	0.0671126		166.044	0.0417505
169.505	0.0510814		166.866	0.00783476		169.505	0.00582175		166.866	0.0672417		166.866	0.0406214
170.34	0.0468229		167.688	0.0185138		170.34	0.0216243		167.688	0.0696023		167.688	0.0449715
171.175	0.042724		168.51	0.0233096		171.175	0.0268711		168.51	0.0708884		168.51	0.0537619
172.01	0.0402266		169.332	0.0219753		172.01	0.0197125		169.332	0.0689359		169.332	0.0640417
172.845	0.0399331		170.154	0.0125736		172.845	0.00544801		170.154	0.0632696		170.154	0.0712619
173.68	0.0414573		170.976	0.000792972		173.68	-0.0054528		170.976	0.0544886		170.976	0.07324
174.515	0.043105		171.798	-0.0125641		174.515	-0.00479157		171.798	0.0452893		171.798	0.0681546
175.35	0.0433574		172.62	-0.0250475		175.35	0.00767609		172.62	0.038843		172.62	0.0581641
176.185	0.0410556		173.442	-0.0276258		176.185	0.0256876		173.442	0.0369112		173.442	0.0458254
177.02	0.0365911		174.264	-0.027227		177.02	0.0386057		174.264	0.0391064		174.264	0.0341224
177.855	0.0310762		175.086	-0.0195774		177.855	0.0402492		175.086	0.0433006		175.086	0.0250569
178.69	0.026725		175.908	-0.0102137		178.69	0.0312554		175.908	0.0458368		175.908	0.0201376
179.525	0.0244387		176.73	1.89934e-05		179.525	0.018874		176.73	0.0442769		176.73	0.01963
180.36	0.0243409		177.552	0.00900285		180.36	0.0123766		177.552	0.0382438		177.552	0.0230361
181.195	0.0255922		178.374	0.0184473		181.195	0.0155391		178.374	0.0286725		178.374	0.0294545
182.03	0.0270031		179.196	0.0242593		182.03	0.0268471		179.196	0.0193027		179.196	0.0374004
182.865	0.0280278		180.018	0.0298386		182.865	0.0384667		180.018	0.0134349		180.018	0.0438662
183.7	0.0283316		180.84	0.0298386		183.7	0.0419214		180.84	0.0127789		180.84	0.047723
184.535	0.0283162		181.662	0.0259877		184.535	0.0352036		181.662	0.0168802		181.662	0.0468596
185.37	0.0280793		182.484	0.0205223		185.37	0.0219166		182.484	0.0241632		182.484	0.0411907
186.205	0.0273635		183.306	0.0107835		186.205	0.0107523		183.306	0.0315599		183.306	0.0338805
187.04	0.025036		184.128	0.00425926		187.04	0.0085817		184.128	0.0369628		184.128	0.0265085
187.875	0.0207467		184.95	0.00048433		187.875	0.0170819		184.95	0.0384246		184.95	0.02074
188.71	0.0147168		185.772	0.00146724		188.71	0.0302444		185.772	0.0365134		185.772	0.0174478
189.545	0.00836251		186.594	0.00463438		189.545	0.038735		186.594	0.0317045		186.594	0.015778
190.38	0.00357879		187.416	0.00694682		190.38	0.0364782		187.416	0.026219		187.416	0.0133254
191.215	0.00192585		188.238	0.00367521		191.215	0.0221275		188.238	0.0207696		188.238	0.00960152
192.05	0.00339341		189.06	-0.00304843		192.05	0.00338764		189.06	0.016813		189.06	0.00470588
192.885	0.00683316		189.882	-0.0124644		192.885	-0.00921898		189.882	0.0149638		189.882	0.00056926
193.72	0.0101184		190.704	-0.0195964		193.72	-0.00938668		190.704	0.0144576		190.704	-0.000555028
194.555	0.0115757		191.526	-0.0198718		194.555	0.00356972		191.526	0.0143698		191.526	0.00287951
195.39	0.0105252		192.348	-0.0150142		195.39	0.0233206		192.348	0.0147831		192.348	0.00967742
196.225	0.00862513		193.17	-0.00357075		196.225	0.0406181		193.17	0.0148812		193.17	0.0175996
197.06	0.00767765		193.992	0.00752137		197.06	0.0486392		193.992	0.0147779		193.992	0.0244165
197.895	0.00939753		194.814	0.014905		197.895	0.0461763		194.814	0.0154907		194.814	0.0282163
198.73	0.0143048		195.636	0.0174786		198.73	0.0377144		195.636	0.0171229		195.636	0.0283634
199.565	0.020932		196.458	0.016529		199.565	0.0304504		196.458	0.0205475		196.458	0.027334
200.4	0.0250669		197.28	0.0159354		200.4	0.0276905		197.28	0.0248967		197.28	0.0247059

## Sheet: Panel e
ED Figure 4 Panel e
SDPC-Br/(SDPC+SDPC-Br)	Excess Area Inner Leaflet	STDEV	Excess Area Outer Leaflet	STDEV
0	0	0.0272	0	0.0275
0.25	0.6459	0.073	0.6235	0.0944
0.5	0.7367	0.0417	0.5703	0.054
1	1	0.021	1	0.0296

## Sheet: Panel g
ED Figure 4 Panel g
z	NoBr	25% SDPC-Br	50% SDPC-Br	SDPC-Br
7.515	0.0437435	0.0494372	0.0646436	0.06675
8.35	0.0429521	0.0475239	0.0653065	0.067044
9.185	0.0423916	0.046047	0.064401	0.066882
10.02	0.0413922	0.0451938	0.0622656	0.065721
10.855	0.0395	0.0448245	0.0597283	0.063385
11.69	0.0367314	0.0446336	0.0576371	0.060221
12.525	0.0335515	0.0443828	0.0564309	0.056984
13.36	0.030633	0.0440735	0.05597	0.054491
14.195	0.0285485	0.0439601	0.0556907	0.053237
15.03	0.0275563	0.0444019	0.0549724	0.053187
15.865	0.0275653	0.0456394	0.0535074	0.053853
16.7	0.0282595	0.0476224	0.0514833	0.054601
17.535	0.0292884	0.0499884	0.0495	0.055008
18.37	0.0304156	0.0522076	0.0482808	0.055059
19.205	0.0315658	0.0538168	0.0483352	0.055063
20.04	0.0327753	0.0546228	0.0497372	0.055365
20.875	0.0341042	0.0547707	0.0521123	0.05602
21.71	0.0355731	0.0546497	0.054817	0.056676
22.545	0.0371559	0.0546928	0.0572096	0.056715
23.38	0.0388146	0.0551768	0.0588796	0.05562
24.215	0.0405321	0.056119	0.0597414	0.053329
25.05	0.0423076	0.0573052	0.0599751	0.05036
25.885	0.0441097	0.0584151	0.0598695	0.047622
26.72	0.0458208	0.0591665	0.0596585	0.045987
27.555	0.047218	0.0594052	0.0594303	0.045858
28.39	0.0480228	0.0591148	0.0591369	0.046968
29.225	0.0480059	0.0583697	0.0586776	0.048518
30.06	0.0470989	0.0572791	0.0579944	0.049582
30.895	0.0454507	0.0559622	0.0571239	0.049558
31.73	0.0433904	0.0545526	0.0561833	0.048418
32.565	0.0413084	0.0532068	0.0553068	0.046657
33.4	0.0395064	0.0520801	0.0545795	0.044979
34.235	0.0380914	0.0512657	0.054005	0.043916
35.07	0.0369566	0.0507246	0.0535236	0.043599
35.905	0.0358557	0.050254	0.053061	0.043775
36.74	0.0345241	0.0495284	0.0525729	0.044028
37.575	0.0327874	0.0482107	0.0520572	0.04405
38.41	0.0306116	0.0460886	0.0515325	0.043783
39.245	0.0280889	0.0431791	0.0510044	0.04337
40.08	0.0253951	0.0397607	0.0504531	0.042993
40.915	0.0227539	0.0363282	0.0498611	0.042726
41.75	0.0204345	0.0334992	0.0492724	0.042551
42.585	0.0187623	0.0319051	0.0488483	0.042531
43.42	0.0181059	0.0320842	0.0488814	0.043024
44.255	0.0188035	0.0343716	0.0497402	0.044748
45.09	0.021037	0.0387813	0.051755	0.048586
45.925	0.0247054	0.0449008	0.0550781	0.055148
46.76	0.029373	0.0518548	0.0595745	0.064296
47.595	0.034346	0.0584052	0.0647851	0.074901
48.43	0.0388717	0.0632215	0.0699866	0.085014
49.265	0.0423852	0.0652682	0.0743421	0.092468
50.1	0.0446924	0.0641791	0.0771015	0.095668
50.935	0.045998	0.0604492	0.0778012	0.094238
51.77	0.0467626	0.055325	0.0764024	0.0892
52.605	0.0474578	0.0504021	0.0733196	0.082592
53.44	0.0483444	0.0470781	0.0693218	0.076664
54.275	0.0493823	0.0460892	0.0653273	0.073023
55.11	0.0503131	0.0473339	0.0621569	0.072089
55.945	0.0508546	0.0500479	0.0603283	0.0731
56.78	0.0508878	0.0532257	0.0599675	0.074626
57.615	0.050523	0.0560671	0.0608609	0.075332
58.45	0.0500061	0.0582272	0.0626137	0.07459
59.285	0.0495271	0.0597723	0.0648281	0.072666
60.12	0.0490559	0.0609134	0.0672108	0.070452
60.955	0.0483225	0.0617123	0.0695667	0.068902
61.79	0.0469717	0.0619619	0.0717057	0.068505
62.625	0.0448129	0.061321	0.0733493	0.069063
63.46	0.0420165	0.0596184	0.074128	0.069877
64.295	0.0391241	0.057123	0.0737046	0.070197
65.13	0.0368395	0.0545834	0.0719667	0.069662
65.965	0.0357011	0.0529722	0.0691747	0.068501
66.8	0.0358138	0.0530476	0.0659526	0.067371
67.635	0.0368022	0.0549702	0.0630898	0.066967
68.47	0.0380281	0.0581949	0.061238	0.067621
69.305	0.0389598	0.0617174	0.0606574	0.069139
70.14	0.0394834	0.0645558	0.0611552	0.07094
70.975	0.0399633	0.0662127	0.0622555	0.072404
71.81	0.0409969	0.066868	0.0635028	0.0732
72.645	0.0429891	0.0671994	0.0647163	0.073401
73.48	0.0457951	0.0679325	0.0660335	0.073309
74.315	0.0486614	0.0693759	0.0677109	0.073126
75.15	0.0505401	0.0712028	0.0698027	0.07269
75.985	0.0506342	0.0726048	0.0719333	0.071473
76.82	0.0488828	0.0727364	0.0733374	0.068875
77.655	0.0460992	0.0712065	0.0731894	0.06467
78.49	0.043651	0.0683448	0.0710605	0.059331
79.325	0.0428203	0.0650941	0.0672407	0.054018
80.16	0.0441697	0.0625772	0.0627175	0.050185
80.995	0.0472578	0.0615612	0.0587843	0.048969
81.83	0.0508607	0.0620927	0.056466	0.050663
82.665	0.0535934	0.0634838	0.0560594	0.054539
83.5	0.0545917	0.0646497	0.0570431	0.05914
84.335	0.0538865	0.0646232	0.0584026	0.062889
85.17	0.0522732	0.062994	0.0591915	0.064723
86.005	0.050761	0.0600717	0.0590155	0.064462
86.84	0.0499302	0.0567144	0.0581749	0.062726
87.675	0.0495726	0.0539292	0.0573998	0.060492
88.51	0.048825	0.0524395	0.0573463	0.058527
89.345	0.0467154	0.0524144	0.0581575	0.057005
90.18	0.0428009	0.0534548	0.0593448	0.055503
91.015	0.0375199	0.0548095	0.0600592	0.053353
91.85	0.0320474	0.0557007	0.0595831	0.05016
92.685	0.0277375	0.055612	0.0577579	0.046192
93.52	0.0254702	0.0544381	0.0551	0.042433
94.355	0.0252765	0.0524746	0.0525505	0.040269
95.19	0.0264414	0.0502906	0.051016	0.040944
96.025	0.0280068	0.0485592	0.0509729	0.04507
96.86	0.0293572	0.0479053	0.052356	0.052416
97.695	0.0305394	0.0487902	0.0547713	0.062046
98.53	0.032141	0.0514259	0.0578723	0.07274
99.365	0.0348199	0.055703	0.0616425	0.08344
100.2	0.0387928	0.0611411	0.0663901	0.093513
101.035	0.0436011	0.0668956	0.0724423	0.10271
101.87	0.0482931	0.0718702	0.079718	0.110886
102.705	0.0518957	0.0749494	0.0874487	0.117678
103.54	0.0538832	0.0753167	0.0942513	0.12237
104.375	0.0543547	0.0727576	0.0985611	0.124061
105.21	0.0538397	0.0678202	0.0992451	0.122082
106.045	0.0528883	0.0617339	0.0961031	0.116437
106.88	0.0517368	0.0560802	0.0900114	0.10803
107.715	0.0502804	0.0523111	0.0826387	0.098495
108.55	0.0483582	0.0512988	0.0758602	0.089673
109.385	0.0461334	0.0530962	0.0711245	0.082966
110.22	0.0442626	0.0570031	0.0690385	0.078862
111.055	0.0436745	0.0619005	0.0693096	0.076878
111.89	0.0450411	0.066686	0.071022	0.07593
112.725	0.04825	0.0706109	0.0730865	0.074949
113.56	0.0522403	0.0733822	0.0746564	0.073421
114.395	0.0553682	0.0750262	0.0753511	0.071584
115.23	0.0561633	0.0756487	0.0752428	0.070191
116.065	0.0540794	0.0752703	0.0746656	0.069999
116.9	0.0498127	0.0738561	0.0739721	0.071267
117.735	0.0449878	0.0715112	0.07336	0.073555
118.57	0.0413598	0.0686873	0.0728321	0.075911
119.405	0.0399692	0.0662092	0.07228	0.077344
120.24	0.0407062	0.0650297	0.0716243	0.077306
121.075	0.0425147	0.065796	0.0709235	0.075931
121.91	0.0440959	0.0684611	0.0703931	0.073902
122.745	0.0446872	0.0721926	0.0703246	0.072064
123.58	0.0444606	0.0756925	0.0709486	0.071005
124.415	0.044323	0.0778072	0.0723149	0.070843
125.25	0.0452605	0.078118	0.0742487	0.071298
126.085	0.047643	0.0771742	0.0764022	0.07198
126.92	0.0509177	0.0762019	0.0783708	0.072667
127.755	0.0538857	0.0764114	0.0798117	0.073405
128.59	0.0553926	0.0782649	0.0805096	0.074377
129.425	0.0550174	0.0811195	0.0803764	0.075654
130.26	0.0533425	0.0834747	0.0794146	0.077016
131.095	0.051636	0.0837273	0.0776952	0.077989
131.93	0.0511278	0.0810449	0.0753812	0.078074
132.765	0.0523004	0.0758865	0.0727746	0.077032
133.6	0.0546048	0.0698735	0.0703239	0.075035
134.435	0.0567624	0.0650601	0.0685312	0.07256
135.27	0.0574729	0.0629796	0.0677525	0.070093
136.105	0.0561225	0.0639556	0.0679766	0.067843
136.94	0.053093	0.0670261	0.0687171	0.065637
137.775	0.0495148	0.0704896	0.0691314	0.063117
138.61	0.046622	0.0727588	0.0683718	0.0601
139.445	0.0450881	0.0730645	0.0660288	0.056885
140.28	0.0447071	0.0716686	0.0624372	0.054272
141.115	0.0445791	0.0695327	0.0586428	0.053236
141.95	0.0436626	0.0676881	0.0559869	0.054399
142.785	0.0413677	0.0666768	0.0554708	0.057591
143.62	0.0378613	0.0663508	0.0572141	0.061786
144.455	0.0339422	0.0660739	0.0603029	0.06547
145.29	0.0305953	0.0651421	0.0631468	0.067309
146.125	0.0284974	0.0631512	0.0642003	0.066765
146.96	0.0277506	0.06013	0.0627002	0.064349
147.795	0.0279617	0.0564395	0.0590529	0.061387
148.63	0.0285836	0.0525949	0.0546773	0.059428
149.465	0.0292912	0.0491733	0.0513995	0.059614
150.3	0.0301753	0.0468561	0.0507174	0.062332
151.135	0.0316605	0.0464976	0.0533066	0.067294
151.97	0.0342217	0.0490447	0.0589751	0.073932
152.805	0.0380746	0.0552156	0.0670047	0.081837
153.64	0.0430148	0.0650308	0.0766068	0.090924
154.475	0.0484725	0.0774522	0.0871796	0.101239
155.31	0.0537237	0.0904061	0.0982254	0.112515
156.145	0.0581255	0.101295	0.109041	0.123801
156.98	0.0612594	0.107839	0.118465	0.133445
157.815	0.0629393	0.10888	0.124957	0.139536
158.65	0.0631434	0.10475	0.127069	0.140623
159.485	0.0619568	0.0970404	0.1241	0.136367
160.32	0.0595892	0.0878733	0.11656	0.127764
161.155	0.0564512	0.079072	0.106145	0.116807
161.99	0.0532069	0.0716361	0.0951698	0.10573
162.825	0.050707	0.0657444	0.0857184	0.096214
163.66	0.0497699	0.0611936	0.0789456	0.088941
164.495	0.0508654	0.0579344	0.0748724	0.083682
165.33	0.0538454	0.0563354	0.072749	0.079827
166.165	0.0578702	0.0569962	0.0717288	0.077
167	0.0616143	0.0602324	0.071432	0.075389
167.835	0.0637092	0.0655848	0.0720661	0.075582
168.67	0.0632646	0.0717067	0.0740551	0.078027
169.505	0.0602482	0.076775	0.0774491	0.082454
170.34	0.0555501	0.0792523	0.0815293	0.087651
171.175	0.0506806	0.0786046	0.0849117	0.09181
172.01	0.0472088	0.075578	0.0861507	0.093307
172.845	0.0461687	0.0718642	0.0845205	0.091527
173.68	0.0476815	0.0693119	0.0805247	0.087277
174.515	0.0509572	0.0690862	0.0758102	0.082527
175.35	0.0546686	0.0711976	0.0724875	0.079547
176.185	0.0575316	0.0746203	0.0721876	0.079866
177.02	0.058827	0.0779011	0.0753324	0.083562
177.855	0.0586363	0.0799102	0.080976	0.089233
178.69	0.0576985	0.0803379	0.0872719	0.094675
179.525	0.05698	0.0797026	0.0922952	0.0979
180.36	0.0571833	0.0789169	0.0947988	0.097994
181.195	0.0584378	0.0786928	0.0945584	0.095389
182.03	0.0603106	0.0791279	0.0922183	0.091512
182.865	0.0620997	0.0796904	0.0888097	0.087992
183.7	0.0632261	0.0795782	0.0852529	0.085863
184.535	0.063498	0.0782249	0.0820881	0.085226
185.37	0.0631109	0.0756557	0.0794969	0.085418
186.205	0.0624101	0.0724989	0.0774887	0.085533
187.04	0.0615867	0.069661	0.0760564	0.08494
187.875	0.060516	0.0678572	0.0751847	0.083502
188.71	0.0588536	0.0672598	0.07474	0.081421
189.545	0.0563348	0.0674466	0.074382	0.078896
190.38	0.0530837	0.0676625	0.0736314	0.075869
191.215	0.049709	0.0672375	0.0721066	0.072069
192.05	0.0470881	0.0659345	0.0697977	0.067341
192.885	0.0459228	0.0640485	0.0671849	0.062018
193.72	0.0463131	0.0622233	0.0650704	0.057044
194.555	0.0476046	0.0611006	0.0642029	0.053698
195.39	0.048627	0.0609924	0.0648239	0.053002
196.225	0.048242	0.0617443	0.0664764	0.055151
197.06	0.0458935	0.0628363	0.0681684	0.059287
197.895	0.0418832	0.0636478	0.068838	0.063805
198.73	0.0372172	0.063731	0.0678748	0.067057
199.565	0.0331133	0.0629529	0.0654123	0.068093
200.4	0.0304449	0.0614574	0.0622306	0.067057
201.235	0.0294275	0.0595101	0.0593366	0.065039
202.07	0.0297008	0.0573514	0.0574781	0.063495
202.905	0.0307223	0.0551718	0.0568821	0.063586
203.74	0.0322053	0.0532265	0.0573673	0.065805
204.575	0.0343155	0.0520045	0.0587417	0.07007
205.41	0.0374973	0.052299	0.0612023	0.076127
206.245	0.0420436	0.0550607	0.0654334	0.08393
207.08	0.0476881	0.0610278	0.0722677	0.09368
207.915	0.053503	0.070267	0.0820509	0.105425
208.75	0.0582009	0.0818509	0.0940629	0.118475
209.585	0.0606978	0.0938732	0.106367	0.131061
210.42	0.0606273	0.103876	0.11627	0.140576
211.255	0.0585147	0.109565	0.121256	0.144433
212.09	0.0555135	0.10955	0.119976	0.141181
212.925	0.0528558	0.10381	0.112825	0.131297
213.76	0.051327	0.093686	0.101832	0.117207
214.595	0.0510433	0.0814241	0.0898786	0.102427
215.43	0.0516158	0.0694557	0.0796546	0.090224
216.265	0.0525482	0.0597228	0.0727935	0.082438
217.1	0.0535854	0.053288	0.0695785	0.079041
217.935	0.0547864	0.0503196	0.0692459	0.0786
218.77	0.056297	0.050355	0.0706412	0.079348
219.605	0.0580145	0.0526462	0.0728232	0.080206
220.44	0.0594202	0.0564063	0.0753119	0.081208
221.275	0.0597504	0.0608879	0.0779277	0.08311
222.11	0.0584444	0.0653613	0.0804388	0.086504
222.945	0.0555973	0.0691209	0.0823288	0.09103
223.78	0.052103	0.0716058	0.0828997	0.095238
224.615	0.0493337	0.0726076	0.0816658	0.097232
225.45	0.0484843	0.0724284	0.0787762	0.095762
226.285	0.0499343	0.0718384	0.0751466	0.091088
227.12	0.0530045	0.071775	0.0721432	0.085069
227.955	0.0562819	0.0728887	0.0709405	0.080332
228.79	0.0583604	0.0751629	0.0719074	0.078954
229.625	0.0585931	0.0778345	0.0743944	0.081354
230.46	0.0574279	0.0797087	0.0770832	0.086044
231.295	0.0561263	0.0797423	0.0787317	0.090398
232.13	0.0560136	0.0776099	0.0788983	0.092045
232.965	0.0576849	0.0739476	0.0782081	0.090112
233.8	0.0606201	0.0701185	0.0779809	0.08565
234.635	0.0634312	0.0675993	0.0794059	0.08101
235.47	0.0646056	0.0672841	0.0827313	0.078528
236.305	0.0633253	0.0690658	0.0869534	0.079258
237.14	0.0599078	0.0719041	0.0902245	0.082451
237.975	0.0556298	0.0743439	0.0907821	0.08604
238.81	0.0520554	0.0752078	0.0879038	0.087829
239.645	0.0502562	0.0741115	0.0823449	0.086691
240.48	0.0503562	0.0715546	0.0760088	0.083119
241.315	0.051626	0.0685797	0.0710062	0.078827
242.15	0.053021	0.0662154	0.0686215	0.07571
242.985	0.0538141	0.0650159	0.0687333	0.074745
243.82	0.0539411	0.0649207	0.0699962	0.075499
244.655	0.0538746	0.065455	0.0706524	0.076474
245.49	0.0541447	0.0660975	0.0695032	0.076065
246.325	0.0548317	0.0665655	0.0665013	0.073543
247.16	0.055368	0.0668537	0.0626597	0.069503
247.995	0.0547852	0.0670402	0.0593773	0.065518
248.83	0.0522624	0.0670362	0.0576022	0.063244
249.665	0.0476535	0.0664843	0.0573297	0.063482
250.5	0.0416776	0.0649114	0.0577025	0.065738
251.335	0.0356572	0.0620532	0.0576168	0.06851
252.17	0.030951	0.0581424	0.0564421	0.070098
253.005	0.0283885	0.0539467	0.0544123	0.069488
253.84	0.0280049	0.050492	0.0524694	0.066822
254.675	0.0291832	0.0485964	0.0516769	0.063246
255.51	0.031085	0.0484803	0.0525871	0.060291
256.345	0.0331079	0.0496823	0.0549606	0.059159
257.18	0.0351155	0.0513524	0.0580066	0.060311
258.015	0.0373491	0.0527632	0.0609826	0.063519
258.85	0.0401161	0.0537493	0.0637613	0.068257
259.685	0.043465	0.0548102	0.0669787	0.074129
260.52	0.0470399	0.056797	0.0716365	0.081029
261.355	0.0501864	0.0603487	0.0783628	0.088954
262.19	0.0522272	0.0653878	0.0867699	0.097619
263.025	0.0527557	0.070971	0.0953108	0.106172
263.86	0.0517983	0.0756016	0.101785	0.113233
264.695	0.0497963	0.0778596	0.104267	0.11731
265.53	0.0474472	0.0770338	0.101998	0.117399
266.365	0.0454958	0.0734424	0.0957729	0.113453
267.2	0.0445517	0.0682868	0.0876258	0.106473
268.035	0.0449638	0.0631287	0.0799642	0.098154
268.87	0.0467495	0.059259	0.0745912	0.090264
269.705	0.0495726	0.0572592	0.0720831	0.084047
270.54	0.0527884	0.0569335	0.0717907	0.079907
271.375	0.0555806	0.0575848	0.0723988	0.077501
272.21	0.057187	0.0584492	0.0727019	0.076125
273.045	0.0571549	0.0590505	0.072181	0.075158
273.88	0.0555191	0.0593218	0.0711123	0.074351
274.715	0.0528029	0.0594874	0.070216	0.073825
275.55	0.0498152	0.0598231	0.0700993	0.073828
276.385	0.0473228	0.060455	0.0708283	0.074436
277.22	0.0457538	0.0612982	0.0718612	0.075373
278.055	0.0450842	0.062139	0.0723525	0.076074
278.89	0.0449648	0.062781	0.0716283	0.075936
279.725	0.0450114	0.063157	0.069561	0.074639
280.56	0.0450859	0.0633473	0.0666474	0.072346
281.395	0.0453963	0.0635148	0.0637722	0.069676
282.23	0.0463494	0.0638084	0.0618091	0.067456
283.065	0.048234	0.0642937	0.0612716	0.066376
283.9	0.0509259	0.0649362	0.0621764	0.066722
284.735	0.0538	0.0656271	0.0641364	0.068295
285.57	0.0559283	0.0662257	0.0665901	0.070559
286.405	0.056483	0.0665981	0.0690176	0.072911
287.24	0.0551449	0.0666516	0.0710471	0.074931
288.075	0.0523037	0.0663655	0.0724465	0.076469
288.91	0.0489419	0.0658145	0.07307	0.077561
289.745	0.0462498	0.0651634	0.0728368	0.078226
290.58	0.045152	0.0646111	0.0717706	0.078314
291.415	0.0459599	0.0642949	0.0700562	0.0775
292.25	0.0482925	0.0641932	0.0680425	0.075474
293.085	0.0512763	0.0640944	0.0661506	0.072203
293.92	0.053908	0.0636739	0.0647133	0.068121
294.755	0.0554072	0.0626641	0.0638342	0.064094
295.59	0.055424	0.0610394	0.0633577	0.061135
296.425	0.0540493	0.0591031	0.0629765	0.059988
297.26	0.0516718	0.0574064	0.0624192	0.060783
298.095	0.0487802	0.0565131	0.0616011	0.06295
298.93	0.0458	0.0567189	0.0606403	0.065446
299.765	0.0430137	0.0578746	0.0597227	0.067202
300.6	0.0405555	0.0594198	0.0588998	0.067562
301.435	0.038448	0.0606198	0.057957	0.066497
302.27	0.0366387	0.0608905	0.0564589	0.064501
303.105	0.0350234	0.0600398	0.0539717	0.062247
303.94	0.0334641	0.0583035	0.0503507	0.060193
304.775	0.0318186	0.0561686	0.0459316	0.058372
305.61	0.0299933	0.0540957	0.0414976	0.056461
306.445	0.0280116	0.052305	0.0380156	0.05409
307.28	0.0260693	0.0507394	0.0362652	0.051184
308.115	0.0245445	0.0492038	0.0365407	0.048133
308.95	0.0239371	0.0475738	0.0385752	0.045708
309.785	0.024735	0.045929	0.0417213	0.04475
310.62	0.0272419	0.0445257	0.0452884	0.045819
311.455	0.0314188	0.0436403	0.048865	0.048993
312.29	0.036808	0.0433988	0.0524717	0.053895
313.125	0.0425898	0.043718	0.0564804	0.059917
313.96	0.0477728	0.0443996	0.0613547	0.066472
314.795	0.0514738	0.045309	0.0673468	0.073132
315.63	0.053189	0.0464991	0.0742888	0.079577
316.465	0.0529531	0.0481724	0.0815579	0.08544
317.3	0.0513149	0.0504858	0.0882182	0.090187
318.135	0.0491301	0.0533227	0.0932684	0.093156
318.97	0.0472474	0.0562012	0.095908	0.093779
319.805	0.0462165	0.0584197	0.0957357	0.091874
320.64	0.0461342	0.059388	0.0928441	0.087828
321.475	0.046687	0.058962	0.0877925	0.082549
322.31	0.0473597	0.0575682	0.0814766	0.077172
323.145	0.0477024	0.0560116	0.0749241	0.072663
323.98	0.0475289	0.0550498	0.0690676	0.069503
324.815	0.0469564	0.0549686	0.0645508	0.067616
325.65	0.0462802	0.0554137	0.0616243	0.066542
326.485	0.0457572	0.0555997	0.0601562	0.065762
327.32	0.04542	0.0547943	0.0597436	0.064966
328.155	0.0450242	0.0528042	0.059876	0.064145
328.99	0.0441661	0.0501693	0.0600832	0.06348
329.825	0.0425166	0.0479305	0.0600241	0.063118
330.66	0.0400594	0.0470822	0.059509	0.063016
331.495	0.0372078	0.04801	0.0584886	0.062936
332.33	0.0347251	0.0502378	0.0570447	0.06261
333.165	0.0334645	0.0526398	0.0553981	0.061952
334	0.034026	0.0540117	0.053909	0.061184
334.835	0.0364809	0.0536921	0.0530278	0.060766
335.67	0.0402902	0.0518923	0.0531731	0.061171
336.505	0.0444687	0.0495581	0.0545624	0.06261
337.34	0.0479401	0.0478484	0.0570735	0.064864
338.175	0.0499386	0.04752	0.0602202	0.067326
339.01	0.0502853	0.0485553	0.0632858	0.069232
339.845	0.0494182	0.0502145	0.0655777	0.069955
340.68	0.0481607	0.0514592	0.0666907	0.069247
341.515	0.0473352	0.0514934	0.0666554	0.067293
342.35	0.0473995	0.0501278	0.0658929	0.064593
343.185	0.0482719	0.0477967	0.0649978	0.06174
344.02	0.0494169	0.045264	0.0644557	0.059215
344.855	0.0501381	0.0432212	0.064435	0.05728
345.69	0.0499199	0.0420104	0.064745	0.055984
346.525	0.048648	0.0415972	0.0649659	0.055244
347.36	0.0466089	0.0417539	0.0646677	0.054924
348.195	0.0442937	0.0422892	0.063602	0.054882
349.03	0.0421333	0.0431604	0.0617801	0.054972
349.865	0.0403219	0.0444071	0.0594221	0.055046
350.7	0.0388164	0.0459815	0.0568326	0.054977
351.535	0.0374867	0.0476244	0.0542746	0.054708
352.37	0.0362976	0.0489059	0.0519063	0.054301
353.205	0.0353845	0.0494282	0.0497819	0.053932
354.04	0.0349616	0.0490728	0.0478908	0.053814
354.875	0.0351152	0.0481249	0.0461977	0.054075
355.71	0.0356253	0.0471748	0.0446624	0.054645
356.545	0.0359525	0.0468253	0.0432486	0.055219
357.38	0.0354375	0.047359	0.041936	0.055351
358.215	0.0336271	0.0485511	0.0407418	0.054635
359.05	0.0305547	0.0497409	0.0397327	0.052918
359.885	0.0268116	0.0501332	0.039009	0.050437
360.72	0.0233528	0.0491777	0.0386553	0.047802
361.555	0.0211287	0.0468317	0.0386868	0.04581
362.39	0.020722	0.0435787	0.0390332	0.045156
363.225	0.022167	0.0402021	0.0395916	0.046141
364.06	0.0250205	0.0374404	0.0403317	0.048526
364.895	0.0286194	0.0356971	0.0413923	0.051598
365.73	0.0323677	0.0349411	0.043089	0.054459
366.565	0.0359025	0.0348276	0.0457953	0.056413
367.4	0.0390854	0.034959	0.0497274	0.057306
368.235	0.0418712	0.035145	0.0547362	0.0496581

## Sheet: Panel h
ED Figure 4 Panel h
SDPC			SDPC			POPS			POPS-Br			DSPC
MMA	Surface Pressure		MMA	Surface Pressure		MMA	Surface Pressure		MMA	Surface Pressure		MMA	Surface Pressure
161.38	-0.0028		161.38	0.0011		161.38	0.014		161.38	-0.0007		89.66	-0.0126
160.94	0.0236		160.94	0.0144		160.94	0.0196		160.96	0.0245		89.59	-0.0176
160.41	0.0246		160.44	0.0043		160.41	-0.0474		160.44	0.0275		89.49	-0.021
159.91	0.0293		159.93	-0.0125		159.9	-0.063		159.93	0.0373		89.38	-0.022
159.4	0.043		159.41	-0.0174		159.4	-0.0389		159.43	0.0292		89.28	-0.0295
158.88	0.0194		158.9	-0.0276		158.88	-0.04		158.93	0.0344		89.17	-0.0391
158.37	0.056		158.4	-0.0269		158.39	-0.0798		158.42	0.0274		89.07	-0.0396
157.87	0.0556		157.91	-0.0397		157.87	-0.0799		157.91	0.0109		88.98	-0.0439
157.37	0.056		157.39	-0.0361		157.37	-0.0391		157.39	-0.0012		88.88	-0.0545
156.86	0.1123		156.89	-0.0503		156.86	0.0026		156.89	-0.0195		88.78	-0.0558
156.36	0.108		156.39	-0.0595		156.34	-0.0359		156.39	-0.0257		88.68	-0.0644
155.85	0.0777		155.89	-0.0812		155.85	-0.0268		155.88	-0.0294		88.57	-0.0698
155.35	0.0818		155.4	-0.0738		155.35	-0.0186		155.36	-0.0326		88.47	-0.0742
154.85	0.1187		154.88	-0.0755		154.83	-0.0424		154.87	-0.0455		88.38	-0.0822
154.33	0.1202		154.38	-0.0873		154.33	-0.0493		154.37	-0.0595		88.28	-0.09
153.82	0.1677		153.89	-0.0696		153.84	-0.0602		153.85	-0.0613		88.18	-0.0935
153.3	0.1727		153.39	-0.0572		153.32	-0.029		153.34	-0.0676		88.07	-0.0993
152.81	0.188		152.89	-0.1061		152.82	-0.073		152.84	-0.0689		87.96	-0.1095
152.29	0.2209		152.39	-0.1067		152.33	-0.0042		152.34	-0.0906		87.86	-0.1165
151.79	0.2112		151.88	-0.1155		151.83	-0.0627		151.84	-0.1136		87.76	-0.1178
151.3	0.2625		151.36	-0.1184		151.31	-0.0517		151.35	-0.1643		87.66	-0.1196
150.78	0.3105		150.86	-0.11		150.8	-0.0342		150.83	-0.1793		87.56	-0.1229
150.28	0.3579		150.35	-0.1096		150.28	-0.0616		150.33	-0.1633		87.45	-0.1335
149.77	0.4311		149.85	-0.1085		149.79	-0.0882		149.82	-0.1478		87.35	-0.1428
149.27	0.4525		149.35	-0.1023		149.27	-0.1734		149.32	-0.1443		87.25	-0.1465
148.76	0.4897		148.84	-0.0969		148.77	-0.0733		148.81	-0.1498		87.15	-0.1498
148.26	0.5538		148.32	-0.0952		148.26	-0.0289		148.31	-0.1676		87.05	-0.1555
147.74	0.6527		147.83	-0.1384		147.76	-0.0298		147.79	-0.1453		86.95	-0.1663
147.25	0.6133		147.31	-0.1407		147.25	-0.0826		147.29	-0.1498		86.84	-0.172
146.73	0.7296		146.81	-0.1487		146.75	-0.0554		146.78	-0.1793		86.75	-0.1765
146.23	0.8451		146.3	-0.1479		146.23	-0.0263		146.28	-0.1733		86.65	-0.1822
145.72	0.8892		145.8	-0.1896		145.73	-0.0401		145.77	-0.2212		86.55	-0.1888
145.2	0.9528		145.29	-0.2175		145.24	-0.1024		145.27	-0.1931		86.45	-0.1953
144.7	1.0427		144.79	-0.2035		144.74	-0.0811		144.75	-0.1824		86.36	-0.2031
144.19	1.093		144.27	-0.1748		144.24	-0.0743		144.26	-0.2287		86.26	-0.2094
143.69	1.1921		143.76	-0.2013		143.74	-0.0854		143.74	-0.231		86.15	-0.2179
143.18	1.3009		143.26	-0.2018		143.23	-0.0542		143.24	-0.2424		86.06	-0.2254
142.68	1.215		142.75	-0.1873		142.73	-0.0484		142.73	-0.2322		85.95	-0.231
142.16	1.4015		142.25	-0.1779		142.2	-0.0695		142.23	-0.2301		85.85	-0.233
141.67	1.5497		141.73	-0.1793		141.68	-0.0416		141.72	-0.2382		85.76	-0.2356
141.15	1.6159		141.24	-0.1975		141.17	-0.064		141.22	-0.2523		85.66	-0.2451
140.65	1.652		140.72	-0.2272		140.67	-0.0253		140.71	-0.2482		85.57	-0.249
140.14	1.7573		140.22	-0.2019		140.16	-0.0382		140.21	-0.2522		85.46	-0.2523
139.64	1.8828		139.71	-0.2018		139.66	-0.0191		139.69	-0.2889		85.35	-0.2572
139.13	1.9349		139.21	-0.2036		139.14	-0.0448		139.18	-0.2744		85.25	-0.2644
138.63	2.036		138.7	-0.1947		138.63	-0.0664		138.68	-0.2746		85.15	-0.2753
138.11	2.1465		138.2	-0.1844		138.13	-0.0251		138.16	-0.2699		85.06	-0.2862
137.62	2.2628		137.68	-0.1696		137.63	-0.0307		137.67	-0.2595		84.97	-0.2919
137.1	2.3338		137.19	-0.1859		137.13	-0.0608		137.15	-0.2826		84.87	-0.2931
136.6	2.4543		136.67	-0.1927		136.6	-0.0766		136.65	-0.2612		84.76	-0.2972
136.09	2.5162		136.17	-0.209		136.1	-0.0743		136.14	-0.3061		84.65	-0.3035
135.57	2.6036		135.66	-0.2119		135.61	-0.1021		135.64	-0.2838		84.55	-0.3089
135.08	2.6993		135.16	-0.1849		135.11	-0.1115		135.12	-0.2818		84.46	-0.3144
134.56	2.8413		134.64	-0.2018		134.61	-0.1173		134.63	-0.2971		84.37	-0.3214
134.06	2.9384		134.13	-0.1868		134.11	-0.1083		134.11	-0.2982		84.28	-0.3275
133.55	3.0552		133.63	-0.2048		133.6	-0.0703		133.62	-0.2947		84.17	-0.3352
133.05	3.1521		133.12	-0.2137		133.08	-0.1147		133.1	-0.2975		84.07	-0.3432
132.54	3.2921		132.62	-0.2169		132.57	-0.1179		132.6	-0.3034		83.98	-0.3475
132.04	3.3904		132.1	-0.2016		132.07	-0.0741		132.09	-0.2992		83.89	-0.3497
131.52	3.4992		131.61	-0.2093		131.57	-0.0306		131.59	-0.304		83.79	-0.3575
131.03	3.6388		131.09	-0.2169		131.07	-0.0577		131.08	-0.3094		83.69	-0.3647
130.51	3.7514		130.59	-0.2139		130.56	-0.0763		130.58	-0.349		83.59	-0.3636
130.01	3.8594		130.08	-0.232		130.05	-0.0315		130.06	-0.3808		83.5	-0.366
129.5	3.9686		129.58	-0.2151		129.55	-0.0735		129.56	-0.3851		83.41	-0.3707
129	4.0654		129.06	-0.205		129.05	-0.0418		129.05	-0.3711		83.32	-0.3757
128.49	4.1918		128.57	-0.2204		128.55	-0.0159		128.54	-0.3675		83.2	-0.3769
127.97	4.3091		128.05	-0.2485		128.06	-0.0761		128.04	-0.3893		83.1	-0.3761
127.46	4.4593		127.55	-0.1924		127.54	-0.0567		127.52	-0.3719		83.01	-0.3812
126.96	4.5971		127.04	-0.2275		127.02	-0.0478		127.02	-0.3879		82.91	-0.3852
126.44	4.7187		126.54	-0.2259		126.51	-0.0233		126.51	-0.395		82.82	-0.3903
125.95	4.8606		126.03	-0.1996		126.01	-0.0766		126.01	-0.3903		82.73	-0.3929
125.43	4.9903		125.53	-0.1901		125.5	-0.0939		125.5	-0.3875		82.63	-0.399
124.93	5.1324		125.02	-0.1771		125	-0.1451		125	-0.3894		82.54	-0.4016
124.42	5.2712		124.52	-0.1662		124.48	-0.0809		124.48	-0.362		82.44	-0.4124
123.92	5.354		124	-0.1596		123.97	-0.0579		123.99	-0.3875		82.35	-0.4218
123.4	5.563		123.49	-0.1314		123.45	-0.0359		123.47	-0.4042		82.25	-0.422
122.91	5.7359		122.97	-0.1072		122.96	0.0026		122.97	-0.3877		82.15	-0.4331
122.39	5.7718		122.47	-0.0476		122.46	-0.0652		122.46	-0.3834		82.06	-0.4414
121.89	5.9539		121.96	0.0354		121.94	-0.0463		121.96	-0.3813		81.96	-0.4444
121.38	6.0115		121.45	0.1353		121.45	-0.0954		121.45	-0.3828		81.87	-0.4487
120.88	6.2624		120.95	0.234		120.95	0.031		120.95	-0.3834		81.77	-0.4536
120.37	6.3301		120.43	0.3702		120.45	0.1047		120.43	-0.3988		81.67	-0.4602
119.85	6.5317		119.93	0.4814		119.95	0.0437		119.94	-0.388		81.57	-0.4653
119.35	6.6262		119.42	0.618		119.44	0.1621		119.42	-0.4015		81.48	-0.4664
118.84	6.8662		118.92	0.7685		118.94	0.201		118.9	-0.3878		81.38	-0.4737
118.34	7.0501		118.41	0.91		118.44	0.2731		118.41	-0.4171		81.29	-0.4765
117.83	7.1804		117.91	1.0654		117.94	0.3317		117.89	-0.4067		81.19	-0.4862
117.31	7.3415		117.39	1.2121		117.43	0.4864		117.39	-0.3758		81.1	-0.4948
116.81	7.5099		116.9	1.4109		116.93	0.611		116.88	-0.3665		81	-0.4966
116.3	7.6415		116.38	1.5568		116.43	0.7132		116.38	-0.3659		80.91	-0.5014
115.8	7.8197		115.88	1.7083		115.92	0.7827		115.87	-0.3628		80.82	-0.5037
115.29	7.9989		115.37	1.893		115.42	0.9762		115.37	-0.3514		80.71	-0.5066
114.79	8.1956		114.87	2.0459		114.9	1.0466		114.85	-0.3656		80.62	-0.5123
114.27	8.3626		114.36	2.2381		114.39	1.2214		114.36	-0.3473		80.53	-0.5171
113.76	8.5571		113.86	2.4149		113.89	1.2841		113.84	-0.3132		80.43	-0.5167
113.26	8.6554		113.34	2.5873		113.39	1.3896		113.34	-0.297		80.34	-0.5259
112.75	8.8986		112.83	2.7833		112.88	1.5044		112.83	-0.2657		80.24	-0.5323
112.25	9.0838		112.33	2.9654		112.38	1.6797		112.33	-0.2116		80.15	-0.5315
111.73	9.2773		111.82	3.1599		111.87	1.8326		111.82	-0.1445		80.06	-0.5304
111.24	9.4413		111.32	3.3365		111.37	1.8971		111.32	-0.0653		79.96	-0.5346
110.72	9.6176		110.8	3.5358		110.84	2.1039		110.82	0.0256		79.86	-0.5424
110.22	9.8127		110.29	3.7407		110.32	2.2198		110.32	0.1091		79.76	-0.5439
109.71	10.036		109.79	3.9391		109.82	2.4264		109.81	0.2105		79.66	-0.5433
109.19	10.1867		109.28	4.1352		109.31	2.4898		109.31	0.3215		79.57	-0.5473
108.68	10.4168		108.78	4.3584		108.79	2.6444		108.8	0.4695		79.48	-0.5516
108.18	10.6214		108.26	4.572		108.3	2.814		108.3	0.566		79.39	-0.5597
107.67	10.8604		107.77	4.8077		107.8	3.0107		107.78	0.6977		79.29	-0.5643
107.15	11.0843		107.25	5.0135		107.28	3.1786		107.28	0.822		79.2	-0.5646
106.64	11.2569		106.75	5.2311		106.79	3.35		106.77	0.9394		79.1	-0.5649
106.14	11.4529		106.24	5.4505		106.27	3.4987		106.27	1.0445		79.01	-0.5664
105.62	11.6667		105.72	5.6659		105.77	3.6773		105.76	1.2		78.92	-0.5704
105.11	11.9192		105.23	5.8848		105.26	3.8587		105.26	1.3331		78.81	-0.5734
104.59	12.159		104.71	6.1294		104.76	4.0321		104.74	1.4667		78.72	-0.5777
104.1	12.3467		104.19	6.3541		104.25	4.2147		104.24	1.6143		78.63	-0.5793
103.58	12.6402		103.7	6.6273		103.73	4.3908		103.73	1.7581		78.53	-0.5809
103.07	12.7809		103.18	6.8628		103.22	4.59		103.23	1.912		78.44	-0.5843
102.55	13.0527		102.69	7.1109		102.7	4.7731		102.72	2.0743		78.34	-0.5907
102.05	13.3283		102.17	7.3423		102.19	4.9765		102.2	2.2133		78.24	-0.5898
101.54	13.5228		101.67	7.6115		101.69	5.1603		101.71	2.372		78.15	-0.586
101.02	13.7922		101.16	7.8698		101.17	5.349		101.19	2.5436		78.06	-0.5937
100.53	14.0547		100.66	8.14		100.69	5.5471		100.69	2.7015		77.96	-0.5973
100.01	14.3016		100.14	8.3817		100.16	5.7647		100.18	2.8687		77.86	-0.6038
99.5	14.5455		99.65	8.6725		99.65	5.9643		99.68	3.0417		77.77	-0.6099
98.98	14.8529		99.13	8.9464		99.13	6.175		99.16	3.2088		77.67	-0.6204
98.48	15.0804		98.63	9.0844		98.62	6.3903		98.67	3.3711		77.58	-0.6204
97.97	15.3454		98.12	9.4629		98.12	6.6066		98.15	3.5688		77.49	-0.6188
97.45	15.6008		97.6	9.7943		97.62	6.819		97.65	3.7666		77.38	-0.6202
96.94	15.8471		97.11	10.0842		97.11	7.0401		97.14	3.955		77.29	-0.6261
96.44	16.1535		96.59	10.3857		96.61	7.2654		96.63	4.1526		77.2	-0.6198
95.93	16.4432		96.08	10.6881		96.11	7.4792		96.13	4.3559		77.1	-0.6239
95.41	16.6997		95.58	10.9889		95.61	7.7002		95.61	4.5528		77.01	-0.6365
94.9	16.9999		95.06	11.3196		95.11	7.9364		95.1	4.7618		76.91	-0.6433
94.4	17.2724		94.55	11.6319		94.6	8.1605		94.6	4.9714		76.8	-0.6416
93.89	17.5655		94.04	11.9381		94.1	8.3892		94.08	5.1784		76.71	-0.6464
93.37	17.8231		93.54	12.2996		93.6	8.6369		93.59	5.4037		76.61	-0.6544
92.86	18.1464		93.02	12.6268		93.09	8.8849		93.07	5.631		76.51	-0.6593
92.36	18.4589		92.51	13.0037		92.57	9.1306		92.57	5.8557		76.42	-0.6603
91.84	18.7028		91.99	13.335		92.06	9.4163		92.06	6.0989		76.32	-0.6605
91.33	19.034		91.49	13.6698		91.54	9.66		91.54	6.3565		76.22	-0.656
90.81	19.309		90.98	14.0504		91.05	9.9284		91.05	6.6029		76.13	-0.6571
90.32	19.6424		90.47	14.404		90.57	10.1898		90.53	6.8393		76.04	-0.6612
89.8	19.9421		89.95	14.7813		90.05	10.4667		90.02	7.099		75.95	-0.6616
89.29	20.2518		89.45	15.1859		89.55	10.7144		89.52	7.3647		75.84	-0.668
88.79	20.5902		88.94	15.5733		89.04	11.0281		89	7.6532		75.75	-0.6722
88.27	20.8926		88.42	15.9598		88.54	11.3203		88.51	7.9619		75.66	-0.6742
87.76	21.2602		87.91	16.3422		88.03	11.5851		87.99	8.2068		75.57	-0.679
87.25	21.5836		87.41	16.746		87.51	11.8815		87.49	8.5022		75.47	-0.6839
86.75	21.8915		86.9	17.1715		87.01	12.1618		86.98	8.8132		75.37	-0.6883
86.23	22.2147		86.38	17.5966		86.5	12.4277		86.46	9.1527		75.28	-0.6898
85.72	22.5642		85.87	18.0293		86	12.7569		85.97	9.4669		75.18	-0.6904
85.2	22.9073		85.37	18.4535		85.48	13.0703		85.45	9.7903		75.08	-0.7082
84.7	23.2651		84.85	18.8898		84.99	13.3642		84.95	10.0893		74.99	-0.7123
84.19	23.5819		84.34	19.3778		84.47	13.6894		84.44	10.4195		74.89	-0.7155
83.68	23.9415		83.82	19.8321		83.97	14.0217		83.92	10.793		74.79	-0.7199
83.16	24.2331		83.33	20.3005		83.46	14.3017		83.41	11.1801		74.7	-0.7174
82.66	24.6236		82.81	20.7662		82.96	14.63		82.91	11.525		74.6	-0.7175
82.15	25.007		82.3	21.2594		82.45	14.9654		82.4	11.9211		74.51	-0.733
81.63	25.3487		81.78	21.7796		81.95	15.2814		81.88	12.3095		74.42	-0.7294
81.12	25.7251		81.28	22.2784		81.43	15.6185		81.37	12.6995		74.31	-0.7394
80.62	26.0437		80.77	22.8064		80.94	15.9293		80.87	13.1141		74.22	-0.7352
80.11	26.4599		80.26	23.3067		80.42	16.2786		80.35	13.5036		74.13	-0.7366
79.59	26.7433		79.74	23.8353		79.92	16.6145		79.84	13.9783		74.03	-0.7372
79.08	27.1923		79.24	24.3951		79.41	16.9422		79.32	14.4246		73.94	-0.7346
78.58	27.5443		78.73	24.9909		78.91	17.2777		78.83	14.8689		73.84	-0.7383
78.06	27.9197		78.21	25.549		78.4	17.5955		78.31	15.332		73.75	-0.7441
77.55	28.2641		77.72	26.1235		77.88	17.9866		77.8	15.8075		73.65	-0.7514
77.05	28.6842		77.2	26.7241		77.38	18.3414		77.3	16.2813		73.56	-0.7569
76.54	29.0414		76.69	27.3091		76.87	18.7013		76.78	16.8059		73.46	-0.7575
76.02	29.411		76.17	27.9194		76.37	19.0286		76.27	17.3233		73.37	-0.7589
75.51	29.8024		75.67	28.5465		75.86	19.4041		75.76	17.837		73.27	-0.7612
75.01	30.1999		75.16	29.1524		75.36	19.7755		75.26	18.371		73.18	-0.7651
74.49	30.6025		74.64	29.7779		74.84	20.1456		74.74	18.9165		73.09	-0.7674
73.98	30.951		74.13	30.4441		74.34	20.4982		74.23	19.5085		72.99	-0.7689
73.46	31.3583		73.63	31.1113		73.83	20.8617		73.71	20.0712		72.89	-0.7692
72.96	31.797		73.12	31.7464		73.33	21.2218		73.21	20.6514		72.8	-0.7681
72.45	32.1896		72.6	32.3857		72.82	21.5551		72.7	21.2431		72.71	-0.7723
71.94	32.5748		72.09	33.0523		72.3	21.9276		72.19	21.858		72.62	-0.7742
71.42	33.0001		71.59	33.7014		71.81	22.2763		71.67	22.4856		72.52	-0.7755
70.92	33.3954		71.07	34.3692		71.29	22.6165		71.17	23.1483		72.41	-0.7815
70.41	33.7926		70.56	35.0927		70.78	23.0121		70.66	23.7812		72.32	-0.7758
69.89	34.1712		70.04	35.8025		70.28	23.3819		70.14	24.4109		72.23	-0.7775
69.38	34.5444		69.55	36.5123		69.76	23.7715		69.63	25.0485		72.13	-0.7835
68.88	35.0203		69.03	37.242		69.25	24.1384		69.13	25.668		72.04	-0.7839
68.37	35.4564		68.52	37.933		68.75	24.4541		68.62	26.3267		71.93	-0.7885
67.85	35.9263		68	38.6079		68.23	24.8186		68.1	26.9459		71.83	-0.792
67.34	36.3285		67.5	39.1753		67.72	25.1837		67.59	27.597		71.74	-0.7939
66.84	36.7825		66.99	39.7031		67.21	25.5472		67.09	28.2339		71.65	-0.7961
66.33	37.2275		66.47	40.0721		66.69	25.9198		66.57	28.8805		71.55	-0.7966
65.81	37.6516		65.98	40.3148		66.19	26.2492		66.06	29.513		71.45	-0.7952
65.31	37.9932		65.46	40.4663		65.68	26.6029		65.56	30.2091		71.36	-0.797
64.8	38.2464		64.95	40.5904		65.16	26.9043		65.05	30.8657		71.27	-0.8015
64.28	38.4803		64.43	40.6573		64.67	27.2353		64.53	31.5415		71.17	-0.8031
63.77	38.8588		63.93	40.7024		64.15	27.572		64.02	32.181		71.07	-0.8098
63.27	38.8119		63.42	40.7518		63.65	27.9319		63.52	32.8397		70.97	-0.8126
62.76	39.0995		62.9	40.7622		63.14	28.2548		63	33.5803		70.87	-0.8124
62.24	39.3031		62.39	40.8048		62.62	28.543		62.49	34.3297		70.78	-0.818
61.73	39.6191		61.89	40.8395		62.12	28.8788		61.98	35.0964		70.69	-0.8172
61.23	39.895		61.38	40.8961		61.61	29.2026		61.48	35.8575		70.6	-0.8224
60.71	40.1371		60.86	40.893		61.1	29.5351		60.96	36.5703		70.5	-0.8194
60.2	40.289		60.35	40.9307		60.58	29.8578		60.45	37.4051		70.41	-0.8219
59.68	40.4155		59.85	40.9299		60.08	30.1837		59.93	38.1854		70.31	-0.8415
59.19	40.5527		59.34	40.9577		59.57	30.4845		59.44	39.0609		70.22	-0.8325
58.67	40.6205		58.82	40.9459		59.05	30.8173		58.92	39.8668		70.12	-0.8274
58.16	39.6049		58.31	41.0537		58.54	31.1491		58.41	40.3038		70.02	-0.8288
57.64	39.58		57.81	41.04		58.04	31.4804		57.89	41.163		69.92	-0.8289
57.14	39.8139		57.29	41.0467		57.53	31.7787		57.39	41.8655		69.83	-0.8328
56.63	39.9758		56.78	41.086		57.01	32.0988		56.88	42.1236		69.73	-0.8357
56.11	40.0108		56.27	41.1121		56.5	32.4296		56.36	41.143		69.64	-0.8361
55.6	40.1961		55.77	41.1091		56	32.7433		55.85	41.5351		69.54	-0.8351
55.1	40.2769		55.25	41.1344		55.48	33.0704		55.35	42.0524		69.44	-0.8289
54.59	40.3149		54.74	41.1532		54.97	33.4277		54.84	42.388		69.34	-0.8348
54.07	40.5007		54.24	41.1894		54.46	33.761		54.32	42.9907		69.24	-0.8341
53.57	40.2605		53.72	41.1819		53.96	34.0668		53.82	43.5234		69.14	-0.8331
53.06	39.8717		53.21	41.2007		53.44	34.3976		53.31	43.6919		69.05	-0.8294
52.55	39.9973					52.93	34.7666		52.79	44.194		68.96	-0.8261
52.03	40.2494					52.41	35.1282		52.28	44.4998		68.86	-0.8297
51.53	40.2975					51.92	35.4563		51.78	44.5692		68.75	-0.8303
						51.4	35.7831		51.27	43.6453		68.66	-0.8271
						50.89	36.1248		50.75	44.5214		68.57	-0.8259
						50.39	36.4521		50.24	44.8523		68.47	-0.8252
						49.87	36.8101		49.74	44.9509		68.36	-0.826
						49.36	37.1618		49.23	44.1847		68.27	-0.8272
						48.84	37.5034		48.71	44.6633		68.18	-0.8272
						48.34	37.8337					68.09	-0.8239
						47.83	38.1598					67.98	-0.8238
						47.32	38.5003					67.88	-0.825
						46.8	38.8574					67.79	-0.8268
						46.3	39.1876					67.7	-0.8272
						45.79	39.5266					67.61	-0.8357
						45.27	39.8167					67.5	-0.8317
						44.76	40.1688					67.4	-0.8316
						44.26	40.4401					67.3	-0.8321
						43.75	40.7084					67.2	-0.8327
						43.23	40.9902					67.1	-0.8283
						42.72	41.2582					67.01	-0.8297
						42.22	41.4674					66.91	-0.8327
						41.7	41.738					66.81	-0.8285
						41.19	41.8925					66.72	-0.8384
						40.67	42.0805					66.63	-0.8374
						40.18	42.2691					66.53	-0.8298
						39.66	42.439					66.44	-0.8239
						39.15	42.5547					66.34	-0.8167
						38.65	42.6972					66.25	-0.8141
						38.13	42.8436					66.15	-0.8085
						37.62	42.9514					66.06	-0.8075
						37.11	43.0672					65.97	-0.8065
						36.61	43.2213					65.86	-0.8051
						36.09	43.3493					65.77	-0.8017
						35.58	43.5076					65.67	-0.7947
						35.06	43.66					65.58	-0.7893
						34.56	43.7896					65.49	-0.7883
						34.05	43.859					65.38	-0.7887
						33.54	43.9558					65.29	-0.7867
						33.02	43.9573					65.2	-0.7844
												65.11	-0.7833
												65.02	-0.7786
												64.92	-0.7847
												64.82	-0.7822
												64.73	-0.769
												64.63	-0.7642
												64.54	-0.7595
												64.44	-0.7594
												64.35	-0.7547
												64.25	-0.7477
												64.16	-0.7441
												64.06	-0.7433
												63.96	-0.7339
												63.86	-0.7274
												63.76	-0.7166
												63.67	-0.7162
												63.58	-0.6985
												63.48	-0.6899
												63.38	-0.6845
												63.29	-0.6773
												63.2	-0.6643
												63.1	-0.6518
												63.01	-0.6377
												62.91	-0.6285
												62.81	-0.622
												62.72	-0.6161
												62.63	-0.5975
												62.53	-0.575
												62.42	-0.5604
												62.33	-0.5532
												62.24	-0.5401
												62.14	-0.5294
												62.04	-0.5048
												61.94	-0.4853
												61.84	-0.4656
												61.75	-0.4461
												61.65	-0.425
												61.56	-0.3976
												61.46	-0.3709
												61.35	-0.3414
												61.26	-0.3194
												61.17	-0.2918
												61.07	-0.2691
												60.98	-0.2394
												60.87	-0.2128
												60.78	-0.1713
												60.69	-0.1559
												60.59	-0.1157
												60.5	-0.0815
												60.4	-0.0333
												60.3	0.0045
												60.21	0.0453
												60.12	0.0909
												60.03	0.1296
												59.92	0.1834
												59.83	0.226
												59.73	0.2716
												59.64	0.3232
												59.54	0.3835
												59.44	0.4357
												59.34	0.4857
												59.25	0.5417
												59.15	0.606
												59.06	0.6624
												58.96	0.7283
												58.86	0.7854
												58.76	0.8456
												58.67	0.9143
												58.57	0.9738
												58.48	1.0356
												58.38	1.1139
												58.28	1.1906
												58.18	1.2757
												58.09	1.3443
												57.99	1.4166
												57.89	1.503
												57.79	1.5804
												57.69	1.6568
												57.6	1.7423
												57.5	1.8248
												57.39	1.9135
												57.29	2.0108
												57.19	2.1039
												57.08	2.2077
												56.98	2.3174
												56.88	2.4147
												56.78	2.5193
												56.68	2.6182
												56.58	2.7373
												56.48	2.8572
												56.37	2.9566
												56.28	3.0638
												56.17	3.1787
												56.07	3.3038
												55.97	3.4245
												55.87	3.5605
												55.76	3.6958
												55.66	3.816
												55.56	3.9618
												55.46	4.1208
												55.35	4.255
												55.25	4.4238
												55.15	4.6003
												55.06	4.7604
												54.94	4.9721
												54.84	5.1595
												54.74	5.3652
												54.64	5.5824
												54.54	5.7734
												54.44	5.9747
												54.34	6.1811
												54.23	6.381
												54.13	6.606
												54.03	6.7876
												53.93	7.0172
												53.83	7.2145
												53.73	7.4447
												53.63	7.6931
												53.52	7.898
												53.42	8.1296
												53.32	8.3713
												53.21	8.572
												53.11	8.8071
												53.01	9.0547
												52.91	9.2796
												52.8	9.5336
												52.7	9.7846
												52.6	10.0034
												52.5	10.2571
												52.4	10.5054
												52.29	10.7527
												52.19	11.0309
												52.08	11.2958
												51.98	11.53
												51.88	11.8229
												51.78	12.1106
												51.68	12.3867
												51.58	12.6673
												51.48	12.9684
												51.37	13.2324
												51.26	13.5394
												51.16	13.8493
												51.06	14.1
												50.96	14.4011
												50.86	14.7009
												50.76	14.9617
												50.65	15.2783
												50.54	15.5966
												50.44	15.858
												50.34	16.1617
												50.24	16.4863
												50.14	16.7587
												50.04	17.0697
												49.93	17.387
												49.83	17.6585
												49.73	17.9563
												49.63	18.267
												49.52	18.5291
												49.42	18.8123
												49.32	19.0971
												49.22	19.3432
												49.11	19.6291
												49.01	19.8927
												48.91	20.1955
												48.81	20.4969
												48.71	20.752
												48.61	21.052
												48.5	21.3581
												48.4	21.625
												48.29	21.944
												48.19	22.2402
												48.09	22.4949
												47.99	22.811
												47.89	23.1284
												47.79	23.4072
												47.68	23.719
												47.58	24.037
												47.47	24.3001
												47.37	24.6158
												47.27	24.9565
												47.17	25.2499
												47.07	25.5876
												46.97	25.9332
												46.86	26.2197
												46.76	26.5367
												46.66	26.9084
												46.56	27.2129
												46.45	27.5636
												46.35	27.9176
												46.25	28.2386
												46.14	28.6248
												46.04	28.9966
												45.94	29.3279
												45.83	29.7193
												45.73	30.0988
												45.63	30.5128
												45.53	30.8945
												45.43	31.3188
												45.31	31.7504
												45.21	32.1337
												45.11	32.5605
												45.01	33.0188
												44.91	33.5071
												44.81	33.9235
												44.7	34.4218
												44.59	34.9604
												44.49	35.4199
												44.39	35.9673
												44.29	36.5324
												44.18	37.0451
												44.08	37.5943
												43.98	38.1554
												43.88	38.7351
												43.77	39.2428
												43.67	39.8285
												43.56	40.4263
												43.46	40.944
												43.36	41.5129
												43.26	42.08
												43.16	42.6634
												43.05	43.1545
												42.94	43.7342
												42.84	44.2745
												42.74	44.7327
												42.64	45.2319
												42.54	45.7223
												42.43	46.2018
												42.33	46.641
												42.22	47.1442
												42.12	47.6309
												42.02	48.0557
												41.92	48.5244
												41.81	49.0061
												41.71	49.4537
												41.61	49.8297
												41.51	50.2379
												41.4	50.6096
												41.3	50.9253
												41.19	51.1966
												41.09	51.4491
												40.99	51.6755
												40.89	51.9214
												40.79	52.1478
												40.67	52.3394
												40.57	52.5283
												40.47	52.6979
												40.37	52.8688
												40.27	53.0294
												40.17	53.2093
												40.06	53.3738
												39.96	53.5213
												39.85	53.6442
												39.75	53.7391
												39.65	53.8904
												39.54	54.0345
												39.44	54.114
												39.34	54.1612
												39.24	54.201
												39.13	54.1527
												39.03	54.0973
												38.92	53.8803
												38.82	53.9104
												38.72	54.0505
												38.62	54.1284
												38.52	54.1838
												38.42	54.1196
												38.31	54.0384
												38.2	53.9575
												38.1	54.0327
												38	54.1004
												37.9	54.2337
												37.79	54.4026
												37.69	54.4694
												37.59	54.5034
												37.48	54.6348
												37.38	54.7752
												37.28	54.9475
												37.17	55.0319
												37.07	55.0879
												36.97	55.2035
												36.87	55.3378
												36.76	55.4181

## Sheet: Panel i
ED Figure 4 Panel i
CHOL			CHOL-Br			CHOL-I
MMA	Surface Pressure		MMA	Surface Pressure		MMA	Surface Pressure
80.69	-0.022		80.69	-0.0051		80.69	-0.0039
80.46	-0.0178		80.47	-0.0249		80.46	-0.0136
80.2	-0.0327		80.22	-0.0358		80.21	-0.0212
79.95	-0.0404		79.96	-0.0199		79.96	-0.0334
79.69	-0.0166		79.72	-0.0236		79.7	-0.0326
79.44	-0.0121		79.46	-0.0371		79.45	-0.03
79.19	-0.0705		79.21	-0.0362		79.2	-0.0328
78.94	-0.0495		78.96	-0.084		78.94	-0.0386
78.69	0.0525		78.71	-0.0497		78.69	-0.037
78.44	0.097		78.45	-0.0169		78.44	-0.038
78.18	-0.0183		78.2	-0.02		78.19	-0.046
77.93	-0.0096		77.96	-0.0534		77.94	-0.0538
77.67	-0.0453		77.7	-0.0739		77.69	-0.0632
77.43	-0.0368		77.45	-0.0864		77.43	-0.0703
77.17	0.0033		77.19	-0.0767		77.18	-0.0792
76.92	-0.104		76.94	-0.1376		76.93	-0.0823
76.66	-0.1392		76.69	-0.1057		76.68	-0.0919
76.41	-0.0912		76.43	-0.1036		76.43	-0.0956
76.15	-0.0922		76.18	-0.1046		76.17	-0.1066
75.91	-0.0618		75.92	-0.1087		75.91	-0.0993
75.65	-0.1129		75.67	-0.1187		75.66	-0.0872
75.39	-0.0807		75.42	-0.1441		75.42	-0.0889
75.14	-0.0721		75.17	-0.1571		75.16	-0.1026
74.89	-0.046		74.92	-0.1909		74.9	-0.1199
74.64	-0.0333		74.66	-0.1532		74.65	-0.1299
74.39	0.002		74.41	-0.1711		74.39	-0.126
74.13	0.0102		74.15	-0.1582		74.15	-0.1216
73.88	0.0285		73.91	-0.1485		73.89	-0.138
73.62	-0.0408		73.65	-0.1751		73.64	-0.157
73.37	-0.1014		73.4	-0.1638		73.38	-0.1735
73.12	-0.0993		73.14	-0.1478		73.13	-0.1785
72.86	-0.0531		72.89	-0.1321		72.88	-0.1777
72.61	-0.155		72.64	-0.1653		72.63	-0.1786
72.35	-0.1368		72.39	-0.1419		72.37	-0.1789
72.1	-0.0778		72.14	-0.1688		72.12	-0.1812
71.85	-0.1408		71.88	-0.1223		71.86	-0.1858
71.6	-0.1671		71.62	-0.0967		71.61	-0.1802
71.34	-0.1148		71.36	-0.1402		71.36	-0.1749
71.09	-0.1774		71.12	-0.2121		71.11	-0.1714
70.83	-0.1218		70.86	-0.2471		70.85	-0.1711
70.58	-0.1003		70.61	-0.2392		70.59	-0.1733
70.32	-0.0738		70.35	-0.248		70.34	-0.1779
70.07	-0.0556		70.1	-0.2302		70.09	-0.1889
69.82	-0.0461		69.85	-0.194		69.84	-0.1835
69.57	-0.0886		69.6	-0.2548		69.58	-0.206
69.31	-0.0883		69.34	-0.2454		69.33	-0.2172
69.07	-0.0731		69.09	-0.2517		69.07	-0.2225
68.82	-0.1188		68.83	-0.2407		68.82	-0.2226
68.56	-0.11		68.58	-0.2079		68.57	-0.2234
68.3	-0.105		68.33	-0.2395		68.32	-0.2174
68.05	-0.1575		68.07	-0.2348		68.06	-0.2439
67.8	-0.1443		67.82	-0.2687		67.81	-0.2444
67.54	-0.1472		67.56	-0.2459		67.56	-0.264
67.29	-0.1712		67.31	-0.2518		67.31	-0.2557
67.03	-0.1403		67.06	-0.2467		67.05	-0.2582
66.78	-0.1417		66.81	-0.3072		66.8	-0.2658
66.53	-0.1574		66.55	-0.3289		66.54	-0.2618
66.28	-0.1719		66.3	-0.2621		66.29	-0.2508
66.03	-0.314		66.04	-0.2622		66.04	-0.2569
65.77	-0.1997		65.79	-0.2964		65.78	-0.2614
65.52	-0.2411		65.54	-0.325		65.53	-0.2597
65.26	-0.2112		65.29	-0.2939		65.28	-0.2744
65.01	-0.1772		65.03	-0.2927		65.02	-0.2811
64.76	-0.188		64.78	-0.3016		64.77	-0.2841
64.51	-0.1698		64.52	-0.2827		64.52	-0.2771
64.25	-0.2248		64.28	-0.2996		64.27	-0.2791
63.99	-0.179		64.02	-0.2929		64.01	-0.2828
63.74	-0.257		63.77	-0.33		63.76	-0.2837
63.49	-0.1661		63.51	-0.3091		63.5	-0.2818
63.24	-0.179		63.26	-0.3125		63.25	-0.2797
62.98	-0.1712		63.01	-0.3284		63	-0.2711
62.73	-0.211		62.76	-0.3166		62.75	-0.2725
62.47	-0.2183		62.5	-0.2893		62.49	-0.2695
62.23	-0.1554		62.25	-0.2772		62.24	-0.2827
61.97	-0.1525		61.99	-0.3432		61.98	-0.2864
61.72	-0.1617		61.74	-0.3054		61.73	-0.2857
61.46	-0.1662		61.49	-0.3248		61.48	-0.2723
61.21	-0.1816		61.24	-0.3362		61.22	-0.2735
60.95	-0.1306		60.98	-0.292		60.96	-0.2755
60.71	-0.1518		60.72	-0.3089		60.71	-0.2771
60.45	-0.1604		60.47	-0.3411		60.46	-0.2749
60.2	-0.1285		60.22	-0.3455		60.21	-0.2721
59.94	-0.2347		59.97	-0.3614		59.95	-0.2651
59.68	-0.2382		59.71	-0.321		59.7	-0.2573
59.44	-0.1786		59.46	-0.3537		59.44	-0.2519
59.18	-0.1941		59.2	-0.3469		59.2	-0.2482
58.93	-0.1377		58.95	-0.3626		58.94	-0.2472
58.67	-0.2329		58.7	-0.3565		58.68	-0.2407
58.42	-0.2071		58.45	-0.3719		58.43	-0.2403
58.17	-0.19		58.19	-0.3429		58.17	-0.236
57.92	-0.2059		57.94	-0.3397		57.93	-0.227
57.66	-0.2194		57.68	-0.3551		57.67	-0.2197
57.41	-0.1974		57.44	-0.3642		57.42	-0.1832
57.15	-0.1984		57.18	-0.3587		57.16	-0.2273
56.9	-0.2218		56.93	-0.3381		56.91	-0.2035
56.65	-0.2007		56.67	-0.3677		56.65	-0.1864
56.4	-0.182		56.42	-0.3957		56.41	-0.184
56.14	-0.2088		56.17	-0.3848		56.15	-0.1745
55.89	-0.2307		55.91	-0.3768		55.9	-0.1666
55.63	-0.2303		55.66	-0.3347		55.64	-0.1521
55.38	-0.2199		55.4	-0.3672		55.39	-0.1402
55.13	-0.2088		55.15	-0.3925		55.14	-0.1198
54.87	-0.1986		54.9	-0.3802		54.88	-0.0944
54.62	-0.1999		54.65	-0.3747		54.63	-0.0648
54.36	-0.1803		54.39	-0.3795		54.37	-0.0383
54.11	-0.1863		54.14	-0.3795		54.11	-0.0082
53.86	-0.2022		53.88	-0.4083		53.86	0.0267
53.61	-0.1835		53.63	-0.3817		53.6	0.0746
53.35	-0.1799		53.38	-0.4256		53.34	0.125
53.1	-0.1901		53.13	-0.3834		53.09	0.1965
52.84	-0.221		52.88	-0.4006		52.84	0.2769
52.6	-0.1757		52.62	-0.3907		52.58	0.3427
52.34	-0.1664		52.37	-0.3962		52.33	0.4636
52.09	-0.1388		52.11	-0.3724		52.07	0.6019
51.84	-0.2509		51.87	-0.3847		51.82	0.766
51.58	-0.255		51.61	-0.3875		51.57	0.9738
51.33	-0.2505		51.35	-0.3437		51.32	1.2253
51.08	-0.2553		51.1	-0.4238		51.06	1.5258
50.83	-0.2613		50.84	-0.4128		50.81	1.8656
50.57	-0.2009		50.6	-0.3793		50.55	2.2524
50.31	-0.1767		50.34	-0.3857		50.3	2.7075
50.06	-0.1839		50.09	-0.3709		50.05	3.1949
49.81	-0.2599		49.83	-0.4068		49.79	3.7244
49.56	-0.1871		49.58	-0.4266		49.53	4.3086
49.3	-0.2231		49.33	-0.3959		49.28	4.9194
49.05	-0.1923		49.08	-0.4087		49.03	5.5689
48.79	-0.1755		48.82	-0.4371		48.78	6.2554
48.54	-0.2345		48.57	-0.4171		48.52	6.9955
48.29	-0.1537		48.31	-0.3888		48.26	7.7449
48.04	-0.1535		48.06	-0.4146		48.01	8.5684
47.78	-0.1522		47.81	-0.4093		47.76	9.3785
47.53	-0.1328		47.56	-0.3908		47.5	10.2622
47.27	-0.1405		47.3	-0.3802		47.24	11.1333
47.02	-0.1493		47.05	-0.3921		46.99	12.0713
46.77	-0.1635		46.79	-0.3642		46.74	12.9783
46.52	-0.1407		46.54	-0.4163		46.48	13.9914
46.26	-0.1431		46.29	-0.4147		46.22	15.0139
46.01	-0.068		46.03	-0.407		45.97	16.0887
45.76	-0.1069		45.78	-0.4065		45.71	17.14
45.5	-0.0623		45.52	-0.4057		45.46	18.2122
45.24	-0.0775		45.27	-0.3817		45.2	19.3349
44.99	-0.1054		45.02	-0.4021		44.95	20.4629
44.73	-0.0667		44.77	-0.3723		44.69	21.5832
44.49	-0.0291		44.51	-0.3747		44.44	22.759
44.23	-0.0073		44.26	-0.3815		44.19	23.8848
43.98	0.043		44	-0.3858		43.93	25.0949
43.72	0.0809		43.75	-0.3421		43.67	26.2434
43.47	0.1154		43.5	-0.3569		43.41	27.3897
43.22	0.1867		43.25	-0.3378		43.17	28.4991
42.97	0.2928		42.99	-0.3464		42.91	29.5637
42.71	0.3856		42.74	-0.3403		42.65	30.578
42.46	0.5256		42.49	-0.3657		42.39	31.6323
42.2	0.7666		42.24	-0.3104		42.14	32.6255
41.95	1.1203		41.98	-0.293		41.89	33.5502
41.7	1.6523		41.73	-0.2937		41.63	34.4607
41.44	2.2612		41.47	-0.3442		41.37	35.3438
41.19	3.0107		41.22	-0.2515		41.12	36.2617
40.93	3.8906		40.97	-0.2555		40.87	37.1344
40.68	4.9158		40.71	-0.197		40.61	37.9381
40.43	5.9903		40.46	-0.1969		40.35	38.697
40.18	7.2125		40.2	-0.1539		40.1	39.442
39.92	8.4864		39.95	-0.1357		39.85	40.1652
39.67	9.9789		39.7	-0.0446		39.59	40.845
39.41	11.4754		39.44	0.0006		39.33	41.4128
39.16	13.0921		39.18	0.2055		39.08	41.91
38.91	14.8109		38.93	0.37		38.82	42.236
38.65	16.5875		38.67	0.7109		38.57	42.4579
38.39	18.4631		38.43	1.0087		38.32	42.5667
38.14	20.4513		38.17	1.4417		38.06	42.5952
37.89	22.4369		37.91	1.9357		37.8	42.5986
37.63	24.6076		37.65	2.5163		37.54	42.6063
37.37	26.6781		37.4	3.1416		37.3	42.6052
37.11	28.8223		37.15	3.8209		37.04	42.6296
36.86	30.8627		36.89	4.4722		36.78	42.6137
36.61	32.74		36.63	5.2267		36.52	42.6213
36.35	34.4977		36.38	5.9379		36.28	42.6042
36.09	36.3535		36.13	6.7786		36.02	42.6248
35.84	38.1374		35.87	7.6119		35.76	42.6339
35.59	39.9782		35.62	8.4699		35.5	42.667
35.33	41.7674		35.36	9.3928		35.25	42.6507
35.07	43.3816		35.11	10.3456		35	42.6673
34.82	45.2758		34.85	11.4415		34.74	42.6586
34.57	46.845		34.6	12.3825		34.48	42.6656
34.31	46.078		34.34	13.4399		34.23	42.6523
34.05	45.5789		34.08	14.5339		33.98	42.6501
33.8	45.4688		33.83	15.7106		33.72	42.6638
33.55	45.4107		33.58	16.9264		33.46	42.693
33.29	45.359		33.32	18.1319		33.2	42.6805
33.04	45.4091		33.06	19.385		32.96	42.6645
32.78	45.4057		32.81	20.5556		32.7	42.6353
32.52	45.4031		32.56	21.8543		32.44	42.6693
32.27	45.4228		32.3	23.1523		32.18	42.6616
32.02	45.429		32.04	24.4279		31.93	42.6627
31.76	45.4174		31.79	25.69		31.68	42.6586
31.5	45.4096		31.53	26.9182		31.42	42.6619
31.25	45.4255		31.28	28.0989		31.17	42.6601
31	45.4912		31.02	29.0716		30.91	42.6597
30.74	45.5688		30.76	29.6723		30.66	42.6843
30.48	45.5708		30.51	30.1163		30.4	42.6682
30.22	45.611		30.26	30.4255		30.15	42.6934
29.97	45.6698		30	30.5966		29.89	42.7231
			29.74	30.7243		29.63	42.7169
			29.49	30.8538		29.38	42.7037
			29.24	30.9674		29.13	42.73
			28.98	31.0243		28.87	42.7454
			28.72	31.1251		28.61	42.7507
			28.47	31.2048		28.36	42.7494
			28.22	31.3173		28.11	42.7764
			27.96	31.4202		27.85	42.7606
			27.7	31.3971		27.59	42.7907
			27.45	31.5569		27.34	42.7964
			27.19	31.5992		27.09	42.8191
			26.94	31.6966		26.83	42.8089
			26.68	31.7905		26.57	42.8332
			26.43	31.8703		26.31	42.8636
			26.17	31.9484		26.07	42.8886
			25.92	32.0299		25.81	42.8889
			25.67	32.1568		25.55	42.897
			25.41	32.1755		25.3	42.8892
			25.15	32.2527		25.04	42.9178
			24.89	32.3167		24.79	42.9042
			24.65	32.3863		24.53	42.9625
			24.39	32.4534		24.28	42.9609
			24.13	32.4612		24.02	42.9808
			23.87	32.5995		23.77	42.9573
			23.62	32.6192
			23.37	32.736
			23.11	32.8098
