# Supplementary material for: Brominated lipid probes expose structural asymmetries in constricted membranes
Source: Nat Struct Mol Biol. 2023 Jan 9;30(2):167–75. doi: 10.1038/s41594-022-00898-1 (PMC9935397; doi:10.1038/s41594-022-00898-1)
Supplement: Source Data Extended Data Fig. 5 — Statistical source data. [file 41594_2022_898_MOESM12_ESM.xlsx]

## Sheet: Panel a - Headgroup density
ED Figure 5 panel a
Headgroup density
			Theta (degrees)
			-54	-52.9979	-51.9957	-50.9936	-49.9914	-48.9893	-47.9872	-46.985	-45.9829	-44.9807	-43.9786	-42.9764	-41.9743	-40.9722	-39.97	-38.9679	-37.9657	-36.9636	-35.9615	-34.9593	-33.9572	-32.955	-31.9529	-30.9507	-29.9486	-28.9465	-27.9443	-26.9422	-25.94	-24.9379	-23.9358	-22.9336	-21.9315	-20.9293	-19.9272	-18.9251	-17.9229	-16.9208	-15.9186	-14.9165	-13.9143	-12.9122	-11.9101	-10.9079	-9.90578	-8.90364	-7.9015
	Z (Å)	-26.6486	0.206203	0.215963	0.225732	0.23548	0.245175	0.254788	0.264291	0.273655	0.282854	0.291862	0.300656	0.309214	0.317518	0.325551	0.333296	0.340743	0.347881	0.354703	0.361204	0.367381	0.373235	0.378768	0.383983	0.388887	0.393489	0.397797	0.401823	0.405579	0.409079	0.412336	0.415365	0.418181	0.420799	0.423234	0.425499	0.42761	0.429578	0.431417	0.433138	0.43475	0.436262	0.437682	0.439016	0.440268	0.441441	0.442538	0.443558
		-25.8148	0.222316	0.232876	0.243451	0.254008	0.264515	0.274941	0.285255	0.295426	0.305426	0.315228	0.324807	0.334141	0.343207	0.351987	0.360466	0.36863	0.376468	0.383971	0.391134	0.397952	0.404427	0.410558	0.41635	0.421807	0.426939	0.431754	0.436262	0.440477	0.44441	0.448076	0.451488	0.454663	0.457614	0.460356	0.462904	0.465271	0.467471	0.469515	0.471416	0.473183	0.474826	0.476351	0.477765	0.479073	0.480279	0.481384	0.482389
		-24.981	0.238234	0.249588	0.260963	0.272326	0.283643	0.294878	0.306001	0.316978	0.32778	0.338377	0.348744	0.358855	0.368688	0.378223	0.387442	0.396331	0.404877	0.413071	0.420907	0.428379	0.435486	0.44223	0.448612	0.454638	0.460314	0.465651	0.470657	0.475344	0.479725	0.483814	0.487624	0.491169	0.494465	0.497525	0.500364	0.502996	0.505432	0.507687	0.50977	0.511693	0.513463	0.51509	0.516578	0.517934	0.519162	0.520263	0.521239
		-24.1473	0.253794	0.265927	0.27809	0.290246	0.302358	0.314392	0.326313	0.338087	0.349681	0.361067	0.372214	0.383097	0.393693	0.403979	0.413936	0.42355	0.432806	0.441693	0.450204	0.458334	0.46608	0.473441	0.480421	0.487022	0.493253	0.499119	0.504631	0.509801	0.514639	0.519159	0.523374	0.527298	0.530945	0.53433	0.537465	0.540365	0.543041	0.545507	0.547772	0.549848	0.551743	0.553465	0.55502	0.556415	0.557654	0.558738	0.559672
		-23.3135	0.268839	0.28173	0.294658	0.307584	0.320472	0.333284	0.345984	0.358535	0.370905	0.383062	0.394975	0.406616	0.417961	0.428986	0.439672	0.450001	0.459958	0.469532	0.478714	0.487498	0.495879	0.503857	0.511433	0.51861	0.525394	0.531792	0.537813	0.543467	0.548764	0.553718	0.558341	0.562646	0.566647	0.570357	0.573789	0.576957	0.579872	0.582546	0.584991	0.587215	0.589228	0.591039	0.592653	0.594077	0.595315	0.596371	0.597247
		-22.4797	0.283226	0.296844	0.310507	0.324175	0.337809	0.351371	0.364821	0.378123	0.391242	0.404144	0.416799	0.429175	0.441248	0.452992	0.464387	0.475413	0.486055	0.496301	0.50614	0.515564	0.524569	0.533154	0.541318	0.549063	0.556394	0.563318	0.569842	0.575975	0.581728	0.587112	0.59214	0.596822	0.601173	0.605205	0.60893	0.612361	0.615509	0.618387	0.621004	0.62337	0.625494	0.627384	0.629047	0.63049	0.631716	0.632731	0.633538
		-21.646	0.296826	0.311134	0.325495	0.339868	0.354212	0.368486	0.382651	0.396669	0.410503	0.424117	0.43748	0.450561	0.463331	0.475765	0.487841	0.499538	0.510841	0.521734	0.532207	0.542252	0.551862	0.561035	0.569769	0.578066	0.58593	0.593366	0.60038	0.606981	0.613179	0.618983	0.624405	0.629455	0.634147	0.638492	0.642501	0.646187	0.64956	0.652632	0.655412	0.65791	0.660136	0.662095	0.663797	0.665247	0.666451	0.667414	0.668139
		-20.8122	0.309532	0.324487	0.339502	0.354535	0.369545	0.384489	0.399326	0.414017	0.428524	0.44281	0.456841	0.470586	0.484016	0.497103	0.509824	0.522159	0.534088	0.545598	0.556675	0.567311	0.577498	0.587233	0.596513	0.605339	0.613713	0.62164	0.629125	0.636175	0.642799	0.649006	0.654806	0.660209	0.665227	0.66987	0.67415	0.678078	0.681663	0.684917	0.687849	0.690468	0.692782	0.694801	0.69653	0.697978	0.699148	0.700048	0.700682
		-19.9784	0.321257	0.336809	0.352429	0.368074	0.3837	0.399264	0.414725	0.43004	0.445172	0.460082	0.474735	0.489099	0.503143	0.516839	0.530163	0.543093	0.555609	0.567696	0.579339	0.59053	0.601259	0.611522	0.621316	0.63064	0.639494	0.647884	0.655812	0.663285	0.670311	0.676898	0.683054	0.688789	0.694113	0.699036	0.703569	0.707721	0.711502	0.714923	0.717992	0.720717	0.723109	0.725174	0.726919	0.728353	0.729481	0.730309	0.730843
		-19.1446	0.331938	0.348034	0.364206	0.380408	0.396597	0.412727	0.428757	0.444643	0.460346	0.475827	0.49105	0.505981	0.520588	0.534844	0.548721	0.562198	0.575254	0.587872	0.600038	0.61174	0.622969	0.63372	0.643988	0.653772	0.663071	0.671889	0.680227	0.688092	0.695489	0.702426	0.708911	0.714951	0.720557	0.725736	0.730499	0.734855	0.738813	0.742382	0.745571	0.748388	0.750842	0.752941	0.754691	0.756101	0.757177	0.757925	0.758353
		-18.3109	0.341533	0.358118	0.374785	0.391488	0.408182	0.424822	0.441362	0.457762	0.473979	0.489974	0.505709	0.521151	0.536266	0.551026	0.565403	0.579374	0.592917	0.606015	0.618653	0.630818	0.642501	0.653693	0.664391	0.674591	0.684293	0.693498	0.702208	0.710427	0.71816	0.725413	0.732194	0.738509	0.744366	0.749775	0.754742	0.759278	0.76339	0.767087	0.770377	0.773269	0.77577	0.777889	0.779633	0.781009	0.782026	0.782689	0.783008
		-17.4771	0.350027	0.367044	0.384148	0.401293	0.418433	0.435521	0.452514	0.469367	0.486037	0.502486	0.518675	0.534568	0.550132	0.565337	0.580156	0.594563	0.608538	0.622061	0.635117	0.647692	0.659775	0.671359	0.682437	0.693005	0.703063	0.71261	0.721648	0.730179	0.738207	0.745739	0.752778	0.759333	0.76541	0.771017	0.77616	0.780849	0.785091	0.788893	0.792265	0.795213	0.797746	0.799872	0.801598	0.802933	0.803883	0.804458	0.804664
		-16.6433	0.357427	0.374817	0.3923	0.409828	0.427353	0.444831	0.462214	0.479458	0.496521	0.513362	0.529942	0.546225	0.562177	0.577768	0.592968	0.607753	0.6221	0.63599	0.649406	0.662334	0.674763	0.686683	0.698089	0.708975	0.719338	0.729179	0.738497	0.747295	0.755576	0.763343	0.770603	0.77736	0.783621	0.789392	0.79468	0.799494	0.803839	0.807723	0.811155	0.814141	0.81669	0.81881	0.820508	0.821793	0.822673	0.823156	0.823251
		-15.8096	0.36376	0.381466	0.39927	0.417121	0.434973	0.452779	0.470492	0.488067	0.505461	0.522633	0.539543	0.556154	0.572432	0.588346	0.603867	0.618968	0.633628	0.647825	0.661543	0.674766	0.687483	0.699685	0.711363	0.722512	0.733129	0.743213	0.752762	0.76178	0.770267	0.778227	0.785664	0.792584	0.798991	0.804892	0.810293	0.815201	0.819622	0.823565	0.827035	0.830041	0.83259	0.834691	0.836351	0.83758	0.838385	0.838776	0.838763
		-14.9758	0.36907	0.387039	0.405106	0.423225	0.441345	0.459421	0.477405	0.495251	0.512916	0.530358	0.547536	0.564415	0.580959	0.597135	0.612916	0.628273	0.643185	0.65763	0.67159	0.685051	0.697999	0.710425	0.722319	0.733678	0.744495	0.75477	0.764501	0.773689	0.782336	0.790443	0.798016	0.805058	0.811574	0.817569	0.82305	0.828022	0.832493	0.836468	0.839955	0.842963	0.845497	0.847567	0.849181	0.850347	0.851076	0.851376	0.851258
		-14.142	0.37342	0.391598	0.409877	0.428208	0.446542	0.464832	0.48303	0.50109	0.518968	0.536622	0.554011	0.571099	0.587849	0.604229	0.62021	0.635765	0.650871	0.665505	0.67965	0.69329	0.706413	0.719006	0.731063	0.742576	0.753542	0.763956	0.773819	0.783129	0.791889	0.8001	0.807766	0.814889	0.821476	0.82753	0.833058	0.838065	0.842557	0.846541	0.850025	0.853016	0.855521	0.857549	0.859109	0.860209	0.86086	0.861072	0.860855
		-13.3083	0.376882	0.395221	0.413662	0.432155	0.450652	0.469104	0.487463	0.505683	0.523721	0.541532	0.559077	0.576317	0.593218	0.609746	0.625872	0.641568	0.656811	0.671579	0.685854	0.699619	0.712861	0.725569	0.737735	0.749351	0.760413	0.770918	0.780863	0.790249	0.799077	0.807348	0.815065	0.822231	0.828852	0.834931	0.840473	0.845486	0.849974	0.853945	0.857406	0.860363	0.862826	0.864802	0.866301	0.867332	0.867906	0.868032	0.867724
		-12.4745	0.379541	0.397997	0.416554	0.435164	0.453776	0.472341	0.490813	0.509145	0.527291	0.545209	0.562859	0.580201	0.597201	0.613825	0.630044	0.645829	0.661158	0.676007	0.690359	0.704197	0.717508	0.73028	0.742504	0.754174	0.765285	0.775832	0.785815	0.795232	0.804085	0.812375	0.820104	0.827276	0.833896	0.839967	0.845495	0.850486	0.854946	0.858882	0.8623	0.86521	0.867618	0.869534	0.870967	0.871927	0.872424	0.87247	0.872077
		-11.6407	0.381485	0.400018	0.418652	0.437336	0.456022	0.474659	0.4932	0.511598	0.529809	0.547789	0.565497	0.582895	0.599947	0.61662	0.632884	0.648711	0.664077	0.67896	0.693342	0.707206	0.720538	0.733327	0.745565	0.757243	0.768358	0.778905	0.788882	0.798289	0.807128	0.815398	0.823103	0.830247	0.836833	0.842867	0.848353	0.853297	0.857707	0.861588	0.864948	0.867796	0.870139	0.871987	0.873349	0.874237	0.87466	0.874631	0.874162
		-10.8069	0.382807	0.401383	0.420058	0.438781	0.457503	0.476174	0.494747	0.513173	0.531409	0.54941	0.567136	0.584549	0.601612	0.618292	0.634559	0.650386	0.665747	0.680622	0.694991	0.708839	0.72215	0.734915	0.747124	0.758771	0.769849	0.780356	0.79029	0.799651	0.808439	0.816656	0.824305	0.831389	0.837913	0.843882	0.849301	0.854176	0.858515	0.862325	0.865612	0.868386	0.870655	0.872429	0.873718	0.874533	0.874884	0.874785	0.874249
		-9.97317	0.3836	0.40219	0.420877	0.439608	0.458335	0.477008	0.495579	0.514	0.532227	0.550216	0.567926	0.585318	0.602356	0.619007	0.635242	0.651031	0.666352	0.681181	0.695501	0.709295	0.72255	0.735254	0.747399	0.758978	0.769985	0.780418	0.790276	0.799557	0.808263	0.816397	0.823961	0.830958	0.837395	0.843276	0.848606	0.853394	0.857645	0.861368	0.86457	0.86726	0.869448	0.871143	0.872356	0.873098	0.873382	0.873219	0.872623
		-9.1394	0.383956	0.402536	0.421208	0.439923	0.458629	0.477278	0.49582	0.514209	0.532399	0.550347	0.568012	0.585354	0.602338	0.618931	0.635102	0.650824	0.666073	0.680826	0.695066	0.708776	0.721943	0.734556	0.746606	0.758087	0.768994	0.779324	0.789077	0.798251	0.80685	0.814874	0.822329	0.829217	0.835545	0.841318	0.846542	0.851225	0.855374	0.858997	0.862104	0.864702	0.866802	0.868415	0.869551	0.870222	0.870441	0.870219	0.869571
		-8.30563	0.38396	0.402511	0.421151	0.439828	0.458494	0.477097	0.49559	0.513924	0.532056	0.54994	0.567536	0.584805	0.601711	0.618222	0.634305	0.649936	0.665088	0.679741	0.693875	0.707476	0.720531	0.733027	0.744958	0.756317	0.767099	0.777303	0.786928	0.795973	0.804442	0.812337	0.819662	0.826423	0.832624	0.838273	0.843376	0.847941	0.851977	0.855491	0.858493	0.860994	0.863002	0.86453	0.865588	0.866189	0.866346	0.866071	0.865378
		-7.47186	0.383696	0.402203	0.420795	0.43942	0.458029	0.476571	0.494998	0.513262	0.531317	0.549121	0.566631	0.58381	0.60062	0.61703	0.633008	0.648527	0.663564	0.678097	0.692108	0.70558	0.718503	0.730864	0.742657	0.753874	0.764514	0.774573	0.784052	0.792951	0.801273	0.809022	0.816203	0.822821	0.828883	0.834395	0.839366	0.843803	0.847716	0.851114	0.854007	0.856404	0.858318	0.859759	0.86074	0.861272	0.861369	0.861045	0.860314
		-6.63809	0.383237	0.40169	0.420224	0.438787	0.457328	0.475798	0.494148	0.512329	0.530297	0.548008	0.565421	0.582496	0.599198	0.615493	0.631352	0.646748	0.661656	0.676056	0.689928	0.703259	0.716036	0.728248	0.739889	0.750952	0.761435	0.771336	0.780656	0.789396	0.79756	0.805152	0.812178	0.818643	0.824555	0.829922	0.834752	0.839054	0.842839	0.846115	0.848893	0.851185	0.853002	0.854356	0.855259	0.855724	0.855765	0.855395	0.85463
		-5.80432	0.38265	0.401044	0.419513	0.438007	0.456474	0.474865	0.49313	0.511222	0.529096	0.546707	0.564014	0.580978	0.597563	0.613737	0.629469	0.644732	0.659503	0.673761	0.687487	0.700668	0.71329	0.725344	0.736824	0.747724	0.758042	0.767777	0.77693	0.785503	0.793501	0.800928	0.807791	0.814096	0.819852	0.825068	0.829753	0.833915	0.837567	0.840718	0.84338	0.845564	0.847283	0.848549	0.849375	0.849774	0.849761	0.849349	0.848553
		-4.97055	0.381994	0.400325	0.418727	0.437149	0.455539	0.473848	0.492026	0.510026	0.527801	0.545309	0.562506	0.579356	0.595822	0.61187	0.627471	0.642598	0.657228	0.67134	0.684915	0.697941	0.710404	0.722297	0.733611	0.744344	0.754492	0.764056	0.773037	0.78144	0.789267	0.796525	0.803222	0.809365	0.814962	0.820024	0.82456	0.82858	0.832097	0.835122	0.837666	0.839742	0.841363	0.842541	0.843291	0.843626	0.843559	0.843107	0.842282
		-4.13678	0.38132	0.399589	0.417923	0.436273	0.454586	0.472813	0.490904	0.508811	0.526489	0.543893	0.560982	0.577717	0.594062	0.609985	0.625455	0.640446	0.654934	0.668899	0.682324	0.695194	0.707499	0.719228	0.730377	0.740941	0.750919	0.760312	0.769121	0.777351	0.785007	0.792097	0.798626	0.804605	0.810043	0.81495	0.819337	0.823216	0.826599	0.829497	0.831923	0.833891	0.835414	0.836505	0.837179	0.837449	0.837331	0.836839	0.835987
		-3.30301	0.38067	0.398878	0.417148	0.435428	0.453667	0.471815	0.489821	0.507639	0.525222	0.542525	0.559508	0.576132	0.59236	0.60816	0.623502	0.638359	0.652708	0.66653	0.679806	0.692524	0.704671	0.71624	0.727226	0.737624	0.747434	0.756658	0.765297	0.773357	0.780844	0.787766	0.794131	0.799948	0.805228	0.809982	0.814222	0.81796	0.821208	0.823981	0.826291	0.828152	0.829577	0.830582	0.831181	0.831387	0.831217	0.830685	0.829806
		-2.46924	0.380079	0.39823	0.41644	0.434655	0.452824	0.470897	0.488824	0.506557	0.52405	0.541258	0.558139	0.574656	0.590772	0.606455	0.621674	0.636403	0.650619	0.664301	0.677435	0.690004	0.702	0.713414	0.724241	0.734478	0.744125	0.753183	0.761657	0.769552	0.776874	0.783632	0.789835	0.795494	0.80062	0.805224	0.809319	0.812919	0.816036	0.818685	0.82088	0.822635	0.823965	0.824883	0.825407	0.825549	0.825326	0.824753	0.823846
		-1.63547	0.379573	0.397674	0.415828	0.433984	0.45209	0.470095	0.487949	0.505603	0.523012	0.540131	0.556918	0.573335	0.589346	0.604917	0.62002	0.634627	0.648716	0.662267	0.675264	0.687693	0.699544	0.710809	0.721484	0.731566	0.741056	0.749956	0.758271	0.766006	0.773168	0.779768	0.785815	0.79132	0.796296	0.800754	0.804709	0.808174	0.811163	0.813691	0.815773	0.817423	0.818658	0.819491	0.819939	0.820017	0.819741	0.819126	0.818187
		-0.801702	0.379173	0.39723	0.415337	0.43344	0.451489	0.469433	0.48722	0.504803	0.522135	0.539173	0.555873	0.572198	0.588111	0.603579	0.618573	0.633067	0.647037	0.660464	0.673332	0.685628	0.697342	0.708466	0.718997	0.728932	0.738272	0.747021	0.755184	0.762766	0.769776	0.776224	0.782121	0.787479	0.792309	0.796627	0.800445	0.803779	0.806644	0.809054	0.811025	0.812573	0.813713	0.814461	0.814834	0.814846	0.814514	0.813855	0.812883
		0.0320681	0.378895	0.396914	0.41498	0.433038	0.451038	0.468927	0.486656	0.504175	0.521439	0.538403	0.555024	0.571265	0.587088	0.602462	0.617355	0.631744	0.645603	0.658915	0.671663	0.683834	0.695419	0.70641	0.716805	0.726601	0.735801	0.744406	0.752424	0.759861	0.766726	0.773029	0.778782	0.783998	0.78869	0.792872	0.79656	0.799767	0.80251	0.804805	0.806668	0.808115	0.809162	0.809825	0.810122	0.810067	0.809678	0.808971	0.807962
		0.865838	0.378746	0.396736	0.414768	0.432788	0.450746	0.468589	0.486266	0.50373	0.520933	0.537831	0.554382	0.570546	0.586288	0.601574	0.616376	0.630667	0.644425	0.657629	0.670265	0.68232	0.693784	0.704652	0.714919	0.724584	0.73365	0.742121	0.750002	0.757301	0.764028	0.770194	0.77581	0.780891	0.78545	0.789502	0.793063	0.796148	0.798774	0.800957	0.802714	0.804061	0.805016	0.805595	0.805815	0.805692	0.805243	0.804485	0.803435
		1.69961	0.378733	0.396699	0.414704	0.432694	0.450617	0.46842	0.486055	0.50347	0.52062	0.537459	0.553947	0.570042	0.58571	0.600918	0.615636	0.629837	0.643501	0.656606	0.669138	0.681085	0.692437	0.703188	0.713335	0.722878	0.731819	0.740162	0.747914	0.755083	0.761679	0.767714	0.773201	0.778153	0.782585	0.786512	0.789952	0.792919	0.795431	0.797505	0.799158	0.800408	0.801271	0.801765	0.801907	0.801714	0.801203	0.800391	0.799295
		2.53338	0.378855	0.396805	0.41479	0.432756	0.45065	0.468421	0.486019	0.503392	0.520496	0.537284	0.553715	0.569749	0.585351	0.600486	0.615127	0.629247	0.642823	0.655836	0.668272	0.680118	0.691365	0.702007	0.712043	0.72147	0.730293	0.738516	0.746146	0.753192	0.759664	0.765575	0.770938	0.775767	0.780077	0.783885	0.787208	0.790061	0.792463	0.794431	0.795982	0.797135	0.797908	0.798317	0.79838	0.798116	0.79754	0.796671	0.795525
		3.36715	0.379111	0.39705	0.415021	0.432969	0.450841	0.468586	0.486152	0.503491	0.520554	0.537297	0.553677	0.569656	0.585197	0.600267	0.614837	0.628881	0.642376	0.655305	0.66765	0.679402	0.690551	0.701091	0.711021	0.72034	0.729051	0.737161	0.744675	0.751604	0.757959	0.763752	0.768997	0.773708	0.777902	0.781596	0.784805	0.787548	0.789843	0.791707	0.793159	0.794217	0.794899	0.795223	0.795207	0.794869	0.794226	0.793296	0.792096
		4.20092	0.379495	0.397429	0.415391	0.433326	0.451182	0.468905	0.486446	0.503754	0.520782	0.537485	0.55382	0.569749	0.585234	0.600244	0.614749	0.628722	0.642142	0.65499	0.667252	0.678915	0.689971	0.700415	0.710245	0.719461	0.728067	0.736069	0.743474	0.750292	0.756534	0.762214	0.767346	0.771945	0.776028	0.77961	0.782711	0.785347	0.787538	0.789301	0.790655	0.791619	0.792212	0.79245	0.792354	0.791941	0.791228	0.790235	0.788977
		5.03469	0.380001	0.397934	0.415891	0.433818	0.451661	0.469369	0.486888	0.50417	0.521167	0.537834	0.554128	0.570011	0.585445	0.600399	0.614842	0.628749	0.642098	0.654871	0.667053	0.678631	0.689599	0.699952	0.709687	0.718805	0.727311	0.73521	0.74251	0.749222	0.755357	0.760929	0.765953	0.770444	0.774418	0.777894	0.78089	0.783423	0.785512	0.787176	0.788434	0.789305	0.789808	0.789961	0.789784	0.789294	0.78851	0.78745	0.786131
		5.86846	0.380619	0.398556	0.416512	0.434435	0.452269	0.469963	0.487465	0.504724	0.521693	0.538328	0.554584	0.570424	0.58581	0.600711	0.615096	0.62894	0.642222	0.654923	0.667028	0.678526	0.68941	0.699675	0.709319	0.718343	0.726752	0.734552	0.741752	0.748362	0.754394	0.759862	0.764782	0.769168	0.773039	0.776412	0.779305	0.781737	0.783727	0.785294	0.786457	0.787237	0.787651	0.787718	0.787459	0.786892	0.786034	0.784905	0.783522
		6.70223	0.381341	0.399284	0.417243	0.435164	0.452992	0.470676	0.488162	0.505401	0.522345	0.538949	0.555171	0.57097	0.586311	0.60116	0.61549	0.629274	0.642491	0.655122	0.667153	0.678574	0.689376	0.699556	0.709112	0.718046	0.726362	0.734067	0.74117	0.747681	0.753614	0.758981	0.7638	0.768085	0.771855	0.775128	0.777921	0.780255	0.782148	0.783619	0.78469	0.785378	0.785704	0.785686	0.785345	0.784698	0.783766	0.782566	0.781117
		7.536	0.382156	0.400107	0.418071	0.435993	0.453818	0.471493	0.488966	0.506186	0.523107	0.539683	0.55587	0.571631	0.586927	0.601728	0.616004	0.629729	0.642883	0.655446	0.667406	0.678751	0.689474	0.699572	0.709042	0.717888	0.726114	0.733726	0.740734	0.74715	0.752986	0.758256	0.762976	0.767164	0.770835	0.77401	0.776706	0.778943	0.780741	0.78212	0.783098	0.783696	0.783934	0.783831	0.783408	0.782682	0.781673	0.780401	0.778883
		8.36977	0.383053	0.401016	0.418986	0.43691	0.454733	0.4724	0.489861	0.507065	0.523964	0.540512	0.556667	0.572389	0.587643	0.602396	0.616619	0.630286	0.643378	0.655875	0.667765	0.679036	0.689681	0.699698	0.709085	0.717845	0.725982	0.733504	0.740421	0.746743	0.752484	0.757659	0.762284	0.766375	0.769951	0.77303	0.775631	0.777774	0.779479	0.780765	0.781652	0.782162	0.782312	0.782125	0.781618	0.780813	0.779728	0.778382	0.776794
		9.20354	0.384022	0.401997	0.419975	0.437903	0.455724	0.473386	0.490836	0.508023	0.524901	0.541422	0.557545	0.57323	0.588442	0.603147	0.617318	0.630929	0.643959	0.656391	0.668211	0.679409	0.689979	0.699916	0.709221	0.717896	0.725947	0.73338	0.740207	0.746438	0.752087	0.757169	0.7617	0.765697	0.769179	0.772164	0.774672	0.776723	0.778335	0.77953	0.780328	0.780749	0.780814	0.780541	0.779953	0.779067	0.777905	0.776485	0.774826
		10.0373	0.385051	0.403039	0.421027	0.438959	0.45678	0.474437	0.491876	0.509048	0.525904	0.542399	0.558491	0.574139	0.589309	0.603968	0.618087	0.631642	0.644611	0.656979	0.66873	0.679857	0.690351	0.70021	0.709434	0.718026	0.725991	0.733338	0.740076	0.746217	0.751775	0.756766	0.761205	0.76511	0.7685	0.771393	0.773809	0.775768	0.77729	0.778395	0.779104	0.779438	0.779417	0.779061	0.77839	0.777425	0.776185	0.77469	0.77296
		10.8711	0.38613	0.404133	0.42213	0.440067	0.457889	0.47554	0.49297	0.510126	0.526962	0.543432	0.559492	0.575104	0.590232	0.604845	0.618913	0.632412	0.645322	0.657625	0.669309	0.680364	0.690784	0.700566	0.70971	0.71822	0.726101	0.733362	0.740012	0.746065	0.751534	0.756435	0.760783	0.764598	0.767897	0.770699	0.773024	0.774893	0.776326	0.777342	0.777964	0.778211	0.778105	0.777665	0.776913	0.775868	0.774551	0.772982	0.77118
		11.7048	0.387247	0.405265	0.423273	0.441215	0.459038	0.476685	0.494105	0.511247	0.528062	0.544506	0.560536	0.576112	0.5912	0.605766	0.619784	0.633228	0.646078	0.658318	0.669935	0.68092	0.691266	0.700972	0.710037	0.718466	0.726264	0.73344	0.740005	0.745971	0.751352	0.756163	0.760423	0.764148	0.767357	0.770069	0.772305	0.774085	0.775429	0.776358	0.776893	0.777054	0.776863	0.776341	0.775507	0.774384	0.77299	0.771346	0.769473
		12.5386	0.388391	0.406424	0.424443	0.442391	0.460215	0.477858	0.495269	0.512397	0.529193	0.545612	0.561612	0.577153	0.5922	0.606721	0.620689	0.634079	0.646871	0.659048	0.670599	0.681514	0.691788	0.701418	0.710406	0.718755	0.726471	0.733563	0.740043	0.745923	0.751217	0.755941	0.760112	0.763748	0.766868	0.769492	0.77164	0.773331	0.774588	0.77543	0.775878	0.775955	0.77568	0.775076	0.774162	0.77296	0.77149	0.769773	0.767829
		13.3724	0.389549	0.407597	0.425627	0.443583	0.461408	0.479048	0.496451	0.513565	0.530342	0.546737	0.562707	0.578213	0.593221	0.607698	0.621617	0.634953	0.647688	0.659804	0.67129	0.682136	0.692338	0.701894	0.710805	0.719075	0.726711	0.733721	0.740116	0.745911	0.751118	0.755756	0.759839	0.763388	0.76642	0.768956	0.771016	0.77262	0.773789	0.774545	0.774909	0.774901	0.774544	0.773858	0.772865	0.771585	0.77004	0.768251	0.766237
		14.2062	0.390708	0.408772	0.426814	0.444776	0.462603	0.48024	0.497635	0.514736	0.531495	0.547866	0.563808	0.579281	0.59425	0.608684	0.622555	0.635839	0.648517	0.660573	0.671995	0.682774	0.692906	0.702389	0.711224	0.719416	0.726972	0.7339	0.740213	0.745923	0.751045	0.755596	0.759593	0.763055	0.766	0.768449	0.770422	0.771939	0.773022	0.773693	0.773972	0.773881	0.773442	0.772676	0.771604	0.770248	0.76863	0.766769	0.764688
		15.0399	0.391852	0.409932	0.427986	0.445955	0.463785	0.48142	0.498807	0.515896	0.532637	0.548986	0.5649	0.580341	0.595272	0.609664	0.623488	0.636721	0.649344	0.661341	0.672701	0.683414	0.693477	0.702887	0.711648	0.719763	0.72724	0.734088	0.740318	0.745945	0.750983	0.755449	0.75936	0.762735	0.765594	0.767956	0.769842	0.771274	0.772272	0.772858	0.773054	0.772881	0.772361	0.771516	0.770367	0.768937	0.767246	0.765316	0.763169
		15.8737	0.392966	0.411062	0.429126	0.447103	0.464935	0.482568	0.499948	0.517025	0.53375	0.550077	0.565965	0.581374	0.596269	0.61062	0.624399	0.637583	0.650152	0.662091	0.673389	0.684037	0.694032	0.703372	0.71206	0.720099	0.727498	0.734266	0.740416	0.74596	0.750914	0.755295	0.759121	0.762411	0.765184	0.76746	0.769261	0.770607	0.771521	0.772024	0.772137	0.771883	0.771284	0.770362	0.769138	0.767635	0.765875	0.763879	0.761668
		16.7075	0.394031	0.412141	0.430217	0.4482	0.466035	0.483665	0.501039	0.518104	0.534813	0.551119	0.566981	0.582359	0.597219	0.61153	0.625265	0.6384	0.650917	0.6628	0.674037	0.684623	0.694551	0.703821	0.712437	0.720401	0.727723	0.734413	0.740482	0.745944	0.750816	0.755113	0.758855	0.76206	0.764747	0.766939	0.768655	0.769918	0.770748	0.771169	0.771201	0.770868	0.770192	0.769195	0.767899	0.766326	0.764499	0.76244	0.76017
		17.5412	0.395026	0.41315	0.431235	0.449224	0.46706	0.484688	0.502054	0.519108	0.5358	0.552086	0.567922	0.583271	0.598096	0.612369	0.62606	0.639148	0.651613	0.66344	0.674619	0.685142	0.695005	0.704207	0.712751	0.720642	0.727888	0.7345	0.740489	0.745871	0.750661	0.754875	0.758533	0.761654	0.764258	0.766366	0.767999	0.769179	0.769928	0.770269	0.770223	0.769813	0.769063	0.767993	0.766628	0.764989	0.763099	0.760981	0.758655
		18.375	0.395929	0.414063	0.432156	0.450149	0.467985	0.485609	0.502968	0.520009	0.536685	0.552949	0.56876	0.584079	0.59887	0.613104	0.626753	0.639794	0.652208	0.663981	0.675102	0.685563	0.695361	0.704496	0.71297	0.720788	0.727959	0.734494	0.740405	0.745707	0.750416	0.754549	0.758125	0.761163	0.763685	0.76571	0.767262	0.768362	0.769032	0.769295	0.769173	0.76869	0.767868	0.766731	0.7653	0.7636	0.761652	0.759479	0.757103
		19.2088	0.396714	0.414856	0.432954	0.450948	0.468782	0.4864	0.503749	0.520776	0.537434	0.553677	0.569461	0.58475	0.599507	0.613702	0.627308	0.640302	0.652666	0.664385	0.675449	0.685849	0.695583	0.704651	0.713055	0.720802	0.727899	0.734358	0.740192	0.745415	0.750044	0.754096	0.757592	0.760549	0.762991	0.764937	0.766409	0.767431	0.768025	0.768214	0.76802	0.767468	0.766579	0.765378	0.763888	0.762131	0.760131	0.75791	0.755491
		20.0426	0.397355	0.415502	0.4336	0.451592	0.46942	0.48703	0.504366	0.521377	0.538015	0.554233	0.56999	0.585247	0.599968	0.614124	0.627686	0.640634	0.652947	0.664612	0.675618	0.685958	0.695628	0.704629	0.712965	0.72064	0.727664	0.734049	0.739806	0.744952	0.749503	0.753477	0.756894	0.759773	0.762136	0.764005	0.765402	0.76635	0.766872	0.76699	0.76673	0.766113	0.765163	0.763905	0.762361	0.760555	0.758509	0.756248	0.753792
		20.8763	0.397827	0.415972	0.434066	0.45205	0.469869	0.487464	0.504784	0.521775	0.53839	0.554581	0.570308	0.58553	0.600214	0.614328	0.627846	0.640746	0.653007	0.664617	0.675565	0.685844	0.695451	0.704386	0.712653	0.720258	0.727211	0.733521	0.739204	0.744274	0.748749	0.752647	0.755987	0.758791	0.76108	0.762875	0.764201	0.765079	0.765533	0.765587	0.765265	0.76459	0.763586	0.762278	0.760688	0.75884	0.756757	0.754464	0.751982
		21.7101	0.398101	0.416238	0.434321	0.452292	0.470094	0.487672	0.504969	0.521936	0.538523	0.554683	0.570376	0.585561	0.600204	0.614274	0.627745	0.640594	0.652803	0.664357	0.675246	0.685463	0.695006	0.703875	0.712074	0.71961	0.72649	0.732729	0.738338	0.743335	0.747736	0.75156	0.754828	0.75756	0.759778	0.761505	0.762763	0.763577	0.76397	0.763966	0.76359	0.762864	0.761814	0.760463	0.758836	0.756956	0.754846	0.75253	0.750032
		22.5439	0.398153	0.416273	0.434337	0.452288	0.470067	0.487619	0.504888	0.521824	0.538377	0.554502	0.570155	0.585299	0.599897	0.61392	0.627341	0.640137	0.65229	0.663786	0.674614	0.684769	0.694248	0.70305	0.711181	0.718647	0.725458	0.731625	0.737164	0.742089	0.746419	0.750173	0.753371	0.756036	0.758188	0.759852	0.76105	0.761806	0.762145	0.762091	0.761668	0.7609	0.759813	0.75843	0.756776	0.754874	0.752748	0.750421	0.747917
		23.3776	0.397958	0.416053	0.43409	0.452011	0.469758	0.487276	0.50451	0.521408	0.537921	0.554003	0.569611	0.584707	0.599256	0.613227	0.626593	0.639333	0.651427	0.662863	0.673629	0.683719	0.693132	0.701868	0.709931	0.717328	0.72407	0.730168	0.735637	0.740494	0.744756	0.748444	0.751578	0.75418	0.756272	0.757879	0.759023	0.75973	0.760023	0.759927	0.759467	0.758667	0.757553	0.756149	0.754479	0.752566	0.750436	0.748111	0.745614
		24.2114	0.397498	0.415556	0.433555	0.451437	0.469143	0.486618	0.503807	0.520659	0.537123	0.553155	0.568711	0.583754	0.598247	0.61216	0.625468	0.638146	0.650179	0.66155	0.672251	0.682276	0.691622	0.70029	0.708285	0.715614	0.722287	0.728318	0.733721	0.738512	0.742711	0.746337	0.749411	0.751957	0.753996	0.755553	0.756652	0.757316	0.757573	0.757445	0.756958	0.756138	0.755008	0.753595	0.751921	0.750011	0.74789	0.745579	0.743103
		25.0452	0.396756	0.414767	0.432717	0.450548	0.468203	0.485625	0.502759	0.519555	0.535962	0.551935	0.567432	0.582413	0.596843	0.610693	0.623936	0.636549	0.648515	0.659819	0.670452	0.680408	0.689685	0.698285	0.706212	0.713473	0.72008	0.726045	0.731384	0.736114	0.740253	0.743823	0.746844	0.749339	0.751332	0.752848	0.753909	0.754542	0.754771	0.754622	0.754121	0.753291	0.752159	0.750748	0.749084	0.747191	0.745092	0.74281	0.740369
		25.8789	0.395724	0.413675	0.431564	0.449334	0.466925	0.484283	0.501352	0.518082	0.534422	0.550327	0.565755	0.580667	0.595028	0.608807	0.621979	0.634521	0.646415	0.657648	0.668209	0.678095	0.687302	0.695832	0.70369	0.710885	0.717427	0.723329	0.728607	0.733279	0.737363	0.740882	0.743856	0.746308	0.748263	0.749745	0.750779	0.75139	0.751603	0.751445	0.75094	0.750113	0.748991	0.747597	0.745957	0.744094	0.742032	0.739794	0.737402
		26.7127	0.394398	0.412277	0.430093	0.447788	0.465305	0.482587	0.49958	0.516233	0.532496	0.548324	0.563674	0.578508	0.592791	0.606493	0.619587	0.632052	0.643869	0.655026	0.665514	0.675325	0.68446	0.69292	0.70071	0.707838	0.714316	0.720158	0.725378	0.729997	0.734032	0.737505	0.740438	0.742855	0.744781	0.746239	0.747255	0.747854	0.748063	0.747906	0.74741	0.7466	0.745501	0.744138	0.742535	0.740717	0.738707	0.736527	0.7342
		27.5465	0.392783	0.410577	0.428308	0.445917	0.463347	0.480542	0.497448	0.514013	0.530188	0.545928	0.561191	0.575939	0.590136	0.603752	0.616762	0.629144	0.64088	0.651957	0.662366	0.672101	0.681162	0.68955	0.697272	0.704335	0.710751	0.716534	0.721701	0.72627	0.73026	0.733694	0.736594	0.738984	0.740888	0.742331	0.74334	0.743938	0.744154	0.744011	0.743537	0.742756	0.741694	0.740375	0.738824	0.737065	0.735121	0.733014	0.730766
		28.3803	0.390891	0.408589	0.426222	0.443733	0.461064	0.47816	0.494967	0.511434	0.527512	0.543155	0.558322	0.572974	0.587077	0.600601	0.61352	0.625813	0.637462	0.648454	0.658781	0.668438	0.677423	0.685738	0.693391	0.700389	0.706746	0.712474	0.71759	0.722114	0.726066	0.729467	0.73234	0.73471	0.736602	0.73804	0.73905	0.739659	0.739892	0.739775	0.739335	0.738596	0.737584	0.736323	0.734838	0.733152	0.731288	0.729267	0.727113
		29.214	0.388742	0.406332	0.423856	0.441257	0.458479	0.475466	0.492163	0.508522	0.524492	0.540028	0.55509	0.569638	0.58364	0.597064	0.609886	0.622084	0.633642	0.644545	0.654787	0.664362	0.673269	0.681512	0.689096	0.696031	0.702329	0.708004	0.713074	0.717558	0.721475	0.72485	0.727704	0.730062	0.731949	0.733391	0.734413	0.735042	0.735304	0.735225	0.734831	0.734146	0.733196	0.732006	0.7306	0.729	0.727229	0.725309	0.723261
		30.0478	0.386363	0.403834	0.421239	0.438521	0.455623	0.47249	0.489069	0.505309	0.521163	0.536584	0.551533	0.56597	0.579862	0.593181	0.6059	0.617998	0.629459	0.64027	0.650424	0.659915	0.668744	0.676912	0.684428	0.691301	0.697542	0.703167	0.708194	0.712642	0.716531	0.719884	0.722726	0.725079	0.72697	0.728424	0.729468	0.730128	0.730429	0.730398	0.73006	0.729441	0.728566	0.727459	0.726143	0.724641	0.722976	0.721168	0.719239
		30.8816	0.383788	0.401131	0.418408	0.435561	0.452535	0.469274	0.485726	0.50184	0.517569	0.532868	0.547696	0.562016	0.575793	0.589	0.60161	0.613604	0.624965	0.635681	0.645744	0.655149	0.663898	0.671993	0.679441	0.686252	0.692439	0.698017	0.703004	0.70742	0.711286	0.714624	0.717458	0.719814	0.721716	0.723191	0.724265	0.724963	0.725313	0.72534	0.725069	0.724527	0.723736	0.722722	0.721508	0.720116	0.718567	0.716883	0.715082
		31.7153	0.381056	0.398264	0.415405	0.432423	0.449261	0.465866	0.482184	0.498166	0.513764	0.528934	0.543636	0.557832	0.57149	0.58458	0.597078	0.608964	0.620222	0.630839	0.640809	0.650128	0.658796	0.666817	0.674197	0.680948	0.687083	0.692617	0.697568	0.701956	0.705802	0.70913	0.711964	0.714328	0.716249	0.717752	0.718863	0.719609	0.720015	0.720108	0.719914	0.719456	0.71876	0.717849	0.716745	0.715472	0.714049	0.712497	0.710835
		32.5491	0.37821	0.395279	0.41228	0.429157	0.445854	0.462319	0.478498	0.494343	0.509805	0.524842	0.539414	0.553482	0.567016	0.579987	0.59237	0.604145	0.615297	0.625815	0.635691	0.644923	0.65351	0.661457	0.668771	0.675464	0.681548	0.68704	0.691958	0.696322	0.700153	0.703476	0.706314	0.708693	0.710637	0.712174	0.71333	0.71413	0.7146	0.714768	0.714656	0.714292	0.713697	0.712896	0.711911	0.710764	0.709474	0.708062	0.706546
		33.3829	0.375299	0.392225	0.409082	0.425816	0.44237	0.458691	0.474729	0.490433	0.505757	0.520659	0.535097	0.549036	0.562444	0.575293	0.587559	0.599222	0.610268	0.620685	0.630467	0.639611	0.648118	0.655992	0.663242	0.669878	0.675914	0.681366	0.686254	0.690597	0.694418	0.69774	0.700587	0.702984	0.704958	0.706534	0.70774	0.708599	0.70914	0.709387	0.709366	0.7091	0.708613	0.707929	0.707068	0.706053	0.704902	0.703636	0.702271
		34.2166	0.372372	0.389154	0.405867	0.422456	0.438866	0.455044	0.470938	0.486501	0.501687	0.516451	0.530756	0.544565	0.557846	0.570573	0.582721	0.594273	0.605213	0.61553	0.625218	0.634276	0.642703	0.650506	0.657693	0.664274	0.670264	0.67568	0.680541	0.684866	0.68868	0.692004	0.694863	0.697284	0.699292	0.700912	0.702171	0.703096	0.703711	0.704043	0.704115	0.703953	0.703579	0.703015	0.702283	0.701404	0.700396	0.699279	0.698068
		35.0504	0.369477	0.386117	0.402687	0.419133	0.4354	0.451436	0.467189	0.482613	0.49766	0.512289	0.526461	0.540141	0.553297	0.565903	0.577936	0.589377	0.600211	0.61043	0.620027	0.628999	0.63735	0.645083	0.652209	0.658738	0.664685	0.670067	0.674903	0.679215	0.683023	0.686353	0.689229	0.691676	0.693721	0.695389	0.696706	0.697698	0.698392	0.698811	0.698981	0.698925	0.698666	0.698226	0.697626	0.696885	0.696022	0.695056	0.694002
		35.8842	0.366662	0.383164	0.399596	0.415902	0.43203	0.447927	0.463543	0.47883	0.493743	0.50824	0.522282	0.535836	0.54887	0.561358	0.573278	0.584611	0.595343	0.605466	0.614974	0.623864	0.63214	0.639808	0.646875	0.653355	0.659262	0.664613	0.669428	0.673727	0.677535	0.680873	0.683768	0.686245	0.688329	0.690047	0.691425	0.692488	0.693261	0.693771	0.69404	0.694092	0.69395	0.693634	0.693166	0.692565	0.691848	0.691033	0.690135
		36.718	0.363972	0.380342	0.396641	0.412815	0.428809	0.444573	0.460057	0.475213	0.489997	0.504366	0.518285	0.531717	0.544634	0.557009	0.56882	0.580049	0.590684	0.600715	0.610137	0.61895	0.627155	0.63476	0.641772	0.648206	0.654076	0.659399	0.664196	0.668487	0.672296	0.675646	0.678563	0.681071	0.683198	0.684968	0.686407	0.687542	0.688398	0.688998	0.689367	0.689528	0.689503	0.689313	0.688976	0.688514	0.687942	0.687277	0.686534
		37.5517	0.361448	0.377695	0.393869	0.409918	0.425787	0.441425	0.456784	0.471817	0.486478	0.500728	0.514529	0.527847	0.540653	0.55292	0.564628	0.57576	0.586302	0.596247	0.605589	0.614329	0.622468	0.630014	0.636976	0.643368	0.649205	0.654504	0.659286	0.663572	0.667385	0.67075	0.67369	0.676233	0.678403	0.680227	0.68173	0.682938	0.683876	0.684568	0.685037	0.685306	0.685397	0.68533	0.685125	0.684799	0.68437	0.683852	0.683262
		38.3855	0.359126	0.375259	0.391319	0.407251	0.423005	0.438528	0.453771	0.468689	0.483238	0.497377	0.511068	0.52428	0.536982	0.54915	0.560763	0.571804	0.582261	0.592126	0.601394	0.610066	0.618145	0.625638	0.632556	0.638911	0.644719	0.649998	0.654769	0.659053	0.662874	0.666255	0.669223	0.671801	0.674017	0.675896	0.677464	0.678745	0.679766	0.680549	0.681117	0.681494	0.6817	0.681755	0.681677	0.681486	0.681196	0.680823	0.680382
		39.2193	0.357036	0.373067	0.389023	0.404851	0.4205	0.435918	0.451057	0.465871	0.480317	0.494355	0.507947	0.521062	0.533671	0.545749	0.557275	0.568234	0.578613	0.588406	0.597608	0.60622	0.614245	0.621692	0.62857	0.634893	0.640678	0.645942	0.650707	0.654993	0.658825	0.662227	0.665223	0.667841	0.670104	0.67204	0.673673	0.675028	0.676131	0.677005	0.677672	0.678155	0.678473	0.678648	0.678696	0.678635	0.678482	0.67825	0.677952
		40.053	0.355202	0.371142	0.387007	0.402743	0.418299	0.433625	0.448672	0.463394	0.477749	0.491697	0.505202	0.518231	0.530757	0.542755	0.554204	0.565091	0.575402	0.585132	0.594276	0.602836	0.610816	0.618223	0.625069	0.631367	0.637135	0.642389	0.647153	0.651446	0.655293	0.658719	0.661748	0.664407	0.66672	0.668714	0.670414	0.671844	0.67303	0.673994	0.674758	0.675345	0.675775	0.676066	0.676237	0.676304	0.676283	0.676187	0.676029
		40.8868	0.353639	0.369502	0.385289	0.400947	0.416424	0.43167	0.446638	0.461281	0.475558	0.489429	0.502858	0.515814	0.528269	0.540198	0.551583	0.562407	0.572661	0.582338	0.591434	0.599951	0.607894	0.615271	0.622092	0.628373	0.63413	0.639382	0.64415	0.648456	0.652324	0.655778	0.658844	0.661547	0.663913	0.665967	0.667735	0.669242	0.67051	0.671564	0.672426	0.673116	0.673655	0.674061	0.674351	0.674543	0.67465	0.674686	0.674663
		41.7206	0.352358	0.368158	0.383881	0.399474	0.414886	0.430067	0.444969	0.459547	0.473759	0.487567	0.500934	0.513829	0.526225	0.538098	0.54943	0.560205	0.570413	0.580048	0.589107	0.597592	0.605508	0.612863	0.619669	0.625941	0.631696	0.636953	0.641733	0.646058	0.649952	0.65344	0.656547	0.659299	0.661721	0.663839	0.665677	0.667261	0.668614	0.669759	0.670717	0.67151	0.672156	0.672675	0.673083	0.673396	0.673628	0.673792	0.6739
		42.5543	0.351362	0.367113	0.382786	0.398329	0.413689	0.428819	0.44367	0.458197	0.472359	0.486117	0.499436	0.512285	0.524636	0.536466	0.547758	0.558496	0.568671	0.578276	0.58731	0.595774	0.603673	0.611018	0.61782	0.624093	0.629854	0.635124	0.639924	0.644275	0.648203	0.651731	0.654885	0.657691	0.660174	0.662359	0.664271	0.665935	0.667374	0.668611	0.669666	0.670562	0.671316	0.671946	0.672469	0.672901	0.673255	0.673544	0.673779
		43.3881	0.350649	0.366365	0.382002	0.397508	0.412832	0.427925	0.44274	0.457231	0.471357	0.48508	0.498365	0.511181	0.523502	0.535304	0.546569	0.557284	0.567439	0.577027	0.586048	0.594504	0.6024	0.609745	0.616553	0.622838	0.628617	0.63391	0.638738	0.643125	0.647094	0.65067	0.653878	0.656744	0.659293	0.66155	0.66354	0.665288	0.666816	0.668147	0.669301	0.6703	0.671161	0.671903	0.672541	0.67309	0.673564	0.673975	0.674334
		44.2219	0.350209	0.365904	0.38152	0.397004	0.412306	0.427377	0.442169	0.456639	0.470744	0.484447	0.497713	0.510512	0.522817	0.534605	0.545859	0.556565	0.566714	0.576299	0.585321	0.593782	0.601687	0.609046	0.615872	0.62218	0.627987	0.633314	0.638182	0.642614	0.646634	0.650266	0.653536	0.656469	0.659091	0.661426	0.6635	0.665336	0.666957	0.668385	0.669641	0.670745	0.671715	0.672569	0.673321	0.673987	0.67458	0.675111	0.675591
		45.0557	0.350032	0.365719	0.381327	0.396804	0.412098	0.427161	0.441946	0.456409	0.470509	0.484206	0.497469	0.510265	0.522569	0.534358	0.545616	0.556328	0.566485	0.576083	0.585121	0.5936	0.601528	0.608915	0.615772	0.622116	0.627965	0.633337	0.638256	0.642744	0.646824	0.650522	0.653863	0.656872	0.659575	0.661996	0.664159	0.666089	0.667808	0.669338	0.6707	0.671912	0.672993	0.673959	0.674827	0.67561	0.676321	0.676972	0.677571
		45.8894	0.350103	0.365795	0.381409	0.396891	0.412191	0.427261	0.442054	0.456525	0.470633	0.484341	0.497614	0.510424	0.522742	0.534548	0.545825	0.556559	0.56674	0.576366	0.585433	0.593947	0.601913	0.609341	0.616244	0.622638	0.628541	0.633972	0.638954	0.643509	0.647662	0.651437	0.654859	0.657953	0.660746	0.66326	0.665521	0.667552	0.669375	0.671012	0.672483	0.673807	0.675002	0.676084	0.677069	0.677971	0.6788	0.67957	0.680289
		46.7232	0.350404	0.366115	0.381747	0.397248	0.412568	0.427659	0.442473	0.456967	0.471099	0.484832	0.498132	0.51097	0.523319	0.535157	0.546469	0.55724	0.567462	0.57713	0.586244	0.594807	0.602826	0.610311	0.617275	0.623733	0.629704	0.635208	0.640266	0.644902	0.649139	0.653002	0.656517	0.659707	0.662598	0.665215	0.667582	0.669721	0.671655	0.673405	0.674991	0.676432	0.677746	0.678947	0.680052	0.681073	0.682023	0.682912	0.68375
		47.557	0.35092	0.36666	0.382323	0.397857	0.41321	0.428335	0.443185	0.457716	0.471886	0.48566	0.499002	0.511884	0.524279	0.536166	0.547529	0.558353	0.568631	0.578359	0.587536	0.596164	0.604252	0.61181	0.618849	0.625387	0.631442	0.637032	0.642181	0.646911	0.651245	0.655209	0.658827	0.662124	0.665125	0.667854	0.670336	0.672591	0.674644	0.676514	0.678221	0.679784	0.68122	0.682544	0.683772	0.684915	0.685987	0.686996	0.687954
		48.3907	0.351633	0.367415	0.383121	0.3987	0.4141	0.429273	0.444172	0.458754	0.472978	0.486807	0.500207	0.513148	0.525605	0.537557	0.548987	0.559881	0.570232	0.580036	0.589291	0.598002	0.606175	0.613821	0.620953	0.627586	0.633738	0.639431	0.644684	0.649521	0.653966	0.658043	0.661777	0.665193	0.668314	0.671166	0.67377	0.676152	0.67833	0.680327	0.682162	0.683852	0.685415	0.686866	0.68822	0.689488	0.690683	0.691814	0.692892
		49.2245	0.352529	0.368365	0.384126	0.399762	0.415221	0.430455	0.445418	0.460066	0.474358	0.488257	0.50173	0.514746	0.527282	0.539314	0.550827	0.561808	0.572249	0.582145	0.591496	0.600305	0.60858	0.61633	0.623569	0.630313	0.636579	0.642388	0.64776	0.652719	0.657288	0.661491	0.665353	0.668898	0.67215	0.675134	0.677872	0.680386	0.682699	0.68483	0.686798	0.688621	0.690316	0.691897	0.693379	0.694775	0.696094	0.697348	0.698545
		50.0583	0.353597	0.369498	0.385327	0.401032	0.416563	0.431871	0.446911	0.461639	0.476013	0.489998	0.503558	0.516666	0.529295	0.541424	0.553037	0.564121	0.574667	0.584672	0.594135	0.603059	0.611451	0.619322	0.626685	0.633555	0.639949	0.645889	0.651394	0.656488	0.661193	0.665535	0.669536	0.673221	0.676615	0.67974	0.68262	0.685276	0.68773	0.69	0.692107	0.694068	0.695898	0.697613	0.699226	0.70075	0.702195	0.703571	0.704888
		50.892	0.35483	0.370806	0.386714	0.4025	0.418116	0.433512	0.448643	0.463464	0.477935	0.492019	0.505683	0.518897	0.531635	0.543877	0.555606	0.566809	0.577477	0.587606	0.597197	0.606252	0.614778	0.622785	0.630286	0.637296	0.643833	0.649917	0.655569	0.66081	0.665665	0.670156	0.674307	0.678143	0.681687	0.684962	0.687991	0.690796	0.693396	0.695812	0.698062	0.700163	0.702132	0.703982	0.705727	0.707379	0.708949	0.710447	0.71188
		51.7258	0.356222	0.372285	0.388283	0.404163	0.419876	0.435373	0.450608	0.465537	0.480119	0.494317	0.508099	0.521434	0.534297	0.546667	0.558527	0.569864	0.580669	0.590939	0.600673	0.609873	0.618547	0.626705	0.634358	0.641523	0.648216	0.654457	0.660267	0.665668	0.670681	0.675332	0.679643	0.683638	0.68734	0.690772	0.693956	0.696913	0.699665	0.702229	0.704625	0.706869	0.708976	0.710962	0.712838	0.714617	0.71631	0.717925	0.71947
		52.5596	0.357774	0.373935	0.390035	0.406021	0.421843	0.437454	0.452806	0.467856	0.482563	0.49689	0.510804	0.524275	0.537277	0.54979	0.561795	0.573281	0.584239	0.594663	0.604554	0.613914	0.622749	0.63107	0.638889	0.64622	0.65308	0.659489	0.665468	0.671037	0.676219	0.681037	0.685514	0.689674	0.69354	0.697133	0.700477	0.70359	0.706495	0.709209	0.711751	0.714137	0.716381	0.7185	0.720504	0.722406	0.724216	0.725943	0.727596
		53.3934	0.359487	0.375758	0.391971	0.408075	0.424019	0.439756	0.455238	0.470423	0.485268	0.499738	0.513797	0.527418	0.540573	0.553242	0.565407	0.577055	0.588178	0.59877	0.60883	0.618362	0.627371	0.635866	0.643861	0.651368	0.658405	0.664991	0.671146	0.67689	0.682247	0.687238	0.691887	0.696216	0.700248	0.704005	0.707508	0.710778	0.713835	0.716697	0.719382	0.721906	0.724285	0.72653	0.728657	0.730675	0.732595	0.734426	0.736175
		54.2271	0.361367	0.377758	0.394097	0.41033	0.426409	0.442284	0.45791	0.473241	0.488237	0.502862	0.517081	0.530863	0.544184	0.557022	0.569359	0.581181	0.59248	0.603251	0.613492	0.623205	0.632397	0.641076	0.649254	0.656945	0.664165	0.670934	0.67727	0.683194	0.688729	0.693896	0.698717	0.703216	0.707414	0.711333	0.714994	0.718417	0.721623	0.724628	0.72745	0.730106	0.732609	0.734974	0.737213	0.739337	0.741356	0.743279	0.745113
		55.0609	0.36342	0.379943	0.396418	0.412793	0.429018	0.445043	0.460823	0.476313	0.491473	0.506264	0.520653	0.53461	0.548107	0.561125	0.573643	0.58565	0.597135	0.608093	0.618522	0.628424	0.637806	0.646674	0.655041	0.66292	0.670328	0.677282	0.683801	0.689906	0.695618	0.700959	0.705951	0.710616	0.714976	0.719052	0.722865	0.726435	0.729781	0.73292	0.73587	0.738647	0.741264	0.743736	0.746075	0.748291	0.750394	0.752393	0.754297
		55.8947	0.365653	0.382318	0.39894	0.415467	0.431849	0.448036	0.463982	0.479641	0.494975	0.509943	0.524512	0.538652	0.552335	0.565541	0.578249	0.590447	0.602125	0.613276	0.623899	0.633995	0.64357	0.65263	0.661188	0.669256	0.67685	0.683988	0.690688	0.69697	0.702856	0.708366	0.713522	0.718347	0.72286	0.727084	0.731039	0.734744	0.738218	0.741479	0.744543	0.747426	0.750142	0.752704	0.755125	0.757415	0.759584	0.761641	0.763593
		56.7284	0.368069	0.384887	0.401666	0.418356	0.434904	0.451262	0.467383	0.483222	0.498737	0.513891	0.528649	0.542979	0.556855	0.570254	0.583158	0.595552	0.607426	0.618774	0.629592	0.639883	0.64965	0.658901	0.667648	0.675901	0.683678	0.690994	0.697869	0.704321	0.710371	0.716041	0.721351	0.726323	0.730977	0.735336	0.739417	0.743242	0.746828	0.750193	0.753352	0.756323	0.759117	0.76175	0.764232	0.766574	0.768786	0.770877	0.772854
		57.5622	0.370669	0.387649	0.404595	0.421456	0.43818	0.454717	0.471021	0.487046	0.50275	0.518096	0.533047	0.547572	0.561645	0.575241	0.588342	0.600934	0.613004	0.624546	0.635558	0.64604	0.655996	0.665433	0.674361	0.682793	0.690743	0.698228	0.705266	0.711876	0.718077	0.723892	0.72934	0.734443	0.739221	0.743695	0.747885	0.751809	0.755485	0.758932	0.762165	0.765199	0.768048	0.770726	0.773243	0.775612	0.77784	0.779938	0.781912
		58.396	0.373449	0.390599	0.407719	0.424758	0.441664	0.458387	0.474879	0.491095	0.506993	0.522534	0.537681	0.552403	0.566672	0.580465	0.593762	0.606548	0.61881	0.630543	0.641742	0.652407	0.662543	0.672156	0.681255	0.689852	0.697962	0.705601	0.712786	0.719536	0.725871	0.731811	0.737377	0.74259	0.747469	0.752036	0.756309	0.760307	0.764049	0.767551	0.77083	0.7739	0.776776	0.77947	0.781993	0.784358	0.786572	0.788646	0.790586
		59.2297	0.376399	0.393724	0.411024	0.428246	0.445338	0.462251	0.478934	0.495343	0.511435	0.527171	0.542513	0.55743	0.571893	0.585878	0.599365	0.612338	0.624784	0.636698	0.648073	0.65891	0.669212	0.678985	0.688239	0.696984	0.705235	0.713008	0.720319	0.727188	0.733633	0.739674	0.745333	0.750629	0.755582	0.760213	0.764541	0.768585	0.772362	0.775889	0.779182	0.782256	0.785126	0.787803	0.790299	0.792626	0.794793	0.796808	0.798679
		60.0635	0.379499	0.397003	0.414485	0.431893	0.449173	0.466275	0.483149	0.49975	0.516034	0.531961	0.547493	0.562599	0.577248	0.591416	0.605083	0.618232	0.63085	0.642929	0.654465	0.665456	0.675906	0.68582	0.695207	0.704078	0.712447	0.720328	0.727739	0.734699	0.741226	0.74734	0.753061	0.758409	0.763405	0.768069	0.772418	0.776473	0.780251	0.783768	0.78704	0.790083	0.79291	0.795535	0.797967	0.80022	0.802301	0.804221	0.805987
		60.8973	0.382719	0.400404	0.418069	0.435661	0.453127	0.470416	0.487477	0.504265	0.520734	0.536844	0.552558	0.567841	0.582664	0.597003	0.610835	0.624143	0.636914	0.64914	0.660816	0.671939	0.682514	0.692544	0.702038	0.711007	0.719464	0.727424	0.734905	0.741924	0.748499	0.754652	0.760401	0.765766	0.770769	0.775428	0.779762	0.783791	0.787531	0.791	0.794213	0.797186	0.799932	0.802464	0.804794	0.806933	0.80889	0.810675	0.812296
		61.7311	0.386023	0.403885	0.42173	0.439502	0.457148	0.474617	0.491857	0.508822	0.525465	0.541747	0.557628	0.573074	0.588055	0.602545	0.616522	0.629968	0.64287	0.655219	0.667008	0.678237	0.688907	0.699023	0.708593	0.717628	0.72614	0.734145	0.74166	0.748701	0.755289	0.761441	0.76718	0.772523	0.777493	0.782107	0.786386	0.790348	0.79401	0.797389	0.800502	0.803364	0.805987	0.808386	0.810572	0.812557	0.814349	0.815959	0.817395
		62.5648	0.389361	0.407394	0.425411	0.443355	0.461172	0.478809	0.496216	0.513343	0.530146	0.546581	0.562611	0.5782	0.593317	0.607935	0.622033	0.635591	0.648596	0.661038	0.672911	0.684213	0.694945	0.705112	0.714723	0.723786	0.732316	0.740327	0.747836	0.75486	0.761418	0.76753	0.773215	0.778495	0.783388	0.787915	0.792095	0.795947	0.799488	0.802735	0.805705	0.808412	0.810871	0.813094	0.815095	0.816883	0.81847	0.819864	0.821074
		63.3986	0.392674	0.410869	0.429045	0.447148	0.465121	0.482911	0.500467	0.517738	0.53468	0.551248	0.567403	0.583109	0.598336	0.613055	0.627243	0.640882	0.653958	0.666459	0.67838	0.689718	0.700475	0.710655	0.720266	0.729318	0.737824	0.745798	0.753258	0.760221	0.766706	0.772732	0.778321	0.783491	0.788263	0.792658	0.796695	0.800391	0.803767	0.806837	0.80962	0.81213	0.814381	0.816387	0.81816	0.819711	0.821052	0.82219	0.823136
		64.2324	0.395894	0.414234	0.432555	0.450798	0.468909	0.486831	0.504514	0.521906	0.538961	0.555634	0.571887	0.587681	0.602986	0.617772	0.632017	0.645701	0.65881	0.671333	0.683262	0.694597	0.705337	0.715487	0.725055	0.734051	0.742488	0.750381	0.757746	0.764602	0.770967	0.776862	0.782307	0.787322	0.791928	0.796144	0.799992	0.803489	0.806654	0.809504	0.812056	0.814326	0.816328	0.818075	0.81958	0.820854	0.82191	0.822755	0.8234
		65.0661	0.398942	0.41741	0.435854	0.454216	0.472439	0.490469	0.508251	0.525735	0.542874	0.559621	0.575938	0.591786	0.607132	0.621949	0.636212	0.649902	0.663003	0.675504	0.6874	0.698686	0.709365	0.71944	0.728919	0.737813	0.746134	0.753898	0.761121	0.767823	0.774021	0.779737	0.784991	0.789804	0.794197	0.79819	0.801803	0.805056	0.807967	0.810554	0.812834	0.814823	0.816535	0.817984	0.819183	0.820145	0.820879	0.821397	0.821708
		65.8999	0.401737	0.420307	0.438848	0.457301	0.475609	0.493715	0.511566	0.529109	0.546296	0.563082	0.579425	0.595287	0.610636	0.625442	0.63968	0.653332	0.666381	0.678817	0.690632	0.701824	0.712394	0.722346	0.731688	0.740432	0.748589	0.756176	0.76321	0.769709	0.775693	0.781183	0.7862	0.790765	0.7949	0.798625	0.80196	0.804927	0.807542	0.809826	0.811794	0.813464	0.81485	0.815966	0.816825	0.817441	0.817823	0.817983	0.817931
		66.7337	0.404186	0.42283	0.441438	0.459951	0.47831	0.496458	0.51434	0.531905	0.549102	0.565885	0.582213	0.598048	0.613355	0.628106	0.642275	0.655842	0.668793	0.681115	0.692802	0.703851	0.714263	0.724044	0.733201	0.741745	0.749691	0.757052	0.763849	0.770098	0.775822	0.781041	0.785776	0.790049	0.793883	0.797298	0.800316	0.802956	0.805239	0.807182	0.808804	0.81012	0.811148	0.8119	0.81239	0.812632	0.812636	0.812414	0.811976
		67.5674	0.4062	0.424884	0.443524	0.462059	0.480432	0.498583	0.516457	0.534001	0.551165	0.567902	0.584171	0.599932	0.615151	0.629799	0.643851	0.657286	0.670089	0.682248	0.693758	0.704616	0.714822	0.724383	0.733306	0.741603	0.749289	0.756379	0.762892	0.768848	0.774266	0.77917	0.783582	0.787523	0.791017	0.794084	0.796747	0.799027	0.800943	0.802515	0.80376	0.804695	0.805337	0.805701	0.805799	0.805646	0.805253	0.804631	0.803791
		68.4012	0.407684	0.42637	0.445003	0.463522	0.481866	0.499977	0.517799	0.535278	0.552363	0.569008	0.585169	0.600809	0.615891	0.630388	0.644273	0.657526	0.670133	0.682081	0.693364	0.703981	0.713934	0.723227	0.731869	0.739874	0.747254	0.754029	0.760215	0.765835	0.770908	0.775459	0.779509	0.783082	0.786201	0.788888	0.791165	0.793055	0.794577	0.795751	0.796596	0.797128	0.797365	0.797322	0.797013	0.796451	0.795648	0.794617	0.793367
		69.235	0.408548	0.427196	0.44578	0.464237	0.482508	0.500533	0.518256	0.535622	0.55258	0.569084	0.585089	0.600558	0.615454	0.62975	0.643418	0.656441	0.668802	0.68049	0.691499	0.701829	0.711481	0.720461	0.728778	0.736447	0.743481	0.749899	0.75572	0.760966	0.765659	0.769822	0.773479	0.776653	0.779368	0.781648	0.783516	0.784993	0.7861	0.786858	0.787286	0.787402	0.787222	0.786762	0.786037	0.78506	0.783845	0.782402	0.780743
		70.0688	0.408707	0.427272	0.445761	0.464111	0.482261	0.500152	0.517727	0.534931	0.551713	0.568025	0.583825	0.599072	0.613733	0.627778	0.641182	0.653925	0.665992	0.677374	0.688064	0.698062	0.70737	0.715995	0.723948	0.731241	0.737892	0.743918	0.749341	0.754181	0.758463	0.762211	0.765448	0.7682	0.77049	0.772344	0.773784	0.774833	0.775514	0.775845	0.775848	0.775541	0.77494	0.774062	0.772923	0.771534	0.769911	0.768065	0.766007
		70.9025	0.408084	0.426519	0.444865	0.463059	0.481039	0.498747	0.516124	0.533116	0.549671	0.565742	0.581286	0.596263	0.61064	0.624386	0.637478	0.649896	0.661626	0.672657	0.682986	0.692611	0.701536	0.709769	0.717322	0.724207	0.730442	0.736048	0.741044	0.745454	0.749303	0.752614	0.755414	0.757727	0.759579	0.760995	0.761999	0.762614	0.762863	0.762767	0.762346	0.761618	0.760602	0.759314	0.75777	0.755983	0.753967	0.751734	0.749296
		71.7363	0.406612	0.424868	0.443022	0.461011	0.478772	0.496246	0.513375	0.530105	0.546384	0.562165	0.577405	0.592064	0.60611	0.619513	0.632249	0.644299	0.65565	0.666292	0.676221	0.685438	0.693947	0.701757	0.708879	0.715329	0.721125	0.726287	0.730837	0.734799	0.738199	0.741061	0.743413	0.745281	0.746689	0.747665	0.748233	0.748417	0.748239	0.747723	0.746887	0.745752	0.744336	0.742655	0.740726	0.738562	0.736177	0.733584	0.730794
		72.5701	0.404238	0.422267	0.44018	0.457914	0.475406	0.492597	0.50943	0.525849	0.541804	0.557248	0.572137	0.586435	0.600106	0.613123	0.625463	0.637107	0.648043	0.658262	0.66776	0.676539	0.684605	0.691966	0.698636	0.704631	0.70997	0.714673	0.718766	0.722271	0.725215	0.727625	0.729528	0.730951	0.731921	0.732463	0.732604	0.732369	0.73178	0.730859	0.729629	0.728109	0.726317	0.72427	0.721985	0.719475	0.716755	0.713837	0.710734
		73.4038	0.400926	0.41868	0.436303	0.453734	0.470909	0.487769	0.504258	0.52032	0.535906	0.550969	0.565466	0.579361	0.592619	0.605214	0.617123	0.628328	0.638818	0.648586	0.657627	0.665946	0.673548	0.680444	0.686647	0.692175	0.697048	0.701288	0.704919	0.707967	0.710458	0.712421	0.713883	0.714873	0.715416	0.715542	0.715275	0.714641	0.713665	0.712368	0.710772	0.708898	0.706764	0.704387	0.701784	0.698969	0.695957	0.69276	0.689389
		74.2376	0.396659	0.41409	0.431377	0.448458	0.46527	0.481755	0.497856	0.51352	0.528695	0.543338	0.557405	0.570861	0.583672	0.595814	0.607263	0.618003	0.628024	0.637319	0.645887	0.65373	0.660856	0.667277	0.673007	0.678066	0.682472	0.686251	0.689427	0.692026	0.694077	0.695607	0.696646	0.697222	0.697363	0.697097	0.696451	0.69545	0.694119	0.692482	0.690559	0.688371	0.685938	0.683276	0.680402	0.677332	0.674078	0.670654	0.667071
		75.0714	0.391437	0.408502	0.42541	0.442098	0.458505	0.474574	0.490248	0.505475	0.520204	0.534392	0.547998	0.560985	0.573323	0.584986	0.595953	0.60621	0.615746	0.624556	0.632639	0.639999	0.646646	0.652592	0.657852	0.662446	0.666396	0.669725	0.672461	0.67463	0.676261	0.677383	0.678025	0.678218	0.677989	0.677366	0.676378	0.67505	0.673408	0.671474	0.66927	0.666818	0.664136	0.661243	0.658154	0.654884	0.651447	0.647855	0.644122
		75.9051	0.385288	0.401945	0.418434	0.434691	0.450657	0.466274	0.481487	0.496244	0.510497	0.524203	0.537321	0.549817	0.561661	0.572829	0.583301	0.593063	0.602106	0.610425	0.618023	0.624903	0.631076	0.636554	0.641356	0.645501	0.649012	0.651914	0.654233	0.655999	0.657241	0.657988	0.65827	0.658117	0.657559	0.656624	0.655339	0.653733	0.651829	0.649651	0.647221	0.644561	0.64169	0.638624	0.635381	0.631975	0.62842	0.624728	0.620911
		76.7389	0.378257	0.394472	0.410507	0.4263	0.441793	0.456928	0.471652	0.485915	0.499669	0.512872	0.525485	0.537475	0.548813	0.559477	0.569447	0.578712	0.587263	0.595096	0.602216	0.608626	0.614339	0.619368	0.623732	0.627452	0.630551	0.633056	0.634993	0.636392	0.637283	0.637696	0.637662	0.637211	0.636373	0.635176	0.63365	0.63182	0.629712	0.62735	0.624756	0.621951	0.618954	0.615783	0.612453	0.608979	0.605375	0.601653	0.597824
		77.5727	0.370416	0.38616	0.401713	0.417015	0.43201	0.446641	0.460857	0.474607	0.487846	0.500534	0.512632	0.524109	0.534938	0.545097	0.554569	0.563343	0.571411	0.578772	0.585429	0.59139	0.596666	0.601273	0.605229	0.608556	0.611279	0.613425	0.615022	0.616098	0.616686	0.616815	0.616516	0.615821	0.614759	0.61336	0.611652	0.609661	0.607413	0.604932	0.60224	0.599358	0.596305	0.593098	0.589753	0.586284	0.582704	0.579026	0.575259
		78.4065	0.361859	0.377109	0.392159	0.406952	0.421432	0.435545	0.449239	0.462467	0.475185	0.487353	0.498935	0.509902	0.520227	0.52989	0.538876	0.547173	0.554778	0.561688	0.567909	0.573449	0.57832	0.582538	0.586125	0.589101	0.591492	0.593326	0.594631	0.595437	0.595775	0.595677	0.595173	0.594294	0.593071	0.591533	0.589708	0.587623	0.585304	0.582774	0.580055	0.577167	0.57413	0.570961	0.567674	0.564285	0.560804	0.557245	0.553616
		79.2402	0.352703	0.367443	0.381978	0.396252	0.410208	0.423796	0.436965	0.44967	0.461868	0.473522	0.484597	0.495064	0.5049	0.514085	0.522605	0.530451	0.537619	0.54411	0.549928	0.555084	0.55959	0.563464	0.566727	0.5694	0.571511	0.573087	0.574157	0.574751	0.5749	0.574636	0.57399	0.572994	0.571677	0.570068	0.568197	0.566089	0.563769	0.561262	0.558589	0.55577	0.552824	0.549767	0.546614	0.543378	0.540072	0.536706	0.53329
		80.074	0.343084	0.357309	0.371325	0.385076	0.398509	0.411575	0.424225	0.436416	0.448106	0.45926	0.469844	0.479833	0.489203	0.497937	0.506022	0.513449	0.520217	0.526328	0.531786	0.536602	0.540792	0.544372	0.547363	0.54979	0.551678	0.553056	0.553952	0.554397	0.554423	0.554061	0.553342	0.552297	0.550956	0.549349	0.547503	0.545444	0.543198	0.540788	0.538235	0.535559	0.532777	0.529906	0.52696	0.523952	0.520894	0.517794	0.514663
		80.9078	0.333158	0.346871	0.360372	0.373608	0.386528	0.399084	0.411231	0.422925	0.434128	0.444805	0.454927	0.464467	0.473404	0.481722	0.48941	0.496461	0.502873	0.50865	0.513798	0.518328	0.522255	0.525598	0.528379	0.53062	0.532348	0.533592	0.534381	0.534746	0.534718	0.534327	0.533605	0.532584	0.531292	0.529758	0.528011	0.526075	0.523976	0.521736	0.519376	0.516915	0.514371	0.511758	0.50909	0.506381	0.503639	0.500875	0.498097
		81.7415	0.323097	0.336309	0.34931	0.362048	0.374475	0.386543	0.398211	0.409436	0.420182	0.430416	0.44011	0.44924	0.457786	0.465732	0.473071	0.479794	0.485903	0.491401	0.496295	0.500598	0.504324	0.507492	0.510125	0.512247	0.513883	0.515063	0.515814	0.516169	0.516157	0.51581	0.515159	0.514233	0.513062	0.511675	0.510099	0.508358	0.506478	0.504479	0.502382	0.500207	0.497968	0.495681	0.493359	0.491014	0.488654	0.486289	0.483926
		82.5753	0.313083	0.325816	0.338341	0.350608	0.36257	0.374183	0.385406	0.396199	0.406528	0.416361	0.425673	0.434439	0.442643	0.450271	0.457313	0.463767	0.469631	0.47491	0.479613	0.483752	0.487343	0.490405	0.492959	0.49503	0.496645	0.49783	0.498616	0.499033	0.49911	0.498879	0.498369	0.497611	0.496633	0.495464	0.494129	0.492652	0.491059	0.489369	0.487602	0.485777	0.483908	0.48201	0.480094	0.478172	0.476253	0.474343	0.472449
		83.4091	0.303309	0.315595	0.327677	0.339509	0.351045	0.362244	0.373065	0.383472	0.393432	0.402915	0.411897	0.420356	0.428275	0.435643	0.442452	0.448697	0.454381	0.459508	0.464088	0.468132	0.471657	0.474682	0.477229	0.479322	0.480986	0.48225	0.483142	0.483693	0.48393	0.483886	0.483589	0.483068	0.482352	0.481467	0.480439	0.479293	0.47805	0.476731	0.475355	0.473939	0.472497	0.471042	0.469587	0.46814	0.46671	0.465302	0.463923
		84.2428	0.29397	0.305849	0.317532	0.328974	0.340132	0.350967	0.361439	0.371514	0.381162	0.390353	0.399066	0.407279	0.414978	0.422152	0.428793	0.4349	0.440473	0.445519	0.450045	0.454067	0.457598	0.460659	0.463271	0.465458	0.467244	0.468659	0.469728	0.470483	0.470951	0.471161	0.471144	0.470926	0.470536	0.469999	0.46934	0.468582	0.467747	0.466855	0.465923	0.464967	0.464001	0.463037	0.462086	0.461157	0.460256	0.459389	0.458561
		85.0766	0.285262	0.296784	0.30812	0.319226	0.330063	0.340591	0.350774	0.36058	0.369979	0.378945	0.387455	0.395492	0.40304	0.410091	0.416637	0.422676	0.428212	0.433249	0.437797	0.441869	0.445481	0.448651	0.4514	0.453753	0.455733	0.457367	0.458684	0.459709	0.460473	0.461004	0.461329	0.461475	0.461469	0.461337	0.461101	0.460784	0.460407	0.459988	0.459545	0.459091	0.458641	0.458206	0.457795	0.457415	0.457073	0.456773	0.456519
		85.9104	0.277376	0.288599	0.299647	0.31048	0.321059	0.331346	0.341308	0.350914	0.360135	0.368946	0.377327	0.385261	0.392733	0.399735	0.406261	0.412309	0.417882	0.422986	0.42763	0.431827	0.435592	0.438944	0.441902	0.444491	0.446733	0.448655	0.450283	0.451643	0.452765	0.453674	0.454397	0.454962	0.455393	0.455714	0.455947	0.456116	0.456237	0.456331	0.456411	0.456493	0.456588	0.456708	0.456859	0.45705	0.457285	0.457567	0.457901
		86.7442	0.270492	0.281481	0.29231	0.302938	0.313329	0.323448	0.333263	0.342742	0.351861	0.360595	0.368923	0.376831	0.384304	0.391335	0.397919	0.404053	0.40974	0.414987	0.419801	0.424196	0.428187	0.431791	0.435027	0.437918	0.440487	0.442759	0.444758	0.446512	0.448046	0.449386	0.450558	0.451587	0.452498	0.453313	0.454055	0.454742	0.455394	0.456027	0.456657	0.457295	0.457955	0.458644	0.45937	0.46014	0.460958	0.461826	0.462746
		87.5779	0.264777	0.275604	0.286286	0.296784	0.307064	0.317092	0.326837	0.33627	0.345366	0.354102	0.362458	0.37042	0.377974	0.385113	0.391832	0.398129	0.404007	0.40947	0.414529	0.419193	0.423479	0.427401	0.43098	0.434237	0.437192	0.43987	0.442295	0.444493	0.446487	0.448303	0.449965	0.451497	0.452923	0.454264	0.45554	0.456771	0.457973	0.459164	0.460356	0.461562	0.462792	0.464055	0.465357	0.466703	0.468097	0.469541	0.471036
		88.4117	0.260379	0.27112	0.281732	0.292181	0.30243	0.312448	0.322205	0.331674	0.340829	0.349648	0.358114	0.36621	0.373926	0.381252	0.388184	0.39472	0.400862	0.406615	0.411987	0.416988	0.421633	0.425937	0.429919	0.433596	0.436991	0.440126	0.443024	0.445708	0.448202	0.450529	0.452714	0.454778	0.456743	0.458631	0.460459	0.462247	0.464011	0.465765	0.467522	0.469294	0.471089	0.472917	0.474782	0.476689	0.478641	0.480639	0.482683
		89.2455	0.257419	0.268155	0.278781	0.289261	0.299563	0.309654	0.319507	0.329094	0.338392	0.347377	0.356034	0.364346	0.372301	0.379891	0.387112	0.39396	0.400437	0.406547	0.412299	0.4177	0.422764	0.427506	0.431942	0.436091	0.439972	0.443605	0.447014	0.450219	0.453244	0.45611	0.458839	0.461453	0.463973	0.466417	0.468805	0.471152	0.473475	0.475787	0.4781	0.480424	0.482769	0.485141	0.487546	0.489986	0.492466	0.494984	0.497542
		90.0792	0.255996	0.26681	0.277531	0.288127	0.298565	0.308815	0.318847	0.328636	0.338158	0.347392	0.356319	0.364924	0.373196	0.381124	0.388705	0.395934	0.402812	0.409344	0.415534	0.421392	0.426928	0.432157	0.437094	0.441754	0.446158	0.450324	0.454273	0.458024	0.4616	0.465021	0.468308	0.47148	0.474558	0.477559	0.480501	0.483399	0.486269	0.489122	0.49197	0.494823	0.497689	0.500574	0.503483	0.506419	0.509383	0.512378	0.515401
		90.913	0.256175	0.267149	0.27805	0.288846	0.299504	0.309994	0.320289	0.330362	0.340188	0.349748	0.359022	0.367996	0.376655	0.384992	0.392999	0.400672	0.408012	0.415021	0.421703	0.428066	0.43412	0.439877	0.445351	0.450557	0.455512	0.460234	0.464742	0.469055	0.473193	0.477175	0.481021	0.484749	0.488378	0.491925	0.495406	0.498835	0.502228	0.505594	0.508947	0.512293	0.515641	0.518997	0.522365	0.525747	0.529146	0.532562	0.535993
		91.7468	0.257989	0.269206	0.280369	0.291445	0.302405	0.313217	0.323853	0.334286	0.344494	0.354454	0.364148	0.373558	0.382672	0.39148	0.399973	0.408148	0.416002	0.423537	0.430756	0.437665	0.444273	0.45059	0.456628	0.462402	0.467927	0.47322	0.478297	0.483177	0.487877	0.492416	0.496812	0.501084	0.505246	0.509317	0.513311	0.517242	0.521124	0.524967	0.528782	0.532576	0.536359	0.540134	0.543906	0.547677	0.55145	0.555224	0.558999
		92.5805	0.261437	0.272974	0.284477	0.295914	0.307252	0.318461	0.329513	0.340381	0.35104	0.361469	0.371647	0.381557	0.391185	0.400519	0.409552	0.418276	0.426688	0.434789	0.442581	0.450068	0.457256	0.464156	0.470777	0.477133	0.483236	0.489103	0.494748	0.500189	0.505442	0.510524	0.515452	0.520243	0.524912	0.529476	0.533947	0.538341	0.542669	0.546941	0.551168	0.555358	0.559518	0.563653	0.567767	0.571863	0.575942	0.580005	0.584051
		93.4143	0.266479	0.278412	0.290329	0.302198	0.313986	0.325663	0.337199	0.348567	0.359742	0.370699	0.38142	0.391884	0.402077	0.411986	0.4216	0.430913	0.439919	0.448617	0.457007	0.465093	0.47288	0.480374	0.487586	0.494526	0.501206	0.507641	0.513844	0.51983	0.525616	0.531217	0.536649	0.541927	0.547067	0.552082	0.556988	0.561797	0.566519	0.571167	0.57575	0.580274	0.584748	0.589177	0.593565	0.597915	0.602228	0.606506	0.610747
		94.2481	0.273041	0.285438	0.297837	0.310204	0.322507	0.334714	0.346794	0.358721	0.370466	0.382005	0.393316	0.40438	0.41518	0.4257	0.43593	0.445861	0.455486	0.464801	0.473807	0.482503	0.490894	0.498986	0.506786	0.514303	0.521549	0.528536	0.535276	0.541784	0.548074	0.55416	0.560059	0.565783	0.571349	0.57677	0.582058	0.587227	0.592287	0.59725	0.602124	0.606918	0.611639	0.616292	0.620881	0.625411	0.629883	0.634298	0.638657
		95.0819	0.281016	0.293936	0.306876	0.319799	0.332672	0.345463	0.35814	0.370673	0.383034	0.395197	0.407138	0.418837	0.430275	0.441434	0.452303	0.462871	0.473129	0.483072	0.492698	0.502007	0.510999	0.51968	0.528056	0.536134	0.543925	0.551438	0.558687	0.565682	0.572439	0.578971	0.585292	0.591416	0.597356	0.603127	0.608741	0.614211	0.619547	0.62476	0.629859	0.634853	0.63975	0.644554	0.649271	0.653906	0.65846	0.662936	0.667335
		95.9156	0.29026	0.303756	0.317286	0.330813	0.344303	0.357721	0.371035	0.384213	0.397225	0.410044	0.422644	0.435002	0.447098	0.458914	0.470435	0.481648	0.492543	0.503114	0.513356	0.523267	0.532848	0.542101	0.551032	0.559645	0.567951	0.575958	0.583677	0.591121	0.598301	0.60523	0.611923	0.618393	0.624653	0.630715	0.636594	0.642301	0.647847	0.653244	0.6585	0.663624	0.668625	0.673508	0.67828	0.682946	0.687508	0.691969	0.696332
		96.7494	0.300603	0.314716	0.328876	0.343045	0.357187	0.371265	0.385246	0.399096	0.412783	0.426278	0.439554	0.452585	0.46535	0.477827	0.490001	0.501857	0.513384	0.524572	0.535416	0.545912	0.556059	0.565858	0.575313	0.584429	0.593213	0.601673	0.60982	0.617664	0.625218	0.632493	0.639504	0.646262	0.652782	0.659075	0.665156	0.671036	0.676726	0.682239	0.687583	0.692769	0.697804	0.702696	0.707452	0.712077	0.716576	0.720952	0.725209
		97.5832	0.31185	0.326609	0.341427	0.356264	0.371082	0.385842	0.400509	0.415047	0.429422	0.443602	0.45756	0.471266	0.484697	0.497832	0.510651	0.523138	0.53528	0.547065	0.558488	0.569542	0.580224	0.590536	0.600478	0.610056	0.619275	0.628143	0.636668	0.644863	0.652737	0.660303	0.667573	0.674561	0.68128	0.687743	0.693962	0.699951	0.705722	0.711285	0.716652	0.721832	0.726836	0.731671	0.736345	0.740864	0.745234	0.74946	0.753547
		98.4169	0.323783	0.339208	0.354701	0.370221	0.385727	0.401179	0.416538	0.431768	0.446831	0.461696	0.476329	0.490703	0.50479	0.518566	0.532011	0.545107	0.557839	0.570194	0.582164	0.593741	0.604922	0.615706	0.626093	0.636087	0.645693	0.654918	0.663771	0.672262	0.680401	0.688201	0.695674	0.702832	0.709691	0.716262	0.72256	0.728596	0.734385	0.739937	0.745265	0.75038	0.755292	0.760009	0.764541	0.768896	0.77308	0.7771	0.780962
		99.2507	0.336175	0.352272	0.368445	0.384651	0.400845	0.416986	0.433034	0.448948	0.464691	0.480227	0.495521	0.510542	0.525263	0.539657	0.553701	0.567376	0.580665	0.593554	0.606033	0.618092	0.629729	0.640939	0.651724	0.662086	0.672029	0.681559	0.690686	0.699418	0.707767	0.715744	0.723363	0.730636	0.737576	0.744199	0.750517	0.756545	0.762295	0.767781	0.773016	0.77801	0.782776	0.787324	0.791664	0.795805	0.799754	0.803521	0.807111
		100.084	0.348788	0.365554	0.382401	0.399283	0.416155	0.432973	0.449694	0.466275	0.482676	0.498859	0.514789	0.530431	0.545755	0.560734	0.575342	0.589559	0.603365	0.616746	0.62969	0.642187	0.654232	0.665821	0.676954	0.687632	0.69786	0.707644	0.716991	0.725911	0.734416	0.742517	0.750228	0.757561	0.764531	0.771153	0.777441	0.783409	0.789071	0.794443	0.799536	0.804365	0.808942	0.813277	0.817383	0.82127	0.824947	0.828424	0.831708
		100.918	0.361388	0.378807	0.39631	0.413849	0.431378	0.448849	0.466216	0.483437	0.500467	0.517266	0.533797	0.550024	0.565913	0.581437	0.596568	0.611283	0.625563	0.63939	0.652752	0.665638	0.678042	0.68996	0.70139	0.712334	0.722796	0.732781	0.742298	0.751356	0.759967	0.768142	0.775895	0.783241	0.790194	0.79677	0.802982	0.808848	0.814382	0.819599	0.824514	0.829141	0.833493	0.837584	0.841425	0.84503	0.848407	0.851569	0.854524
		101.752	0.373747	0.391793	0.409924	0.428092	0.446246	0.464337	0.482317	0.50014	0.517761	0.535137	0.552228	0.568996	0.585408	0.601431	0.617038	0.632205	0.646909	0.661134	0.674865	0.688091	0.700805	0.713001	0.724679	0.73584	0.746486	0.756625	0.766264	0.775414	0.784085	0.79229	0.800044	0.807362	0.814258	0.820749	0.826852	0.832581	0.837954	0.842987	0.847695	0.852094	0.856199	0.860023	0.863581	0.866885	0.869948	0.872781	0.875396
		102.586	0.385651	0.404289	0.423013	0.44177	0.46051	0.47918	0.497731	0.516113	0.534279	0.552186	0.569791	0.587053	0.603938	0.620413	0.636447	0.652015	0.667095	0.681667	0.695718	0.709234	0.722209	0.734636	0.746515	0.757846	0.768632	0.778881	0.788601	0.797801	0.806494	0.814692	0.822412	0.829668	0.836477	0.842855	0.84882	0.854389	0.85958	0.864409	0.868893	0.873049	0.876893	0.88044	0.883705	0.886703	0.889446	0.891949	0.894223
		103.42	0.396909	0.416096	0.435368	0.45467	0.473949	0.493151	0.512223	0.531115	0.549778	0.568165	0.586232	0.603938	0.621246	0.63812	0.65453	0.67045	0.685855	0.700726	0.715047	0.728807	0.741997	0.75461	0.766647	0.778107	0.788994	0.799315	0.809079	0.818296	0.826979	0.835143	0.842801	0.849972	0.856671	0.862917	0.868728	0.874122	0.879118	0.883734	0.887987	0.891896	0.895477	0.898747	0.901722	0.904418	0.906849	0.909029	0.910972
		104.253	0.407352	0.42704	0.44681	0.466607	0.486373	0.506055	0.525596	0.544945	0.564051	0.582865	0.601342	0.619438	0.637116	0.654338	0.671074	0.687295	0.702978	0.7181	0.732648	0.746607	0.75997	0.77273	0.784886	0.796439	0.807394	0.817757	0.827537	0.836745	0.845395	0.853502	0.861082	0.868151	0.874729	0.880833	0.886483	0.891698	0.896497	0.9009	0.904926	0.908593	0.911919	0.914922	0.91762	0.920028	0.922162	0.924038	0.925669
		105.087	0.416847	0.436982	0.457197	0.477432	0.497632	0.517737	0.537693	0.557443	0.576937	0.596124	0.614956	0.633391	0.651386	0.668907	0.68592	0.702395	0.718309	0.73364	0.748372	0.762492	0.775991	0.788863	0.801108	0.812725	0.823721	0.834102	0.843877	0.853059	0.861662	0.8697	0.877192	0.884155	0.890607	0.896569	0.90206	0.907101	0.911711	0.915912	0.919722	0.923162	0.92625	0.929006	0.931446	0.933589	0.935451	0.937047	0.938393
		105.921	0.425291	0.445817	0.46642	0.487038	0.507613	0.528086	0.548399	0.568496	0.588322	0.607828	0.626963	0.645684	0.663949	0.68172	0.698964	0.71565	0.731754	0.747255	0.762135	0.776382	0.789986	0.802943	0.815251	0.826911	0.837928	0.848311	0.858069	0.867215	0.875764	0.883731	0.891134	0.897992	0.904325	0.910153	0.915496	0.920376	0.924813	0.92883	0.932445	0.935681	0.938556	0.94109	0.943301	0.945208	0.946827	0.948176	0.94927
		106.755	0.432618	0.453478	0.474411	0.495355	0.516249	0.537033	0.557647	0.578035	0.598142	0.617914	0.637303	0.656262	0.67475	0.692727	0.71016	0.727018	0.743276	0.758913	0.773911	0.788257	0.801942	0.814962	0.827315	0.839003	0.850031	0.860408	0.870144	0.879253	0.887748	0.895648	0.90297	0.909734	0.91596	0.921669	0.926883	0.931622	0.93591	0.939767	0.943215	0.946275	0.948967	0.951311	0.953326	0.955031	0.956444	0.957581	0.958459
		107.588	0.438796	0.459933	0.48114	0.502353	0.523511	0.544552	0.565415	0.586043	0.606378	0.626369	0.645964	0.665117	0.683785	0.70193	0.719515	0.736511	0.752893	0.768638	0.783729	0.798153	0.811902	0.824971	0.837358	0.849066	0.860101	0.870471	0.880187	0.889262	0.897713	0.905557	0.912812	0.919499	0.925638	0.93125	0.936358	0.940984	0.94515	0.948879	0.952191	0.955108	0.957651	0.959841	0.961697	0.963237	0.96448	0.965444	0.966144
		108.422	0.443827	0.465188	0.486615	0.508044	0.529413	0.550659	0.571721	0.59254	0.613059	0.633223	0.652983	0.67229	0.691102	0.709379	0.727086	0.744193	0.760673	0.776505	0.791671	0.806159	0.81996	0.833069	0.845486	0.857213	0.868255	0.878623	0.888327	0.897382	0.905802	0.913607	0.920815	0.927446	0.933522	0.939064	0.944095	0.948638	0.952714	0.956346	0.959557	0.962367	0.964798	0.966871	0.968604	0.970018	0.97113	0.971957	0.972516
		109.256	0.447746	0.469279	0.490875	0.512471	0.534003	0.555407	0.576623	0.597589	0.618249	0.638549	0.658436	0.677864	0.696788	0.715169	0.732973	0.750167	0.766727	0.78263	0.797859	0.812401	0.826249	0.839396	0.851843	0.863593	0.874651	0.885027	0.894732	0.903781	0.91219	0.919977	0.92716	0.933761	0.939802	0.945303	0.950288	0.954779	0.958799	0.962371	0.965515	0.968254	0.97061	0.972602	0.97425	0.975573	0.976589	0.977316	0.97777
		110.09	0.450613	0.472271	0.493992	0.515709	0.537361	0.558881	0.58021	0.601285	0.622051	0.642451	0.662435	0.681954	0.700965	0.719428	0.737308	0.754574	0.7712	0.787163	0.802448	0.817041	0.830934	0.844123	0.856606	0.868387	0.879471	0.88987	0.899593	0.908655	0.917073	0.924865	0.93205	0.938649	0.944682	0.950173	0.955143	0.959615	0.963612	0.967155	0.970268	0.97297	0.975284	0.97723	0.978826	0.980092	0.981046	0.981705	0.982084
		110.923	0.452511	0.474253	0.496057	0.517857	0.53959	0.561191	0.582597	0.60375	0.62459	0.645063	0.665117	0.684705	0.703783	0.72231	0.740252	0.757577	0.77426	0.790279	0.805617	0.820261	0.834203	0.847438	0.859966	0.871789	0.882915	0.893351	0.903111	0.912207	0.920657	0.928479	0.93569	0.942313	0.948368	0.953877	0.958862	0.963345	0.967349	0.970896	0.974008	0.976705	0.979008	0.980937	0.982511	0.983749	0.984668	0.985285	0.985615
		111.757	0.45354	0.475331	0.497183	0.519032	0.540814	0.562464	0.58392	0.605122	0.626012	0.646535	0.66664	0.686278	0.705406	0.723985	0.741979	0.759356	0.776092	0.792165	0.807556	0.822254	0.836251	0.849541	0.862124	0.874003	0.885184	0.895675	0.90549	0.914641	0.923144	0.931018	0.93828	0.944952	0.951054	0.956607	0.961634	0.966155	0.970194	0.973771	0.976908	0.979625	0.981942	0.983879	0.985455	0.986687	0.987592	0.988186	0.988486
		112.591	0.453812	0.475621	0.497493	0.519363	0.541167	0.56284	0.584322	0.605552	0.626472	0.647027	0.667167	0.686842	0.70601	0.724632	0.74267	0.760096	0.776883	0.793009	0.808457	0.823215	0.837273	0.850627	0.863276	0.875223	0.886474	0.897036	0.906923	0.916146	0.924722	0.932668	0.940003	0.946745	0.952915	0.958535	0.963624	0.968206	0.9723	0.975928	0.97911	0.981866	0.984216	0.986179	0.987772	0.989013	0.989918	0.990503	0.990782
		113.425	0.453445	0.475247	0.497114	0.518982	0.540787	0.562465	0.583954	0.605194	0.626129	0.646703	0.666865	0.686568	0.705768	0.724425	0.742506	0.759977	0.776815	0.792996	0.808505	0.823326	0.837453	0.850879	0.863604	0.87563	0.886963	0.89761	0.907582	0.916893	0.925557	0.933591	0.941013	0.947842	0.954097	0.959798	0.964966	0.969622	0.973786	0.977478	0.980719	0.983526	0.98592	0.987917	0.989536	0.990793	0.991704	0.992283	0.992544
		114.259	0.452554	0.47433	0.496175	0.518023	0.539812	0.561478	0.58296	0.604198	0.625135	0.645718	0.665894	0.685617	0.704843	0.723533	0.741652	0.759168	0.776057	0.792295	0.807866	0.822756	0.836956	0.850461	0.863269	0.875382	0.886805	0.897545	0.907613	0.917021	0.925783	0.933915	0.941434	0.948359	0.954707	0.960499	0.965754	0.970491	0.974732	0.978494	0.981796	0.984658	0.987098	0.989132	0.990776	0.992048	0.992961	0.99353	0.993769
		115.092	0.451253	0.472988	0.494795	0.51661	0.53837	0.560013	0.581477	0.602702	0.623634	0.644217	0.6644	0.684137	0.703385	0.722104	0.740258	0.757818	0.774756	0.791051	0.806686	0.821646	0.835922	0.849508	0.862402	0.874605	0.886122	0.896959	0.907126	0.916634	0.925497	0.93373	0.941349	0.948371	0.954814	0.960697	0.966038	0.970856	0.97517	0.978999	0.98236	0.985272	0.98775	0.989813	0.991475	0.992751	0.993656	0.994204	0.994406
		115.926	0.449644	0.471327	0.493086	0.514858	0.53658	0.55819	0.579627	0.600832	0.62175	0.642327	0.662511	0.682257	0.701521	0.720264	0.73845	0.75605	0.773035	0.789385	0.80508	0.820108	0.834457	0.848122	0.8611	0.873391	0.884999	0.89593	0.906193	0.915797	0.924757	0.933086	0.940798	0.947911	0.954442	0.960408	0.965826	0.970715	0.975092	0.978976	0.982382	0.985329	0.987832	0.989907	0.991569	0.992833	0.993711	0.994217	0.994363
		116.76	0.44782	0.469442	0.491145	0.512866	0.534541	0.556111	0.577514	0.598692	0.619589	0.640153	0.660332	0.680081	0.699355	0.718115	0.736327	0.75396	0.770986	0.787383	0.803133	0.81822	0.832636	0.846372	0.859425	0.871795	0.883484	0.894499	0.904846	0.914536	0.923579	0.93199	0.939782	0.946971	0.953573	0.959604	0.965082	0.970022	0.974443	0.97836	0.981791	0.984751	0.987255	0.989319	0.990957	0.992182	0.993008	0.993446	0.993509
		117.594	0.445855	0.467411	0.489051	0.510714	0.532337	0.553859	0.575221	0.596364	0.617234	0.637777	0.657943	0.677685	0.69696	0.715729	0.733957	0.751613	0.768668	0.785102	0.800893	0.816029	0.830496	0.844288	0.857401	0.869834	0.881587	0.892667	0.903079	0.912833	0.92194	0.93041	0.938259	0.9455	0.952148	0.958219	0.963728	0.968693	0.973129	0.977051	0.980476	0.983419	0.985894	0.987916	0.989498	0.990653	0.991394	0.991733	0.991681
		118.427	0.443812	0.465296	0.486868	0.508465	0.530028	0.551496	0.572809	0.59391	0.614743	0.635255	0.655397	0.675121	0.694385	0.71315	0.73138	0.749043	0.766112	0.782564	0.798379	0.813542	0.828041	0.841868	0.855018	0.867488	0.879281	0.890399	0.900849	0.910639	0.919778	0.928278	0.936151	0.94341	0.950071	0.956147	0.961654	0.966607	0.971022	0.974913	0.978295	0.981184	0.983592	0.985535	0.987024	0.988073	0.988694	0.988898	0.988696
		119.261	0.441735	0.463141	0.484637	0.506164	0.527659	0.549064	0.570318	0.591365	0.612149	0.632618	0.652722	0.672414	0.69165	0.710393	0.728605	0.746255	0.763316	0.779763	0.795577	0.810741	0.825244	0.839076	0.852231	0.864708	0.876506	0.887628	0.898079	0.907868	0.917001	0.925491	0.933348	0.940586	0.947217	0.953257	0.958718	0.963617	0.967967	0.971784	0.975081	0.977873	0.980172	0.981994	0.98335	0.984252	0.984712	0.984742	0.984353
		120.095	0.439652	0.460973	0.482387	0.503833	0.525252	0.546582	0.567766	0.588746	0.609466	0.629875	0.649923	0.669562	0.68875	0.707447	0.725617	0.743228	0.760251	0.776664	0.792445	0.807577	0.822048	0.835848	0.848971	0.861413	0.873175	0.884259	0.894668	0.904409	0.913491	0.921924	0.929718	0.936885	0.943439	0.949393	0.95476	0.959556	0.963793	0.967487	0.97065	0.973298	0.975443	0.977098	0.978276	0.978989	0.979248	0.979065	0.97845
		120.929	0.437575	0.458804	0.480127	0.501483	0.522812	0.544054	0.565152	0.586047	0.606685	0.627014	0.646982	0.666545	0.685657	0.70428	0.722377	0.739916	0.756868	0.773209	0.788918	0.803978	0.818375	0.832099	0.845144	0.857505	0.869182	0.880176	0.890492	0.900135	0.909112	0.917434	0.92511	0.932153	0.938575	0.944388	0.949607	0.954246	0.958317	0.961835	0.964815	0.967269	0.96921	0.970652	0.971607	0.972088	0.972105	0.97167	0.970794
		121.763	0.435507	0.456634	0.477853	0.499105	0.520329	0.541467	0.562459	0.583249	0.603782	0.624004	0.643867	0.663322	0.682328	0.700842	0.71883	0.736258	0.753098	0.769325	0.784917	0.799857	0.814131	0.827728	0.840642	0.852868	0.864405	0.875254	0.885419	0.894904	0.903718	0.91187	0.919369	0.926228	0.932458	0.938073	0.943085	0.947509	0.951359	0.954648	0.95739	0.959599	0.961288	0.96247	0.963158	0.963364	0.963099	0.962376	0.961205
		122.596	0.433437	0.454448	0.475549	0.496681	0.517783	0.538795	0.559659	0.580319	0.600718	0.620805	0.640529	0.659843	0.678704	0.697071	0.714908	0.732181	0.748862	0.764925	0.780349	0.795116	0.809212	0.822626	0.835351	0.847382	0.858718	0.86936	0.879311	0.888576	0.897163	0.905081	0.91234	0.918952	0.924928	0.930283	0.935028	0.939179	0.94275	0.945754	0.948206	0.950119	0.951507	0.952384	0.952762	0.952655	0.952073	0.951029	0.949535
		123.43	0.431346	0.452226	0.473192	0.494184	0.515141	0.536003	0.556713	0.577213	0.597448	0.617365	0.636914	0.656047	0.674722	0.692896	0.710535	0.727603	0.744073	0.759919	0.775119	0.789655	0.803513	0.816682	0.829155	0.840927	0.851997	0.862365	0.872036	0.881014	0.889308	0.896926	0.903879	0.910178	0.915837	0.920869	0.925287	0.929107	0.932341	0.935007	0.937116	0.938685	0.939728	0.940257	0.940287	0.939831	0.938901	0.93751	0.93567
		124.264	0.429211	0.449942	0.470752	0.49158	0.512367	0.533053	0.553578	0.573885	0.59392	0.613629	0.632962	0.651871	0.670313	0.688246	0.705635	0.722445	0.738648	0.754218	0.769134	0.783377	0.796933	0.809792	0.821947	0.833392	0.844128	0.854154	0.863476	0.872099	0.88003	0.887281	0.893861	0.899783	0.905061	0.909708	0.913739	0.91717	0.920015	0.922289	0.924009	0.925189	0.925844	0.925989	0.925638	0.924804	0.923502	0.921744	0.919542
		125.098	0.427003	0.447564	0.468195	0.488835	0.509424	0.529901	0.550208	0.570287	0.590083	0.609543	0.628615	0.647253	0.665412	0.683053	0.700137	0.716632	0.732509	0.747742	0.76231	0.776195	0.789383	0.801865	0.813632	0.824682	0.835014	0.844629	0.853532	0.861731	0.869232	0.876048	0.88219	0.887671	0.892506	0.896709	0.900297	0.903284	0.905688	0.907525	0.908812	0.909563	0.909796	0.909525	0.908766	0.907533	0.905841	0.903703	0.901133
		125.931	0.424695	0.445063	0.46549	0.485914	0.506274	0.52651	0.546563	0.566375	0.58589	0.605056	0.623821	0.642138	0.659964	0.677256	0.693979	0.7101	0.725589	0.740422	0.754578	0.768039	0.780792	0.792828	0.80414	0.814725	0.824584	0.833718	0.842135	0.849841	0.856846	0.863163	0.868803	0.873782	0.878116	0.88182	0.884911	0.887407	0.889325	0.890683	0.891498	0.891788	0.89157	0.89086	0.889674	0.888028	0.885938	0.883417	0.880481
		126.765	0.422262	0.442412	0.462607	0.482785	0.502884	0.522844	0.542605	0.56211	0.581302	0.600128	0.618537	0.636483	0.653921	0.67081	0.687114	0.7028	0.71784	0.73221	0.745889	0.75886	0.771112	0.782634	0.793423	0.803476	0.812794	0.821381	0.829245	0.836395	0.842841	0.848597	0.853678	0.858099	0.861878	0.865032	0.867581	0.869542	0.870936	0.87178	0.872095	0.871898	0.871209	0.870044	0.868422	0.866359	0.863871	0.860974	0.857683
		127.599	0.419681	0.439589	0.459523	0.479424	0.499229	0.518876	0.538307	0.557463	0.576288	0.594729	0.612734	0.630257	0.647254	0.663684	0.679512	0.694705	0.709235	0.72308	0.736219	0.748636	0.760321	0.771266	0.781466	0.790922	0.799636	0.807614	0.814864	0.821397	0.827226	0.832366	0.836834	0.840647	0.843825	0.846388	0.848354	0.849746	0.850584	0.850889	0.850682	0.849982	0.848811	0.847186	0.845127	0.842651	0.839776	0.836519	0.832895
		128.433	0.416938	0.436575	0.456222	0.475814	0.495291	0.51459	0.533653	0.552419	0.570834	0.588843	0.606397	0.623447	0.639951	0.655869	0.671165	0.685808	0.699771	0.713031	0.72557	0.737373	0.748431	0.758737	0.768289	0.777089	0.78514	0.79245	0.79903	0.804894	0.810055	0.814531	0.81834	0.821504	0.824042	0.825977	0.827331	0.828127	0.828388	0.828137	0.827395	0.826186	0.82453	0.822449	0.819962	0.817089	0.813848	0.810257	0.806332
		129.266	0.414023	0.433365	0.452694	0.471948	0.491065	0.509981	0.528638	0.546976	0.564939	0.582474	0.59953	0.61606	0.632022	0.647377	0.66209	0.676129	0.68947	0.702091	0.713975	0.725109	0.735484	0.745097	0.753946	0.762036	0.769372	0.775966	0.781828	0.786976	0.791425	0.795197	0.798311	0.800791	0.80266	0.803942	0.804663	0.804846	0.804518	0.803703	0.802426	0.80071	0.798579	0.796055	0.79316	0.789914	0.786337	0.782447	0.778262
		130.1	0.410935	0.429957	0.448943	0.467831	0.486556	0.505057	0.523273	0.541146	0.558619	0.575639	0.592156	0.608123	0.623499	0.638244	0.652326	0.665714	0.678385	0.690318	0.701497	0.711913	0.721557	0.730429	0.738529	0.745864	0.752442	0.758277	0.763382	0.767777	0.771482	0.774518	0.776909	0.778682	0.779862	0.780476	0.780551	0.780116	0.779197	0.777821	0.776016	0.773806	0.771218	0.768276	0.765001	0.761417	0.757544	0.753401	0.749006
		130.934	0.407684	0.426363	0.444982	0.463477	0.481783	0.499839	0.517584	0.534959	0.551908	0.568377	0.584318	0.599684	0.614434	0.62853	0.64194	0.654636	0.666595	0.677798	0.688232	0.697888	0.706761	0.714853	0.722166	0.72871	0.734496	0.73954	0.743859	0.747474	0.750409	0.75269	0.754342	0.755394	0.755876	0.755816	0.755246	0.754195	0.752694	0.750771	0.748456	0.745776	0.74276	0.739432	0.735816	0.731937	0.727816	0.723472	0.718926
		131.768	0.404286	0.422603	0.440834	0.458913	0.476777	0.494364	0.511611	0.528461	0.544856	0.560745	0.576079	0.590812	0.604903	0.618318	0.631023	0.642993	0.654206	0.664647	0.674303	0.683168	0.69124	0.698522	0.705021	0.710748	0.715718	0.719949	0.723462	0.726283	0.728436	0.729951	0.730858	0.731187	0.730972	0.730245	0.729039	0.727387	0.725322	0.722876	0.720079	0.716963	0.713555	0.709883	0.705974	0.701851	0.697537	0.693054	0.68842
		132.602	0.400766	0.418706	0.436532	0.454179	0.471583	0.488679	0.505408	0.521711	0.537531	0.552817	0.567519	0.581595	0.595004	0.607712	0.619688	0.630908	0.641352	0.651007	0.659862	0.667915	0.675166	0.68162	0.687287	0.692183	0.696324	0.699733	0.702433	0.704454	0.705824	0.706575	0.706741	0.706357	0.705458	0.70408	0.702259	0.700031	0.697432	0.694495	0.691254	0.687742	0.683989	0.680024	0.675874	0.671566	0.667123	0.662566	0.657914
		133.435	0.39716	0.414712	0.432122	0.449324	0.466253	0.482847	0.499043	0.514784	0.530014	0.544681	0.558738	0.572141	0.584852	0.596837	0.608069	0.618525	0.628187	0.637043	0.645087	0.652317	0.658738	0.664357	0.669188	0.673249	0.676561	0.679149	0.681041	0.682269	0.682866	0.682867	0.68231	0.681232	0.679673	0.677671	0.675266	0.672496	0.6694	0.666015	0.662376	0.658517	0.654472	0.650271	0.645942	0.641513	0.637006	0.632445	0.62785
		134.269	0.393509	0.410667	0.427654	0.444405	0.460854	0.476938	0.492595	0.507768	0.5224	0.536442	0.549846	0.562571	0.574578	0.585837	0.596321	0.606009	0.614886	0.622942	0.630175	0.636584	0.642178	0.646967	0.650969	0.654205	0.656698	0.65848	0.65958	0.660034	0.65988	0.659156	0.657902	0.656162	0.653976	0.651388	0.648439	0.645171	0.641626	0.637842	0.633858	0.62971	0.625432	0.621057	0.616614	0.61213	0.607632	0.60314	0.598675
		135.103	0.389861	0.406625	0.42319	0.43949	0.455459	0.471034	0.486153	0.500758	0.514796	0.528215	0.54097	0.55302	0.564328	0.574866	0.584609	0.593537	0.601638	0.608906	0.615339	0.620941	0.625723	0.629701	0.632892	0.635324	0.637023	0.638024	0.63836	0.638072	0.637199	0.635786	0.633875	0.631513	0.628744	0.625616	0.622172	0.618458	0.614518	0.610393	0.606123	0.601747	0.597301	0.592818	0.588329	0.583862	0.579443	0.575093	0.570834
		135.937	0.386267	0.402643	0.418793	0.43465	0.450147	0.465221	0.479812	0.493861	0.507315	0.520123	0.532242	0.543632	0.554257	0.564091	0.57311	0.581298	0.588645	0.595146	0.600804	0.605625	0.609624	0.612819	0.615232	0.616893	0.617834	0.618091	0.617704	0.616715	0.615168	0.613112	0.610592	0.607658	0.60436	0.600746	0.596865	0.592764	0.588489	0.584085	0.579593	0.575055	0.570508	0.565986	0.56152	0.557141	0.552872	0.548737	0.544755
		136.77	0.382784	0.398785	0.414533	0.429961	0.445002	0.459593	0.473673	0.487185	0.500075	0.512295	0.523802	0.534555	0.544524	0.553682	0.562007	0.569486	0.576111	0.581881	0.5868	0.590879	0.594134	0.596587	0.598266	0.599202	0.599432	0.598995	0.597935	0.596297	0.594131	0.591487	0.588416	0.584971	0.581203	0.577166	0.57291	0.568486	0.563943	0.559326	0.554681	0.550049	0.545469	0.540977	0.536605	0.532381	0.528333	0.524482	0.520846
		137.604	0.379469	0.395114	0.41048	0.4255	0.440108	0.454241	0.467837	0.48084	0.493197	0.50486	0.515788	0.525941	0.535291	0.543811	0.551483	0.558296	0.564244	0.569328	0.573557	0.576943	0.579506	0.581272	0.582271	0.582539	0.582115	0.581044	0.579371	0.577148	0.574426	0.571259	0.567703	0.563812	0.559643	0.55525	0.550688	0.546011	0.541268	0.536508	0.531779	0.527122	0.522578	0.518184	0.513972	0.509972	0.506209	0.502705	0.499478
		138.438	0.376379	0.391692	0.406703	0.421345	0.435551	0.449257	0.462404	0.474935	0.486798	0.497946	0.508337	0.517936	0.526713	0.534646	0.541717	0.547917	0.553243	0.5577	0.561297	0.564051	0.565985	0.567127	0.567513	0.567179	0.56617	0.564534	0.56232	0.559582	0.556376	0.552759	0.548789	0.544526	0.540028	0.535353	0.530558	0.525698	0.520827	0.515995	0.511251	0.506637	0.502197	0.497966	0.493978	0.490263	0.486846	0.483746	0.480983
		139.272	0.373567	0.388579	0.403269	0.417567	0.431409	0.44473	0.457471	0.469575	0.480991	0.491673	0.501581	0.51068	0.518942	0.526346	0.532877	0.538529	0.543299	0.547196	0.550231	0.552424	0.553802	0.554395	0.554241	0.553383	0.551867	0.549743	0.547065	0.543891	0.54028	0.536291	0.531987	0.527429	0.522679	0.517798	0.512845	0.507877	0.50295	0.498117	0.493425	0.488922	0.484648	0.480642	0.476938	0.473563	0.470543	0.467899	0.465644
		140.105	0.371084	0.385832	0.400239	0.414236	0.427757	0.44074	0.453124	0.464854	0.475878	0.486153	0.495638	0.504301	0.512114	0.519058	0.525121	0.530296	0.534586	0.537999	0.540551	0.542265	0.543167	0.543294	0.542686	0.541387	0.539448	0.536922	0.533867	0.530342	0.52641	0.522133	0.517577	0.512806	0.507885	0.502876	0.49784	0.492839	0.487928	0.483161	0.478589	0.474258	0.470211	0.466485	0.463116	0.46013	0.457552	0.455402	0.453693
		140.939	0.368975	0.383499	0.397667	0.41141	0.424661	0.437359	0.449442	0.460857	0.471552	0.481485	0.490616	0.498912	0.50635	0.512911	0.518584	0.523364	0.527257	0.530272	0.532428	0.533749	0.534266	0.534018	0.533045	0.531398	0.529127	0.526291	0.522949	0.519163	0.514999	0.510522	0.5058	0.5009	0.495889	0.49083	0.485789	0.480827	0.476001	0.471367	0.466976	0.462876	0.459109	0.455714	0.452724	0.450167	0.448066	0.44644	0.445301
		141.773	0.367276	0.381622	0.395599	0.409139	0.422176	0.434646	0.44649	0.457654	0.468089	0.477751	0.486601	0.49461	0.501753	0.508013	0.513381	0.517855	0.52144	0.524149	0.526002	0.527026	0.527253	0.526725	0.525486	0.523586	0.521082	0.518031	0.514496	0.510543	0.506239	0.501653	0.496853	0.491908	0.486888	0.48186	0.476888	0.472035	0.467361	0.462922	0.45877	0.454953	0.451513	0.44849	0.445916	0.443818	0.442219	0.441136	0.44058
		142.607	0.366017	0.380232	0.39407	0.407462	0.420342	0.432647	0.444318	0.455301	0.465548	0.475014	0.483664	0.491467	0.4984	0.504448	0.509602	0.513862	0.517235	0.519735	0.521383	0.522209	0.522248	0.521541	0.520136	0.518085	0.515446	0.512279	0.508651	0.504626	0.500276	0.49567	0.49088	0.485976	0.481029	0.476107	0.471276	0.466601	0.462141	0.457954	0.454093	0.450605	0.447533	0.444915	0.442784	0.441166	0.440083	0.439551	0.439578
		143.441	0.365215	0.37935	0.393103	0.406405	0.419189	0.431394	0.44296	0.453834	0.463968	0.473319	0.481851	0.489534	0.496346	0.502273	0.507308	0.511451	0.514709	0.5171	0.518646	0.519377	0.51933	0.518548	0.517081	0.514982	0.512311	0.50913	0.505505	0.501507	0.497204	0.49267	0.487977	0.483196	0.478401	0.473659	0.469038	0.464604	0.460417	0.456534	0.453008	0.449888	0.447215	0.445028	0.443358	0.442231	0.441668	0.441682	0.442282
		144.274	0.364879	0.378986	0.392708	0.405978	0.41873	0.4309	0.442432	0.453271	0.46337	0.472686	0.481184	0.488835	0.495617	0.501517	0.506528	0.510652	0.513898	0.516282	0.517828	0.518569	0.518541	0.517789	0.516364	0.514321	0.51172	0.508625	0.505104	0.501226	0.497064	0.49269	0.488179	0.483603	0.479034	0.474543	0.470198	0.466063	0.4622	0.458667	0.455515	0.452794	0.450545	0.448805	0.447605	0.44697	0.446919	0.447466	0.448616
		145.108	0.365006	0.379136	0.392883	0.40618	0.418961	0.431165	0.442732	0.45361	0.463751	0.473114	0.481662	0.489369	0.496212	0.502178	0.507262	0.511466	0.514798	0.517278	0.518928	0.519782	0.519878	0.519261	0.517982	0.516097	0.513667	0.510758	0.507436	0.503773	0.499842	0.495715	0.491468	0.487173	0.482903	0.478728	0.474717	0.470935	0.467443	0.464297	0.461552	0.459253	0.457443	0.456158	0.455428	0.455276	0.455722	0.456775	0.458442
		145.942	0.365583	0.379786	0.393612	0.406994	0.419866	0.432167	0.443838	0.454828	0.465088	0.474576	0.483259	0.491107	0.498101	0.504226	0.509477	0.513857	0.517376	0.52005	0.521906	0.522975	0.523297	0.522916	0.521884	0.520258	0.518098	0.51547	0.512441	0.509084	0.505469	0.501672	0.497765	0.493824	0.489919	0.486121	0.482498	0.479115	0.476033	0.473309	0.470993	0.469134	0.467771	0.46694	0.46667	0.466985	0.4679	0.469426	0.471567
		146.776	0.366585	0.380909	0.394865	0.408387	0.421409	0.433871	0.445713	0.456884	0.467336	0.477027	0.485924	0.493997	0.501227	0.5076	0.51311	0.51776	0.521559	0.524525	0.526684	0.528066	0.528712	0.528665	0.527978	0.526705	0.524909	0.522654	0.520007	0.51704	0.513824	0.510432	0.506939	0.503417	0.499937	0.496571	0.493384	0.490441	0.487802	0.485523	0.483655	0.482244	0.481328	0.480944	0.481118	0.481873	0.483224	0.48518	0.487744
		147.609	0.367979	0.382468	0.396603	0.410317	0.423544	0.436224	0.448299	0.459717	0.47043	0.480397	0.489583	0.49796	0.505508	0.512212	0.518066	0.523074	0.527244	0.530593	0.533146	0.534934	0.535996	0.536376	0.536124	0.535296	0.533951	0.532154	0.529972	0.527474	0.524731	0.521816	0.518802	0.515759	0.51276	0.509872	0.507162	0.504693	0.502523	0.500708	0.499298	0.498336	0.497862	0.497909	0.498503	0.499666	0.501412	0.503748	0.506677
		148.443	0.36972	0.384416	0.398773	0.412726	0.426209	0.439162	0.451527	0.463252	0.474289	0.484598	0.494143	0.502896	0.510835	0.517947	0.524226	0.529673	0.534296	0.538112	0.541144	0.543424	0.544987	0.545878	0.546146	0.545844	0.545031	0.543771	0.542128	0.540171	0.53797	0.535595	0.533117	0.530607	0.528135	0.525767	0.523567	0.521599	0.519918	0.518579	0.517629	0.517113	0.517067	0.517524	0.518509	0.520042	0.522135	0.524797	0.528028
		149.277	0.371758	0.386696	0.401315	0.415548	0.429331	0.442604	0.45531	0.467395	0.478814	0.489523	0.499489	0.508682	0.517081	0.524671	0.531445	0.537404	0.542555	0.546913	0.550501	0.553348	0.555489	0.556967	0.557829	0.558127	0.557919	0.557265	0.556228	0.554875	0.553274	0.551494	0.549604	0.547672	0.545766	0.54395	0.542289	0.54084	0.539661	0.538803	0.538312	0.538231	0.538595	0.539435	0.540776	0.542636	0.545027	0.547955	0.551421
		150.111	0.374034	0.389245	0.404158	0.418708	0.432829	0.446463	0.459552	0.472044	0.483892	0.495054	0.505494	0.515184	0.5241	0.532228	0.539559	0.546093	0.551836	0.556802	0.561011	0.564492	0.567278	0.569409	0.570931	0.571893	0.57235	0.572362	0.571988	0.571294	0.570344	0.569205	0.567944	0.566626	0.565318	0.56408	0.562975	0.56206	0.561389	0.56101	0.56097	0.561308	0.562059	0.563252	0.564911	0.567052	0.569687	0.572821	0.576455
		150.944	0.376488	0.391996	0.40723	0.422123	0.436614	0.450642	0.46415	0.477086	0.489403	0.501059	0.512018	0.52225	0.531731	0.540446	0.548386	0.555548	0.561937	0.567565	0.572452	0.576622	0.580108	0.582947	0.585182	0.58686	0.588035	0.588761	0.589097	0.589105	0.588846	0.588385	0.587785	0.58711	0.586422	0.585781	0.585244	0.584869	0.584704	0.584799	0.585196	0.585934	0.587045	0.588557	0.590492	0.592866	0.595691	0.59897	0.602703
		151.778	0.379054	0.394877	0.41045	0.425709	0.440592	0.455038	0.468992	0.482401	0.495218	0.507401	0.518912	0.529722	0.539806	0.549147	0.557735	0.565566	0.572643	0.578976	0.584583	0.589486	0.593715	0.597305	0.600295	0.602731	0.604662	0.606141	0.607223	0.607965	0.608428	0.608671	0.608755	0.608741	0.608688	0.608652	0.608689	0.608852	0.609189	0.609745	0.610562	0.611675	0.613116	0.61491	0.61708	0.61964	0.622599	0.625963	0.62973
		152.612	0.381666	0.397815	0.41374	0.429379	0.444668	0.45955	0.473968	0.487869	0.501206	0.513937	0.526024	0.537437	0.54815	0.558144	0.567409	0.575937	0.583732	0.590801	0.597159	0.602825	0.607828	0.612198	0.615974	0.619196	0.621911	0.624168	0.626019	0.627517	0.62872	0.629684	0.630466	0.631122	0.631709	0.632281	0.632889	0.633583	0.634409	0.63541	0.636625	0.638086	0.639825	0.641865	0.644226	0.646923	0.649965	0.653356	0.657095
		153.446	0.38426	0.400738	0.417021	0.433045	0.448749	0.464074	0.478964	0.493367	0.507236	0.520527	0.533203	0.545232	0.556588	0.567251	0.577208	0.586452	0.594982	0.602804	0.60993	0.616378	0.622171	0.62734	0.631917	0.635942	0.639456	0.642504	0.645136	0.647401	0.649353	0.651043	0.652525	0.653852	0.655077	0.656249	0.657419	0.658631	0.659929	0.661354	0.662941	0.664721	0.666724	0.668972	0.671483	0.674272	0.677346	0.68071	0.684363
		154.28	0.386773	0.40358	0.420218	0.436626	0.452743	0.468511	0.483873	0.498779	0.51318	0.527033	0.5403	0.552949	0.564951	0.576287	0.58694	0.596903	0.606173	0.614752	0.622652	0.629886	0.636476	0.642447	0.64783	0.65266	0.656974	0.660816	0.664229	0.66726	0.669956	0.672368	0.674544	0.676533	0.678385	0.680145	0.681859	0.68357	0.685319	0.687142	0.689073	0.691142	0.693374	0.695792	0.698413	0.70125	0.70431	0.707598	0.711114
		155.113	0.389148	0.406274	0.42326	0.440044	0.456565	0.472767	0.488594	0.503994	0.518919	0.533326	0.547176	0.560436	0.573077	0.585077	0.59642	0.607094	0.617096	0.626426	0.635091	0.643104	0.650482	0.657247	0.663427	0.669053	0.674159	0.678783	0.682966	0.686749	0.690178	0.693296	0.69615	0.698784	0.701242	0.703569	0.705806	0.707991	0.710164	0.712357	0.714602	0.716927	0.719355	0.721907	0.724599	0.727444	0.730448	0.733618	0.736952
		155.947	0.391334	0.408765	0.426084	0.443228	0.460139	0.47676	0.493034	0.508912	0.524344	0.539288	0.553703	0.567556	0.580818	0.593464	0.605477	0.616845	0.627559	0.63762	0.647032	0.655803	0.663948	0.671488	0.678444	0.684844	0.69072	0.696104	0.701034	0.705548	0.709685	0.713486	0.716992	0.720245	0.723284	0.72615	0.72888	0.731511	0.734077	0.736609	0.739136	0.741684	0.744274	0.746925	0.749653	0.75247	0.755383	0.758396	0.761511
		156.781	0.393285	0.411003	0.428635	0.446119	0.463398	0.480414	0.497113	0.513444	0.529359	0.544813	0.559768	0.574187	0.588041	0.601306	0.61396	0.625991	0.637389	0.64815	0.658277	0.667776	0.676658	0.684939	0.692639	0.699783	0.706396	0.712508	0.718153	0.723363	0.728175	0.732626	0.736751	0.740589	0.744176	0.747547	0.750738	0.753781	0.756706	0.759544	0.76232	0.765057	0.767776	0.770494	0.773226	0.775983	0.778773	0.7816	0.784466
		157.615	0.394965	0.412947	0.430867	0.448666	0.466285	0.483669	0.500763	0.517517	0.533882	0.549814	0.565273	0.580224	0.594634	0.608479	0.621738	0.634393	0.646434	0.657857	0.668658	0.678844	0.688421	0.697402	0.705805	0.713649	0.720957	0.727755	0.734072	0.739938	0.745384	0.750442	0.755146	0.759529	0.763624	0.767462	0.771075	0.774493	0.777742	0.780851	0.783841	0.786735	0.789552	0.792307	0.795015	0.797685	0.800326	0.802944	0.80554
		158.448	0.396347	0.414566	0.432746	0.450829	0.468757	0.486476	0.50393	0.52107	0.537848	0.554219	0.570142	0.585582	0.600506	0.614887	0.628703	0.641936	0.654574	0.666608	0.678036	0.688858	0.69908	0.708711	0.717766	0.726259	0.734212	0.741646	0.748585	0.755056	0.761087	0.766706	0.771942	0.776824	0.781382	0.785644	0.789638	0.79339	0.796926	0.800268	0.803439	0.806459	0.809343	0.812108	0.814766	0.817328	0.819801	0.822192	0.824503
		159.282	0.397413	0.415839	0.434248	0.452582	0.470784	0.4888	0.506577	0.524063	0.54121	0.557976	0.574317	0.590199	0.605587	0.620454	0.634776	0.648534	0.661714	0.674305	0.686302	0.697704	0.708513	0.718737	0.728385	0.73747	0.74601	0.754022	0.761527	0.768548	0.775109	0.781235	0.78695	0.792281	0.797254	0.801893	0.806223	0.810269	0.814051	0.817591	0.820909	0.824022	0.826947	0.829697	0.832285	0.83472	0.837012	0.839165	0.841185
		160.116	0.398153	0.416756	0.43536	0.45391	0.472349	0.490623	0.50868	0.526468	0.54394	0.561052	0.577762	0.594034	0.609833	0.625131	0.639903	0.654128	0.66779	0.680877	0.693382	0.705302	0.716636	0.727388	0.737566	0.747181	0.756244	0.764771	0.772781	0.780291	0.787323	0.793898	0.800037	0.805763	0.811099	0.816066	0.820687	0.824981	0.82897	0.832671	0.836103	0.839282	0.842221	0.844935	0.847435	0.849731	0.851831	0.853743	0.855471
		160.95	0.398568	0.417314	0.43608	0.454809	0.473447	0.491938	0.510232	0.528277	0.546026	0.563435	0.580462	0.597069	0.613223	0.628894	0.644055	0.658686	0.672768	0.686287	0.699235	0.711607	0.723398	0.734613	0.745254	0.75533	0.76485	0.773827	0.782276	0.790212	0.797652	0.804615	0.811119	0.817184	0.82283	0.828075	0.832939	0.837439	0.841595	0.845421	0.848935	0.852151	0.855083	0.857742	0.86014	0.862288	0.864193	0.865863	0.867304
		161.783	0.398665	0.417524	0.436417	0.455289	0.474085	0.492753	0.511239	0.529495	0.547473	0.565128	0.582419	0.599307	0.615759	0.631743	0.647233	0.662206	0.676643	0.690529	0.703853	0.716608	0.728789	0.740396	0.751431	0.761899	0.771808	0.781167	0.789987	0.798283	0.806068	0.813357	0.820167	0.826515	0.832416	0.837888	0.842948	0.847612	0.851894	0.855811	0.859377	0.862605	0.865507	0.868096	0.870383	0.872376	0.874086	0.87552	0.876686
		162.617	0.39846	0.4174	0.436387	0.455366	0.474283	0.493086	0.511723	0.530145	0.548303	0.566154	0.583656	0.60077	0.617462	0.633701	0.649458	0.664711	0.679439	0.693625	0.707258	0.720328	0.73283	0.74476	0.756119	0.76691	0.777138	0.78681	0.795936	0.804525	0.81259	0.820144	0.827201	0.833774	0.839878	0.845527	0.850737	0.855521	0.859893	0.863867	0.867457	0.870673	0.873529	0.876035	0.878202	0.88004	0.881558	0.882765	0.88367
		163.451	0.397977	0.416968	0.436017	0.455068	0.47407	0.49297	0.511715	0.530258	0.548551	0.566549	0.584211	0.601498	0.618375	0.63481	0.650776	0.666247	0.681202	0.695624	0.7095	0.722819	0.735573	0.747759	0.759374	0.770419	0.780898	0.790817	0.800181	0.809	0.817283	0.825041	0.832286	0.839029	0.845284	0.851062	0.856377	0.861242	0.865668	0.869668	0.873255	0.876439	0.879232	0.881645	0.883688	0.885371	0.886704	0.887697	0.888359
		164.285	0.397244	0.416258	0.435339	0.454431	0.473483	0.492442	0.511258	0.529881	0.548264	0.566364	0.584137	0.601546	0.618556	0.635133	0.651249	0.666879	0.682002	0.696599	0.710654	0.724158	0.7371	0.749475	0.76128	0.772514	0.78318	0.79328	0.80282	0.811806	0.820247	0.828151	0.835529	0.84239	0.848746	0.854608	0.859987	0.864894	0.86934	0.873338	0.876898	0.880032	0.882749	0.885061	0.886977	0.888509	0.889666	0.890459	0.890897
		165.119	0.396293	0.415306	0.434391	0.453495	0.472566	0.491551	0.510401	0.529066	0.5475	0.565658	0.583498	0.600983	0.618075	0.634743	0.650957	0.666692	0.681926	0.696639	0.710815	0.724443	0.737512	0.750015	0.761949	0.773311	0.784101	0.794322	0.803978	0.813074	0.821617	0.829613	0.837071	0.844002	0.850413	0.856315	0.861718	0.866633	0.87107	0.87504	0.878553	0.881619	0.88425	0.886455	0.888245	0.889631	0.890622	0.891231	0.891467
		165.952	0.39516	0.41415	0.433216	0.452306	0.471367	0.490349	0.509201	0.527874	0.546322	0.5645	0.582367	0.599884	0.617015	0.633727	0.649992	0.665781	0.681074	0.695851	0.710094	0.723791	0.736931	0.749506	0.761511	0.772944	0.783803	0.79409	0.803808	0.81296	0.821551	0.82959	0.837082	0.844036	0.850461	0.856365	0.861758	0.866649	0.871049	0.874968	0.878415	0.881401	0.883936	0.886031	0.887696	0.888942	0.88978	0.890221	0.890276
		166.786	0.393883	0.412831	0.431857	0.450911	0.469939	0.488891	0.507717	0.526369	0.544799	0.562964	0.580822	0.598334	0.615464	0.63218	0.648451	0.664251	0.679558	0.69435	0.708612	0.722329	0.73549	0.748086	0.760113	0.771566	0.782443	0.792746	0.802475	0.811635	0.82023	0.828266	0.835749	0.842687	0.849088	0.854959	0.860311	0.865151	0.869491	0.873339	0.876705	0.879599	0.882032	0.884015	0.885557	0.886671	0.887367	0.887658	0.887554
		167.62	0.392502	0.411391	0.430361	0.44936	0.468335	0.487236	0.506013	0.524617	0.543003	0.561126	0.578944	0.596419	0.613515	0.630198	0.64644	0.662212	0.677492	0.69226	0.706498	0.720192	0.73333	0.745904	0.757907	0.769336	0.780187	0.790462	0.80016	0.809286	0.817844	0.825838	0.833275	0.840161	0.846505	0.852314	0.857598	0.862364	0.866622	0.870383	0.873655	0.876449	0.878775	0.880645	0.882069	0.883058	0.883625	0.883782	0.88354
		168.454	0.391053	0.409873	0.428773	0.447702	0.466608	0.48544	0.504149	0.522686	0.541005	0.559062	0.576816	0.594228	0.611261	0.627882	0.644062	0.659774	0.674995	0.689703	0.703882	0.717516	0.730595	0.743109	0.755051	0.766417	0.777205	0.787414	0.797046	0.806102	0.814587	0.822506	0.829865	0.836671	0.842931	0.848652	0.853845	0.858517	0.862677	0.866337	0.869505	0.872192	0.874409	0.876166	0.877476	0.878349	0.878798	0.878836	0.878476
		169.287	0.389574	0.408315	0.427136	0.445985	0.464809	0.483559	0.502185	0.520639	0.538875	0.556848	0.574517	0.591844	0.608792	0.625328	0.641422	0.657048	0.672182	0.686802	0.700893	0.714438	0.727427	0.73985	0.7517	0.762973	0.773666	0.783779	0.793313	0.80227	0.810654	0.818471	0.825726	0.832427	0.83858	0.844193	0.849276	0.853838	0.857888	0.861436	0.864492	0.867067	0.869173	0.870819	0.872019	0.872785	0.873128	0.873062	0.8726
		170.121	0.388099	0.406756	0.425491	0.444252	0.462987	0.481646	0.500179	0.518538	0.536678	0.554553	0.572123	0.589349	0.606195	0.622628	0.638617	0.654136	0.669162	0.683673	0.697653	0.711086	0.723961	0.736269	0.748002	0.759157	0.769731	0.779723	0.789136	0.79797	0.806231	0.813924	0.821055	0.827631	0.833659	0.839149	0.844108	0.848548	0.852476	0.855905	0.858844	0.861305	0.863298	0.864837	0.865932	0.866596	0.866843	0.866686	0.866139
		170.955	0.386659	0.405231	0.423877	0.442545	0.461186	0.479748	0.498182	0.516439	0.534474	0.552243	0.569704	0.586818	0.60355	0.619866	0.635737	0.651135	0.666038	0.680424	0.694276	0.70758	0.720323	0.732498	0.744096	0.755115	0.765551	0.775404	0.784677	0.793371	0.801492	0.809045	0.816036	0.822472	0.828363	0.833716	0.838542	0.84285	0.846651	0.849955	0.852773	0.855118	0.857	0.858433	0.859428	0.859999	0.860159	0.859922	0.859301
		171.789	0.385283	0.403768	0.422325	0.440901	0.459446	0.477908	0.49624	0.514392	0.532318	0.549975	0.567321	0.584318	0.600928	0.61712	0.632864	0.648132	0.662901	0.677151	0.690865	0.704027	0.716627	0.728656	0.740107	0.750976	0.761262	0.770964	0.780084	0.788626	0.796594	0.803995	0.810835	0.817123	0.822867	0.828076	0.832761	0.836932	0.8406	0.843776	0.846472	0.8487	0.850473	0.851803	0.852702	0.853186	0.853266	0.852958	0.852276
		172.622	0.383995	0.402396	0.420865	0.439349	0.457799	0.476164	0.494393	0.512439	0.530256	0.5478	0.565029	0.581905	0.598391	0.614455	0.630066	0.645199	0.65983	0.673938	0.687507	0.700522	0.712971	0.724847	0.736143	0.746855	0.756982	0.766524	0.775485	0.783866	0.791675	0.798917	0.8056	0.811733	0.817325	0.822385	0.826925	0.830956	0.834489	0.837536	0.840109	0.842222	0.843886	0.845116	0.845925	0.846325	0.846333	0.845961	0.845226
		173.456	0.382814	0.401135	0.419519	0.437917	0.456275	0.474544	0.492674	0.510616	0.528326	0.545758	0.562871	0.579627	0.595989	0.611924	0.627404	0.642401	0.656892	0.670856	0.684278	0.697142	0.709438	0.721157	0.732295	0.742846	0.752812	0.762191	0.770988	0.779206	0.786851	0.793931	0.800454	0.806429	0.811866	0.816776	0.821169	0.825059	0.828456	0.831375	0.833826	0.835825	0.837383	0.838516	0.839237	0.839559	0.839499	0.839069	0.838287
		174.29	0.381755	0.400001	0.418307	0.436622	0.454894	0.473072	0.491107	0.508951	0.526557	0.543881	0.560882	0.577521	0.593762	0.609572	0.624922	0.639784	0.654137	0.667959	0.681235	0.69395	0.706093	0.717657	0.728636	0.739027	0.74883	0.758046	0.766679	0.774733	0.782215	0.789133	0.795496	0.801313	0.806596	0.811355	0.815603	0.819352	0.822615	0.825406	0.827737	0.829624	0.831079	0.832117	0.832753	0.833001	0.832876	0.832392	0.831566
		175.124	0.380829	0.399007	0.417241	0.435479	0.453671	0.471765	0.489711	0.507462	0.52497	0.542192	0.559086	0.575614	0.591739	0.607428	0.622653	0.637386	0.651604	0.665288	0.678421	0.69099	0.702984	0.714395	0.725219	0.735453	0.745097	0.754152	0.762624	0.770516	0.777838	0.784596	0.7908	0.796462	0.801592	0.806203	0.810308	0.813919	0.81705	0.819715	0.821929	0.823706	0.825059	0.826006	0.826559	0.826734	0.826547	0.826012	0.825146
		175.958	0.380041	0.398158	0.416327	0.434496	0.452615	0.470631	0.488496	0.50616	0.523578	0.540704	0.557498	0.573921	0.589936	0.605511	0.620616	0.635226	0.649316	0.662867	0.675864	0.688292	0.700142	0.711406	0.72208	0.732161	0.74165	0.75055	0.758864	0.7666	0.773764	0.780367	0.786418	0.791928	0.79691	0.801376	0.80534	0.808816	0.811818	0.814361	0.81646	0.818129	0.819384	0.82024	0.820712	0.820817	0.820568	0.819983	0.819077
		176.791	0.379393	0.397455	0.415566	0.433674	0.451727	0.469674	0.487464	0.505049	0.522383	0.539421	0.556123	0.572448	0.58836	0.603828	0.618821	0.633313	0.647282	0.660708	0.673575	0.685869	0.697581	0.708704	0.719234	0.729169	0.73851	0.747259	0.755423	0.763007	0.770021	0.776473	0.782375	0.787738	0.792576	0.796902	0.80073	0.804075	0.806952	0.809376	0.811362	0.812926	0.814084	0.814852	0.815245	0.815279	0.81497	0.814334	0.813388
		177.625	0.37888	0.396895	0.414955	0.433009	0.451003	0.468887	0.48661	0.504123	0.521381	0.538339	0.554954	0.571189	0.587006	0.602374	0.617262	0.631645	0.6455	0.658807	0.671551	0.683718	0.6953	0.706289	0.716682	0.726478	0.735677	0.744283	0.752303	0.759742	0.76661	0.772918	0.778677	0.7839	0.788599	0.79279	0.796487	0.799705	0.80246	0.804768	0.806645	0.808106	0.809169	0.809849	0.810163	0.810128	0.809758	0.809071	0.808082
		178.459	0.378494	0.396468	0.414485	0.43249	0.450432	0.46826	0.485922	0.503371	0.520559	0.537443	0.553979	0.57013	0.585859	0.601134	0.615924	0.630204	0.643952	0.657148	0.669776	0.681824	0.693282	0.704144	0.714408	0.724071	0.733135	0.741606	0.749487	0.756789	0.763519	0.769689	0.775311	0.780398	0.784964	0.789025	0.792596	0.795691	0.798329	0.800524	0.802294	0.803655	0.804624	0.805219	0.805454	0.805348	0.804916	0.804176	0.803143
		179.293	0.378221	0.396161	0.414139	0.432101	0.449997	0.467774	0.485382	0.502772	0.519896	0.536712	0.553175	0.569248	0.584895	0.600082	0.614781	0.628965	0.642611	0.655702	0.668221	0.680156	0.691497	0.70224	0.71238	0.721917	0.730854	0.739195	0.746946	0.754115	0.760713	0.766752	0.772243	0.777201	0.78164	0.785576	0.789024	0.792002	0.794525	0.796611	0.798277	0.79954	0.800417	0.800926	0.801083	0.800906	0.800411	0.799615	0.798535
		180.126	0.378045	0.395954	0.413897	0.431822	0.449675	0.467406	0.484963	0.502298	0.519364	0.536115	0.552511	0.568511	0.58408	0.599185	0.613797	0.627889	0.64144	0.654431	0.666846	0.678673	0.689904	0.700532	0.710555	0.719973	0.728788	0.737005	0.744632	0.751676	0.758148	0.76406	0.769427	0.77426	0.778577	0.782393	0.785724	0.788587	0.791	0.79298	0.794545	0.795711	0.796498	0.796921	0.797	0.796751	0.796191	0.795337	0.794207
		180.96	0.377941	0.395822	0.413733	0.431623	0.449437	0.467125	0.484634	0.501917	0.518927	0.535617	0.551947	0.567877	0.583372	0.598398	0.612926	0.626931	0.640391	0.653286	0.665601	0.677325	0.688449	0.698968	0.708879	0.718182	0.72688	0.734979	0.742486	0.74941	0.755762	0.761554	0.7668	0.771515	0.775714	0.779414	0.782632	0.785385	0.787691	0.789567	0.791032	0.792104	0.792801	0.79314	0.79314	0.792818	0.792191	0.791278	0.790094
		181.794	0.377883	0.395736	0.413617	0.431472	0.449248	0.466893	0.484356	0.501588	0.518542	0.535173	0.551438	0.5673	0.582721	0.59767	0.612117	0.626036	0.639406	0.652207	0.664426	0.676049	0.68707	0.697483	0.707285	0.716477	0.725063	0.733048	0.74044	0.747247	0.753483	0.759159	0.76429	0.76889	0.772976	0.776564	0.779673	0.782319	0.78452	0.786296	0.787664	0.788643	0.789251	0.789506	0.789427	0.789031	0.788337	0.787361	0.786122
		182.628	0.377836	0.395662	0.413511	0.431331	0.449067	0.466668	0.484084	0.501263	0.518161	0.534731	0.550931	0.566723	0.582071	0.596942	0.611307	0.625141	0.638421	0.651129	0.663252	0.674776	0.685695	0.696003	0.705699	0.714783	0.723259	0.731133	0.738412	0.745108	0.751231	0.756794	0.761813	0.766302	0.770278	0.773759	0.776761	0.779303	0.781403	0.78308	0.784353	0.78524	0.785761	0.785932	0.785774	0.785304	0.78454	0.783501	0.782203
		183.461	0.377765	0.395559	0.413374	0.431154	0.448848	0.466402	0.483766	0.50089	0.517728	0.534233	0.550366	0.566085	0.581357	0.596147	0.610428	0.624174	0.637363	0.649978	0.662003	0.673428	0.684245	0.694449	0.704039	0.713016	0.721383	0.729147	0.736317	0.742902	0.748915	0.754369	0.759278	0.76366	0.767529	0.770904	0.773802	0.776243	0.778244	0.779825	0.781005	0.781802	0.782235	0.782324	0.782087	0.781542	0.780708	0.779603	0.778245
		184.295	0.377626	0.395384	0.413157	0.430893	0.448538	0.466039	0.483346	0.500409	0.517181	0.533617	0.549676	0.565318	0.580508	0.595213	0.609406	0.62306	0.636155	0.648672	0.660597	0.67192	0.682633	0.692732	0.702215	0.711084	0.719343	0.726998	0.734059	0.740535	0.746439	0.751785	0.756587	0.760862	0.764627	0.767899	0.770696	0.773038	0.774942	0.776429	0.777516	0.778224	0.778572	0.778579	0.778263	0.777644	0.776739	0.775568	0.774148
		185.129	0.377371	0.395084	0.412809	0.430493	0.448081	0.465521	0.482762	0.499755	0.516454	0.532812	0.548789	0.564346	0.579447	0.594061	0.608158	0.621715	0.634709	0.647124	0.658945	0.670162	0.680768	0.690758	0.700132	0.708891	0.71704	0.724586	0.731536	0.737904	0.7437	0.748938	0.753634	0.757805	0.761466	0.764637	0.767335	0.769579	0.771388	0.772782	0.773779	0.7744	0.774663	0.774589	0.774195	0.773501	0.772526	0.771288	0.769806
		185.963	0.376948	0.394606	0.412273	0.429892	0.447412	0.464781	0.481946	0.498859	0.515472	0.531743	0.547628	0.56309	0.578093	0.592606	0.606599	0.62005	0.632937	0.645242	0.656952	0.668057	0.67855	0.688427	0.697688	0.706334	0.71437	0.721804	0.728644	0.734901	0.740588	0.745719	0.750309	0.754375	0.757935	0.761005	0.763604	0.765752	0.767468	0.76877	0.769679	0.770214	0.770394	0.770239	0.769768	0.769001	0.767956	0.766651	0.765107
		186.797	0.3763	0.393891	0.411485	0.429027	0.446466	0.463749	0.480824	0.497643	0.51416	0.530329	0.54611	0.561465	0.576358	0.590758	0.604637	0.617972	0.630741	0.642928	0.654519	0.665504	0.675878	0.685636	0.694777	0.703306	0.711225	0.718543	0.725269	0.731414	0.736991	0.742013	0.746497	0.750459	0.753916	0.756886	0.759388	0.761441	0.763064	0.764277	0.765098	0.765548	0.765646	0.765413	0.764866	0.764026	0.762911	0.761541	0.759934
		187.63	0.375367	0.392874	0.410379	0.427829	0.44517	0.462351	0.47932	0.49603	0.512433	0.528486	0.544148	0.559381	0.57415	0.588424	0.602176	0.615382	0.628022	0.64008	0.651541	0.662398	0.672644	0.682274	0.691291	0.699695	0.707492	0.71469	0.721298	0.727328	0.732791	0.737703	0.742079	0.745935	0.74929	0.75216	0.754565	0.756523	0.758054	0.759178	0.759913	0.76028	0.760297	0.759986	0.759365	0.758453	0.75727	0.755836	0.754168
		188.464	0.374085	0.391489	0.408886	0.426224	0.443449	0.460509	0.477354	0.493936	0.510208	0.526126	0.541652	0.556745	0.571374	0.585507	0.599117	0.61218	0.624678	0.636593	0.647914	0.65863	0.668738	0.678232	0.687115	0.695387	0.703056	0.710128	0.716613	0.722522	0.727869	0.732667	0.736933	0.740682	0.743933	0.746702	0.74901	0.750874	0.752313	0.753348	0.753998	0.754283	0.754221	0.753833	0.753139	0.752158	0.750909	0.749412	0.747686
		189.298	0.372385	0.389665	0.406934	0.424137	0.441224	0.458142	0.474841	0.491274	0.507394	0.523158	0.538527	0.553463	0.567933	0.581906	0.595357	0.608261	0.620601	0.63236	0.643526	0.654091	0.664048	0.673396	0.682134	0.690266	0.697798	0.704737	0.711093	0.716877	0.722102	0.726783	0.730935	0.734575	0.73772	0.740387	0.742596	0.744365	0.745714	0.746661	0.747226	0.747429	0.74729	0.746828	0.746063	0.745014	0.743701	0.742143	0.74036
		190.132	0.370201	0.387332	0.404446	0.421492	0.438416	0.455168	0.471697	0.487957	0.503902	0.51949	0.53468	0.549437	0.563727	0.577522	0.590794	0.603522	0.615687	0.627273	0.638269	0.648667	0.658461	0.66765	0.676234	0.684215	0.691601	0.698398	0.704618	0.71027	0.715368	0.719927	0.723962	0.727488	0.730525	0.733089	0.735198	0.736871	0.738128	0.738988	0.739469	0.739592	0.739376	0.738841	0.738007	0.736893	0.735518	0.733902	0.732066
		190.965	0.367461	0.384416	0.40135	0.418211	0.434945	0.451504	0.467837	0.483899	0.499643	0.515029	0.530017	0.544571	0.55866	0.572253	0.585326	0.597858	0.609829	0.621225	0.632034	0.64225	0.651867	0.660882	0.669299	0.677118	0.684348	0.690994	0.697069	0.702582	0.707546	0.711977	0.71589	0.7193	0.722225	0.724682	0.726689	0.728266	0.729431	0.730202	0.7306	0.730644	0.730353	0.729747	0.728846	0.727668	0.726235	0.724565	0.722678
		191.799	0.364099	0.380848	0.397572	0.414217	0.430733	0.447069	0.463178	0.479012	0.494529	0.509686	0.524445	0.538771	0.552633	0.566003	0.578854	0.591167	0.602924	0.61411	0.624715	0.634732	0.644155	0.652983	0.661218	0.668863	0.675925	0.68241	0.68833	0.693696	0.69852	0.702816	0.706601	0.709889	0.712699	0.715046	0.71695	0.718428	0.719499	0.720183	0.720498	0.720463	0.720098	0.719423	0.718457	0.71722	0.715731	0.71401	0.712076
		192.633	0.360047	0.376559	0.39304	0.409438	0.425704	0.441786	0.457639	0.473217	0.488475	0.503374	0.517877	0.531948	0.545558	0.558677	0.571283	0.583355	0.594876	0.605831	0.616212	0.62601	0.635223	0.643848	0.651887	0.659344	0.666225	0.672538	0.678293	0.683502	0.688177	0.692332	0.695982	0.699144	0.701833	0.704068	0.705865	0.707242	0.708219	0.708814	0.709046	0.708934	0.708497	0.707754	0.706726	0.705432	0.703891	0.702123	0.700148
		193.467	0.355246	0.371485	0.387689	0.403806	0.419787	0.435583	0.451147	0.466435	0.481405	0.496016	0.510231	0.524019	0.537348	0.550191	0.562526	0.574332	0.585593	0.596297	0.606432	0.615994	0.624977	0.633382	0.641209	0.648463	0.65515	0.661279	0.666858	0.6719	0.676417	0.680423	0.683933	0.686961	0.689526	0.691643	0.69333	0.694605	0.695486	0.695992	0.696141	0.695952	0.695445	0.694638	0.69355	0.692203	0.690614	0.688804	0.686792
		194.3	0.349639	0.36557	0.38146	0.397261	0.412921	0.428395	0.443637	0.458602	0.473249	0.487539	0.501437	0.514911	0.52793	0.540469	0.552506	0.564021	0.574999	0.585427	0.595296	0.6046	0.613335	0.621501	0.6291	0.636136	0.642616	0.648547	0.653939	0.658803	0.663153	0.667001	0.670363	0.673253	0.675687	0.677683	0.679257	0.680427	0.681211	0.681627	0.681694	0.681429	0.680853	0.679984	0.678841	0.677444	0.675812	0.673965	0.671922
		195.134	0.34318	0.358764	0.374304	0.38975	0.405054	0.420169	0.435052	0.449659	0.46395	0.477887	0.491435	0.504563	0.517243	0.52945	0.541161	0.552359	0.563028	0.573157	0.582737	0.591762	0.600229	0.608139	0.615493	0.622295	0.628552	0.634272	0.639465	0.644141	0.648314	0.651996	0.655202	0.657947	0.660246	0.662116	0.663575	0.664638	0.665323	0.665649	0.665634	0.665295	0.664652	0.663724	0.66253	0.661088	0.659418	0.657539	0.655471
		195.968	0.335832	0.351032	0.366182	0.381235	0.396144	0.410865	0.425352	0.439565	0.453465	0.467015	0.480181	0.492932	0.505242	0.517087	0.528445	0.539299	0.549634	0.55944	0.568708	0.577433	0.585613	0.593247	0.600339	0.606891	0.612911	0.618407	0.623388	0.627866	0.631852	0.635359	0.638402	0.640995	0.643155	0.644895	0.646234	0.647188	0.647775	0.648011	0.647914	0.647504	0.646797	0.645814	0.644571	0.64309	0.641388	0.639484	0.637399
		196.802	0.327573	0.342348	0.357069	0.371691	0.386168	0.400455	0.414511	0.428295	0.441769	0.454897	0.467648	0.479991	0.491901	0.503355	0.514331	0.524814	0.534791	0.54425	0.553184	0.561588	0.569461	0.576801	0.583613	0.5899	0.595668	0.600927	0.605685	0.609952	0.613742	0.617067	0.61994	0.622376	0.62439	0.625998	0.627215	0.628059	0.628545	0.628692	0.628516	0.628036	0.62727	0.626235	0.62495	0.623435	0.621707	0.619786	0.61769
		197.636	0.318393	0.332704	0.346958	0.36111	0.375117	0.388934	0.402522	0.415841	0.428854	0.441528	0.453832	0.465736	0.477216	0.488249	0.498817	0.508904	0.518497	0.527586	0.536164	0.544227	0.551773	0.558802	0.565317	0.571323	0.576827	0.581835	0.586358	0.590406	0.593991	0.597125	0.599822	0.602096	0.603961	0.605433	0.606527	0.607259	0.607646	0.607705	0.607452	0.606906	0.606083	0.605002	0.603681	0.602138	0.600392	0.598461	0.596364
		198.469	0.308299	0.322108	0.335857	0.349503	0.363002	0.376314	0.389398	0.402218	0.414738	0.426925	0.43875	0.450185	0.461206	0.471792	0.481926	0.491592	0.500778	0.509474	0.517676	0.525377	0.532578	0.539279	0.545483	0.551194	0.55642	0.561167	0.565445	0.569264	0.572636	0.575573	0.578089	0.580196	0.581908	0.583242	0.584212	0.584833	0.585122	0.585095	0.584769	0.58416	0.583286	0.582165	0.580813	0.57925	0.577494	0.575561	0.573472
		199.303	0.297317	0.310587	0.323795	0.336898	0.349855	0.362627	0.375175	0.387463	0.399458	0.411128	0.422445	0.433383	0.443919	0.454032	0.463707	0.472928	0.481685	0.48997	0.497775	0.505098	0.511938	0.518295	0.524174	0.529577	0.534513	0.538988	0.543013	0.546595	0.549748	0.552483	0.554812	0.55675	0.558308	0.559503	0.560349	0.56086	0.561053	0.560944	0.560547	0.559881	0.558962	0.557807	0.556433	0.554858	0.5531	0.551175	0.549103
		200.137	0.285489	0.298187	0.31082	0.323347	0.33573	0.34793	0.35991	0.371637	0.383078	0.394204	0.404986	0.415401	0.425427	0.435045	0.444238	0.452995	0.461304	0.469157	0.47655	0.483479	0.489943	0.495944	0.501485	0.50657	0.511207	0.515402	0.519165	0.522506	0.525434	0.527963	0.530104	0.531869	0.533273	0.53433	0.535053	0.535457	0.535557	0.535369	0.534908	0.534191	0.533233	0.532052	0.530664	0.529085	0.527334	0.525427	0.523382
		200.971	0.272879	0.284973	0.297	0.308922	0.320701	0.332301	0.343686	0.354825	0.365687	0.376243	0.386467	0.396337	0.405831	0.414933	0.423628	0.431902	0.439746	0.447153	0.454119	0.46064	0.466717	0.472351	0.477545	0.482304	0.486634	0.490543	0.49404	0.497134	0.499835	0.502155	0.504106	0.505701	0.506951	0.507871	0.508474	0.508774	0.508786	0.508526	0.508006	0.507245	0.506256	0.505057	0.503662	0.50209	0.500356	0.498477	0.496469
		201.804	0.259566	0.271029	0.282424	0.293715	0.304865	0.31584	0.326607	0.337135	0.347396	0.357362	0.367008	0.376314	0.38526	0.39383	0.402009	0.409786	0.417153	0.424102	0.43063	0.436734	0.442415	0.447674	0.452514	0.45694	0.460959	0.464579	0.467806	0.470652	0.473125	0.475237	0.476999	0.478424	0.479523	0.48031	0.480797	0.480999	0.480929	0.480601	0.480031	0.479233	0.478221	0.477013	0.475622	0.474065	0.472358	0.470516	0.468557
		202.638	0.245647	0.256457	0.267199	0.277837	0.288338	0.298669	0.308799	0.318698	0.32834	0.3377	0.346754	0.355482	0.363866	0.371891	0.379544	0.386814	0.393693	0.400176	0.406259	0.41194	0.417219	0.422098	0.426581	0.430672	0.434378	0.437706	0.440664	0.443262	0.445509	0.447415	0.448991	0.45025	0.451202	0.45186	0.452238	0.452347	0.452202	0.451815	0.451202	0.450375	0.44935	0.448141	0.446763	0.445232	0.443562	0.441768	0.439866
		203.472	0.231237	0.241377	0.251448	0.261418	0.271254	0.280926	0.290405	0.299663	0.308675	0.317417	0.325867	0.334008	0.341822	0.349294	0.356414	0.363171	0.369559	0.375571	0.381205	0.38646	0.391335	0.395834	0.399959	0.403715	0.407109	0.410148	0.41284	0.415192	0.417216	0.41892	0.420316	0.421413	0.422225	0.422762	0.423036	0.423061	0.422848	0.422411	0.421762	0.420916	0.419887	0.418687	0.417332	0.415836	0.414212	0.412477	0.410643
		204.306	0.216462	0.22592	0.23531	0.244601	0.253763	0.262768	0.271587	0.280196	0.288571	0.296689	0.304531	0.31208	0.31932	0.326237	0.332822	0.339065	0.34496	0.350501	0.355687	0.360517	0.364991	0.369111	0.372882	0.376307	0.379394	0.382148	0.384577	0.386691	0.388497	0.390006	0.391227	0.392171	0.39285	0.393273	0.393452	0.3934	0.393129	0.39265	0.391976	0.39112	0.390095	0.388915	0.387592	0.38614	0.384573	0.382905	0.381148
[truncated: 421 more columns]

## Sheet: Panel a - A9,A13 coordinates
ED Figure 5 panel a
Alanine coordinates
Theta (degrees)	Z (angstroms)
37.849	78.7773
143.136	63.8178
100.636	69.7845
206.754	54.8425
23.8794	132.464
58.4759	75.7157
171.356	111.624
44.7441	129.589
350.117	33.9303
65.4225	126.413
79.3873	72.7222
309.294	39.737
86.5796	123.53
213.713	105.677
268.579	45.8397
316.197	90.6332
227.373	51.7618
329.584	36.9345
336.338	87.6523
295.777	93.7015
17.1405	81.6682
192.776	108.596
107.663	120.556
164.382	60.7042
248.176	49.1283
275.414	96.6585
255.066	99.7368
150.213	114.527
356.766	84.6943
234.326	102.661
289.025	42.9515
185.592	57.8632
121.912	66.843
128.798	117.552
41.7963	74.7362
147.378	59.8003
104.697	65.6935
210.746	50.7665
27.8895	128.425
62.605	71.7528
175.515	107.64
48.7488	125.496
353.851	29.74
69.5711	122.398
83.5843	68.7765
313.16	35.6433
90.5965	119.423
217.699	101.659
272.535	41.81
320.026	86.6065
231.352	47.6995
333.446	32.9023
340.325	83.678
299.801	89.6112
21.0431	77.6153
196.782	104.56
111.763	116.529
168.445	56.6885
252.241	45.1525
279.409	92.6675
259.016	95.6253
154.381	110.534
0.752234	80.655
238.35	98.583
292.987	38.8887
189.764	53.8833
125.937	62.7938
132.923	113.493

## Sheet: Panel c - SDPC
ED Figure 5 panel c
Alanine contact site radial densities													Gap between contact site radial densities
	Outer leaflet					Inner leaflet								Outer leaflet					Inner leaflet
R (Å)	Headgroup density	Phosphate density	Glycerol density	Sn-1 tail density	Sn-2 tail density	Headgroup density	Phosphate density	Glycerol density	Sn-1 tail density	Sn-2 tail density			R (Å)	Headgroup density	Phosphate density	Glycerol density	Sn-1 tail density	Sn-2 tail density	Headgroup density	Phosphate density	Glycerol density	Sn-1 tail density	Sn-2 tail density
0	0	0	0	0	0	0	0	0	0	0			0	0	0	0	0	0	0	0	0	0	0
0.200501	0	0	0	0	0	1.06589e-21	6.0476e-81	5.34184e-135	9.7913e-258	1.23165e-159			0.200501	0	0	0	0	0	1.14781e-56	1.72548e-45	4.52495e-90	1.07739e-280	5.33039e-132
0.401003	0	0	0	0	0	2.05822e-20	5.58834e-78	4.8933e-131	4.18091e-252	2.71548e-155			0.401003	0	0	0	0	0	2.98525e-54	2.24115e-43	6.55173e-87	8.50201e-275	4.3978e-128
0.601504	0	0	0	0	0	4.51203e-19	5.86253e-75	5.08943e-127	2.02677e-246	6.79688e-151			0.601504	0	0	0	0	0	8.81646e-52	3.30473e-41	1.07696e-83	7.61684e-269	4.11923e-124
0.802005	0	0	0	0	0	9.47478e-18	5.89121e-72	5.07118e-123	9.41139e-241	1.62963e-146			0.802005	0	0	0	0	0	2.49479e-49	4.66784e-39	1.69575e-80	6.5365e-263	3.69583e-120
1.00251	0	0	0	0	0	1.807e-16	5.37671e-69	4.58986e-119	3.96914e-235	3.54864e-142			1.00251	0	0	0	0	0	6.41339e-47	5.98811e-37	2.42503e-77	5.09458e-257	3.01163e-116
1.20301	0	0	0	0	0	3.05662e-15	4.35233e-66	3.68503e-115	1.48468e-229	6.85373e-138			1.20301	0	0	0	0	0	1.46274e-44	6.81328e-35	3.07585e-74	3.5218e-251	2.17662e-112
1.40351	0	0	0	0	0	4.52818e-14	3.0855e-63	2.59144e-111	4.8637e-224	1.15929e-133			1.40351	0	0	0	0	0	2.92273e-42	6.78925e-33	3.41673e-71	2.13215e-245	1.37773e-108
1.60401	0	0	0	0	0	5.83074e-13	1.90129e-60	1.58425e-107	1.3849e-218	1.70441e-129			1.60401	0	0	0	0	0	5.07797e-40	5.88038e-31	3.29895e-68	1.122e-239	7.57991e-105
1.80451	0	0	0	0	0	6.49423e-12	1.01338e-57	8.37862e-104	3.41096e-213	2.16751e-125			1.80451	0	0	0	0	0	7.63432e-38	4.40548e-29	2.75514e-65	5.10704e-234	3.60718e-101
2.00501	0	0	0	0	0	6.23579e-11	4.6565e-55	3.82073e-100	7.24257e-208	2.37633e-121			2.00501	0	0	0	0	0	9.89926e-36	2.84538e-27	1.98368e-62	2.00404e-228	1.47989e-97
2.20551	0	0	0	0	0	5.14972e-10	1.84024e-52	1.4987e-96	1.32263e-202	2.24068e-117			2.20551	0	0	0	0	0	1.10453e-33	1.58058e-25	1.22837e-59	6.76349e-223	5.22181e-94
2.40602	0	0	0	0	0	3.65127e-09	6.2439e-50	5.04805e-93	2.07372e-197	1.81394e-113			2.40602	0	0	0	0	0	1.05865e-31	7.53807e-24	6.53061e-57	1.95977e-217	1.58191e-90
2.60652	0	0	0	0	0	2.2197e-08	1.81647e-47	1.45812e-89	2.78775e-192	1.25909e-109			2.60652	0	0	0	0	0	8.70509e-30	3.08244e-22	2.97693e-54	4.86887e-212	4.10895e-87
2.80702	0	0	0	0	0	1.15581e-07	4.52631e-45	3.60807e-86	3.20996e-187	7.4857e-106			2.80702	0	0	0	0	0	6.13507e-28	1.07962e-20	1.16232e-51	1.03608e-206	9.14162e-84
3.00752	0	0	0	0	0	5.15069e-07	9.6526e-43	7.64218e-83	3.16323e-182	3.80884e-102			3.00752	0	0	0	0	0	3.70309e-26	3.23618e-19	3.88391e-49	1.88688e-201	1.74061e-80
3.20802	0	0	0	0	0	1.9631e-06	1.76053e-40	1.38463e-79	2.666e-177	1.65749e-98			3.20802	0	0	0	0	0	1.91316e-24	8.29647e-18	1.10997e-46	2.93897e-196	2.8345e-77
3.40852	0	0	0	0	0	6.39564e-06	2.74477e-38	2.14484e-76	1.92067e-172	6.1656e-95			3.40852	0	0	0	0	0	8.45633e-23	1.8181e-16	2.71154e-44	3.91299e-191	3.94563e-74
3.60902	0	0	0	0	0	1.78032e-05	3.65627e-36	2.83925e-73	1.18227e-167	1.9596e-91			3.60902	0	0	0	0	0	3.19671e-21	3.40417e-15	5.65966e-42	4.45135e-186	4.69274e-71
3.80952	0	0	0	0	0	4.23276e-05	4.15985e-34	3.21071e-70	6.21565e-163	5.31946e-88			3.80952	0	0	0	0	0	1.03323e-19	5.44392e-14	1.00896e-39	4.32496e-181	4.76697e-68
4.01003	0	0	0	0	0	8.59292e-05	4.04097e-32	3.10064e-67	2.79013e-158	1.23292e-84			4.01003	0	0	0	0	0	2.85479e-18	7.43329e-13	1.53576e-37	3.5879e-176	4.13454e-65
4.21053	0	0	0	0	0	0.000148928	3.35077e-30	2.55646e-64	1.06909e-153	2.43924e-81			4.21053	0	0	0	0	0	6.74181e-17	8.66367e-12	1.99537e-35	2.54068e-171	3.061e-62
4.41103	0	0	0	0	0	0.000220386	2.37112e-28	1.79914e-61	3.49586e-149	4.11836e-78			4.41103	0	0	0	0	0	1.36071e-15	8.61733e-11	2.21246e-33	1.53536e-166	1.93397e-59
4.61153	0	0	0	0	0	0.000278713	1.43161e-26	1.08054e-58	9.75341e-145	5.93276e-75			4.61153	0	0	0	0	0	2.3471e-14	7.31317e-10	2.0931e-31	7.9165e-162	1.04255e-56
4.81203	0	0	0	0	0	0.00030226	7.37365e-25	5.53727e-56	2.32137e-140	7.29078e-72			4.81203	0	0	0	0	0	3.46002e-13	5.29449e-09	1.68923e-29	3.4821e-157	4.79439e-54
5.01253	0	0	0	0	0	0.000284263	3.23936e-23	2.42082e-53	4.7125e-136	7.64207e-69			5.01253	0	0	0	0	0	4.35949e-12	3.26936e-08	1.16281e-27	1.30638e-152	1.88056e-51
5.21303	0	0	0	0	0	0.0002399	1.21365e-21	9.02785e-51	8.15864e-132	6.83136e-66			5.21303	0	0	0	0	0	4.69523e-11	1.72171e-07	6.82631e-26	4.1798e-148	6.29071e-49
5.41353	0	0	0	0	0	0.000198488	3.87738e-20	2.87151e-48	1.20446e-127	5.20727e-63			5.41353	0	0	0	0	0	4.32335e-10	7.7315e-07	3.41721e-24	1.14038e-143	1.7944e-46
5.61404	0	0	0	0	0	0.000186686	1.05619e-18	7.78927e-46	1.51609e-123	3.38434e-60			5.61404	0	0	0	0	0	3.40432e-09	2.96025e-06	1.45853e-22	2.65279e-139	4.36415e-44
5.81454	0	0	0	0	0	0.00021532	2.45281e-17	1.80178e-43	1.62696e-119	1.87523e-57			5.81454	0	0	0	0	0	2.29314e-08	9.66299e-06	5.30738e-21	5.26109e-135	9.04895e-42
6.01504	0	0	0	0	0	0.000277826	4.85588e-16	3.5538e-41	1.48837e-115	8.85764e-55			6.01504	0	0	0	0	0	1.32191e-07	2.6889e-05	1.64636e-19	8.89465e-131	1.59948e-39
6.21554	0	0	0	0	0	0.00035873	8.19446e-15	5.97633e-39	1.16062e-111	3.56638e-52			6.21554	0	0	0	0	0	6.52502e-07	6.37803e-05	4.35329e-18	1.28183e-126	2.40993e-37
6.41604	0	0	0	0	0	0.000444223	1.17867e-13	8.5684e-37	7.71412e-108	1.22392e-49			6.41604	0	0	0	0	0	2.75981e-06	0.000128948	9.81127e-17	1.57451e-122	3.0949e-35
6.61654	0	0	0	0	0	0.000527305	1.44496e-12	1.04728e-34	4.36989e-104	3.57988e-47			6.61654	0	0	0	0	0	1.00116e-05	0.000222197	1.88461e-15	1.64835e-118	3.38749e-33
6.81704	0	0	0	0	0	0.0006064	1.5097e-11	1.09119e-32	2.10969e-100	8.92372e-45			6.81704	0	0	0	0	0	3.1189e-05	0.000326324	3.08519e-14	1.47068e-114	3.1599e-31
7.01754	0	0	0	0	0	0.000682892	1.34425e-10	9.69143e-31	8.67974e-97	1.89567e-42			7.01754	0	0	0	0	0	8.35856e-05	0.000408514	4.30409e-13	1.11822e-110	2.51193e-29
7.21805	0	0	0	1.2187e-319	0	0.000762705	1.02004e-09	7.33686e-29	3.04308e-93	3.43162e-40			7.21805	0	0	0	8.236e-321	0	0.000193181	0.00043627	5.11681e-12	7.24525e-107	1.70161e-27
7.41855	0	0	0	4.72380972893e-313	0	0.000860348	6.59634e-09	4.73422e-27	9.09116e-90	5.29341e-38			7.41855	0	0	0	3.321970263e-314	0	0.000386418	0.0003989	5.18343e-11	4.00018e-103	9.82229e-26
7.61905	0	0	0	1.56052e-306	0	0.00099918	3.63547e-08	2.60367e-25	2.31423e-86	6.95749e-36			7.61905	0	0	0	1.13756e-307	0	0.000672583	0.000317209	4.47421e-10	1.88186e-99	4.83111e-24
7.81955	0	0	0	4.39251e-300	0	0.00120411	1.70785e-07	1.22041e-23	5.01949e-83	7.79175e-34			7.81955	0	0	0	3.31905e-301	1.645e-321	0.00102707	0.000233519	3.29064e-09	7.54329e-96	2.02463e-22
8.02005	0	0	0	1.05344e-293	0	0.00148913	6.84065e-07	4.87528e-22	9.27602e-80	7.43476e-32			8.02005	0	0	0	8.25098e-295	9.919514073e-315	0.00139356	0.000191466	2.06203e-08	2.57622e-92	7.22927e-21
8.22055	0	0	0	2.15252e-287	7.30619336e-316	0.00184623	2.33746e-06	1.65978e-20	1.46049e-76	6.04414e-30			8.22055	0	0	0	1.74756e-288	3.44604e-308	0.00171288	0.0002194	1.10089e-07	7.4962e-89	2.19927e-19
8.42105	0	0	0	3.74723e-281	0	0.00224177	6.82117e-06	4.81559e-19	1.95912e-73	4.18625e-28			8.42105	0	0	0	3.15343e-282	1.01993e-301	0.00196124	0.000321032	5.00745e-07	1.85833e-85	5.70015e-18
8.62155	0	0	0	5.55761e-275	7.80316e-303	0.00262268	1.70336e-05	1.19065e-17	2.23888e-70	2.47016e-26			8.62155	0	0	0	4.84779e-276	2.57179e-295	0.00216789	0.000470737	1.94044e-06	3.92476e-82	1.25865e-16
8.82206	0	0	0	7.02214e-269	2.00523e-296	0.00293114	3.65326e-05	2.50868e-16	2.17972e-67	1.24172e-24			8.82206	0	0	0	6.34897e-270	5.52454e-289	0.00239829	0.0006176	6.40592e-06	7.06161e-79	2.36766e-15
9.02256	0	0	0	7.55865e-263	4.38981e-290	0.00312449	6.77422e-05	4.50425e-15	1.80784e-64	5.31757e-23			9.02256	0	0	0	7.08356e-264	1.01099e-282	0.00271726	0.000706232	1.80157e-05	1.08239e-75	3.79424e-14
9.22306	0	0	0	6.93111e-257	8.18667e-284	0.0031954	0.00010986	6.89143e-14	1.27731e-61	1.93991e-21			9.22306	0	0	0	6.73254e-258	1.57607e-276	0.00315699	0.000708382	4.31619e-05	1.41332e-72	5.17975e-13
9.42356	0	0	0	5.41422e-251	1.30058e-277	0.00318238	0.000158774	8.98457e-13	7.68782e-59	6.02861e-20			9.42356	0	0	0	5.45099e-252	2.09302e-270	0.00370541	0.000640952	8.80885e-05	1.57205e-69	6.02368e-12
9.62406	0	0	0	3.60277e-245	1.76006e-271	0.0031613	0.000210192	9.98109e-12	3.94158e-56	1.59593e-18			9.62406	0	0	0	3.75953e-246	2.36773e-264	0.00431831	0.000551677	0.000153143	1.48955e-66	5.96728e-11
9.82456	0	0	0	2.04219e-239	2.02895e-265	0.0032196	0.000263715	9.44811e-11	1.72144e-53	3.59885e-17			9.82456	0	0	0	2.20874e-240	2.28163e-258	0.00494961	0.000484271	0.000226794	1.20225e-63	5.0355e-10
10.0251	0	0	0	9.86067e-234	1.99233e-259	0.00343038	0.00032427	7.62065e-10	6.40407e-51	6.91287e-16			10.0251	0	0	0	1.10535e-234	1.87284e-252	0.0055831	0.000455967	0.000286095	8.26571e-61	3.61955e-09
10.2256	0	0	0	4.05567e-228	1.66643e-253	0.00384129	0.000401059	5.23736e-09	2.02936e-48	1.13108e-14			10.2256	0	0	0	4.71188e-229	1.30947e-246	0.00624363	0.000466183	0.000307426	4.84065e-58	2.21617e-08
10.4261	0	0	0	1.42088e-222	1.18726e-247	0.00447504	0.00050713	3.0669e-08	5.47763e-46	1.57636e-13			10.4261	0	0	0	1.71088e-223	7.79869e-241	0.00697898	0.000522131	0.000281434	2.41467e-55	1.15581e-07
10.6266	0	0	0	4.24019e-217	7.20491e-242	0.00532557	0.000658554	1.53021e-07	1.25937e-43	1.8713e-12			10.6266	0	0	0	5.29139e-218	3.95614e-235	0.0078254	0.000652413	0.000219678	1.02598e-52	5.1344e-07
10.8271	0	0	0	1.07781e-211	3.72417e-236	0.00634575	0.000867464	6.50515e-07	2.46621e-41	1.89213e-11			10.8271	0	0	0	1.39393e-212	1.70939e-229	0.00878046	0.000894927	0.00014696	3.71309e-50	1.94274e-06
11.0276	0	0	0	2.33356e-206	1.63963e-230	0.00744482	0.0011297	2.35622e-06	4.11359e-39	1.62957e-10			11.0276	0	0	0	3.12769e-207	6.29106e-224	0.00980086	0.00126984	8.68108e-05	1.14458e-47	6.26112e-06
11.2281	0	0	0	4.30344e-201	6.14847e-225	0.00851402	0.00141969	7.27147e-06	5.84412e-37	1.19537e-09			11.2281	0	0	0	5.97744e-202	1.97203e-218	0.0108292	0.00175944	5.25274e-05	3.00514e-45	1.71869e-05
11.4286	0	0	0	6.75966e-196	1.96378e-219	0.00947158	0.00170284	1.91192e-05	7.07164e-35	7.46852e-09			11.4286	0	0	0	9.72993e-197	5.26511e-213	0.0118352	0.00231156	4.81058e-05	6.72027e-43	4.01832e-05
11.6291	0	0	0	9.04366e-191	5.34213e-214	0.0102949	0.00195689	4.28308e-05	7.28818e-33	3.97436e-08			11.6291	0	0	0	1.34897e-191	1.19729e-207	0.012844	0.00286816	7.32707e-05	1.27999e-40	8.00185e-05
11.8296	0	0	0	1.03055e-185	1.23774e-208	0.0110195	0.00218327	8.17478e-05	6.39752e-31	1.80136e-07			11.8296	0	0	0	1.59291e-186	2.3189e-202	0.0139292	0.00339967	0.000125228	2.07644e-38	0.000135715
12.0301	0	0	0	1.00022e-180	2.44251e-203	0.0117118	0.0024032	0.000132931	4.78292e-29	6.954e-07			12.0301	0	0	0	1.60202e-181	3.8252e-197	0.0151744	0.00391576	0.000196229	2.86893e-36	0.000196045
12.2306	0	0	0	8.26841e-176	4.10512e-198	0.012438	0.00265182	0.000184162	3.0455e-27	2.28659e-06			12.2306	0	0	0	1.37224e-176	5.37418e-192	0.0166254	0.00444312	0.000272323	3.37604e-34	0.000241196
12.4311	0	0	0	5.82163e-171	5.8762e-193	0.0132405	0.00298091	0.000217371	1.6516e-25	6.40473e-06			12.4311	0	0	0	1.0011e-171	6.43059e-187	0.0182574	0.00499689	0.00033787	3.38357e-32	0.000252733
12.6316	0	0	0	3.49108e-166	7.16381e-188	0.014129	0.00346163	0.000218595	7.62834e-24	1.52854e-05			12.6316	0	0	0	6.22012e-167	6.5534e-182	0.0199702	0.00557868	0.000383386	2.88815e-30	0.000225545
12.8321	0	0	0	1.78306e-161	7.43816e-183	0.0150905	0.00417018	0.00018734	3.00073e-22	3.11008e-05			12.8321	0	0	0	3.29152e-162	5.68795e-177	0.0216194	0.00619978	0.000410044	2.09961e-28	0.000171427
13.0326	0	0	0	7.75644e-157	6.57744e-178	0.0161094	0.00515335	0.000137069	1.0053e-20	5.40236e-05			13.0326	0	0	0	1.48343e-157	4.20451e-172	0.0230704	0.00689865	0.000428058	1.29996e-26	0.000110969
13.2331	0	0	0	2.87372e-152	4.95354e-173	0.0171838	0.00639132	8.66279e-05	2.86834e-19	8.03765e-05			13.2331	0	0	0	5.69384e-153	2.64692e-167	0.0242434	0.00772908	0.000451935	6.85467e-25	6.11911e-05
13.4336	0	0	0	9.06802e-148	3.17715e-168	0.01833	0.00778401	5.08955e-05	6.96993e-18	0.000103195			13.4336	0	0	0	1.86127e-148	1.41916e-162	0.0251261	0.00872441	0.000495057	3.07829e-23	2.8814e-05
13.6341	0	0	0	2.43705e-143	1.73549e-163	0.0195769	0.00917848	3.84148e-05	1.44241e-16	0.000116231			13.6341	0	0	0	5.18176e-144	6.48012e-158	0.0257764	0.00986674	0.000564003	1.17732e-21	1.19264e-05
13.8346	0	0	0	5.57825e-139	8.07352e-159	0.0209532	0.010434	5.59758e-05	2.54218e-15	0.000118661			13.8346	0	0	0	1.22859e-139	2.51995e-153	0.0263496	0.011098	0.000656593	3.83481e-20	5.72548e-06
14.0351	0	0	0	1.08746e-134	3.1986e-154	0.0224732	0.0114918	0.000113702	3.81574e-14	0.000115692			14.0351	0	0	0	2.4808e-135	8.34558e-149	0.0271191	0.0123827	0.000769288	1.06378e-18	7.50866e-06
14.2356	0	0	0	1.80555e-130	1.07922e-149	0.0241293	0.0124047	0.000224041	4.87758e-13	0.000113576			14.2356	0	0	0	4.26614e-131	2.35382e-144	0.0284133	0.0137689	0.000909778	2.51319e-17	1.94468e-05
14.4361	0	0	0	2.5532e-126	3.10106e-145	0.0258948	0.0133018	0.000393074	5.30983e-12	0.000113615			14.4361	0	0	0	6.24786e-127	5.65381e-140	0.0304539	0.0153684	0.00110008	5.05663e-16	4.94635e-05
14.6366	0	0	0	3.07497e-122	7.58854e-141	0.0277247	0.0143202	0.000609721	4.92271e-11	0.00011136			14.6366	0	0	0	7.79256e-123	1.15653e-135	0.0332029	0.0172441	0.00136215	8.665e-15	0.00010945
14.8371	0	0	0	3.15411e-118	1.58144e-136	0.0295467	0.0155579	0.000842951	3.88664e-10	0.000101979			14.8371	0	0	0	8.27712e-119	2.01474e-131	0.0363535	0.0193069	0.00169718	1.26461e-13	0.000209163
15.0376	0	0	0	2.75545e-114	2.80666e-132	0.0312648	0.0170761	0.00105389	2.61329e-09	8.65581e-05			15.0376	0	0	0	7.48734e-115	2.98898e-127	0.039483	0.0213361	0.00207832	1.57198e-12	0.000347166
15.2381	0	0	0	2.05016e-110	4.24198e-128	0.0328003	0.0189124	0.00121875	1.49639e-08	7.37529e-05			15.2381	0	0	0	5.76797e-111	3.77632e-123	0.0422529	0.0231244	0.00246536	1.66444e-11	0.000505978
15.4386	0	0	0	1.29917e-106	5.45993e-124	0.0341493	0.0210568	0.00134846	7.29697e-08	7.60017e-05			15.4386	0	0	0	3.78412e-107	4.06307e-119	0.0445248	0.0246255	0.00283142	1.5013e-10	0.000659371
15.6391	0	0	0	7.01169e-103	5.98472e-120	0.0354001	0.023403	0.0014906	3.03029e-07	0.000103374			15.6391	0	0	0	2.11423e-103	3.72286e-115	0.0463539	0.0259902	0.00318301	1.1538e-09	0.000789573
15.8396	0	0	0	3.22303e-99	5.58645e-116	0.0366867	0.0257483	0.00170927	1.07171e-06	0.000158314			15.8396	0	0	0	1.00597e-99	2.90493e-111	0.0479083	0.0274831	0.00356152	7.55744e-09	0.000899515
16.0401	0	0	0	1.2618e-95	4.44081e-112	0.0381182	0.0278831	0.00205343	3.22808e-06	0.00023381			16.0401	0	0	0	4.07623e-96	1.93031e-107	0.0493731	0.0293584	0.00402869	4.22089e-08	0.00100749
16.2406	0	0	0	4.20727e-92	3.00622e-108	0.0397318	0.029706	0.00253321	8.28205e-06	0.000317278			16.2406	0	0	0	1.40662e-92	1.09232e-103	0.0508638	0.0317657	0.00464737	2.01154e-07	0.00113058
16.4411	0	0	0	1.19481e-88	1.73305e-104	0.0414728	0.031257	0.00312111	1.81047e-05	0.000400036			16.4411	0	0	0	4.13371e-89	5.26388e-100	0.052371	0.0347018	0.00546477	8.18905e-07	0.00127641
16.6416	0	0	0	2.88994e-85	8.50803e-101	0.0431992	0.0326484	0.00377876	3.3747e-05	0.000487183			16.6416	0	0	0	1.03453e-85	2.16017e-96	0.0537747	0.0380071	0.00649604	2.85278e-06	0.00145204
16.8421	0	0	0	5.95349e-82	3.55693e-97	0.0447349	0.0339758	0.0044933	5.37362e-05	0.000600273			16.8421	0	0	0	2.20493e-82	7.54917e-93	0.0549447	0.0414125	0.00771132	8.52665e-06	0.00167605
17.0426	0	0	0	1.0446e-78	1.26634e-93	0.0459638	0.0352889	0.00530235	7.34182e-05	0.000768717			17.0426	0	0	0	4.0021e-79	2.24665e-89	0.0558579	0.0446349	0.0090445	2.19518e-05	0.00197511
17.2431	0	0	0	1.56108e-75	3.83926e-90	0.0468925	0.0366144	0.0062935	8.69656e-05	0.00101248			17.2431	0	0	0	6.18624e-76	5.69371e-86	0.0566275	0.0474782	0.0104346	4.89576e-05	0.00236516
17.4436	0	0	0	1.98703e-72	9.91221e-87	0.0476219	0.0379677	0.00757325	9.1391e-05	0.00132512			17.4436	0	0	0	8.14352e-73	1.22879e-82	0.0574165	0.0498843	0.0118728	9.53345e-05	0.00283659
17.6441	0	0	0	2.15421e-69	2.1793e-83	0.0482697	0.0393291	0.00921216	8.91463e-05	0.00167025			17.6441	0	0	0	9.12949e-70	2.25831e-79	0.0583293	0.0519161	0.0134081	0.000163756	0.00335879
17.8446	0	0	0	1.98922e-66	4.08023e-80	0.0489252	0.0406192	0.011191	8.63934e-05	0.00199963			17.8446	0	0	0	8.71629e-67	3.53433e-76	0.0593836	0.0537027	0.0151004	0.000251152	0.00389742
18.0451	0	0	0	1.56456e-63	6.5054e-77	0.0496583	0.0417263	0.0133861	8.83067e-05	0.00228484			18.0451	0	0	0	7.08713e-64	4.71033e-73	0.0605467	0.0553777	0.0169685	0.000348472	0.00442411
18.2456	0	0	0	1.04815e-60	8.8325e-74	0.0505285	0.0425952	0.0156209	9.61435e-05	0.00253953			18.2456	0	0	0	4.90756e-61	5.3458e-70	0.0617465	0.05702	0.0189895	0.000443241	0.00491167
18.4461	0	0	0	5.98104e-58	1.02121e-70	0.0515632	0.043314	0.0177644	0.00010886	0.00281326			18.4461	0	0	0	2.89416e-58	5.16644e-67	0.0628468	0.0586124	0.0211562	0.000524229	0.00533169
18.6466	0	0	0	2.90711e-55	1.00546e-67	0.0527317	0.0441118	0.0198138	0.000126775	0.00316147			18.6466	0	0	0	1.4536e-55	4.25192e-64	0.0636749	0.0600485	0.023527	0.000587523	0.00567557
18.8471	0	0	0	1.20361e-52	8.43008e-65	0.0539583	0.0452385	0.0218941	0.000152732	0.00361671			18.8471	0	0	0	6.21781e-53	2.97984e-61	0.0641434	0.0612064	0.026205	0.000642073	0.00598976
19.0476	0	0	0	4.24475e-50	6.01893e-62	0.0551654	0.046816	0.0241723	0.000190069	0.00418374			19.0476	0	0	0	2.26521e-50	1.77834e-58	0.0643685	0.0620472	0.0292534	0.00071027	0.00638386
19.2481	0	0	0	1.27518e-47	3.65954e-59	0.0563033	0.0487783	0.026752	0.000241203	0.00485566			19.2481	0	0	0	7.0285e-48	9.03748e-56	0.0646419	0.0626696	0.0326319	0.00081922	0.00698326
19.4486	0	0	0	3.26323e-45	1.89476e-56	0.0573361	0.05093	0.0296245	0.000309328	0.00562585			19.4486	0	0	0	1.85742e-45	3.91104e-53	0.0652332	0.0632745	0.0362198	0.000983778	0.00785576
19.6491	0	0	0	7.11367e-43	8.35413e-54	0.0582097	0.0530521	0.0326927	0.000400557	0.0064798			19.6491	0	0	0	4.1808e-43	1.44128e-50	0.066163	0.0640512	0.0398931	0.00119093	0.00897856
19.8496	0	0	1.9852546e-316	1.32104e-40	3.13669e-51	0.0588453	0.0549825	0.0358266	0.000522893	0.00738495			19.8496	0	0	0	8.01535e-41	4.52285e-48	0.067139	0.065049	0.0435631	0.00140033	0.0102763
20.0501	0	0	7.19915763591304e-310	2.08989e-38	1.00291e-48	0.0591674	0.0566527	0.0389199	0.000683114	0.00830955			20.0501	0	0	0	1.30891e-38	1.20861e-45	0.0677267	0.0661212	0.0471504	0.00156919	0.0116882
20.2506	0	0	2.22317e-303	2.81662e-36	2.73075e-46	0.059143	0.0580823	0.0419324	0.000885719	0.00926968			20.2506	0	0	0	1.8207e-36	2.75021e-43	0.0676357	0.0669958	0.0505676	0.00168911	0.0131994
20.4511	0	0	5.84638e-297	3.23402e-34	6.33184e-44	0.0588036	0.0593364	0.0449023	0.00113466	0.0103609			20.4511	0	0	0	2.15736e-34	5.32908e-41	0.0669064	0.0674311	0.0537728	0.00180655	0.0148216
20.6516	0	0	1.30926e-290	3.16357e-32	1.25029e-41	0.0582466	0.0604579	0.0479062	0.00143428	0.0117316			20.6516	0	0	0	2.1776e-32	8.79317e-39	0.0658599	0.0673442	0.0568465	0.002006	0.016567
20.8521	0	0	2.49681e-284	2.63661e-30	2.10245e-39	0.0576149	0.0614176	0.050978	0.00178732	0.0135045			20.8521	0	0	0	1.87252e-30	1.2355e-36	0.0648557	0.0668291	0.0599844	0.00236321	0.0184587
21.0526	0	0	4.05478e-278	1.87225e-28	3.01082e-37	0.0570532	0.0621133	0.0540531	0.00219315	0.0157033			21.0526	0	0	0	1.37181e-28	1.47824e-34	0.0640459	0.0660885	0.0633992	0.00289885	0.0205654
21.2531	0	0	5.60752e-272	1.13278e-26	3.67192e-35	0.0566494	0.0624225	0.0569993	0.00265043	0.0182397			21.2531	0	0	0	8.56245e-27	1.50609e-32	0.0633019	0.0653538	0.0672282	0.00356508	0.0229948
21.4536	0	0	6.60382e-266	5.84003e-25	3.81382e-33	0.0563854	0.0622797	0.0597214	0.00316207	0.0209651			21.4536	0	0	5.19094682e-315	4.55379e-25	1.30665e-30	0.062341	0.0648212	0.0715165	0.00427709	0.0258092
21.6541	0	0	6.62276e-260	2.56559e-23	3.37362e-31	0.0561327	0.0617341	0.062238	0.00373354	0.023744			21.6541	0	0	0	2.06371e-23	9.65321e-29	0.0609304	0.0645854	0.0762261	0.00497043	0.0289264
21.8546	0	0	5.65592e-254	9.60483e-22	2.54164e-29	0.0557112	0.0609395	0.0646468	0.00436176	0.0265053			21.8546	0	0	5.53929e-302	7.96998e-22	6.07273e-27	0.0590259	0.0645822	0.081195	0.00564504	0.0321155
22.0551	0	0	4.11326e-248	3.06441e-20	1.63091e-27	0.0549953	0.0600639	0.0670076	0.00502677	0.029255			22.0551	0	0	1.42187e-295	2.62325e-20	3.25309e-25	0.0567957	0.0646025	0.0860998	0.00636615	0.0351225
22.2556	0	0	2.54734e-242	8.33286e-19	8.91378e-26	0.053993	0.0591733	0.0692711	0.00570147	0.0320498			22.2556	0	0	3.10792e-289	7.35933e-19	1.48392e-23	0.0545485	0.0644068	0.0905459	0.00722481	0.0378312
22.4561	0	0	1.3434e-236	1.93137e-17	4.14986e-24	0.0528259	0.0581938	0.071334	0.00637732	0.0349463			22.4561	0	0	5.78467e-283	1.75994e-17	5.76397e-22	0.052599	0.0638712	0.0942903	0.00828784	0.0403377
22.6566	0	0	6.03315e-231	3.81603e-16	1.64578e-22	0.0516226	0.0570022	0.0731659	0.00708543	0.0379646			22.6566	0	0	9.16829e-277	3.58814e-16	1.90648e-20	0.0511119	0.0630538	0.0974193	0.0095706	0.0429039
22.8571	0	0	2.30727e-225	6.42811e-15	5.56048e-21	0.050429	0.0555768	0.0748798	0.00789617	0.0411048			22.8571	0	0	1.23736e-270	6.23748e-15	5.36961e-19	0.0500053	0.0621201	0.100302	0.0110436	0.0458492
23.0576	0	0	7.51397e-220	9.23318e-14	1.60064e-19	0.0492228	0.0540739	0.076683	0.00889678	0.0443926			23.0576	0	0	1.42202e-264	9.24649e-14	1.2878e-17	0.048994	0.0611789	0.103344	0.0126555	0.0494355
23.2581	0	0	2.0838e-214	1.1311e-12	3.92609e-18	0.0480028	0.0527572	0.078763	0.010158	0.0478857			23.2581	0	0	1.39159e-258	1.16906e-12	2.62998e-16	0.0477763	0.0601635	0.106727	0.0143488	0.0537735
23.4586	0	0	4.92108e-209	1.18205e-11	8.20678e-17	0.0468377	0.0518282	0.0812041	0.011702	0.0516158			23.4586	0	0	1.15962e-252	1.26085e-11	4.57355e-15	0.0462449	0.0588709	0.110328	0.0160638	0.0587729
23.6591	0	0	9.89644e-204	1.05413e-10	1.46217e-15	0.0458084	0.0512828	0.0839707	0.013485	0.0555213			23.6591	0	0	8.22844e-247	1.16019e-10	6.7725e-14	0.0445602	0.0571303	0.113833	0.0177521	0.0641774
23.8596	0	0	1.69478e-198	8.02511e-10	2.22081e-14	0.0449002	0.0509003	0.0869225	0.015405	0.0594443			23.8596	0	0	4.97182e-241	9.11005e-10	8.53966e-13	0.0430119	0.0549442	0.116913	0.0194097	0.0696851
24.0602	0	7.1969e-319	2.4715e-193	5.2183e-09	2.87615e-13	0.0439574	0.0503719	0.0898331	0.017335	0.0632009			24.0602	0	0	2.55806e-235	6.1057e-09	9.1691e-12	0.0417738	0.0524886	0.119322	0.0211076	0.0750946
24.2607	0	2.75313465584e-312	3.0692e-188	2.90014e-08	3.1769e-12	0.0427499	0.0494694	0.0924386	0.0191705	0.0666698			24.2607	0	0	1.12073e-229	3.49369e-08	8.38315e-11	0.0407501	0.0500134	0.120915	0.0229818	0.0803857
24.4612	0	8.97694e-306	3.24565e-183	1.3788e-07	2.99377e-11	0.0410989	0.0481286	0.094542	0.0208762	0.0698451			24.4612	0	0	4.18106e-224	1.70727e-07	6.52652e-10	0.0396392	0.0477557	0.121669	0.0251675	0.0856789
24.6617	1.6564376e-317	2.49243e-299	2.92276e-178	5.61391e-07	2.40769e-10	0.0389651	0.046412	0.0961179	0.0225103	0.0728342			24.6617	0	0	1.32821e-218	7.12799e-07	4.32663e-09	0.0381597	0.0458982	0.121721	0.0277127	0.0910823
24.8622	6.135596311179e-311	5.89264e-293	2.24128e-173	1.96046e-06	1.65317e-09	0.0364522	0.0444249	0.0973202	0.0242041	0.0758137			24.8622	0	0	3.59288e-213	2.54406e-06	2.44236e-08	0.0362594	0.0445189	0.121348	0.0305334	0.0965281
25.0627	1.93529e-304	1.18629e-286	1.46357e-168	5.88325e-06	9.69531e-09	0.0337497	0.0422682	0.0983683	0.026084	0.0789674			25.0627	0	0	8.27583e-208	7.76884e-06	1.17399e-07	0.034155	0.0435202	0.120821	0.0334529	0.101738
25.2632	5.19789e-298	2.03358e-280	8.13851e-164	1.52103e-05	4.85895e-08	0.0310705	0.0400373	0.099408	0.0281741	0.082423			25.2632	0	0	1.62321e-202	2.03262e-05	4.80516e-07	0.0321904	0.0426069	0.120247	0.036301	0.106377
25.4637	1.18877e-291	2.96841e-274	3.85378e-159	3.3991e-05	2.08206e-07	0.028607	0.0378231	0.100456	0.0303608	0.0862051			25.4637	9.88e-321	0	2.71101e-197	4.56706e-05	1.67473e-06	0.0306204	0.0413876	0.119548	0.0390029	0.110285
25.6642	2.31506e-285	3.68959e-268	1.55397e-154	6.59506e-05	7.6325e-07	0.0264924	0.035693	0.101432	0.0324706	0.0902277			25.6642	3.9964044544e-314	9.95707e-318	3.85549e-192	8.84834e-05	4.97018e-06	0.0294619	0.0395671	0.118595	0.0415976	0.113619
25.8647	3.83899e-279	3.90502e-262	5.33592e-150	0.000111786	2.39513e-06	0.0247591	0.0336685	0.102217	0.0344109	0.0943396			25.8647	1.37364e-307	3.736360781444e-311	4.66898e-187	0.000148882	1.25601e-05	0.028497	0.0370997	0.117371	0.0441882	0.116814
26.0652	5.42078e-273	3.51931e-256	1.56023e-145	0.00016705	6.43806e-06	0.0233241	0.0317186	0.1027	0.0362451	0.0984006			26.0652	4.02037e-301	1.19389e-304	4.81455e-182	0.000220317	2.70277e-05	0.0274132	0.0341905	0.115981	0.0468705	0.1204
26.2657	6.51772e-267	2.70074e-250	3.88489e-141	0.00022331	1.48329e-05	0.0220334	0.0297772	0.102815	0.0381256	0.102337			26.2657	1.00196e-294	3.24846e-298	4.22748e-177	0.000292877	4.95269e-05	0.0259778	0.0311516	0.114531	0.0496928	0.12477
26.4662	6.67298e-261	1.76481e-244	8.23721e-137	0.000273403	2.93103e-05	0.0207465	0.0277762	0.102559	0.0401474	0.106154			26.4662	2.12629e-288	7.52639e-292	3.16081e-172	0.000361179	7.72959e-05	0.0241315	0.0282292	0.113027	0.0526593	0.129995
26.6667	5.81745e-255	9.81975e-239	1.48728e-132	0.00031761	4.97098e-05	0.0193991	0.0256854	0.101942	0.0422689	0.109917			26.6667	3.84225e-282	1.48489e-285	2.01237e-167	0.000429937	0.000102807	0.0219695	0.0255164	0.111374	0.0557511	0.135809
26.8672	4.31851e-249	4.65257e-233	2.28673e-128	0.000364922	7.24247e-05	0.0180008	0.0235325	0.100958	0.0443764	0.113729			26.8672	5.91202e-276	2.49458e-279	1.09096e-162	0.000510855	0.000116807	0.0196675	0.0229894	0.109462	0.0589415	0.141757
27.0677	2.72976e-243	1.87704e-227	2.99398e-124	0.00042622	9.08005e-05	0.0165856	0.0213934	0.0996191	0.0464216	0.117681			27.0677	7.74595e-270	3.56861e-273	5.03614e-158	0.000613217	0.00011441	0.0174195	0.0206156	0.107239	0.0622045	0.14742
27.2682	1.46927e-237	6.44824e-222	3.33805e-120	0.000503645	9.83679e-05	0.0151676	0.019358	0.0980342	0.0484962	0.121786			27.2682	8.64175e-264	4.34708e-267	1.97961e-153	0.000737638	9.9929e-05	0.0153939	0.0184366	0.104743	0.065531	0.152563
27.4687	6.7339e-232	1.88624e-216	3.16918e-116	0.000586504	9.31467e-05	0.0137338	0.0174985	0.0964151	0.0507825	0.125936			27.4687	8.2095e-258	4.50915e-261	6.62601e-149	0.000878903	8.66775e-05	0.0136891	0.0165589	0.102053	0.0689409	0.157154
27.6692	2.62796e-226	4.6983e-211	2.56219e-112	0.000660493	7.95636e-05	0.012272	0.0158553	0.0949463	0.0534253	0.129941			27.6692	6.64077e-252	3.98281e-255	1.88849e-144	0.0010338	9.2094e-05	0.0123025	0.0150647	0.0992317	0.0724686	0.161299
27.8697	8.73291e-221	9.96485e-206	1.76395e-108	0.000724106	6.61949e-05	0.0108022	0.014435	0.0936242	0.0564255	0.13362			27.8697	4.57412e-246	2.99559e-249	4.58318e-140	0.00120579	0.000131376	0.011144	0.0139325	0.0962734	0.0761206	0.165145
28.0702	2.47107e-215	1.79965e-200	1.03411e-104	0.000796609	6.12879e-05	0.00938564	0.0132112	0.0922237	0.0596278	0.136881			28.0702	2.68277e-240	1.91856e-243	9.47132e-136	0.00140408	0.000211906	0.0100953	0.0130441	0.0931325	0.0798284	0.168775
28.2707	5.95385e-210	2.76752e-195	5.16251e-101	0.000908306	6.99431e-05	0.00810505	0.0121275	0.090438	0.0628092	0.139735			28.2707	1.33981e-234	1.04632e-237	1.66665e-131	0.00164141	0.00032953	0.00907206	0.012266	0.0898012	0.0834168	0.172156
28.4712	1.22151e-204	3.62393e-190	2.19464e-97	0.00108049	9.48611e-05	0.00702632	0.0111112	0.0880844	0.0658017	0.142284			28.4712	5.6976e-229	4.8591e-232	2.49728e-127	0.00193275	0.000468487	0.00805467	0.0115209	0.0863635	0.0866118	0.175218
28.6717	2.13393e-199	4.04068e-185	7.94463e-94	0.00131181	0.000138556	0.00616634	0.010096	0.0852121	0.0685584	0.144716			28.6717	2.06313e-223	1.92152e-226	3.18627e-123	0.00229163	0.000606567	0.00707697	0.010784	0.0829601	0.0891397	0.177989
28.8722	3.17432e-194	3.83632e-180	2.44903e-90	0.0015812	0.000203043	0.00548668	0.00904155	0.0820383	0.0711272	0.147287			28.8722	6.36128e-218	6.47048e-221	3.46169e-119	0.00272281	0.000723979	0.00618442	0.01003	0.079683	0.0909137	0.180639
29.0727	4.02073e-189	3.10141e-175	6.42868e-87	0.00186447	0.000285938	0.00491796	0.00794013	0.0787845	0.0735815	0.150206			29.0727	1.67012e-212	1.85536e-215	3.20246e-115	0.00321774	0.00081184	0.00539059	0.00920713	0.0764976	0.0921779	0.183359
29.2732	4.33655e-184	2.13496e-170	1.43701e-83	0.00215265	0.000377323	0.00439857	0.00681381	0.0755517	0.0759827	0.153467			29.2732	3.73368e-207	4.53025e-210	2.52273e-111	0.00375938	0.000877192	0.00466761	0.00826865	0.0732642	0.0934467	0.186192
29.4737	3.98262e-179	1.25142e-165	2.73529e-80	0.00245959	0.000462977	0.00390115	0.00570996	0.0723113	0.0783957	0.156745			29.4737	7.10739e-202	9.41929e-205	1.69219e-107	0.00433203	0.000943167	0.00397962	0.00722138	0.0698406	0.0952329	0.188959
29.6742	3.11442e-174	6.24601e-161	4.4336e-77	0.00281331	0.000533468	0.00343081	0.00469216	0.068981	0.0809073	0.15949			29.6742	1.15204e-196	1.6677e-199	9.66542e-104	0.00492483	0.00104298	0.00332515	0.00613056	0.066179	0.0977507	0.191347
29.8747	2.07381e-169	2.65452e-156	6.11953e-74	0.00323808	0.000591834	0.00300138	0.00381913	0.0655108	0.0836004	0.161213			29.8747	1.59004e-191	2.51432e-194	4.70094e-100	0.00552627	0.00120807	0.00274456	0.00507838	0.0623547	0.100802	0.193056
30.0752	1.17583e-164	9.60621e-152	7.19263e-71	0.00374276	0.000653732	0.00261244	0.00311943	0.0619199	0.0864952	0.161786			30.0752	1.86868e-186	3.22797e-189	1.94689e-96	0.00612202	0.00145495	0.0022859	0.00412095	0.0585283	0.103912	0.19395
30.2757	5.67681e-160	2.96007e-147	7.19888e-68	0.00432462	0.000741209	0.00224657	0.00258149	0.058271	0.0895125	0.161537			30.2757	1.87001e-181	3.52893e-184	6.86583e-93	0.00670882	0.00177735	0.00196246	0.00328047	0.0548808	0.106606	0.19415
30.4762	2.33371e-155	7.76667e-143	6.1355e-65	0.00498244	0.000875217	0.00188725	0.00216707	0.054613	0.0924887	0.16105			30.4762	1.59344e-176	3.28522e-179	2.06177e-89	0.00731588	0.00214827	0.0017386	0.00256613	0.0515489	0.108675	0.193999
30.6767	8.16906e-151	1.73521e-138	4.4529e-62	0.00572475	0.00106993	0.00153926	0.00183437	0.0509505	0.0952288	0.160801			30.6767	1.15614e-171	2.60431e-174	5.2721e-86	0.00800652	0.00253397	0.00155264	0.00199149	0.0485722	0.110272	0.193912
30.8772	2.4349e-146	3.30103e-134	2.75197e-59	0.00656583	0.0013296	0.00123117	0.00155306	0.0472692	0.0975684	0.160904			30.8772	7.14277e-167	1.75805e-169	1.14796e-82	0.00884739	0.00291598	0.00135634	0.00156812	0.045864	0.111801	0.194169
31.0777	6.17975e-142	5.34726e-130	1.44828e-56	0.00751304	0.00164862	0.000996633	0.00130708	0.0435821	0.0994344	0.161136			31.0777	3.75757e-162	1.0106e-164	2.12847e-79	0.00986984	0.00330694	0.00114043	0.00128565	0.0432309	0.113674	0.194828
31.2782	1.3355e-137	7.37555e-126	6.49033e-54	0.00855419	0.00201448	0.000849739	0.00109213	0.0399399	0.100893	0.161177			31.2782	1.68317e-157	4.947e-160	3.36055e-76	0.0110622	0.00374441	0.000929765	0.00110425	0.0404513	0.116109	0.195804
31.4787	2.45753e-133	8.66243e-122	2.4768e-51	0.00965373	0.00241159	0.000773508	0.000911925	0.0364025	0.10215	0.160835			31.4787	6.41997e-153	2.06213e-155	4.51811e-73	0.0124	0.00426558	0.000756745	0.000971296	0.0373817	0.119044	0.196977
31.6792	3.85066e-129	8.66297e-118	8.04862e-49	0.010762	0.00282447	0.000728768	0.000771473	0.0330128	0.103474	0.1601			31.6792	2.08506e-148	7.3199e-151	5.17261e-70	0.013882	0.00488659	0.000636498	0.000848145	0.0340292	0.12217	0.198156
31.8797	5.13752e-125	7.37693e-114	2.22721e-46	0.0118333	0.00324086	0.000676046	0.000668275	0.0297983	0.105057	0.159049			31.8797	5.76615e-144	2.21264e-146	5.04281e-67	0.0155317	0.00560249	0.000560545	0.000723879	0.0305436	0.125031	0.198955
32.0802	5.8365e-121	5.34891e-110	5.24817e-44	0.0128438	0.00365549	0.000595118	0.00058875	0.0267804	0.106916	0.157747			32.0802	1.3578e-139	5.69554e-142	4.18646e-64	0.0173565	0.00639596	0.00050698	0.000607637	0.0271342	0.127168	0.19883
32.2807	5.6459e-117	3.30245e-106	1.05309e-41	0.0138068	0.00407303	0.000490177	0.000514866	0.0239728	0.108893	0.156213			32.2807	2.72248e-135	1.24847e-137	2.95964e-61	0.0192981	0.00723319	0.000454533	0.000510944	0.0239669	0.128336	0.197384
32.4812	4.65045e-113	1.73615e-102	1.79941e-39	0.0147817	0.00450714	0.00038009	0.00043531	0.0213773	0.11074	0.154453			32.4812	4.6481e-131	2.33048e-133	1.78177e-58	0.0212313	0.00805092	0.000391112	0.000435845	0.02111	0.128649	0.194703
32.6817	3.26165e-109	7.77179e-99	2.61821e-37	0.0158649	0.00497335	0.000283342	0.000350446	0.0189846	0.112212	0.152474			32.6817	6.75719e-127	3.70456e-129	9.13459e-56	0.0230363	0.00876678	0.000315469	0.000375131	0.0185537	0.128542	0.191387
32.8822	1.94787e-105	2.96234e-95	3.24407e-35	0.0171525	0.00547939	0.000208379	0.000267762	0.0167775	0.113128	0.150296			32.8822	8.36447e-123	5.01481e-125	3.98803e-53	0.0246923	0.00933262	0.000234484	0.000319783	0.0162679	0.128516	0.188192
33.0827	9.90518e-102	9.61452e-92	3.42286e-33	0.0186884	0.00602126	0.000153417	0.000194491	0.0147322	0.113435	0.147959			33.0827	8.81638e-119	5.78097e-121	1.48274e-50	0.0263059	0.00979974	0.000158458	0.000265056	0.0142404	0.128822	0.185557
33.2832	4.2889e-98	2.65706e-88	3.0754e-31	0.0204331	0.00658937	0.000112501	0.000134608	0.012828	0.113251	0.145539			33.2832	7.91266e-115	5.67516e-117	4.6948e-48	0.0280314	0.0103285	9.62409e-05	0.000210964	0.0124688	0.129327	0.18338
33.4837	1.58128e-94	6.25251e-85	2.35304e-29	0.0222798	0.00717773	8.15204e-05	9.0246e-05	0.0110643	0.112832	0.143122			33.4837	6.04693e-111	4.7445e-113	1.26597e-45	0.0299466	0.0111074	5.20038e-05	0.000159497	0.0109305	0.129652	0.181204
33.6842	4.96422e-91	1.25282e-81	1.53312e-27	0.0241025	0.00778782	5.98999e-05	6.31783e-05	0.00946473	0.112445	0.140736			33.6842	3.93484e-107	3.37784e-109	2.9073e-43	0.0319982	0.0122297	2.47773e-05	0.000112813	0.00957359	0.129493	0.17858
33.8847	1.32701e-87	2.13747e-78	8.50644e-26	0.0258055	0.00842802	4.81512e-05	5.38642e-05	0.00805679	0.112252	0.138313			33.8847	2.18021e-103	2.04799e-105	5.68631e-41	0.0340772	0.0136314	1.03292e-05	7.31527e-05	0.00834182	0.128852	0.175308
34.0852	3.02047e-84	3.10522e-75	4.01926e-24	0.0273474	0.00911475	4.4675e-05	5.92789e-05	0.0068476	0.112282	0.135701			34.0852	1.02861e-99	1.05745e-101	9.47232e-39	0.0361476	0.0151511	3.74364e-06	4.25789e-05	0.00721083	0.128012	0.171411
34.2857	5.85404e-81	3.84117e-72	1.61726e-22	0.0287377	0.009874	4.50004e-05	7.21058e-05	0.00581986	0.112506	0.132761			34.2857	4.13217e-96	4.64982e-98	1.34394e-36	0.0382982	0.0166666	1.17349e-06	2.18519e-05	0.00619661	0.127269	0.167013
34.4862	9.66086e-78	4.04589e-69	5.54187e-21	0.0300176	0.010736	4.39412e-05	8.2868e-05	0.00494916	0.112902	0.129457			34.4862	1.41347e-92	1.74126e-94	1.62412e-34	0.0406655	0.0181876	3.16862e-07	9.76014e-06	0.00532686	0.126691	0.162292
34.6867	1.35755e-74	3.62863e-66	1.61728e-19	0.0312369	0.0117222	3.85596e-05	8.43721e-05	0.0042192	0.113426	0.125903			34.6867	4.11694e-89	5.5532e-91	1.67182e-32	0.0433126	0.0198239	7.34711e-08	3.76139e-06	0.0046028	0.1261	0.157492
34.8872	1.62432e-71	2.77109e-63	4.01962e-18	0.032437	0.0128355	2.93964e-05	7.55389e-05	0.00361973	0.113953	0.122301			34.8872	1.02104e-85	1.50827e-87	1.46591e-30	0.046183	0.0216697	1.45952e-08	1.24401e-06	0.00398583	0.125295	0.152864
35.0877	1.65489e-68	1.80192e-60	8.50881e-17	0.0336497	0.014061	1.92203e-05	6.14433e-05	0.00313441	0.114265	0.118826			35.0877	2.15619e-82	3.48882e-84	1.09496e-28	0.0491555	0.023721	2.47977e-09	3.51944e-07	0.00341827	0.124243	0.14854
35.2882	1.43563e-65	9.97703e-58	1.53413e-15	0.0349138	0.0153754	1.07279e-05	4.92572e-05	0.0027342	0.114151	0.115533			35.2882	3.87712e-79	6.87292e-81	6.96768e-27	0.0521305	0.0258956	3.59894e-10	8.50084e-08	0.00285972	0.123063	0.144441
35.4887	1.06047e-62	4.70374e-55	2.35612e-14	0.036298	0.0167493	5.10318e-06	4.32493e-05	0.00238388	0.113537	0.112339			35.4887	5.93623e-76	1.15312e-77	3.77746e-25	0.0550832	0.0281118	4.45765e-11	1.75106e-08	0.00231054	0.12183	0.140342
35.6892	6.67003e-60	1.88827e-52	3.08256e-13	0.0378975	0.018145	2.0677e-06	4.25538e-05	0.00205677	0.112542	0.109072			35.6892	7.73909e-73	1.6477e-74	1.74488e-23	0.0580744	0.0303382	4.70894e-12	3.07402e-09	0.00180428	0.120453	0.13602
35.8897	3.57222e-57	6.4545e-50	3.436e-12	0.0397943	0.0195273	7.13444e-07	4.28404e-05	0.00174601	0.111404	0.105543			35.8897	8.59107e-70	2.00522e-71	6.86786e-22	0.0612344	0.0325829	4.24055e-13	4.59743e-10	0.00137689	0.118751	0.131408
36.0902	1.62902e-54	1.87862e-47	3.26354e-11	0.0420033	0.0208924	2.09618e-07	3.9997e-05	0.00146266	0.110322	0.101613			36.0902	8.12049e-67	2.07841e-68	2.30358e-20	0.0647026	0.0348566	3.25431e-14	5.85641e-11	0.00104047	0.116636	0.126633
36.2907	6.32547e-52	4.65578e-45	2.6418e-10	0.0444521	0.0222871	5.24424e-08	3.28527e-05	0.00122219	0.109355	0.0972602			36.2907	6.53573e-64	1.83479e-65	6.58499e-19	0.0685248	0.0371536	2.12779e-15	6.35332e-12	0.000783026	0.11421	0.121919
36.4912	2.0914e-49	9.8248e-43	1.82301e-09	0.0470062	0.0237864	1.11716e-08	2.32435e-05	0.00103141	0.108444	0.0926062			36.4912	4.47903e-61	1.37955e-62	1.60445e-17	0.072575	0.0394581	1.18511e-16	5.86936e-13	0.00058674	0.111689	0.117413
36.6917	5.88791e-47	1.76536e-40	1.07273e-08	0.0495168	0.0254423	2.02641e-09	1.4058e-05	0.000885776	0.107511	0.0878934			36.6917	2.61367e-58	8.83459e-60	3.33247e-16	0.0765859	0.0417646	5.62205e-18	4.61724e-14	0.000441989	0.109246	0.113052
36.8922	1.41144e-44	2.70096e-38	5.3848e-08	0.0518593	0.0272483	3.12979e-10	7.24946e-06	0.00077476	0.106534	0.0833934			36.8922	1.29866e-55	4.81883e-57	5.90117e-15	0.0802794	0.0440991	2.27143e-19	3.0929e-15	0.00034555	0.106907	0.108573
37.0927	2.88101e-42	3.51868e-36	2.30696e-07	0.0539511	0.029142	4.11606e-11	3.18465e-06	0.000686991	0.105515	0.079298			37.0927	5.49435e-53	2.23876e-54	8.91067e-14	0.0834984	0.0465212	7.81534e-21	1.76415e-16	0.000290913	0.104565	0.103682
37.2932	5.00734e-40	3.90319e-34	8.44047e-07	0.055761	0.031035	4.60918e-12	1.19141e-06	0.000611784	0.104423	0.0756501			37.2932	1.97931e-50	8.85911e-52	1.14752e-12	0.086257	0.0490952	2.28992e-22	8.56814e-18	0.000263234	0.102081	0.0982649
37.4937	7.41054e-38	3.68668e-32	2.63926e-06	0.0573155	0.0328487	4.39484e-13	3.7954e-07	0.000540111	0.103176	0.0723499			37.4937	6.0714e-48	2.98605e-49	1.26058e-11	0.0887022	0.0518442	5.71348e-24	3.54337e-19	0.000243111	0.099388	0.0924914
37.6942	9.33845e-36	2.96502e-30	7.06009e-06	0.0586942	0.0345439	3.56812e-14	1.02953e-07	0.000466881	0.101685	0.0692285			37.6942	1.58577e-45	8.57303e-47	1.18155e-10	0.0910255	0.0547275	1.2139e-25	1.24774e-20	0.000215006	0.0965239	0.0867574
37.8947	1.00204e-33	2.03047e-28	1.6177e-05	0.0599995	0.0361321	2.46667e-15	2.37794e-08	0.000392325	0.0998909	0.0661471			37.8947	3.5267e-43	2.09657e-44	9.45201e-10	0.093372	0.0576602	2.19612e-27	3.7412e-22	0.000173751	0.0935936	0.0815014
38.0952	9.1554e-32	1.18397e-26	3.18049e-05	0.0613146	0.0376554	1.45198e-16	4.6767e-09	0.000320365	0.0977988	0.0630652			38.0952	6.67839e-41	4.36744e-42	6.45559e-09	0.0957987	0.0605719	3.38314e-29	9.55155e-24	0.000124778	0.0907095	0.0770029
38.2957	7.12295e-30	5.87846e-25	5.37923e-05	0.0626843	0.0391448	7.27754e-18	7.83166e-10	0.000255438	0.0954985	0.0600339			38.2957	1.07684e-38	7.74992e-40	3.76596e-08	0.0983126	0.0634726	4.43779e-31	2.07641e-25	7.83903e-05	0.0879663	0.0732606
38.4962	4.71884e-28	2.4852e-23	7.86074e-05	0.0641411	0.0405875	3.10589e-19	1.11672e-10	0.000200663	0.0931719	0.0571233			38.4962	1.47846e-36	1.17146e-37	1.87752e-07	0.100953	0.0664826	4.95675e-33	3.84352e-27	4.26941e-05	0.0854353	0.0700098
38.6967	2.662e-26	8.94611e-22	0.00010006	0.0657431	0.0419314	1.12866e-20	1.35585e-11	0.00015776	0.0910445	0.0543501			38.6967	1.72838e-34	1.50842e-35	8.00544e-07	0.103835	0.0697855	4.71419e-35	6.05787e-29	2.00489e-05	0.0831437	0.0668684
38.8972	1.27875e-24	2.7421e-20	0.000112743	0.0675675	0.0431261	3.49232e-22	1.4017e-12	0.000126972	0.0892805	0.0516635			38.8972	1.72048e-32	1.65461e-33	2.92224e-06	0.107089	0.0735201	3.81764e-37	8.12994e-31	8.08996e-06	0.0810416	0.0635246
39.0977	5.23088e-23	7.15662e-19	0.000115942	0.0696515	0.0441744	9.20116e-24	1.23388e-13	0.000106391	0.087876	0.0489796			39.0977	1.45825e-30	1.54614e-31	9.14511e-06	0.110722	0.0776832	2.63246e-39	9.29031e-33	2.79884e-06	0.0790008	0.0598647
39.2982	1.82217e-21	1.59041e-17	0.000114312	0.0719361	0.0451651	2.06417e-25	9.24838e-15	9.22621e-05	0.0866201	0.0462219			39.2982	1.05243e-28	1.23082e-29	2.45847e-05	0.114494	0.0821113	1.54563e-41	9.0396e-35	8.28992e-07	0.0768619	0.0559955
39.4987	5.40559e-20	3.00943e-16	0.000114067	0.0742719	0.0462647	3.94299e-27	5.90248e-16	8.12081e-05	0.085165	0.0433481			39.4987	6.46736e-27	8.34727e-28	5.69333e-05	0.117936	0.0865456	7.72727e-44	7.48933e-37	2.10003e-07	0.0744908	0.0521704
39.6992	1.3657e-18	4.84881e-15	0.000117854	0.0764915	0.0476626	6.41328e-29	3.20759e-17	7.25553e-05	0.0831896	0.0403762			39.6992	3.38406e-25	4.82285e-26	0.000114031	0.120553	0.0907344	3.28944e-46	5.28339e-39	4.54671e-08	0.0717994	0.0486546
39.8997	2.93871e-17	6.65215e-14	0.000123303	0.078505	0.0494895	8.88198e-31	1.48422e-18	6.80527e-05	0.0805775	0.0373989			39.8997	1.50773e-23	2.37403e-24	0.000198638	0.122111	0.0945265	1.19233e-48	3.17364e-41	8.40892e-09	0.0687354	0.045588
40.1003	5.38616e-16	7.77076e-13	0.000126822	0.0803629	0.0517472	1.04741e-32	5.84782e-20	6.88351e-05	0.0774944	0.0345524			40.1003	5.71989e-22	9.95634e-23	0.000303325	0.122801	0.0979275	3.67995e-51	1.62322e-43	1.32795e-09	0.0652888	0.0429215
40.3008	8.40944e-15	7.7293e-12	0.000128874	0.0822515	0.0542929	1.05171e-34	1.96184e-21	7.26015e-05	0.0742961	0.0319435			40.3008	1.84768e-20	3.55762e-21	0.000410635	0.123148	0.101104	9.67087e-54	7.06922e-46	1.79013e-10	0.0615278	0.0404711
40.5013	1.11862e-13	6.54623e-11	0.000135555	0.0844067	0.0568937	8.99186e-37	5.60413e-23	7.40893e-05	0.0713278	0.0295916			40.5013	5.08213e-19	1.08312e-19	0.000501267	0.123724	0.104327	2.16403e-56	2.62145e-48	2.05937e-11	0.0576281	0.038048
40.7018	1.26794e-12	4.72082e-10	0.000155322	0.086982	0.059334	6.54604e-39	1.3631e-24	6.86922e-05	0.0687593	0.0274359			40.7018	1.19026e-17	2.80979e-18	0.000566979	0.124865	0.107842	4.12322e-59	8.27724e-51	2.02132e-12	0.0538467	0.035566
40.9023	1.22497e-11	2.8988e-09	0.000194416	0.0899492	0.0615163	4.05773e-41	2.82307e-26	5.58569e-05	0.0665528	0.0253911			40.9023	2.37369e-16	6.21102e-17	0.000620668	0.126549	0.111735	6.68936e-62	2.22538e-53	1.69238e-13	0.050432	0.0330544
41.1028	1.00899e-10	1.51563e-08	0.000254933	0.0931097	0.0634874	2.14172e-43	4.97841e-28	3.9186e-05	0.0645376	0.0233981			41.1028	4.0308e-15	1.16996e-15	0.000696853	0.128471	0.11586	9.24074e-65	5.09446e-56	1.2085e-14	0.0475132	0.0305916
41.3033	7.08851e-10	6.74751e-08	0.000336268	0.0962103	0.0653677	9.62532e-46	7.47539e-30	2.35503e-05	0.0625086	0.0214353			41.3033	5.82849e-14	1.87811e-14	0.00083993	0.130257	0.119951	1.08694e-67	9.93039e-59	7.35894e-16	0.045032	0.0282293
41.5038	4.24967e-09	2.55781e-07	0.00043795	0.0990725	0.0672359	3.68335e-48	9.55766e-32	1.20888e-05	0.0603036	0.0195058			41.5038	7.1768e-13	2.56952e-13	0.0010844	0.131686	0.123837	1.08862e-70	1.6482e-61	3.82065e-17	0.0427738	0.0259693
41.7043	2.17555e-08	8.25594e-07	0.000561402	0.10164	0.0690571	1.20017e-50	1.0405e-33	5.29362e-06	0.0578537	0.0176279			41.7043	7.52556e-12	2.99644e-12	0.00143846	0.132793	0.127568	9.2837e-74	2.3293e-64	1.69104e-18	0.0404948	0.0237985
41.9048	9.51845e-08	2.26903e-06	0.00070913	0.103929	0.0707069	3.32982e-53	9.64517e-36	1.97639e-06	0.0551965	0.0158356			41.9048	6.72074e-11	2.97879e-11	0.00188231	0.133779	0.13137	6.74126e-77	2.80296e-67	6.37995e-20	0.0380682	0.021739
42.1053	3.563e-07	5.3099e-06	0.000882054	0.105936	0.0720613	7.8663e-56	7.6129e-38	6.28989e-07	0.0524343	0.014175			42.1053	5.11243e-10	2.52478e-10	0.0023812	0.134803	0.135464	4.16807e-80	2.87198e-70	2.05152e-21	0.0355499	0.0198573
42.3058	1.14267e-06	1.05805e-05	0.00107807	0.10759	0.0730855	1.58232e-58	5.11639e-40	1.70616e-07	0.0496579	0.0126825			42.3058	3.31337e-09	1.82497e-09	0.0029014	0.13584	0.139926	2.19433e-83	2.50565e-73	5.62194e-23	0.0331298	0.0182201
42.5063	3.14537e-06	1.79517e-05	0.00129449	0.108782	0.0738624	2.71015e-61	2.92787e-42	3.94439e-08	0.046897	0.0113595			42.5063	1.83025e-08	1.12528e-08	0.00341951	0.136718	0.144646	9.83659e-87	1.86137e-76	1.31284e-24	0.03101	0.0168366
42.7068	7.44908e-06	2.59354e-05	0.00153293	0.109447	0.0745536	3.95244e-64	1.42664e-44	7.77153e-09	0.0441326	0.0101657			42.7068	8.62215e-08	5.92117e-08	0.00392769	0.13728	0.149381	3.75457e-90	1.17739e-79	2.61223e-26	0.0292898	0.0156361
42.9073	1.52276e-05	3.19095e-05	0.00180243	0.109645	0.0753257	4.90807e-67	5.91901e-47	1.30494e-09	0.0413455	0.00904104			42.9073	3.46754e-07	2.66025e-07	0.00443898	0.137503	0.153866	1.22025e-93	6.34134e-83	4.4285e-28	0.0279142	0.014506
43.1078	2.69946e-05	3.34541e-05	0.00211793	0.109569	0.0762913	5.18955e-70	2.09102e-49	1.86732e-10	0.0385418	0.00794172			43.1078	1.19242e-06	1.02121e-06	0.0049858	0.137484	0.157936	3.37686e-97	2.90814e-86	6.39614e-30	0.0267132	0.0133609
43.3083	4.17921e-05	2.99741e-05	0.00249528	0.10949	0.0774916	4.67221e-73	6.28986e-52	2.2771e-11	0.0357443	0.0068673			43.3083	3.51526e-06	3.35292e-06	0.00560066	0.137354	0.16158	7.957e-101	1.13559e-89	7.86987e-32	0.0254999	0.0121887
43.5088	5.71332e-05	2.32764e-05	0.00294532	0.10965	0.0789126	3.58169e-76	1.61101e-54	2.36632e-12	0.0329828	0.0058641			43.5088	8.91974e-06	9.42893e-06	0.00628713	0.13721	0.164887	1.59647e-104	3.77575e-93	8.24865e-34	0.0241573	0.011032
43.7093	7.01952e-05	1.66948e-05	0.00346994	0.110177	0.0805157	2.33791e-79	3.51339e-57	2.09547e-13	0.0303084	0.00500352			43.7093	1.96005e-05	2.27591e-05	0.00701088	0.137103	0.16797	2.72736e-108	1.06895e-96	7.36449e-36	0.0226593	0.00992851
43.9098	7.9596e-05	1.37087e-05	0.00406391	0.111061	0.0822652	1.29939e-82	6.52424e-60	1.58123e-14	0.0278096	0.00434531			43.9098	3.76308e-05	4.73064e-05	0.00773063	0.137016	0.170944	3.96734e-112	2.57683e-100	5.6005e-38	0.0210366	0.00887267
44.1103	8.62233e-05	1.71164e-05	0.00472428	0.112199	0.0841351	6.14931e-86	1.03159e-62	1.01673e-15	0.025591	0.00390403			44.1103	6.38784e-05	8.51223e-05	0.00844819	0.136822	0.173953	4.91394e-116	5.28916e-104	3.6276e-40	0.0193374	0.00783898
44.3108	9.22503e-05	2.86937e-05	0.00546142	0.113479	0.0860965	2.47791e-89	1.38885e-65	5.57055e-17	0.0237199	0.00363871			44.3108	9.72716e-05	0.000133763	0.00922996	0.136277	0.177183	5.18242e-120	9.24402e-108	2.00127e-42	0.0176172	0.00683361
44.5113	9.9281e-05	4.85902e-05	0.00630098	0.114849	0.0881147	8.50194e-93	1.59212e-68	2.60056e-18	0.0221813	0.00347193			44.5113	0.000134926	0.000186321	0.0101751	0.135125	0.180783	4.65381e-124	1.37565e-111	9.40308e-45	0.0159426	0.00591356
44.7118	0.00010759	7.45376e-05	0.00727448	0.116326	0.0901776	2.48384e-96	1.55408e-71	1.03443e-19	0.0208794	0.00332361			44.7118	0.0001729	0.000235809	0.011356	0.133262	0.184723	3.55842e-128	1.74312e-115	3.76272e-47	0.0143842	0.00515134
44.9123	0.000117293	0.000102177	0.00840995	0.117953	0.0923206	6.17876e-100	1.29164e-74	3.50578e-21	0.0196841	0.00313796			44.9123	0.000207272	0.000281608	0.012781	0.130839	0.188702	2.31675e-132	1.8807e-119	1.2823e-49	0.0129939	0.00458053
45.1128	0.000129946	0.000127411	0.00973161	0.11972	0.0945833	1.30874e-103	9.14073e-78	1.01231e-22	0.0184881	0.00289297			45.1128	0.000235956	0.00033286	0.0144043	0.128164	0.192237	1.28432e-136	1.72777e-123	3.72157e-52	0.0117861	0.00416891
45.3133	0.000148193	0.000149468	0.0112593	0.121509	0.0969198	2.36034e-107	5.508e-81	2.49042e-24	0.0172399	0.00259556			45.3133	0.000261379	0.000405931	0.0161679	0.125508	0.194912	6.06235e-141	1.35153e-127	9.19814e-55	0.0107363	0.00383574
45.5138	0.000173218	0.000171846	0.0129927	0.123097	0.0991672	3.62469e-111	2.82605e-84	5.21982e-26	0.0159416	0.00226941			45.5138	0.000292549	0.000517962	0.0180436	0.122972	0.196622	2.43658e-145	9.00193e-132	1.936e-57	0.00979537	0.00349649
45.7143	0.000202782	0.000199959	0.0148841	0.124225	0.101124	4.73958e-115	1.23464e-87	9.3207e-28	0.0146256	0.00194127			45.7143	0.000344328	0.000680151	0.0200467	0.120525	0.1976	8.33861e-150	5.10528e-136	3.47003e-60	0.00890704	0.00310601
45.9148	0.000232523	0.000237691	0.0168305	0.124678	0.102649	5.27693e-119	4.59272e-91	1.41789e-29	0.0133298	0.00163132			45.9148	0.000433064	0.000892346	0.0222066	0.118115	0.198199	2.42985e-154	2.46533e-140	5.29639e-63	0.00802601	0.00267586
46.1153	0.000259528	0.000286291	0.0187048	0.124333	0.103674	5.00259e-123	1.4547e-94	1.8375e-31	0.0120807	0.00135045			46.1153	0.000569677	0.00113988	0.0245116	0.115728	0.198635	6.02888e-159	1.01369e-144	6.88397e-66	0.00713687	0.00225703
46.3158	0.000284529	0.000346515	0.020421	0.123144	0.104119	4.03813e-127	3.92329e-98	2.0286e-33	0.0108868	0.00110355			46.3158	0.000752719	0.0013957	0.0268798	0.113381	0.198914	1.2737e-163	3.54899e-149	7.61915e-69	0.00626534	0.00190136
46.5163	0.000311024	0.000421361	0.0219881	0.121135	0.103859	2.77549e-131	9.00945e-102	1.90781e-35	0.00974353	0.000893824			46.5163	0.000965391	0.00163048	0.0292043	0.111126	0.198959	2.29123e-168	1.05798e-153	7.18089e-72	0.0054659	0.00162949
46.7168	0.000343293	0.000515826	0.0235146	0.118408	0.102796	1.62431e-135	1.76165e-105	1.5284e-37	0.00864871	0.00072411			46.7168	0.00118057	0.00182725	0.0314492	0.109067	0.198816	3.50948e-173	2.68549e-158	5.76301e-75	0.00478772	0.00142587
46.9173	0.000385899	0.000633121	0.0251522	0.115165	0.100977	8.09417e-140	2.93299e-109	1.04302e-39	0.0076142	0.000594878			46.9173	0.00137385	0.00199099	0.0337076	0.107358	0.198742	4.57709e-178	5.80418e-163	3.93838e-78	0.00424525	0.00125852
47.1178	0.000444771	0.000770965	0.0270145	0.111673	0.09863	3.43437e-144	4.15792e-113	6.06307e-42	0.00666395	0.000501386			47.1178	0.00153763	0.00214513	0.0361595	0.106133	0.199106	5.08285e-183	1.06814e-167	2.29182e-81	0.0038169	0.00110306
47.3183	0.000527768	0.000922873	0.0291179	0.108199	0.0960634	1.24078e-148	5.01895e-117	3.00213e-44	0.00582148	0.00043321			47.3183	0.00168608	0.00231721	0.0389595	0.105393	0.200164	4.80616e-188	1.67375e-172	1.13562e-84	0.00346623	0.000952604
47.5188	0.00064295	0.00108492	0.0313779	0.104939	0.093512	3.81691e-153	5.15847e-121	1.26618e-46	0.00509874	0.000377755			47.5188	0.00184691	0.0025246	0.0421453	0.10492	0.201873	3.86955e-193	2.23319e-177	4.79156e-88	0.00316209	0.000810955
47.7193	0.00079486	0.00126215	0.0336652	0.101994	0.0910803	9.99776e-158	4.51442e-125	4.54865e-49	0.00449329	0.00032619			47.7193	0.00204635	0.00277094	0.0456275	0.104329	0.203888	2.65274e-198	2.53706e-182	1.7215e-91	0.00288426	0.000680946
47.9198	0.000981406	0.00146765	0.0358914	0.0993858	0.0888134	2.22979e-162	3.36398e-129	1.39182e-51	0.00399222	0.000277304			47.9198	0.00229805	0.00305383	0.0492494	0.10323	0.205747	1.54846e-203	2.45419e-187	5.26649e-95	0.00261859	0.000560238
48.1203	0.00119477	0.0017138	0.0380711	0.0970923	0.0867993	4.23447e-167	2.13441e-133	3.62734e-54	0.00357727	0.000235612			48.1203	0.00260056	0.00337439	0.0528595	0.101406	0.207092	7.69625e-209	2.02142e-192	1.37189e-98	0.00235216	0.000446011
48.3208	0.00142732	0.00200294	0.0403161	0.0950697	0.08519	6.84707e-172	1.15312e-137	8.05179e-57	0.00322709	0.00020512			48.3208	0.00294158	0.00373909	0.0563471	0.098844	0.207764	3.25708e-214	1.41768e-197	3.04299e-102	0.00207442	0.000340295
48.5213	0.00167909	0.00232706	0.0427665	0.0932672	0.0841338	9.42718e-177	5.30446e-142	1.52226e-59	0.00291752	0.00018456			48.5213	0.00330589	0.00415236	0.0596401	0.0956614	0.207734	1.17368e-219	8.46583e-203	5.74727e-106	0.00178374	0.000248968
48.7218	0.00196166	0.00267987	0.0455086	0.0916439	0.083698	1.10517e-181	2.07769e-146	2.45116e-62	0.00262458	0.000168327			48.7218	0.00368517	0.00460882	0.0626937	0.0920348	0.206974	3.60116e-225	4.3046e-208	9.24278e-110	0.00149236	0.000176277
48.9223	0.00229646	0.00307478	0.0485433	0.0901842	0.0838503	1.10319e-186	6.92931e-151	3.36151e-65	0.00233199	0.000151287			48.9223	0.0040848	0.00509646	0.065489	0.08819	0.2054	9.4082e-231	1.86367e-213	1.26568e-113	0.0012227	0.000121542
49.1228	0.00270979	0.00355436	0.0518198	0.0888994	0.0845014	9.37655e-192	1.96776e-155	3.92618e-68	0.00203823	0.000131975			49.1228	0.00452075	0.0056129	0.0680371	0.0843881	0.202917	2.09287e-236	6.87029e-219	1.47577e-117	0.000996047	8.08485e-05
49.3233	0.00322603	0.00418137	0.0552832	0.0878181	0.0855598	6.78588e-197	4.75801e-160	3.90548e-71	0.00175604	0.000111534			49.3233	0.00500622	0.0061797	0.0703786	0.08085	0.19951	3.96414e-242	2.15652e-224	1.46519e-121	0.000822712	5.0576e-05
49.5238	0.00385857	0.00501373	0.0588736	0.0869699	0.0869516	4.18158e-202	9.79602e-165	3.30858e-74	0.00150323	9.1091e-05			49.5238	0.00554058	0.00683466	0.0725788	0.0776732	0.195273	6.39334e-248	5.76372e-230	1.23864e-125	0.000699905	2.8856e-05
49.7243	0.00460061	0.00607587	0.0624692	0.0863652	0.0885909	2.19405e-207	1.7173e-169	2.38708e-77	0.00129102	7.11741e-05			49.7243	0.00611423	0.00760098	0.074711	0.0748181	0.190369	8.77966e-254	1.31167e-235	8.91604e-130	0.000615909	1.46376e-05
49.9248	0.00542324	0.00733903	0.0658393	0.0859717	0.0903253	9.80219e-213	2.56338e-174	1.46671e-80	0.001118	5.30227e-05			49.9248	0.00672497	0.00846112	0.0768201	0.0721548	0.184996	1.02659e-259	2.54165e-241	5.4648e-134	0.000555803	6.50189e-06
50.1253	0.00628515	0.00871965	0.0686699	0.0856997	0.0918997	3.72882e-218	3.258e-179	7.67486e-84	0.000973153	3.9045e-05			50.1253	0.00738271	0.00936606	0.0788883	0.0695133	0.179419	1.02209e-265	4.19351e-247	2.852e-138	0.000506459	2.57234e-06
50.3258	0.0071457	0.010101	0.0706559	0.0854052	0.0929738	1.20779e-223	3.52582e-184	3.42012e-87	0.000844936	3.12894e-05			50.3258	0.0080902	0.0102789	0.0808478	0.066722	0.173991	8.6647e-272	5.89132e-253	1.26736e-142	0.000459822	1.1727e-06
50.5263	0.00796764	0.0113724	0.0715899	0.0849034	0.0931994	3.33105e-229	3.24893e-189	1.29793e-90	0.00072889	2.96053e-05			50.5263	0.00882126	0.0112157	0.0826451	0.0636602	0.169064	6.25443e-278	7.04721e-259	4.7954e-147	0.000413034	1.41557e-06
50.7268	0.00870739	0.0124638	0.0713895	0.083982	0.0923323	7.82244e-235	2.54912e-194	4.19466e-94	0.000627756	3.15195e-05			50.7268	0.00953243	0.0122453	0.084301	0.0603112	0.164802	3.84408e-284	7.17783e-265	1.54498e-151	0.000365622	3.40627e-06
50.9273	0.00930821	0.0133553	0.0700629	0.0824304	0.0903224	1.56413e-240	1.70299e-199	1.15445e-97	0.000544569	3.39702e-05			50.9273	0.010212	0.0134494	0.0859131	0.056768	0.161088	2.01172e-290	6.22502e-271	4.23831e-156	0.000317019	8.07135e-06
51.1278	0.00971277	0.0140599	0.0676664	0.0801006	0.0873391	2.66304e-246	9.68738e-205	2.70571e-101	0.000475907	3.52561e-05			51.1278	0.0109213	0.0148747	0.0876051	0.0531864	0.157628	8.96428e-297	4.59683e-277	9.90002e-161	0.000266986	1.65079e-05
51.3283	0.00989153	0.0146043	0.0642929	0.0769862	0.083727	3.86057e-252	4.69213e-210	5.40025e-105	0.000412536	3.54642e-05			51.3283	0.0117768	0.0165117	0.0894728	0.0497259	0.154167	3.40121e-303	2.89033e-283	1.96903e-165	0.000217444	2.87817e-05
51.5288	0.00986477	0.0150206	0.0600915	0.0732597	0.0799191	4.76536e-258	1.93511e-215	9.17841e-109	0.000347202	3.52111e-05			51.5288	0.0128794	0.0183039	0.0915583	0.0465154	0.150641	0	1.54741e-289	3.33457e-170	0.000172241	4.27322e-05
51.7293	0.00969908	0.0153433	0.0552844	0.0692287	0.0763399	5.00854e-264	6.79532e-221	1.32844e-112	0.000281561	3.42486e-05			51.7293	0.0142483	0.02017	0.0938524	0.0436364	0.147159	3.0225948e-316	7.05402e-296	4.80839e-175	0.000134347	5.4022e-05
51.9298	0.00948098	0.0156035	0.0501551	0.0652273	0.0733271	4.48226e-270	2.03182e-226	1.63731e-116	0.00022499	3.14906e-05			51.9298	0.0158178	0.0220292	0.0963008	0.0411137	0.143862	0	2.73803e-302	5.90379e-180	0.00010362	5.81536e-05
52.1303	0.00928941	0.0158307	0.0450068	0.0615152	0.0710946	3.41549e-276	5.17288e-232	1.71843e-120	0.000186444	2.62784e-05			52.1303	0.0174944	0.0238271	0.0987858	0.038912	0.140772	0	0	6.17212e-185	7.76971e-05	5.33165e-05
52.3308	0.0091863	0.0160655	0.0401121	0.0582385	0.0697517	2.21605e-282	1.12137e-237	1.53584e-124	0.000167279	1.93205e-05			52.3308	0.0192197	0.0255524	0.101089	0.0369428	0.137716	0	2.54654444e-315	5.49426e-190	5.47649e-05	4.16824e-05
52.5313	0.00922454	0.0163733	0.0356802	0.0554566	0.0693708	1.22427e-288	2.06984e-243	1.16887e-128	0.000160847	1.2302e-05			52.5313	0.0209817	0.0272258	0.102897	0.0350833	0.134369	0	0	4.16442e-195	3.50417e-05	2.79841e-05
52.7318	0.00945595	0.0168429	0.0318546	0.053196	0.070059	5.75899e-295	3.25308e-249	7.57524e-133	0.000157457	6.72401e-06			52.7318	0.0227655	0.0288622	0.103897	0.033206	0.130404	0	0	2.68765e-200	1.9826e-05	1.67822e-05
52.9323	0.00992499	0.0175736	0.0287297	0.051489	0.0719775	2.30667e-301	4.35335e-255	4.1805e-137	0.00014943	3.1413e-06			52.9323	0.0244931	0.030439	0.103939	0.0312176	0.125659	0	0	1.47693e-205	9.75532e-06	1.07627e-05
53.1328	0.0106539	0.0186634	0.0263594	0.0503701	0.0752771	7.86672e-308	4.96047e-261	1.96455e-141	0.000133331	1.25179e-06			53.1328	0.0260229	0.0319124	0.103133	0.0290919	0.120227	0	0	6.91066e-211	4.13475e-06	1.08503e-05
53.3333	0.0116387	0.0201978	0.0247447	0.0498357	0.0799896	2.2844045743e-314	4.81274e-267	7.86136e-146	0.000110095	4.25089e-07			53.3333	0.0272191	0.0332747	0.101789	0.0268774	0.114405	0	0	2.75327e-216	1.50163e-06	1.69588e-05
53.5338	0.0128647	0.0222342	0.0238101	0.0497997	0.0859561	4.94e-321	3.97586e-273	2.67874e-150	8.42528e-05	1.2296e-07			53.5338	0.0280319	0.0345897	0.100226	0.0246726	0.10854	0	0	9.34007e-222	4.6595e-07	2.79898e-05
53.7343	0.0143277	0.0247748	0.0233965	0.0500856	0.0928596	0	2.79667e-279	7.77248e-155	6.21094e-05	3.02898e-08			53.7343	0.0285126	0.035958	0.0985821	0.0225795	0.102903	0	0	2.69787e-227	1.23339e-07	4.11315e-05
53.9348	0.0160358	0.0277407	0.0232887	0.0504654	0.100351	0	1.67502e-285	1.92037e-159	4.87762e-05	6.35381e-09			53.9348	0.0287591	0.0374314	0.0967405	0.0206603	0.0976228	0	0	6.63534e-233	2.78279e-08	5.1875e-05
54.1353	0.0179869	0.0309659	0.0232705	0.05072	0.108179	0	8.54223e-292	4.04019e-164	4.54114e-05	1.1349e-09			54.1353	0.0288567	0.0389516	0.094426	0.0189174	0.09269	0	0	1.38955e-238	5.34908e-09	5.57831e-05
54.3358	0.020144	0.0342213	0.0231875	0.0506849	0.116222	0	3.7093e-298	7.23789e-169	4.85247e-05	1.72608e-10			54.3358	0.0288631	0.0403688	0.0914095	0.017303	0.0879742	0	0	2.47775e-244	8.75763e-10	5.10879e-05
54.5363	0.0224307	0.0372631	0.0229896	0.0502659	0.12438	0	1.37146e-304	1.10411e-173	5.20108e-05	2.2353e-11			54.5363	0.0288274	0.0415309	0.0876787	0.0157476	0.0832832	0	0	3.76193e-250	1.22107e-10	3.98402e-05
54.7368	0.024749	0.0398723	0.0227283	0.0494293	0.132423	0	4.3175959765945e-311	1.43418e-178	5.07082e-05	2.4648e-12			54.7368	0.0288102	0.0423825	0.0834547	0.014195	0.0784613	0	0	4.86333e-256	1.44981e-11	2.64543e-05
54.9373	0.0269983	0.0418606	0.0225054	0.0481754	0.139943	0	1.1574313e-317	1.58628e-183	4.31204e-05	2.31419e-13			54.9373	0.0288942	0.0430061	0.079065	0.0126309	0.0734773	0	0	5.35336e-262	1.46579e-12	1.4957e-05
55.1378	0.0290797	0.0430528	0.0223961	0.0465041	0.146446	0	0	1.49398e-188	3.1515e-05	1.85007e-14			55.1378	0.0291831	0.043582	0.074803	0.0110943	0.0684324	0	0	5.01753e-268	1.26188e-13	7.20045e-06
55.3383	0.0308797	0.0432896	0.0223935	0.0443932	0.151518	0	0	1.19811e-193	1.97008e-05	1.25935e-15			55.3383	0.0297801	0.0442978	0.0708708	0.00966051	0.0634875	0	0	4.00427e-274	9.25004e-15	2.95152e-06
55.5388	0.0322507	0.0424737	0.0224114	0.0418114	0.154902	0	0	8.1815e-199	1.05171e-05	7.29916e-17			55.5388	0.0307439	0.0452676	0.0673831	0.00839824	0.0587812	0	0	2.72099e-280	5.77354e-16	1.03015e-06
55.7393	0.0330155	0.0406288	0.0223405	0.0387616	0.156448	0	0	4.75721e-204	4.79215e-06	3.60222e-18			55.7393	0.0320477	0.0465052	0.0643607	0.00732629	0.0543821	0	0	1.57434e-286	3.06841e-17	3.06145e-07
55.9398	0.033015	0.0379114	0.0221129	0.0353202	0.156014	0	0	2.35535e-209	1.86335e-06	1.51369e-19			55.9398	0.0335678	0.0479488	0.0617112	0.00640496	0.0502694	0	0	7.75609e-293	1.38853e-18	7.74681e-08
56.1404	0.0321786	0.0345595	0.0217282	0.0316334	0.153436	0	0	9.92982e-215	6.18229e-07	5.41595e-21			56.1404	0.0351194	0.0495008	0.0592467	0.00557225	0.0463396	0	0	3.25354e-299	5.35017e-20	1.66912e-08
56.3409	0.0305716	0.0308238	0.0212324	0.0278719	0.148676	0	0	3.56458e-220	1.75009e-07	1.64999e-22			56.3409	0.03653	0.051046	0.0567559	0.00479429	0.0424633	0	0	1.16209e-305	1.7553e-21	3.06213e-09
56.5414	0.0283903	0.0269315	0.0206823	0.0241804	0.142022	0	0	1.08957e-225	4.22668e-08	4.28014e-24			56.5414	0.0377213	0.0524565	0.0540818	0.00408516	0.0385845	0	0	3.53419363328e-312	4.90347e-23	4.7833e-10
56.7419	0.0259178	0.0230883	0.0201276	0.020662	0.134204	0	0	2.83585e-231	8.70837e-09	9.45374e-26			56.7419	0.0387493	0.0536183	0.0511594	0.00348117	0.0347933	0	0	9.15667e-319	1.16634e-24	6.36212e-11
56.9424	0.0234732	0.0194835	0.0196149	0.0173954	0.126263	0	0	6.28478e-237	1.53052e-09	1.77795e-27			56.9424	0.0397709	0.0544813	0.0480145	0.00299842	0.0312959	0	0	0	2.36221e-26	7.2052e-12
57.1429	0.0213678	0.0162725	0.0191973	0.0144548	0.119271	0	0	1.18598e-242	2.29443e-10	2.84711e-29			57.1429	0.040958	0.0550737	0.0447476	0.00261457	0.0282848	0	0	0	4.07361e-28	6.94799e-13
57.3434	0.0198549	0.0135476	0.018938	0.0119097	0.114088	0	0	1.90563e-248	2.93364e-11	3.88203e-31			57.3434	0.0424151	0.055438	0.0415136	0.00228719	0.0258013	0	0	0	5.98151e-30	5.70482e-14
57.5439	0.0190784	0.0113281	0.0189073	0.00980696	0.111271	0	0	2.60724e-254	3.19891e-12	4.50695e-33			57.5439	0.0441394	0.0555428	0.0384826	0.00198506	0.0237058	0	0	0	7.47844e-32	3.98836e-15
57.7444	0.0190454	0.00958382	0.019173	0.00815091	0.111132	0	0	3.03738e-260	2.97458e-13	4.4553e-35			57.7444	0.0460278	0.0552696	0.0357789	0.00170334	0.021778	0	0	0	7.96125e-34	2.37419e-16
57.9449	0.0196476	0.00827218	0.0197815	0.00689395	0.113837	0	0	3.01296e-266	2.35852e-14	3.75007e-37			57.9449	0.047918	0.0544981	0.0334243	0.00145602	0.0198559	0	0	0	7.2164e-36	1.20339e-17
58.1454	0.0207149	0.00735664	0.0207343	0.00594581	0.119454	0	0	2.54486e-272	1.59444e-15	2.68764e-39			58.1454	0.0496488	0.053203	0.0313314	0.0012594	0.0178986	0	0	0	5.56967e-38	5.19359e-19
58.3459	0.0220624	0.006797	0.0219823	0.0052024	0.127944	0	0	1.83025e-278	9.18968e-17	1.64011e-41			58.3459	0.0511158	0.0514701	0.0293556	0.00112019	0.0159517	0	0	0	3.66022e-40	1.90852e-20
58.5464	0.0235096	0.00653177	0.0234473	0.00458192	0.139068	0	0	1.12081e-284	4.51522e-18	8.52204e-44			58.5464	0.0522921	0.0494328	0.0273688	0.00103122	0.0140834	0	0	0	2.04812e-42	5.97167e-22
58.7469	0.0248821	0.00648061	0.0250473	0.00404601	0.152231	0	0	5.84426e-291	1.89108e-19	3.77037e-46			58.7469	0.0532075	0.0471947	0.0253053	0.000972529	0.0123514	0	0	0	9.75824e-45	1.59098e-23
58.9474	0.026011	0.0065707	0.0266874	0.00359198	0.166356	0	0	2.59478e-297	6.75094e-21	1.42034e-48			58.9474	0.0539116	0.0447963	0.0231677	0.000917175	0.0107961	0	0	0	3.95874e-47	3.60912e-25
59.1479	0.0267312	0.0067653	0.0282122	0.00322407	0.179879	0	0	9.80946e-304	2.05404e-22	4.55587e-51			59.1479	0.054449	0.0422351	0.021005	0.000841271	0.00942983	0	0	0	1.36745e-49	6.97121e-27
59.3484	0.0268811	0.00707203	0.0293762	0.00292689	0.190969	0	0	3.15764641455326e-310	5.32617e-24	1.24428e-53			59.3484	0.05485	0.0395191	0.018883	0.000734216	0.00822629	0	0	0	4.02195e-52	1.14653e-28
59.5489	0.0263259	0.00752942	0.0298889	0.0026597	0.197939	0	0	8.6548775e-317	1.17694e-25	2.89358e-56			59.5489	0.0551225	0.0367128	0.0168536	0.000602715	0.00713419	0	0	0	1.00723e-54	1.60557e-30
59.7494	0.0250206	0.00818715	0.0295255	0.0023736	0.199746	0	0	0	2.21616e-27	5.72955e-59			59.7494	0.0552452	0.0339392	0.0149356	0.000465645	0.00611393	0	0	0	2.14779e-57	1.91444e-32
59.9499	0.0230792	0.0090909	0.0282295	0.00203773	0.196391	0	0	0	3.55572e-29	9.65996e-62			59.9499	0.0551718	0.0313325	0.0131219	0.000343455	0.00516477	0	0	0	3.89963e-60	1.94368e-34
60.1504	0.0207806	0.0102708	0.0261433	0.00165559	0.188972	0	0	0	4.86086e-31	1.38675e-64			60.1504	0.054851	0.0289795	0.0114096	0.000249078	0.00431794	0	0	0	6.0287e-63	1.68026e-36
60.3509	0.0184834	0.0117303	0.0235535	0.00126096	0.179277	0	0	0	5.66152e-33	1.69509e-67			60.3509	0.0542445	0.0268963	0.00982682	0.000184843	0.00360592	0	0	0	7.93584e-66	1.2368e-38
60.5514	0.0165022	0.0134378	0.0207847	0.000897823	0.169039	0	0	0	5.61783e-35	1.76422e-70			60.5514	0.0533305	0.0250462	0.00842882	0.000145009	0.00303682	0	0	0	8.89469e-69	7.75154e-41
60.7519	0.0150319	0.015323	0.0180931	0.000599133	0.159245	0	0	0	4.74896e-37	1.56345e-73			60.7519	0.0521004	0.0233679	0.0072637	0.000120528	0.00259219	0	0	0	8.48864e-72	4.13663e-43
60.9524	0.014152	0.0172704	0.0156083	0.000376696	0.149898	0	0	0	3.41983e-39	1.17973e-76			60.9524	0.0505537	0.0217885	0.00633808	0.00010295	0.002243	0	0	0	6.89785e-75	1.87964e-45
61.1529	0.0138747	0.0191056	0.0133426	0.000224062	0.140335	0	0	0	2.09784e-41	7.57968e-80			61.1529	0.0486964	0.0202347	0.00561042	8.64591e-05	0.00196608	0	0	0	4.77264e-78	7.27228e-48
61.3534	0.014173	0.0205866	0.0112508	0.0001259	0.129858	0	0	0	1.09618e-43	4.14656e-83			61.3534	0.0465422	0.018665	0.00501545	6.85429e-05	0.00174802	0	0	0	2.81172e-81	2.39572e-50
61.5539	0.0149621	0.0214321	0.00929694	6.62152e-05	0.118258	0	0	0	4.87891e-46	1.9315e-86			61.5539	0.0441246	0.0171085	0.00449962	4.96974e-05	0.00157827	0	0	0	1.41044e-84	6.72e-53
61.7544	0.0160552	0.0214017	0.00749203	3.20988e-05	0.105922	0	0	0	1.84961e-48	7.6607e-90			61.7544	0.0415195	0.0156703	0.00404216	3.22053e-05	0.001442	0	0	0	6.02429e-88	1.60499e-55
61.9549	0.0171442	0.0203967	0.00588475	1.40934e-05	0.0935595	0	0	0	5.97228e-51	2.58709e-93			61.9549	0.0388595	0.0144791	0.00365011	1.83533e-05	0.00132004	0	0	0	2.19092e-91	3.26395e-58
62.1554	0.0178435	0.0185165	0.00452346	5.51563e-06	0.0817643	0	0	0	1.64245e-53	7.43915e-97			62.1554	0.0363165	0.0136094	0.0033344	9.09681e-06	0.00119471	0	0	0	6.78444e-95	5.65176e-61
62.3559	0.0177961	0.0160266	0.00342221	1.89976e-06	0.0707359	0	0	0	3.84705e-56	1.82139e-100			62.3559	0.0340466	0.0130314	0.0030855	3.8925e-06	0.00105676	0	0	0	1.78884e-98	8.33283e-64
62.5564	0.0167989	0.0132582	0.00255585	5.70535e-07	0.060315	0	0	0	7.67424e-59	3.79711e-104			62.5564	0.032122	0.012623	0.00286675	1.43091e-06	0.000908702	0	0	0	4.01603e-102	1.04609e-66
62.7569	0.0148867	0.0105079	0.00188088	1.48426e-07	0.0502607	0	0	0	1.30378e-61	6.74017e-108			62.7569	0.0304835	0.0122361	0.00263088	4.5046e-07	0.000761722	0	0	0	7.677e-106	1.11819e-69
62.9574	0.0123287	0.00798885	0.00135893	3.32997e-08	0.0405437	0	0	0	1.88639e-64	1.01873e-111			62.9574	0.0289439	0.0117705	0.00234754	1.21191e-07	0.000627316	0	0	0	1.24955e-109	1.01773e-72
63.1579	0.00953296	0.00583181	0.000965155	6.42301e-09	0.0314476	0	0	0	2.32436e-67	1.31103e-115			63.1579	0.027257	0.0112109	0.00202052	2.7828e-08	0.000510031	0	0	0	1.73175e-113	7.88703e-76
63.3584	0.00690521	0.0041024	0.000683041	1.06288e-09	0.0234347	0	0	0	2.43902e-70	1.4366e-119			63.3584	0.0252289	0.0106056	0.00168253	5.44901e-09	0.000407758	0	0	0	2.04355e-117	5.20434e-79
63.5589	0.00473065	0.00281252	0.000496535	1.50668e-10	0.0169016	0	0	0	2.17953e-73	1.34038e-123			63.5589	0.0228124	0.0100127	0.00137345	9.09375e-10	0.000318115	0	0	0	2.05331e-121	2.92405e-82
63.7594	0.00312619	0.00192758	0.000385806	1.8276e-11	0.0119963	0	0	0	1.65859e-76	1.06485e-127			63.7594	0.0201319	0.00945665	0.00111847	1.29303e-10	0.000243144	0	0	0	1.75668e-125	1.39886e-85
63.9599	0.00206308	0.00137936	0.000326625	1.89546e-12	0.00858842	0	0	0	1.07483e-79	7.20305e-132			63.9599	0.017428	0.00892294	0.000919466	1.56607e-11	0.000187546	0	0	0	1.27967e-129	5.69811e-89
64.1604	0.00142732	0.00108369	0.000292712	1.67979e-13	0.00636549	0	0	0	5.93137e-83	4.14872e-136			64.1604	0.0149572	0.00837927	0.000761538	1.61546e-12	0.00015342	0	0	0	7.93727e-134	1.97632e-92
64.3609	0.00108041	0.000954748	0.000261278	1.27144e-14	0.00496425	0	0	0	2.78732e-86	2.0346e-140			64.3609	0.0128943	0.00779841	0.000627178	1.41912e-13	0.000137105	0	0	0	4.19192e-138	5.83647e-96
64.5614	0.000898714	0.000912658	0.000219516	8.21608e-16	0.00406507	0	0	0	1.11539e-89	8.49598e-145			64.5614	0.0112761	0.00716878	0.000507172	1.06159e-14	0.000130582	0	0	0	1.88505e-142	1.46762e-99
64.7619	0.000789625	0.000889046	0.000167263	4.53137e-17	0.00343156	0	0	0	3.80079e-93	3.02076e-149			64.7619	0.0100146	0.00649414	0.000402388	6.76223e-16	0.000125919	0	0	0	7.21777e-147	3.14227e-103
64.9624	0.000694085	0.000835271	0.000113193	2.13244e-18	0.00291311	0	0	0	1.10287e-96	9.14505e-154			64.9624	0.00896855	0.0057897	0.000318245	3.66784e-17	0.000119312	0	0	0	2.35315e-151	5.72851e-107
65.1629	0.000584247	0.00073066	6.72686e-05	8.56064e-20	0.00243109	0	0	0	2.72504e-100	2.35736e-158			65.1629	0.00802548	0.00508004	0.000257666	1.694e-18	0.000111622	0	0	0	6.53229e-156	8.89219e-111
65.3634	0.000457958	0.00058333	3.48851e-05	2.93114e-21	0.00195944	0	0	0	5.73349e-104	5.17407e-163			65.3634	0.00713824	0.00439789	0.000217264	6.66177e-20	0.000105193	0	0	0	1.54401e-160	1.17529e-114
65.5639	0.000328926	0.000420218	1.57276e-05	8.55847e-23	0.00150518	0	0	0	1.02721e-107	9.66958e-168			65.5639	0.00630679	0.00377928	0.000188576	2.23069e-21	0.000100232	0	0	0	3.10743e-165	1.32266e-118
65.7644	0.000214584	0.000271162	6.14888e-06	2.13069e-24	0.00109109	0	0	0	1.56708e-111	1.53869e-172			65.7644	0.00553962	0.0032521	0.000163077	6.36006e-23	9.43447e-05	0	0	0	5.32502e-170	1.26742e-122
65.9649	0.00012668	0.000155863	2.08081e-06	4.52222e-26	0.000741333	0	0	0	2.0357e-115	2.08479e-177			65.9649	0.00483411	0.00282344	0.000136902	1.54402e-24	8.53012e-05	0	0	0	7.7698e-175	1.03409e-126
66.1654	6.80213e-05	7.94031e-05	6.08573e-07	8.18168e-28	0.000470548	0	0	0	2.25176e-119	2.40515e-182			66.1654	0.00418281	0.00247526	0.000111297	3.19164e-26	7.37669e-05	0	0	0	9.65309e-180	7.18402e-131
66.3659	3.45345e-05	3.5679e-05	1.53625e-07	1.26167e-29	0.000278974	0	0	0	2.12089e-123	2.3626e-187			66.3659	0.00358652	0.0021738	8.89917e-05	5.61752e-28	6.30871e-05	0	0	0	1.02115e-184	4.24956e-135
66.5664	1.92598e-05	1.40747e-05	3.34312e-08	1.65815e-31	0.000154653	0	0	0	1.70098e-127	1.97609e-192			66.5664	0.00305656	0.00188796	7.06487e-05	8.41867e-30	5.6342e-05	0	0	0	9.1978e-190	2.14037e-139
66.7669	1.53377e-05	4.85284e-06	6.26439e-09	1.85712e-33	8.00845e-05	0	0	0	1.16161e-131	1.40731e-197			66.7669	0.00260515	0.00160462	5.47386e-05	1.07426e-31	5.3524e-05	0	0	0	7.05415e-195	9.17911e-144
66.9674	1.71192e-05	1.45656e-06	1.00965e-09	1.77239e-35	3.85061e-05	0	0	0	6.7547e-136	8.53381e-203			66.9674	0.00223431	0.00133038	3.98489e-05	1.1672e-33	5.14819e-05	0	0	0	4.60653e-200	3.35182e-148
67.1679	2.02091e-05	3.79201e-07	1.39824e-10	1.4413e-37	1.69956e-05	0	0	0	3.3445e-140	4.40619e-208			67.1679	0.00193245	0.00107985	2.62329e-05	1.07982e-35	4.66099e-05	0	0	0	2.56136e-205	1.04215e-152
67.3684	2.15587e-05	8.53614e-08	1.6622e-11	9.98613e-40	6.78637e-06	0	0	0	1.41005e-144	1.9371e-213			67.3684	0.00168075	0.000861995	1.51992e-05	8.50592e-38	3.77116e-05	0	0	0	1.21265e-210	2.75896e-157
67.5689	1.98615e-05	1.6571e-08	1.69468e-12	5.89473e-42	2.41593e-06	0	0	0	5.06193e-149	7.25117e-219			67.5689	0.00146383	0.000676585	7.62852e-06	5.70507e-40	2.65765e-05	0	0	0	4.88842e-216	6.21914e-162
67.7694	1.56316e-05	2.76798e-09	1.48057e-13	2.96437e-44	7.57286e-07	0	0	0	1.5473e-153	2.31117e-224			67.7694	0.0012766	0.000520459	3.28864e-06	3.25814e-42	1.62597e-05	0	0	0	1.67791e-221	1.19367e-166
67.9699	1.04834e-05	3.97096e-10	1.10757e-14	1.26994e-46	2.0701e-07	0	0	0	4.02728e-158	6.27227e-230			67.9699	0.00112233	0.000393959	1.21246e-06	1.58433e-44	9.07209e-06	0	0	0	4.90386e-227	1.95076e-171
68.1704	5.98754e-06	4.88526e-11	7.08957e-16	4.63443e-49	4.90077e-08	0	0	0	8.92529e-163	1.44939e-235			68.1704	0.00100388	0.000300074	3.81455e-07	6.55977e-47	5.93158e-06	0	0	0	1.22032e-232	2.71451e-176
68.3709	2.91194e-06	5.14747e-12	3.8806e-17	1.44065e-51	9.99952e-09	0	0	0	1.68426e-167	2.85176e-241			68.3709	0.000915686	0.00023861	1.02299e-07	2.3126e-49	6.95434e-06	0	0	0	2.58571e-238	3.21624e-181
68.5714	1.20584e-06	4.64057e-13	1.81539e-18	3.8146e-54	1.75263e-09	0	0	0	2.70626e-172	4.77758e-247			68.5714	0.000843404	0.00020226	2.33729e-08	6.94192e-52	1.20575e-05	0	0	0	4.665e-244	3.24468e-186
68.7719	4.25175e-07	3.5765e-14	7.25475e-20	8.60317e-57	2.63275e-10	0	0	0	3.70256e-177	6.8151e-253			68.7719	0.000771803	0.000178374	4.54827e-09	1.7743e-54	2.07069e-05	0	0	0	7.16625e-250	2.78717e-191
68.9724	1.27648e-07	2.35483e-15	2.47552e-21	1.65262e-59	3.38416e-11	0	0	0	4.3133e-182	8.27758e-259			68.9724	0.000694338	0.000154796	7.53724e-10	3.86138e-57	3.11216e-05	0	0	0	9.37347e-256	2.03856e-196
69.1729	3.26306e-08	1.32383e-16	7.21006e-23	2.70384e-62	3.71822e-12	0	0	0	4.27847e-187	8.56058e-265			69.1729	0.000615496	0.000125383	1.0636e-10	7.15526e-60	4.01292e-05	0	0	0	1.04394e-261	1.26955e-201
69.3734	7.10242e-09	6.3516e-18	1.79183e-24	3.76765e-65	3.48917e-13	0	0	0	3.6136e-192	7.53824e-271			69.3734	0.000543381	9.15313e-05	1.278e-11	1.12895e-62	4.4529e-05	0	0	0	9.89966e-268	6.73204e-207
69.5739	1.3163e-09	2.59986e-19	3.79856e-26	4.47131e-68	2.79489e-14	0	0	0	2.59875e-197	5.65204e-277			69.5739	0.000479855	5.91979e-05	1.30755e-12	1.51668e-65	4.32859e-05	0	0	0	7.9934e-274	3.03955e-212
69.7744	2.07717e-10	9.07608e-21	6.86744e-28	4.51921e-71	1.91021e-15	0	0	0	1.59132e-202	3.60834e-283			69.7744	0.000418314	3.42105e-05	1.13909e-13	1.73493e-68	3.86134e-05	0	0	0	5.49555e-280	1.16853e-217
69.9749	2.79097e-11	2.7016e-22	1.0586e-29	3.88997e-74	1.11361e-16	0	0	0	8.29706e-208	1.96145e-289			69.9749	0.000351136	1.93427e-05	8.44947e-15	1.6898e-71	3.46373e-05	0	0	0	3.21705e-286	3.82507e-223
70.1754	3.19306e-12	6.85536e-24	1.39108e-31	2.85154e-77	5.53622e-18	0	0	0	3.6835e-213	9.07854e-296			70.1754	0.000278642	1.43004e-05	5.33665e-16	1.40138e-74	3.44477e-05	0	0	0	1.60351e-292	1.06612e-228
70.3759	3.11047e-13	1.48268e-25	1.55805e-33	1.78014e-80	2.34661e-19	0	0	0	1.39241e-218	3.57785e-302			70.3759	0.000210299	1.70767e-05	2.86997e-17	9.8957e-78	3.78461e-05	0	0	0	6.80542e-299	2.53011e-234
70.5764	2.57996e-14	2.73285e-27	1.48718e-35	9.4638e-84	8.47907e-21	0	0	0	4.48171e-224	0			70.5764	0.000157264	2.47779e-05	1.31417e-18	5.94981e-81	4.15622e-05	0	0	0	2.45927e-305	5.11259e-240
70.7769	1.82208e-15	4.29222e-29	1.20962e-37	4.28457e-87	2.61145e-22	0	0	0	1.22826e-229	3.43033401e-315			70.7769	0.000123733	3.37003e-05	5.12385e-20	3.04599e-84	4.17326e-05	0	0	0	7.56698841856e-312	8.79652e-246
70.9774	1.0957e-16	5.74385e-31	8.38277e-40	1.65186e-90	6.85484e-24	0	0	0	2.8662e-235	1.645e-321			70.9774	0.000104625	3.98003e-05	1.70101e-21	1.32776e-87	3.6649e-05	0	0	0	1.98285e-318	1.28869e-251
71.1779	5.61022e-18	6.54851e-33	4.94931e-42	5.42325e-94	1.5334e-25	0	0	0	5.69499e-241	0			71.1779	9.04877e-05	4.01729e-05	4.80825e-23	4.92811e-91	2.76639e-05	0	0	0	0	1.6075e-257
71.3784	2.44589e-19	6.36022e-35	2.48935e-44	1.51622e-97	2.92299e-27	0	0	0	9.63492e-247	0			71.3784	7.43851e-05	3.45506e-05	1.15727e-24	1.55743e-94	1.78376e-05	0	0	0	0	1.70736e-263
71.5789	9.07951e-21	5.26217e-37	1.06656e-46	3.60975e-101	4.7477e-29	0	0	0	1.38794e-252	0			71.5789	5.51854e-05	2.53049e-05	2.37164e-26	4.19086e-98	9.80413e-06	0	0	0	0	1.54406e-269
71.7794	2.86982e-22	3.70853e-39	3.89235e-49	7.31812e-105	6.57052e-31	0	0	0	1.70241e-258	0			71.7794	3.59767e-05	1.57809e-05	4.13837e-28	9.60209e-102	4.58998e-06	0	0	0	0	1.18897e-275
71.9799	7.72351e-24	2.22619e-41	1.2099e-51	1.26336e-108	7.74737e-33	0	0	0	1.77798e-264	0			71.9799	2.03596e-05	8.37969e-06	6.14864e-30	1.87325e-105	1.82993e-06	0	0	0	0	7.79554e-282
72.1805	1.76987e-25	1.13824e-43	3.20317e-54	1.85719e-112	7.78269e-35	0	0	0	1.58109e-270	0			72.1805	9.945e-06	3.78872e-06	7.7785e-32	3.11167e-109	6.21219e-07	0	0	0	0	4.35199e-288
72.381	3.45333e-27	4.95678e-46	7.22246e-57	2.3248e-116	6.66051e-37	0	0	0	1.19717e-276	0			72.381	4.18062e-06	1.45856e-06	8.37877e-34	4.40108e-113	1.79568e-07	0	0	0	0	2.0687e-294
72.5815	5.7372e-29	1.83845e-48	1.38692e-59	2.47805e-120	4.85593e-39	0	0	0	7.71835e-283	0			72.5815	1.5096e-06	4.78106e-07	7.68479e-36	5.30019e-117	4.4196e-08	0	0	0	0	8.37289e-301
72.782	8.11578e-31	5.80738e-51	2.26813e-62	2.24921e-124	3.01586e-41	0	0	0	4.23702e-289	0			72.782	4.67582e-07	1.33442e-07	6.00139e-38	5.4349e-121	9.262e-09	0	0	0	0	2.88549e-307
72.9825	9.77525e-33	1.56234e-53	3.15881e-65	1.73836e-128	1.59554e-43	0	0	0	1.98045e-295	0			72.9825	1.24085e-07	3.17122e-08	3.9906e-40	4.74525e-125	1.6527e-09	0	0	0	0	8.4670509937e-314
73.183	1.00252e-34	3.5796e-56	3.74636e-68	1.14404e-132	7.19043e-46	0	0	0	7.882e-302	0			73.183	2.81842e-08	6.41694e-09	2.2594e-42	3.52772e-129	2.51103e-10	0	0	0	0	2.141e-320
73.3835	8.75437e-37	6.98468e-59	3.7837e-71	6.41107e-137	2.76018e-48	0	0	0	2.67102e-308	0			73.3835	5.47442e-09	1.1056e-09	1.08922e-44	2.23304e-133	3.24845e-11	0	0	0	0	0
73.584	6.50916e-39	1.16067e-61	3.25417e-74	3.05918e-141	9.02499e-51	0	0	0	7.706992593e-315	0			73.584	9.08634e-10	1.62194e-10	4.47098e-47	1.20356e-137	3.57823e-12	0	0	0	0	0
73.7845	4.1209e-41	1.64254e-64	2.38327e-77	1.24298e-145	2.51347e-53	0	0	0	1.645e-321	0			73.7845	1.28789e-10	2.026e-11	1.56264e-49	5.52336e-142	3.35604e-13	0	0	0	0	0
73.985	2.2214e-43	1.97954e-67	1.48631e-80	4.3004e-150	5.9622e-56	0	0	0	0	0			73.985	1.55802e-11	2.15481e-12	4.65032e-52	2.15828e-146	2.68012e-14	0	0	0	0	0
74.1855	1.0196e-45	2.03166e-70	7.89307e-84	1.26688e-154	1.20459e-58	0	0	0	0	0			74.1855	1.60797e-12	1.95141e-13	1.17835e-54	7.18092e-151	1.82242e-15	0	0	0	0	0
74.386	3.98471e-48	1.77571e-73	3.56926e-87	3.1779e-159	2.07283e-61	0	0	0	0	0			74.386	1.41524e-13	1.50472e-14	2.54233e-57	2.03432e-155	1.05514e-16	0	0	0	0	0
74.5865	1.32597e-50	1.32168e-76	1.37437e-90	6.78776e-164	3.03789e-64	0	0	0	0	0			74.5865	1.06194e-14	9.87935e-16	4.67044e-60	4.90711e-160	5.20162e-18	0	0	0	0	0
74.787	3.75696e-53	8.37743e-80	4.50626e-94	1.2345e-168	3.79189e-67	0	0	0	0	0			74.787	6.7917e-16	5.52292e-17	7.30551e-63	1.00786e-164	2.1834e-19	0	0	0	0	0
74.9875	9.06374e-56	4.52192e-83	1.2581e-97	1.91176e-173	4.03098e-70	0	0	0	0	0			74.9875	3.7015e-17	2.62892e-18	9.72995e-66	1.76255e-169	7.80364e-21	0	0	0	0	0
75.188	1.86185e-58	2.07855e-86	2.99089e-101	2.52088e-178	3.64947e-73	0	0	0	0	0			75.188	1.71881e-18	1.0655e-19	1.10341e-68	2.62451e-174	2.3748e-22	0	0	0	0	0
75.3885	3.2565e-61	8.13623e-90	6.05435e-105	2.8304e-183	2.81389e-76	0	0	0	0	0			75.3885	6.79946e-20	3.67701e-21	1.06545e-71	3.32754e-179	6.15355e-24	0	0	0	0	0
75.589	4.8498e-64	2.71212e-93	1.04355e-108	2.70594e-188	1.84772e-79	0	0	0	0	0			75.589	2.29123e-21	1.08045e-22	8.7598e-75	3.59225e-184	1.35766e-25	0	0	0	0	0
75.7895	6.14983e-67	7.69868e-97	1.53158e-112	2.20274e-193	1.03327e-82	0	0	0	0	0			75.7895	6.5762e-23	2.70322e-24	6.1323e-78	3.30199e-189	2.55048e-27	0	0	0	0	0
75.99	6.64003e-70	1.86099e-100	1.914e-116	1.5268e-198	4.92076e-86	0	0	0	0	0			75.99	1.60755e-24	5.75871e-26	3.65527e-81	2.58436e-194	4.07964e-29	0	0	0	0	0
76.1905	6.10442e-73	3.83082e-104	2.03668e-120	9.01105e-204	1.99567e-89	0	0	0	0	0			76.1905	3.34667e-26	1.04457e-27	1.85517e-84	1.72226e-199	5.55633e-31	0	0	0	0	0
76.391	4.77843e-76	6.71517e-108	1.84534e-124	4.52837e-209	6.89256e-93	0	0	0	0	0			76.391	5.93338e-28	1.6133e-29	8.01703e-88	9.77257e-205	6.44349e-33	0	0	0	0	0
76.5915	3.18489e-79	1.0024e-111	1.42366e-128	1.93767e-214	2.02722e-96	0	0	0	0	0			76.5915	8.95813e-30	2.12158e-31	2.94993e-91	4.72158e-210	6.36242e-35	0	0	0	0	0
76.792	1.80746e-82	1.2742e-115	9.35206e-133	7.05976e-220	5.07747e-100	0	0	0	0	0			76.792	1.15172e-31	2.3756e-33	9.24221e-95	1.94237e-215	5.34921e-37	0	0	0	0	0
76.9925	8.73398e-86	1.37929e-119	5.23097e-137	2.19014e-225	1.08297e-103	0	0	0	0	0			76.9925	1.2609e-33	2.26492e-35	2.46551e-98	6.80371e-221	3.82935e-39	0	0	0	0	0
77.193	3.59353e-89	1.27141e-123	2.49131e-141	5.78529e-231	1.96699e-107	0	0	0	0	0			77.193	1.17547e-35	1.83865e-37	5.60024e-102	2.0292e-226	2.33414e-41	0	0	0	0	0
77.3935	1.25892e-92	9.97995e-128	1.01029e-145	1.30122e-236	3.04231e-111	0	0	0	0	0			77.3935	9.33106e-38	1.2709e-39	1.08311e-105	5.15314e-232	1.21142e-43	0	0	0	0	0
77.594	3.75528e-96	6.67092e-132	3.48847e-150	2.49198e-242	4.00699e-115	0	0	0	0	0			77.594	6.30722e-40	7.47987e-42	1.78363e-109	1.11426e-237	5.35343e-46	0	0	0	0	0
77.7945	9.5379e-100	3.79714e-136	1.02564e-154	4.06358e-248	4.4941e-119	0	0	0	0	0			77.7945	3.63017e-42	3.74837e-44	2.50095e-113	2.05148e-243	2.01435e-48	0	0	0	0	0
77.995	2.06268e-103	1.84051e-140	2.56757e-159	5.64213e-254	4.29214e-123	0	0	0	0	0			77.995	1.77907e-44	1.5994e-46	2.98588e-117	3.21599e-249	6.45365e-51	0	0	0	0	0
78.1955	3.79818e-107	7.59684e-145	5.47295e-164	6.67034e-260	3.49067e-127	0	0	0	0	0			78.1955	7.42401e-47	5.81084e-49	3.03534e-121	4.29269e-255	1.76053e-53	0	0	0	0	0
78.396	5.95508e-111	2.67017e-149	9.93322e-169	6.71463e-266	2.41739e-131	0	0	0	0	0			78.396	2.63789e-49	1.79758e-51	2.62729e-125	4.87879e-261	4.08928e-56	0	0	0	0	0
78.5965	7.94999e-115	7.99197e-154	1.53507e-173	5.75527e-272	1.42556e-135	0	0	0	0	0			78.5965	7.98084e-52	4.73482e-54	1.93632e-129	4.72129e-267	8.08756e-59	0	0	0	0	0
78.797	9.03675e-119	2.03694e-158	2.01991e-178	4.20028e-278	7.15846e-140	0	0	0	0	0			78.797	2.05595e-54	1.06191e-56	1.2151e-133	3.89024e-273	1.36193e-61	0	0	0	0	0
78.9975	8.74631e-123	4.42093e-163	2.26312e-183	2.61011e-284	3.06091e-144	0	0	0	0	0			78.9975	4.50969e-57	2.02785e-59	6.49252e-138	2.72935e-279	1.95281e-64	0	0	0	0	0
79.198	7.20783e-127	8.17065e-168	2.15899e-188	1.38105e-290	1.11449e-148	0	0	0	0	0			79.198	8.42269e-60	3.29726e-62	2.95381e-142	1.63046e-285	2.38415e-67	0	0	0	0	0
79.3985	5.05768e-131	1.2859e-172	1.75372e-193	6.22197e-297	3.45535e-153	0	0	0	0	0			79.3985	1.33944e-62	4.56496e-65	1.14424e-146	8.29328e-292	2.4784e-70	0	0	0	0	0
79.599	3.02179e-135	1.72332e-177	1.21294e-198	2.3868e-303	9.12221e-158	0	0	0	0	0			79.599	1.8137e-65	5.38131e-68	3.77416e-151	3.59178e-298	2.1937e-73	0	0	0	0	0
79.7995	1.53725e-139	1.96668e-182	7.14312e-204	7.795981326309e-310	2.05068e-162	0	0	0	0	0			79.7995	2.09111e-68	5.40139e-71	1.05996e-155	1.32453e-304	1.6533e-76	0	0	0	0	0
80	6.65875e-144	1.9112e-187	3.58181e-209	2.16817413e-316	3.92538e-167	0	0	0	0	0			80	2.05285e-71	4.61625e-74	2.5347e-160	4.158892998037e-311	1.06094e-79	0	0	0	0	0

## Sheet: Panel c - POPS
ED Figure 5 panel c
Alanine contact site radial densities													Gap between contact site radial densities
	Outer leaflet					Inner leaflet								Outer leaflet					Inner leaflet
R (Å)	Headgroup density	Phosphate density	Glycerol density	Sn-1 tail density	Sn-2 tail density	Headgroup density	Phosphate density	Glycerol density	Sn-1 tail density	Sn-2 tail density			R (Å)	Headgroup density	Phosphate density	Glycerol density	Sn-1 tail density	Sn-2 tail density	Headgroup density	Phosphate density	Glycerol density	Sn-1 tail density	Sn-2 tail density
0	0	0	0	0	0	0	0	0	0	0			0	0	0	0	0	0	0	0	0	0	0
0.200501	0	0	0	0	0	3.49092e-36	1.26584e-114	2.30498e-180	4.80629e-297	4.63879e-190			0.200501	0	0	0	0	0	2.2736e-74	4.50485e-113	3.21158e-206	9.0791378884e-314	0
0.401003	0	0	0	0	0	2.3075e-34	5.2088e-111	1.01242e-175	5.69554e-291	2.77524e-185			0.401003	0	0	0	0	0	1.54171e-71	1.76625e-109	3.19583e-201	1.64193e-307	0
0.601504	0	0	0	0	0	1.73159e-32	2.43331e-107	5.04847e-171	7.66236e-285	1.88495e-180			0.601504	0	0	0	0	0	1.18685e-68	7.86193e-106	3.61037e-196	3.37109e-301	0
0.802005	0	0	0	0	0	1.24471e-30	1.08887e-103	2.41143e-166	9.87431e-279	1.22636e-175			0.802005	0	0	0	0	0	8.75197e-66	3.35213e-102	3.90693e-191	6.6298e-295	0
1.00251	0	0	0	0	0	8.12609e-29	4.42531e-100	1.04612e-161	1.1557e-272	7.24647e-171			1.00251	0	0	0	0	0	5.86151e-63	1.29809e-98	3.83984e-186	1.1842e-288	0
1.20301	0	0	0	0	0	4.70531e-27	1.59517e-96	4.02516e-157	1.1997e-266	3.79777e-166			1.20301	0	0	0	0	0	3.48182e-60	4.45846e-95	3.34721e-181	1.87603e-282	0
1.40351	0	0	0	0	0	2.38613e-25	5.03578e-93	1.35638e-152	1.09069e-260	1.74313e-161			1.40351	0	0	0	0	0	1.81135e-57	1.3411e-91	2.55536e-176	2.60289e-276	7.8886e-319
1.60401	0	0	0	0	0	1.05177e-23	1.38181e-89	3.97283e-148	8.61887e-255	6.95423e-157			1.60401	0	0	0	0	0	8.19067e-55	3.50636e-88	1.69566e-171	3.13899e-270	2.765960122405e-312
1.80451	0	0	0	0	0	4.01002e-22	3.27967e-86	1.00652e-143	5.89117e-249	2.39979e-152			1.80451	0	0	0	0	0	3.20362e-52	7.92968e-85	9.73263e-167	3.27437e-264	8.38164e-306
2.00501	0	0	0	0	0	1.31806e-20	6.71079e-83	2.19838e-139	3.47146e-243	7.13929e-148			2.00501	0	0	0	0	0	1.08025e-49	1.54602e-81	4.81594e-162	2.94459e-258	2.18963e-299
2.20551	0	0	0	0	0	3.72607e-19	1.18099e-79	4.12965e-135	1.75935e-237	1.8267e-143			2.20551	0	0	0	0	0	3.13285e-47	2.5924e-78	2.04956e-157	2.27746e-252	4.91974e-293
2.40602	0	0	0	0	0	9.04348e-18	1.78437e-76	6.66026e-131	7.65525e-232	4.01279e-139			2.40602	0	0	0	0	0	7.80058e-45	3.73213e-75	7.48872e-153	1.51232e-246	9.49035e-287
2.60652	0	0	0	0	0	1.88196e-16	2.31162e-73	9.21e-127	2.85599e-226	7.55817e-135			2.60652	0	0	0	0	0	1.66536e-42	4.60684e-72	2.3461e-148	8.6105e-241	1.56968e-280
2.80702	0	0	0	0	0	3.3545e-15	2.56501e-70	1.09086e-122	9.12635e-221	1.21935e-130			2.80702	0	0	0	0	0	3.04535e-40	4.8707e-69	6.29543e-144	4.19909e-235	2.22374e-274
3.00752	0	0	0	0	0	5.11717e-14	2.43583e-67	1.10577e-118	2.49587e-215	1.68355e-126			3.00752	0	0	0	0	0	4.76606e-38	4.40722e-66	1.44574e-139	1.75253e-229	2.69613e-268
3.20802	0	0	0	0	0	6.67622e-13	1.97835e-64	9.58651e-115	5.83776e-210	1.98803e-122			3.20802	0	0	0	0	0	6.37955e-36	3.41064e-63	2.83958e-135	6.25572e-224	2.79574e-262
3.40852	0	0	0	0	0	7.44553e-12	1.37349e-61	7.10426e-111	1.16717e-204	2.0067e-118			3.40852	0	0	0	0	0	7.29956e-34	2.25617e-60	4.76741e-131	1.90876e-218	2.47809e-256
3.60902	0	0	0	0	0	7.09464e-11	8.14735e-59	4.49828e-107	1.99385e-199	1.73066e-114			3.60902	0	0	0	0	0	7.13654e-32	1.2752e-57	6.8388e-127	4.97617e-213	1.87675e-250
3.80952	0	0	0	0	0	5.77392e-10	4.12776e-56	2.43266e-103	2.90908e-194	1.27482e-110			3.80952	0	0	0	0	0	5.95945e-30	6.15588e-55	8.37884e-123	1.10801e-207	1.21395e-244
4.01003	0	0	0	0	0	4.01219e-09	1.78559e-53	1.12327e-99	3.624e-189	8.01775e-107			4.01003	0	0	0	0	0	4.24931e-28	2.53729e-52	8.7651e-119	2.10652e-202	6.70451e-239
4.21053	0	0	0	0	0	2.37981e-08	6.59329e-51	4.4273e-96	3.85366e-184	4.30436e-103			4.21053	0	0	0	0	0	2.58651e-26	8.92694e-50	7.82674e-115	3.4185e-197	3.1607e-233
4.41103	0	0	0	0	0	1.20463e-07	2.07765e-48	1.48917e-92	3.49709e-179	1.97204e-99			4.41103	0	0	0	0	0	1.3437e-24	2.68031e-47	5.96424e-111	4.7343e-192	1.2716e-227
4.61153	0	0	0	0	0	5.20268e-07	5.58609e-46	4.27377e-89	2.70772e-174	7.70875e-96			4.61153	0	0	0	0	0	5.95674e-23	6.86641e-45	3.87785e-107	5.59421e-187	4.36494e-222
4.81203	0	0	0	0	0	1.91684e-06	1.28124e-43	1.04632e-85	1.78849e-169	2.57062e-92			4.81203	0	0	0	0	0	2.25304e-21	1.50058e-42	2.15087e-103	5.63907e-182	1.27818e-216
5.01253	0	0	0	0	0	6.02372e-06	2.50654e-41	2.18492e-82	1.0076e-164	7.31158e-89			5.01253	0	0	0	0	0	7.27002e-20	2.79711e-40	1.01755e-99	4.84837e-177	3.19246e-211
5.21303	0	0	0	0	0	1.61437e-05	4.18198e-39	3.89105e-79	4.84114e-160	1.77355e-85			5.21303	0	0	0	0	0	2.00113e-18	4.4465e-38	4.1054e-96	3.55503e-172	6.80016e-206
5.41353	0	0	0	0	0	3.68933e-05	5.94977e-37	5.90888e-76	1.98343e-155	3.66846e-82			5.41353	0	0	0	0	0	4.69859e-17	6.02745e-36	1.41242e-92	2.22278e-167	1.23515e-200
5.61404	0	0	0	0	0	7.18876e-05	7.21748e-35	7.65075e-73	6.92858e-151	6.46971e-79			5.61404	0	0	0	0	0	9.41034e-16	6.96642e-34	4.14316e-89	1.18498e-162	1.91284e-195
5.81454	0	0	0	0	0	0.000119422	7.46444e-33	8.44542e-70	2.06343e-146	9.72755e-76			5.81454	0	0	0	0	0	1.60767e-14	6.86443e-32	1.03614e-85	5.38573e-158	2.52556e-190
6.01504	0	0	0	0	0	0.000169126	6.58114e-31	7.94729e-67	5.23863e-142	1.24682e-72			6.01504	0	0	0	0	0	2.34301e-13	5.76607e-30	2.20895e-82	2.08669e-153	2.84262e-185
6.21554	0	0	0	0	0	0.000204205	4.94614e-29	6.37476e-64	1.13369e-137	1.36223e-69			6.21554	0	0	0	0	0	2.91329e-12	4.12859e-28	4.01421e-79	6.89158e-149	2.72725e-180
6.41604	0	0	0	0	0	0.000210325	3.1686e-27	4.35838e-61	2.09114e-133	1.26856e-66			6.41604	0	0	0	0	0	3.09101e-11	2.51965e-26	6.21771e-76	1.93998e-144	2.23022e-175
6.61654	0	0	0	0	0	0.000185298	1.73015e-25	2.53966e-58	3.28747e-129	1.00685e-63			6.61654	0	0	0	0	0	2.79917e-10	1.31059e-24	8.20823e-73	4.65438e-140	1.55439e-170
6.81704	0	0	0	0	0	0.000141339	8.05188e-24	1.26121e-55	4.40458e-125	6.81048e-61			6.81704	0	0	0	0	0	2.16427e-09	5.80976e-23	9.23489e-70	9.51679e-136	9.23285e-166
7.01754	0	0	0	0	0	9.81428e-05	3.19373e-22	5.33753e-53	5.02906e-121	3.92583e-58			7.01754	0	0	0	0	0	1.42935e-08	2.19477e-21	8.8543e-67	1.65828e-131	4.67359e-161
7.21805	0	0	0	0	0	7.31073e-05	1.07965e-20	1.92492e-50	4.89314e-117	1.92844e-55			7.21805	0	0	0	0	0	8.06762e-08	7.06541e-20	7.23428e-64	2.46233e-127	2.01598e-156
7.41855	0	0	0	0	0	7.56618e-05	3.11066e-19	5.91539e-48	4.05684e-113	8.07194e-53			7.41855	0	0	0	0	0	3.89442e-07	1.93814e-18	5.03658e-61	3.11554e-123	7.41002e-152
7.61905	0	0	0	0	0	0.000106738	7.63871e-18	1.54894e-45	2.86596e-109	2.87893e-50			7.61905	0	0	0	0	0	1.60922e-06	4.53019e-17	2.98784e-58	3.35894e-119	2.32079e-147
7.81955	0	0	0	0	0	0.000160674	1.59886e-16	3.45583e-43	1.72511e-105	8.74885e-48			7.81955	0	0	0	0	0	5.69836e-06	9.02217e-16	1.51024e-55	3.08557e-115	6.19322e-143
8.02005	0	0	0	0	0	0.000228064	2.85275e-15	6.56932e-41	8.84736e-102	2.26527e-45			8.02005	0	0	0	0	0	1.73163e-05	1.53093e-14	6.50401e-53	2.41501e-111	1.40815e-138
8.22055	0	0	0	0	0	0.000299371	4.33955e-14	1.06395e-38	3.86586e-98	4.99717e-43			8.22055	0	0	0	0	0	4.52383e-05	2.21328e-13	2.38646e-50	1.61041e-107	2.72782e-134
8.42105	0	0	0	5.04852744e-316	0	0.00036788	5.6292e-13	1.46808e-36	1.43913e-94	9.39185e-41			8.42105	0	0	0	0	3.295e-321	0.000101835	2.7261e-12	7.46018e-48	9.1491e-104	4.502e-130
8.62155	0	0	0	0	0	0.00043068	6.22879e-12	1.72578e-34	4.56422e-91	1.50379e-38			8.62155	0	0	0	0	1.584778141e-314	0.000198125	2.8606e-11	1.9868e-45	4.42823e-100	6.33006e-126
8.82206	0	0	0	5.4455e-303	0	0.000489071	5.88176e-11	1.7283e-32	1.23319e-87	2.05128e-36			8.82206	0	0	0	0	5.48336e-308	0.000334527	2.55726e-10	4.50776e-43	1.82592e-96	7.58245e-122
9.02256	0	0	0	1.40625e-296	0	0.000549382	4.74274e-10	1.47449e-30	2.83847e-84	2.38369e-34			9.02256	0	0	0	4.16666967e-316	1.61627e-301	0.000493016	1.94755e-09	8.71273e-41	6.41387e-93	7.73749e-118
9.22306	0	0	0	3.09362e-290	0	0.000620843	3.26852e-09	1.07163e-28	5.56565e-81	2.35968e-32			9.22306	0	0	0	0	4.05844e-295	0.00063935	1.26355e-08	1.43459e-38	1.91928e-89	6.72622e-114
9.42356	0	0	0	5.79751e-284	0	0.000708627	1.92755e-08	6.63463e-27	9.29644e-78	1.98988e-30			9.42356	0	0	0	4.59467e-303	8.68108e-289	0.000737836	6.98384e-08	2.0122e-36	4.89244e-86	4.98096e-110
9.62406	0	0	0	9.25501e-278	6.586e-321	0.000809194	9.74395e-08	3.49904e-25	1.32275e-74	1.42942e-28			9.62406	0	0	0	1.19959e-296	1.58179e-282	0.00076961	3.28862e-07	2.40423e-34	1.06237e-82	3.14207e-106
9.82456	0	0	0	1.25854e-271	2.3555734134e-314	0.00091627	4.2322e-07	1.57193e-23	1.60322e-71	8.74676e-27			9.82456	0	0	0	2.66786e-290	2.45515e-276	0.000741525	1.31948e-06	2.44701e-32	1.96506e-79	1.6884e-102
10.0251	0	0	0	1.45781e-265	8.05503e-308	0.00103187	1.58452e-06	6.01539e-22	1.65521e-68	4.5591e-25			10.0251	0	0	0	5.05404e-284	3.24602e-270	0.000682204	4.5122e-06	2.12149e-30	3.09614e-76	7.72823e-99
10.2256	0	0	0	1.43838e-259	2.34626e-301	0.0011671	5.13569e-06	1.96079e-20	1.45563e-65	2.02418e-23			10.2256	0	0	0	8.15553e-278	3.65563e-264	0.000632572	1.31595e-05	1.56671e-28	4.15532e-73	3.01319e-95
10.4261	0	0	0	1.20887e-253	5.82127e-295	0.0013297	1.44906e-05	5.44416e-19	1.09038e-62	7.65507e-22			10.4261	0	0	0	1.12098e-271	3.50675e-258	0.000637459	3.27747e-05	9.85533e-27	4.75029e-70	1.0007e-91
10.6266	0	0	0	8.65389e-248	1.23023e-288	0.0015141	3.58389e-05	1.28752e-17	6.95716e-60	2.4659e-20			10.6266	0	0	0	1.3124e-265	2.86531e-252	0.000737523	6.99083e-05	5.28061e-25	4.62551e-67	2.83083e-88
10.8271	0	0	0	5.27671e-242	2.21448e-282	0.00170883	7.83166e-05	2.59357e-16	3.78098e-57	6.7658e-19			10.8271	0	0	0	1.30875e-259	1.99415e-246	0.000959048	0.00012848	2.41004e-23	3.83635e-64	6.82095e-85
11.0276	0	0	0	2.74049e-236	3.39526e-276	0.00191492	0.000152491	4.44993e-15	1.75021e-54	1.58116e-17			11.0276	0	0	0	1.11162e-253	1.18211e-240	0.00130306	0.000205989	9.36891e-22	2.71013e-61	1.39989e-81
11.2281	0	0	0	1.21228e-230	4.43388e-270	0.0021543	0.000266682	6.50305e-14	6.90053e-52	3.14732e-16			11.2281	0	0	0	8.04204e-248	5.96849e-235	0.00173753	0.000295078	3.10227e-20	1.63068e-58	2.44712e-78
11.4286	0	0	0	4.56754e-225	4.93172e-264	0.00245605	0.000421756	8.09437e-13	2.31728e-49	5.33592e-15			11.4286	0	0	0	4.95539e-242	2.56669e-229	0.0021983	0.000393087	8.74976e-19	8.35702e-56	3.64357e-75
11.6291	0	0	0	1.46575e-219	4.6721e-258	0.00283067	0.000606654	8.58118e-12	6.62783e-47	7.70504e-14			11.6291	0	0	0	2.60068e-236	9.40115e-224	0.00260665	0.000512074	2.10207e-17	3.6478e-53	4.62065e-72
11.8296	0	0	0	4.00621e-214	3.76983e-252	0.00325424	0.00079853	7.74826e-11	1.61457e-44	9.47619e-13			11.8296	0	0	0	1.16249e-230	2.93279e-218	0.00290418	0.000675284	4.3017e-16	1.35614e-50	4.99094e-69
12.0301	0	0	0	9.32607e-209	2.59072e-246	0.00367621	0.000970763	5.95869e-10	3.34992e-42	9.92616e-12			12.0301	0	0	0	4.42571e-225	7.7924e-213	0.00308667	0.000896273	7.49887e-15	4.29404e-48	4.59156e-66
12.2306	0	0	0	1.84906e-203	1.51638e-240	0.00404491	0.00110669	3.90285e-09	5.91963e-40	8.85552e-11			12.2306	0	0	0	1.43502e-219	1.76338e-207	0.00320863	0.00115785	1.11363e-13	1.15801e-45	3.59779e-63
12.4311	0	0	0	3.12237e-198	7.55923e-235	0.00433355	0.00120973	2.17718e-08	8.90914e-38	6.72864e-10			12.4311	0	0	0	3.96293e-214	3.3986e-202	0.00335126	0.00141451	1.40902e-12	2.65975e-43	2.40109e-60
12.6316	0	0	0	4.49055e-193	3.20942e-229	0.0045534	0.00130079	1.03439e-07	1.14197e-35	4.35429e-09			12.6316	0	0	0	9.32077e-209	5.5787e-197	0.00358147	0.0016216	1.51911e-11	5.20291e-41	1.36481e-57
12.8321	0	0	0	5.50035e-188	1.16052e-223	0.00475493	0.0014043	4.18557e-07	1.24665e-33	2.39984e-08			12.8321	0	0	0	1.86707e-203	7.79899e-192	0.00393518	0.00176777	1.39588e-10	8.66811e-39	6.60743e-55
13.0326	0	0	0	5.73793e-183	3.57398e-218	0.00501949	0.00153466	1.44246e-06	1.15907e-31	1.12646e-07			13.0326	0	0	0	3.18521e-198	9.2857e-187	0.00442543	0.00188326	1.09354e-09	1.22991e-36	2.7245e-52
13.2331	0	0	0	5.09789e-178	9.37392e-213	0.005433	0.00169222	4.23402e-06	9.17778e-30	4.50316e-07			13.2331	0	0	0	4.6279e-193	9.41581e-182	0.0050499	0.00201883	7.30718e-09	1.48624e-34	9.5683e-50
13.4336	0	0	0	3.85739e-173	2.09391e-207	0.00603675	0.00186877	1.05866e-05	6.18914e-28	1.53314e-06			13.4336	0	0	0	5.72655e-188	8.13138e-177	0.00578736	0.00221289	4.16761e-08	1.52957e-32	2.86207e-47
13.6341	0	0	0	2.48577e-168	3.98345e-202	0.00678305	0.00205718	2.25566e-05	3.55455e-26	4.44538e-06			13.6341	0	0	0	6.03481e-183	5.98043e-172	0.00659843	0.00246988	2.03084e-07	1.34063e-30	7.29164e-45
13.8346	0	0	0	1.36425e-163	6.45391e-197	0.00754521	0.00226089	4.0999e-05	1.73859e-24	1.09772e-05			13.8346	0	0	0	5.41617e-178	3.74592e-167	0.00744223	0.00276327	8.46721e-07	1.00071e-28	1.58225e-42
14.0351	0	0	0	6.37654e-159	8.90527e-192	0.00819371	0.00249678	6.37667e-05	7.24209e-23	2.30851e-05			14.0351	0	0	0	4.13976e-173	1.9982e-162	0.00829786	0.00306048	3.02677e-06	6.36154e-27	2.92437e-40
14.2356	0	0	0	2.53826e-154	1.04647e-186	0.00868404	0.00278486	8.56055e-05	2.56912e-21	4.13451e-05			14.2356	0	0	0	2.69471e-168	9.07764e-158	0.009173	0.00335163	9.3042e-06	3.44405e-25	4.60368e-38
14.4361	0	0	0	8.60485e-150	1.04729e-181	0.00908521	0.00312973	0.000101558	7.76165e-20	6.30619e-05			14.4361	0	0	0	1.49382e-163	3.51202e-153	0.0100917	0.00366115	2.4697e-05	1.58792e-23	6.1731e-36
14.6366	0	0	0	2.48431e-145	8.92603e-177	0.00953168	0.0035137	0.000112694	1.99697e-18	8.19138e-05			14.6366	0	0	0	7.05235e-159	1.15715e-148	0.0110637	0.00403629	5.69326e-05	6.235e-22	7.05077e-34
14.8371	0	0	0	6.10833e-141	6.47892e-172	0.0101417	0.00391518	0.000129481	4.37559e-17	9.06136e-05			14.8371	0	0	0	2.8354e-154	3.24689e-144	0.0120506	0.00452352	0.000114848	2.08493e-20	6.8599e-32
15.0376	0	0	0	1.27906e-136	4.00495e-167	0.0109552	0.00433708	0.000168248	8.16477e-16	8.53636e-05			15.0376	0	0	0	9.7082e-150	7.7587e-140	0.0129578	0.00514456	0.000204694	5.93734e-19	5.68542e-30
15.2381	0	0	0	2.28092e-132	2.10834e-162	0.0119168	0.00481416	0.000241262	1.29746e-14	6.84847e-05			15.2381	0	0	0	2.83077e-145	1.57889e-135	0.0136775	0.00587659	0.00032602	1.43992e-17	4.01413e-28
15.4386	0	0	0	3.46402e-128	9.45222e-158	0.0129018	0.00538796	0.000347068	1.75582e-13	4.67901e-05			15.4386	0	0	0	7.02926e-141	2.73624e-131	0.0141657	0.00664705	0.000469899	2.97393e-16	2.41449e-26
15.6391	0	0	0	4.48021e-124	3.60889e-153	0.0137689	0.00607069	0.000469293	2.02352e-12	2.7224e-05			15.6391	0	0	0	1.48646e-136	4.03825e-127	0.0144874	0.00736027	0.000620996	5.23083e-15	1.23735e-24
15.8396	0	0	0	4.93476e-120	1.17343e-148	0.0144194	0.00682856	0.000586474	1.98595e-11	1.34894e-05			15.8396	0	0	0	2.67689e-132	5.07537e-123	0.0147695	0.00795262	0.000763003	7.83543e-14	5.40288e-23
16.0401	0	0	0	4.62893e-116	3.24929e-144	0.0148403	0.00759688	0.00068659	1.65983e-10	5.6934e-06			16.0401	0	0	0	4.10528e-128	5.43221e-119	0.0150946	0.00843305	0.000885973	9.99573e-13	2.01031e-21
16.2406	0	0	0	3.6978e-112	7.66239e-140	0.0151132	0.00831505	0.00077621	1.18138e-09	2.05464e-06			16.2406	0	0	0	5.36151e-124	4.95128e-115	0.0154482	0.00886658	0.000993231	1.08602e-11	6.37461e-20
16.4411	0	0	0	2.51568e-108	1.5388e-135	0.0153786	0.00895506	0.000878813	7.16056e-09	6.73437e-07			16.4411	0	0	0	5.96296e-120	3.84316e-111	0.0157858	0.00931424	0.00110376	1.00498e-10	1.72286e-18
16.6416	0	0	0	1.45752e-104	2.63176e-131	0.0157677	0.00952157	0.00102419	3.69602e-08	3.68774e-07			16.6416	0	0	0	5.64763e-116	2.54032e-107	0.0161411	0.00979384	0.00124633	7.92156e-10	3.96935e-17
16.8421	0	0	0	7.19151e-101	3.83312e-127	0.0163351	0.0100281	0.00123486	1.62462e-07	7.94106e-07			16.8421	0	0	0	4.5551e-112	1.42993e-103	0.0166398	0.0103026	0.00144714	5.31927e-09	7.79723e-16
17.0426	0	0	0	3.02187e-97	4.75447e-123	0.0170348	0.0104825	0.00151649	6.08134e-07	2.38877e-06			17.0426	0	0	0	3.12864e-108	6.85438e-100	0.0173929	0.0108695	0.00171851	3.04353e-08	1.30619e-14
17.2431	0	0	0	1.08139e-93	5.02222e-119	0.0177602	0.0109058	0.00185823	1.9386e-06	6.39273e-06			17.2431	0	0	0	1.82995e-104	2.79799e-96	0.0183807	0.0115703	0.00205515	1.48434e-07	1.86651e-13
17.4436	0	0	0	3.29563e-90	4.51787e-115	0.0184241	0.0113591	0.00224296	5.26318e-06	1.46729e-05			17.4436	0	0	0	9.11475e-101	9.72626e-93	0.0194406	0.0124792	0.00243862	6.17388e-07	2.27589e-12
17.6441	0	0	0	8.55357e-87	3.46111e-111	0.0190263	0.0119304	0.00265932	1.21718e-05	2.89124e-05			17.6441	0	0	0	3.8661e-97	2.87917e-89	0.0203672	0.0136009	0.00284765	2.19193e-06	2.36882e-11
17.8446	0	0	0	1.89065e-83	2.25811e-107	0.0196595	0.0126698	0.00310596	2.39898e-05	4.91799e-05			17.8446	0	0	0	1.39644e-93	7.25789e-86	0.0210377	0.014842	0.00327257	6.65172e-06	2.10561e-10
18.0451	0	0	0	3.55903e-80	1.25464e-103	0.0204484	0.0135308	0.00358784	4.03516e-05	7.28914e-05			18.0451	0	0	0	4.2953e-90	1.55801e-82	0.0214662	0.016041	0.00372735	1.72911e-05	1.59934e-09
18.2456	0	0	0	5.70573e-77	5.93667e-100	0.0214601	0.0143852	0.00411183	5.81386e-05	9.55415e-05			18.2456	0	0	0	1.12508e-86	2.84807e-79	0.0217572	0.0170241	0.0042477	3.86359e-05	1.03879e-08
18.4461	0	0	0	7.79029e-74	2.3923e-96	0.0226484	0.0151143	0.00468619	7.24618e-05	0.000113259			18.4461	0	0	0	2.50952e-83	4.43351e-76	0.0220039	0.0176544	0.00487132	7.46098e-05	5.77489e-08
18.6466	0	0	0	9.05861e-71	8.20995e-93	0.0238662	0.0157	0.00532052	8.00775e-05	0.000125369			18.6466	0	0	0	4.76667e-80	5.87706e-73	0.0222144	0.0178699	0.00561384	0.000125584	2.751e-07
18.8471	0	0	0	8.97097e-68	2.39949e-89	0.0249343	0.0162326	0.00602249	8.28209e-05	0.000135243			18.8471	0	0	0	7.71005e-77	6.63418e-70	0.0223131	0.0177203	0.00645903	0.000186671	1.12469e-06
19.0476	0	0	0	7.56644e-65	5.97247e-86	0.0257189	0.0168263	0.00679466	8.73416e-05	0.000149723			19.0476	0	0	0	1.06198e-73	6.37718e-67	0.022207	0.0173807	0.00736779	0.000249786	3.95409e-06
19.2481	0	0	0	5.43529e-62	1.26604e-82	0.0261814	0.0175238	0.00763649	0.000100068	0.000178232			19.2481	0	0	0	1.24563e-70	5.22015e-64	0.0218595	0.0171066	0.00829605	0.000308775	1.19872e-05
19.4486	0	0	0	3.32536e-59	2.28563e-79	0.02639	0.0182737	0.00854799	0.000121115	0.000231084			19.4486	0	0	0	1.24417e-67	3.63873e-61	0.0213161	0.0171335	0.0092121	0.000363177	3.14538e-05
19.6491	0	0	0	1.73279e-56	3.51422e-76	0.0264862	0.0189861	0.00952444	0.000142955	0.000315683			19.6491	0	0	0	1.05824e-64	2.15988e-58	0.0206712	0.0175801	0.010109	0.000416669	7.1807e-05
19.8496	0	0	0	7.69047e-54	4.60175e-73	0.0266057	0.019603	0.0105407	0.000156105	0.000431459			19.8496	0	0	0	7.66491e-62	1.09174e-55	0.0200183	0.0184119	0.0110074	0.000471164	0.000143663
20.0501	0	0	0	2.90714e-51	5.13206e-70	0.0267968	0.020129	0.0115409	0.000157455	0.000567429			20.0501	0	0	0	4.72764e-59	4.69915e-53	0.0194395	0.0194747	0.0119478	0.000521801	0.000254409
20.2506	0	0	0	9.36036e-49	4.87463e-67	0.0270072	0.0206208	0.0124525	0.000153817	0.000705952			20.2506	0	0	0	2.48313e-56	1.72239e-50	0.0190346	0.0205655	0.0129775	0.000557401	0.000404084
20.4511	0	0	0	2.56711e-46	3.94345e-64	0.0271566	0.0211558	0.0132267	0.000157877	0.000831541			20.4511	0	0	0	1.11063e-53	5.37592e-48	0.0189355	0.0215154	0.0141434	0.000566486	0.000585124
20.6516	0	0	0	5.99697e-44	2.71709e-61	0.0272186	0.0217937	0.0138782	0.000181414	0.000938145			20.6516	0	0	0	4.23021e-51	1.42885e-45	0.0192476	0.0222558	0.0154877	0.000545076	0.000786427
20.8521	0	0	0	1.19334e-41	1.59452e-58	0.0272339	0.0225448	0.0144943	0.000232521	0.00102878			20.8521	0	0	0	1.37206e-48	3.23392e-43	0.0199433	0.022835	0.0170369	0.000502065	0.000997815
21.0526	0	0	0	2.02283e-39	7.97009e-56	0.0272565	0.0233745	0.015194	0.000317631	0.00110945			21.0526	0	0	0	3.78974e-46	6.23283e-41	0.0208132	0.0233651	0.0187807	0.000459369	0.00121149
21.2531	0	0	0	2.92096e-37	3.39321e-53	0.0273067	0.0242438	0.0160606	0.000443321	0.00118628			21.2531	0	0	0	8.91398e-44	1.02295e-38	0.0215526	0.0239297	0.0206617	0.000445346	0.00142249
21.4536	0	0	0	3.5932e-35	1.2305e-50	0.0273762	0.0251483	0.0170953	0.000614353	0.00127073			21.4536	0	0	0	1.78552e-41	1.42968e-36	0.0219363	0.0245141	0.0225879	0.00048324	0.00163208
21.6541	0	0	0	3.76566e-33	3.80091e-48	0.0274544	0.0261142	0.0182264	0.000830267	0.00138703			21.6541	0	0	0	3.04574e-39	1.70154e-34	0.0219335	0.0250015	0.0244566	0.000582319	0.00185245
21.8546	0	0	0	3.36222e-31	1.00008e-45	0.0275259	0.0271623	0.0193614	0.00108443	0.00157192			21.8546	0	0	1.03754e-318	4.42447e-37	1.72451e-32	0.021672	0.0252297	0.0261665	0.000740525	0.00210655
22.0551	0	0	0	2.55772e-29	2.24151e-43	0.0275451	0.0282813	0.0204368	0.00136567	0.00186384			22.0551	0	0	3.991677747976e-312	5.47368e-35	1.48838e-30	0.0212987	0.0250843	0.0276227	0.000957401	0.00242154
22.2556	0	0	0	1.65784e-27	4.27971e-41	0.0274375	0.0294265	0.0214338	0.001661	0.00228681			22.2556	0	0	1.30745e-305	5.76707e-33	1.09395e-28	0.0208647	0.0245851	0.0287576	0.0012422	0.00282027
22.4561	0	0	7.2877153e-316	9.15632e-26	6.96097e-39	0.0271501	0.0305241	0.0223712	0.00196116	0.00283721			22.4561	0	0	3.64663e-299	5.17486e-31	6.84728e-27	0.0203199	0.0239098	0.0295614	0.00160235	0.003313
22.6566	0	0	0	4.30934e-24	9.64543e-37	0.026705	0.0314768	0.0232958	0.00226923	0.00348052			22.6566	0	0	8.6608e-293	3.9548e-29	3.64998e-25	0.0196036	0.0233106	0.0300925	0.00201782	0.00388694
22.8571	0	0	7.86268e-303	1.72838e-22	1.13864e-34	0.0261988	0.0321803	0.0242728	0.00260454	0.0041615			22.8571	0	0	1.75155e-286	2.57423e-27	1.65701e-23	0.0187508	0.022967	0.0304549	0.0024294	0.0044971
23.0576	0	0	2.02935e-296	5.9079e-21	1.1452e-32	0.0257379	0.0325579	0.0253718	0.0029906	0.00482386			23.0576	0	0	3.01637e-280	1.42721e-25	6.40679e-22	0.0179173	0.022882	0.0307657	0.00276458	0.00507258
23.2581	0	0	4.46005e-290	1.72118e-19	9.81351e-31	0.0253672	0.0325932	0.0266469	0.00343019	0.00543178			23.2581	0	0	4.42328e-274	6.74011e-24	2.10988e-20	0.0172959	0.0229032	0.0311409	0.00299175	0.00554797
23.4586	0	0	8.34679e-284	4.27417e-18	7.16533e-29	0.0250443	0.032329	0.02812	0.00388846	0.00598721			23.4586	0	0	5.52332e-268	2.71153e-22	5.91836e-19	0.0169896	0.0228375	0.0317001	0.00316109	0.00590737
23.6591	0	0	1.33013e-277	9.04786e-17	4.45798e-27	0.0246742	0.0318357	0.0297682	0.0043049	0.00653714			23.6591	0	0	5.87289e-262	9.29312e-21	1.41419e-17	0.0169475	0.0225593	0.0325513	0.00339346	0.00621136
23.8596	0	0	1.80495e-271	1.63286e-15	2.36349e-25	0.0241697	0.0311833	0.0315185	0.00463275	0.00716022			23.8596	0	0	5.31739e-256	2.71362e-19	2.87886e-16	0.0170065	0.0220455	0.0337235	0.00381494	0.0065834
24.0602	0	0	2.0856e-265	2.51248e-14	1.06785e-23	0.0234941	0.0304373	0.0332564	0.00487983	0.00792501			24.0602	0	0	4.09959e-250	6.75185e-18	4.99336e-15	0.0169798	0.0213449	0.0350784	0.00447597	0.00715833
24.2607	0	0	2.05206e-259	3.29655e-13	4.11179e-22	0.0226578	0.0296571	0.0348586	0.00511907	0.00883255			24.2607	0	0	2.69139e-244	1.43166e-16	7.38062e-14	0.0167183	0.0205288	0.0363095	0.00530927	0.008021
24.4612	0	0	1.71927e-253	3.6887e-12	1.34943e-20	0.0216838	0.0288721	0.0362467	0.00545579	0.00978279			24.4612	0	0	1.50455e-238	2.5874e-15	9.29837e-13	0.0161237	0.0196504	0.037102	0.00615907	0.00916922
24.6617	0	0	1.22657e-247	3.52056e-11	3.77486e-19	0.0205855	0.0280577	0.0374308	0.00597075	0.0106059			24.6617	0	0	7.16191e-233	3.98634e-14	9.98714e-12	0.0151496	0.0187201	0.0373579	0.00686673	0.0105185
24.8622	0	0	7.45128e-242	2.86649e-10	9.00158e-18	0.0193826	0.0271557	0.0385082	0.0066786	0.0111563			24.8622	0	0	2.90299e-227	5.23673e-13	9.14805e-11	0.0138228	0.0177102	0.0372822	0.00736054	0.0119411
25.0627	0	0	3.85446e-236	1.99152e-09	1.82998e-16	0.0181308	0.0261335	0.0396168	0.00752944	0.0114074			25.0627	0	0	1.00197e-221	5.86718e-12	7.14879e-10	0.0122737	0.0165964	0.0372281	0.00769697	0.0133146
25.2632	0	0	1.6978e-230	1.18097e-08	3.17196e-15	0.0169216	0.0250252	0.0408787	0.00844486	0.0114737			25.2632	0	0	2.94478e-216	5.60794e-11	4.76818e-09	0.0107331	0.0154043	0.0374354	0.00803426	0.0145502
25.4637	0	0	6.368e-225	5.97958e-08	4.68835e-14	0.0158369	0.0239105	0.042359	0.00935334	0.0115446			25.4637	0	0	7.36962e-211	4.5743e-10	2.71603e-08	0.00946507	0.0142144	0.0378972	0.00855711	0.015589
25.6642	0	0	2.03381e-219	2.58638e-07	5.90996e-13	0.0148969	0.0228485	0.0440442	0.0102017	0.011786			25.6642	0	0	1.57046e-205	3.18532e-09	1.32211e-07	0.00865217	0.0131165	0.0384385	0.00939063	0.0163829
25.8647	0	0	5.53104e-214	9.56311e-07	6.35468e-12	0.0140489	0.0218241	0.0458464	0.010953	0.0122792			25.8647	0	0	2.84972e-200	1.89441e-08	5.50426e-07	0.00830154	0.0121612	0.0388799	0.0105431	0.0168991
26.0652	0	0	1.28084e-208	3.02558e-06	5.82956e-11	0.0132117	0.0207501	0.0476514	0.0115941	0.0130209			26.0652	0	0	4.40317e-195	9.62707e-08	1.96171e-06	0.00823794	0.0113468	0.0391141	0.0119078	0.017164
26.2657	0	0	2.52564e-203	8.20215e-06	4.56369e-10	0.0123417	0.0195222	0.0493851	0.0121523	0.0139594			26.2657	0	0	5.7932e-190	4.18257e-07	5.99151e-06	0.0081913	0.0106364	0.0390779	0.0133282	0.017309
26.4662	0	0	4.24071e-198	1.90924e-05	3.04976e-09	0.0114668	0.0180858	0.0510369	0.0126974	0.0150391			26.4662	0	0	6.49026e-185	1.55446e-06	1.5701e-05	0.00792368	0.00998062	0.038729	0.014685	0.0175557
26.6667	0	1.482e-320	6.0631e-193	3.82821e-05	1.74038e-08	0.0106617	0.0164699	0.0526114	0.0133167	0.016233			26.6667	0	0	6.19147e-180	4.94538e-06	3.53507e-05	0.00732654	0.00933668	0.0380882	0.0159345	0.0181306
26.8672	0	5.683773515e-314	7.38141e-188	6.64511e-05	8.48496e-08	0.00998616	0.0147715	0.0540658	0.0140804	0.0175541			26.8672	0	0	5.02938e-175	1.34788e-05	6.8488e-05	0.00645004	0.0086879	0.0372872	0.0170709	0.0191745
27.0677	0	1.93086e-307	7.65195e-183	0.000100657	3.53621e-07	0.00943522	0.0131114	0.0553006	0.0150173	0.0190378			27.0677	1.2005301e-316	1.1004487e-317	3.47875e-170	3.15045e-05	0.000114395	0.00546193	0.00805399	0.0365356	0.0180722	0.0207111
27.2682	1.7212753e-316	5.58536e-301	6.7545e-178	0.000134752	1.26075e-06	0.00893897	0.0115867	0.0562095	0.0161069	0.0206977			27.2682	4.3896623036158e-310	4.1290047929018e-311	2.0489e-165	6.32389e-05	0.000165186	0.0045603	0.00747825	0.0360143	0.0189107	0.0226657
27.4687	6.2181913579082e-310	1.37575e-294	5.07694e-173	0.000162618	3.849e-06	0.00840367	0.0102442	0.0567321	0.0172808	0.022475			27.4687	1.36671e-303	1.31921e-304	1.02756e-160	0.000109259	0.000207218	0.00388597	0.00699201	0.035777	0.0196183	0.0248744
27.6692	1.91278e-303	2.88547e-288	3.24936e-168	0.000182066	1.00752e-05	0.00776032	0.00907832	0.0568723	0.0184404	0.0242226			27.6692	3.62334e-297	3.58907e-298	4.38811e-156	0.000163099	0.000228088	0.00348136	0.00657834	0.0357258	0.0203126	0.0270693
27.8697	5.0102e-297	5.15323e-282	1.77084e-163	0.000196183	2.26537e-05	0.00699263	0.00805244	0.056686	0.0195009	0.0257605			27.8697	8.17953e-291	8.3147e-292	1.59565e-151	0.00021182	0.000225048	0.00330884	0.00616443	0.035669	0.0211257	0.0289043
28.0702	1.11746e-290	7.83664e-276	8.21769e-159	0.000211245	4.3873e-05	0.00614079	0.00712765	0.0562496	0.0204476	0.0269827			28.0702	1.5723e-284	1.64025e-285	4.94062e-147	0.000242335	0.00020782	0.00329671	0.00565603	0.0354162	0.0220981	0.03008
28.2707	2.12223e-284	1.01477e-269	3.24717e-154	0.000233388	7.35114e-05	0.0052866	0.00628443	0.0556164	0.0213568	0.0279413			28.2707	2.57352e-278	2.75532e-279	1.30261e-142	0.000249578	0.000192922	0.00337041	0.00499559	0.0348509	0.0231458	0.0305119
28.4712	3.43194e-278	1.11889e-263	1.09256e-149	0.000266309	0.000107388	0.00452243	0.00552717	0.054782	0.022354	0.0288329			28.4712	3.58679e-272	3.94124e-273	2.92436e-138	0.000239515	0.000194332	0.00345855	0.00420294	0.0339471	0.0241305	0.0304031
28.6717	4.72578e-272	1.0505e-257	3.13022e-145	0.000310281	0.00013868	0.00391206	0.00487317	0.0536962	0.0235378	0.0298895			28.6717	4.25667e-266	4.80056e-267	5.5903e-134	0.000224628	0.000217935	0.00349428	0.00336809	0.0327431	0.0249692	0.0301454
28.8722	5.54106e-266	8.39825e-252	7.63637e-141	0.000362136	0.000162228	0.00346431	0.00433541	0.052323	0.0249297	0.0312486			28.8722	4.30149e-260	4.97911e-261	9.09963e-130	0.000217117	0.000261718	0.00342829	0.00260223	0.0313021	0.0256885	0.0301186
29.0727	5.53218e-260	5.71698e-246	1.5863e-136	0.000416592	0.000178682	0.0031375	0.0039083	0.050686	0.0264787	0.0328817			29.0727	3.70129e-254	4.39755e-255	1.26124e-125	0.000226037	0.000317583	0.00324398	0.00198363	0.0296785	0.0263872	0.0305275
29.2732	4.70311e-254	3.31383e-240	2.80587e-132	0.000468918	0.000194463	0.0028699	0.00356186	0.0488407	0.0280962	0.0346148			29.2732	2.7119e-248	3.30728e-249	1.48853e-121	0.000258213	0.000371929	0.00295814	0.00153437	0.0279004	0.0271413	0.0313608
29.4737	3.40454e-248	1.6356e-234	4.22605e-128	0.000517577	0.000217283	0.00261208	0.0032472	0.0468035	0.0296932	0.0362314			29.4737	1.69191e-242	2.11803e-243	1.49589e-117	0.000318686	0.000408018	0.00260813	0.00123572	0.0259915	0.027934	0.0324638
29.6742	2.09853e-242	6.874e-229	5.41984e-124	0.000565758	0.000251728	0.00234159	0.00291439	0.0445223	0.0312075	0.0376037			29.6742	8.98804e-237	1.15503e-237	1.28005e-113	0.000410028	0.000413608	0.00223827	0.00105811	0.0240148	0.0286758	0.0336559
29.8747	1.10143e-236	2.45994e-223	5.91863e-120	0.000621648	0.000299312	0.0020597	0.00253631	0.0419286	0.0326237	0.0387769			29.8747	4.06572e-231	5.36361e-232	9.32693e-110	0.000534584	0.000390571	0.00188957	0.000975914	0.0220862	0.0293054	0.0348251
30.0752	4.92247e-231	7.49591e-218	5.50352e-116	0.000696832	0.000361977	0.00178086	0.00212294	0.0390221	0.0339805	0.039939			30.0752	1.566e-225	2.12092e-226	5.78674e-106	0.000701145	0.000358308	0.00158813	0.00096054	0.0203292	0.0298868	0.0359523
30.2757	1.87323e-225	1.94495e-212	4.35756e-112	0.000801963	0.000443577	0.00152238	0.00171323	0.0359084	0.0353507	0.0412891			30.2757	5.13608e-220	7.14156e-221	3.05712e-102	0.00092926	0.000346681	0.00133646	0.000970561	0.0188204	0.0306057	0.0370712
30.4762	6.06992e-220	4.29708e-207	2.93784e-108	0.000941945	0.000546145	0.00129576	0.00135012	0.0327652	0.0368004	0.0428994			30.4762	1.43435e-214	2.0477e-215	1.37523e-98	0.00124124	0.000382562	0.00111924	0.000957847	0.0175728	0.0316524	0.0382034
30.6767	1.67478e-214	8.08393e-202	1.68654e-104	0.00111513	0.000664207	0.00110177	0.00105815	0.0297702	0.0383521	0.0446791			30.6767	3.41083e-209	4.99971e-210	5.26767e-95	0.00164148	0.000478593	0.000921346	0.000887374	0.0165498	0.0330783	0.0393143
30.8772	3.93473e-209	1.29495e-196	8.2442e-101	0.00131696	0.000783406	0.00093238	0.000837973	0.0270393	0.039972	0.0464558			30.8772	6.90634e-204	1.03951e-204	1.71809e-91	0.00209827	0.000629614	0.000740901	0.000753175	0.0156736	0.0347351	0.0403127
31.0777	7.87146e-204	1.76632e-191	3.43149e-97	0.00154288	0.000885757	0.000778653	0.000674737	0.0246027	0.0415802	0.0480902			31.0777	1.19074e-198	1.84043e-199	4.77151e-88	0.0025474	0.000815307	0.000585726	0.000577764	0.0148415	0.0363379	0.0410943
31.2782	1.34084e-198	2.05147e-186	1.21618e-93	0.00178795	0.000957695	0.00063803	0.000549016	0.0224217	0.043073	0.049528			31.2782	1.74812e-193	2.7747e-194	1.12836e-84	0.00291951	0.00100493	0.000461515	0.000397205	0.0139673	0.0376095	0.0416008
31.4787	1.94483e-193	2.02882e-181	3.67025e-90	0.00204741	0.000996329	0.000514503	0.000443531	0.0204316	0.0443554	0.0507732			31.4787	2.18527e-188	3.56223e-189	2.27207e-81	0.00317216	0.00116474	0.00036599	0.00024313	0.0130242	0.0384231	0.0418618
31.6792	2.40197e-188	1.70845e-176	9.43139e-87	0.00232145	0.0010134	0.000412752	0.00034673	0.0185796	0.0453819	0.0518428			31.6792	2.32607e-183	3.89437e-184	3.89564e-78	0.00330452	0.00127293	0.000292062	0.000131693	0.0120371	0.0388632	0.0419952
31.8797	2.52601e-183	1.22503e-171	2.06365e-83	0.00261862	0.00103785	0.000333378	0.000254946	0.0168354	0.0461903	0.0527496			31.8797	2.10824e-178	3.62545e-179	5.68742e-75	0.00335059	0.00133929	0.000232795	6.27508e-05	0.0110254	0.0391632	0.0421615
32.0802	2.26195e-178	7.47942e-167	3.84485e-80	0.00295106	0.00111315	0.00027356	0.000171822	0.015179	0.0468998	0.0535074			32.0802	1.62705e-173	2.87408e-174	7.07024e-72	0.00336345	0.00141331	0.00018301	2.61568e-05	0.00996296	0.0395517	0.0424819
32.2807	1.7247e-173	3.88841e-162	6.09963e-77	0.00332373	0.0012827	0.000229883	0.000104004	0.0135898	0.0476637	0.0541293			32.2807	1.0692e-168	1.94021e-169	7.48401e-69	0.00340112	0.0015648	0.000139061	9.49065e-06	0.00880759	0.0401214	0.0429513
32.4812	1.11976e-168	1.7213e-157	8.23963e-74	0.00372765	0.00156621	0.000198533	5.57235e-05	0.0120508	0.0485983	0.0546208			32.4812	5.98276e-164	1.11535e-164	6.74551e-66	0.00351524	0.00184208	9.93494e-05	2.9847e-06	0.00757215	0.0408198	0.0434083
32.6817	6.19035e-164	6.48818e-153	9.47748e-71	0.00414342	0.00194352	0.000173717	2.61662e-05	0.0105627	0.0497323	0.0549912			32.6817	2.85051e-159	5.45998e-160	5.17698e-63	0.0037411	0.00223568	6.48115e-05	8.10717e-07	0.00635456	0.0415404	0.0436087
32.8822	2.91399e-159	2.08242e-148	9.28237e-68	0.00455187	0.00236338	0.000148676	1.06976e-05	0.00915141	0.0510027	0.0552832			32.8822	1.15645e-154	2.27607e-155	3.38313e-60	0.00409317	0.00267537	3.76687e-05	1.89655e-07	0.00528505	0.0422049	0.0433773
33.0827	1.16799e-154	5.69109e-144	7.74114e-65	0.00494377	0.00277403	0.000119803	3.79091e-06	0.00785902	0.0522833	0.0555774			33.0827	3.99492e-150	8.07979e-151	1.88252e-57	0.00456827	0.00306598	1.91652e-05	3.81245e-08	0.00443942	0.0427655	0.0427406
33.2832	3.98632e-150	1.32435e-139	5.49707e-62	0.00532367	0.00315158	8.94203e-05	1.1608e-06	0.00672373	0.053422	0.0559382			33.2832	1.17509e-145	2.4425e-146	8.91954e-55	0.00514962	0.00334127	8.43986e-06	6.57376e-09	0.00380042	0.0431656	0.0419367
33.4837	1.15847e-145	2.62415e-135	3.32382e-59	0.00570791	0.00350356	6.38029e-05	3.0644e-07	0.00576209	0.0542823	0.0563357			33.4837	2.94316e-141	6.28767e-142	3.59853e-52	0.00580297	0.00350343	3.19494e-06	9.70925e-10	0.0032938	0.0433269	0.0412874
33.6842	2.86666e-141	4.42746e-131	1.71129e-56	0.00611846	0.00384963	4.81454e-05	6.96219e-08	0.00496636	0.0547957	0.0566335			33.6842	6.27678e-137	1.37838e-137	1.23619e-49	0.00646989	0.00362296	1.03549e-06	1.22699e-10	0.00285257	0.0431824	0.0410214
33.8847	6.04014e-137	6.36063e-127	7.50219e-54	0.00657336	0.00420134	4.28246e-05	1.3594e-08	0.0043148	0.0549951	0.0566822			33.8847	1.13983e-132	2.57319e-133	3.616e-47	0.00707498	0.00379728	2.86664e-07	1.3256e-11	0.00245139	0.0427242	0.0411694
34.0852	1.08367e-132	7.78082e-123	2.80048e-51	0.00707602	0.00455794	4.34465e-05	2.27842e-09	0.00378025	0.0549889	0.0564421			34.0852	1.76246e-128	4.09075e-129	9.00635e-45	0.00755334	0.00409387	6.76963e-08	1.22348e-12	0.00209616	0.0420364	0.0415859
34.2857	1.6555e-128	8.10456e-119	8.90136e-49	0.00760912	0.00491486	4.39566e-05	3.27464e-10	0.00332974	0.0548832	0.0560163			34.2857	2.32049e-124	5.53813e-125	1.91007e-42	0.00788489	0.00451734	1.36266e-08	9.64196e-14	0.00179644	0.041286	0.0420454
34.4862	2.15346e-124	7.18808e-115	2.40912e-46	0.00814074	0.00527134	4.02811e-05	4.0323e-11	0.00292397	0.0547234	0.0555669			34.4862	2.60148e-120	6.3849e-121	3.44927e-40	0.00811644	0.00502338	2.33697e-09	6.48534e-15	0.00155056	0.0406674	0.042328
34.6867	2.3852e-120	5.42844e-111	5.55189e-44	0.00864591	0.0056317	3.20954e-05	4.25071e-12	0.00252713	0.0545099	0.0552034			34.6867	2.48335e-116	6.26871e-117	5.30378e-38	0.00835887	0.00556371	3.41388e-10	3.72178e-16	0.00134832	0.0403272	0.0422706
34.8872	2.24953e-116	3.49072e-107	1.08943e-41	0.00913374	0.00600509	2.19226e-05	3.83346e-13	0.00212197	0.0542571	0.0549411			34.8872	2.01853e-112	5.24128e-113	6.94419e-36	0.00875281	0.00611976	4.24726e-11	1.8218e-17	0.00117703	0.0403189	0.0418117
35.0877	1.80649e-112	1.91132e-103	1.82029e-39	0.00965741	0.00640529	1.27776e-05	2.95582e-14	0.00171607	0.0540164	0.0547362			35.0877	1.39705e-108	3.73195e-109	7.7417e-34	0.00941021	0.00669852	4.49987e-12	7.60473e-19	0.00102189	0.040606	0.0410338
35.2882	1.23526e-108	8.91111e-100	2.58975e-37	0.0102895	0.00684608	6.34575e-06	1.94756e-15	0.00133404	0.0538345	0.0545323			35.2882	8.23313e-105	2.26294e-105	7.34903e-32	0.0103643	0.00730529	4.05975e-13	2.70659e-20	0.00086619	0.0410868	0.0401528
35.4887	7.19218e-105	3.53759e-96	3.13728e-35	0.0110719	0.00733232	2.68404e-06	1.09604e-16	0.00100337	0.0537046	0.0542769			35.4887	4.13139e-101	1.16857e-101	5.9402e-30	0.0115636	0.00792716	3.11885e-14	8.21207e-22	0.000698576	0.0416088	0.0394234
35.6892	3.56566e-101	1.19581e-92	3.23613e-33	0.0119775	0.00785542	9.66722e-07	5.26636e-18	0.000742346	0.0535714	0.0539169			35.6892	1.76525e-97	5.13903e-98	4.08838e-28	0.0129059	0.00854058	2.04022e-15	2.12382e-23	0.000522702	0.0419887	0.0390126
35.8897	1.50521e-97	3.44186e-89	2.84235e-31	0.0129166	0.00839714	2.96485e-07	2.15967e-19	0.000553565	0.0533851	0.0534056			35.8897	6.42236e-94	1.92467e-94	2.39595e-26	0.0142699	0.00912589	1.13643e-16	4.68136e-25	0.000357711	0.0420656	0.0389264
36.0902	5.41043e-94	8.43533e-86	2.12573e-29	0.013784	0.0089363	7.74255e-08	7.55655e-21	0.000424126	0.0531452	0.0527226			36.0902	1.98957e-90	6.13879e-91	1.19559e-24	0.0155268	0.00967169	5.39004e-18	8.79383e-27	0.000226712	0.0417722	0.0390199
36.2907	1.65594e-90	1.76031e-82	1.35368e-27	0.0145133	0.00945561	1.72165e-08	2.25529e-22	0.000332604	0.0528947	0.0518865			36.2907	5.24811e-87	1.66749e-87	5.08004e-23	0.0165602	0.0101756	2.17681e-19	1.40767e-28	0.000142592	0.0411684	0.0390645
36.4912	4.31553e-87	3.1279e-79	7.34009e-26	0.0150996	0.00995317	3.25973e-09	5.74016e-24	0.000259365	0.0526796	0.0509542			36.4912	1.17875e-83	3.85746e-84	1.83793e-21	0.0173129	0.0106581	7.48559e-21	1.92006e-30	0.00010185	0.0404042	0.0388411
36.6917	9.57638e-84	4.73254e-76	3.38896e-24	0.0155867	0.0104542	5.25529e-10	1.24566e-25	0.000193765	0.0525084	0.0500155			36.6917	2.25435e-80	7.59977e-81	5.66199e-20	0.0178254	0.0111794	2.19185e-22	2.23146e-32	8.87551e-05	0.039639	0.0382374
36.8922	1.80945e-80	6.09695e-73	1.33232e-22	0.0160366	0.011004	7.21421e-11	2.30438e-27	0.000134499	0.0523432	0.0491834			36.8922	3.6711e-77	1.27515e-77	1.48521e-18	0.0182235	0.0118244	5.46477e-24	2.20956e-34	8.48023e-05	0.0389686	0.0372991
37.0927	2.91116e-77	6.68818e-70	4.45998e-21	0.0165045	0.0116348	8.43253e-12	3.63347e-29	8.49548e-05	0.0521286	0.0485605			37.0927	5.09035e-74	1.82219e-74	3.31731e-17	0.018666	0.0126461	1.16014e-25	1.86398e-36	7.71631e-05	0.0383892	0.0361874
37.2932	3.98809e-74	6.24713e-67	1.27127e-19	0.0170281	0.0123309	8.39275e-13	4.88255e-31	4.81508e-05	0.0518338	0.0481827			37.2932	6.01003e-71	2.21765e-71	6.30909e-16	0.0193033	0.0136159	2.09714e-27	1.33962e-38	6.21585e-05	0.0378088	0.0350676
37.4937	4.652e-71	4.96855e-64	3.08551e-18	0.0176253	0.0130338	7.11257e-14	5.59087e-33	2.42363e-05	0.0514665	0.0479817			37.4937	6.04201e-68	2.29863e-68	1.02172e-14	0.0202485	0.0146419	3.2279e-29	8.20176e-41	4.3168e-05	0.0371009	0.0340248
37.6942	4.62052e-68	3.36477e-61	6.3768e-17	0.0183001	0.0136907	5.13247e-15	5.45478e-35	1.07425e-05	0.0510378	0.0478085			37.6942	5.17206e-65	2.02919e-65	1.40892e-13	0.0215322	0.0156462	4.23047e-31	4.27764e-43	2.56263e-05	0.0361775	0.0330651
37.8947	3.90767e-65	1.94025e-58	1.12221e-15	0.0190518	0.0143074	3.15357e-16	4.53422e-37	4.16315e-06	0.0505127	0.0475097			37.8947	3.76983e-62	1.52566e-62	1.65439e-12	0.0230517	0.0166264	4.72101e-33	1.90046e-45	1.29691e-05	0.0350347	0.0321677
38.0952	2.81399e-62	9.52654e-56	1.68169e-14	0.01988	0.0149523	1.64989e-17	3.21088e-39	1.40227e-06	0.0498061	0.0470071			38.0952	2.33968e-59	9.76967e-60	1.65424e-11	0.0245818	0.0176418	4.48598e-35	7.19217e-48	5.59087e-06	0.0337459	0.0313117
38.2957	1.72545e-59	3.98281e-53	2.14603e-13	0.0207724	0.0157058	7.34991e-19	1.93693e-41	4.08562e-07	0.0488497	0.046323			38.2957	1.23642e-56	5.32834e-57	1.40862e-10	0.0258813	0.0187464	3.62957e-37	2.31843e-50	2.05246e-06	0.0324196	0.0304568
38.4962	9.00863e-57	1.41782e-50	2.33222e-12	0.0216904	0.0165994	2.78796e-20	9.95288e-44	1.02585e-07	0.0476785	0.0455375			38.4962	5.56357e-54	2.47513e-54	1.02155e-09	0.0268267	0.0199354	2.50052e-39	6.36578e-53	6.41601e-07	0.0311594	0.0295223
38.6967	4.00489e-54	4.2976e-48	2.15863e-11	0.0225833	0.017593	9.00464e-22	4.35618e-46	2.21352e-08	0.0464523	0.0447106			38.6967	2.13165e-51	9.79272e-52	6.31033e-09	0.0274651	0.0211474	1.46683e-41	1.48875e-55	1.70779e-07	0.0300429	0.0284117
38.8972	1.516e-51	1.1092e-45	1.70186e-10	0.0234327	0.018605	2.47641e-23	1.62393e-48	4.09585e-09	0.0453725	0.0438235			38.8972	6.95433e-49	3.29998e-49	3.32105e-08	0.027956	0.0223045	7.32666e-44	2.96549e-58	3.87065e-08	0.029119	0.0270765
39.0977	4.88632e-49	2.43762e-43	1.14312e-09	0.0242839	0.0195624	5.79901e-25	5.15605e-51	6.48922e-10	0.0445507	0.0427836			39.0977	1.93183e-46	9.47167e-47	1.48968e-07	0.0284724	0.0233527	3.11607e-46	5.03114e-61	7.46978e-09	0.0284116	0.0255641
39.2982	1.34104e-46	4.56142e-41	6.54387e-09	0.0252249	0.0204336	1.15628e-26	1.39425e-53	8.79287e-11	0.0439366	0.0414887			39.2982	4.5694e-44	2.31555e-44	5.69879e-07	0.0291424	0.0242796	1.12846e-48	7.26982e-64	1.22746e-09	0.0279099	0.0239993
39.4987	3.13383e-44	7.26789e-39	3.19428e-08	0.0263291	0.0212315	1.96311e-28	3.21091e-56	1.0181e-11	0.0433661	0.0399008			39.4987	9.20289e-42	4.82168e-42	1.86123e-06	0.0300381	0.0251198	3.47967e-51	8.94664e-67	1.71745e-10	0.0275357	0.0225128
39.6992	6.23571e-42	9.86036e-37	1.33068e-07	0.0276203	0.0220012	2.83793e-30	6.29749e-59	1.00668e-12	0.0426838	0.0380717			39.6992	1.57821e-39	8.55191e-40	5.1989e-06	0.0311725	0.0259602	9.1362e-54	9.37711e-70	2.04614e-11	0.027125	0.0211745
39.8997	1.0565e-39	1.13907e-34	4.73711e-07	0.0290863	0.0228062	3.49329e-32	1.05184e-61	8.49626e-14	0.0418303	0.036114			39.8997	2.30452e-37	1.29198e-37	1.2456e-05	0.0324904	0.0269294	2.04253e-56	8.37036e-73	2.07568e-12	0.0264844	0.0199806
40.1003	1.52416e-37	1.12044e-32	1.44415e-06	0.0307065	0.0237103	3.66137e-34	1.49611e-64	6.11828e-15	0.0408304	0.0341526			40.1003	2.86531e-35	1.66256e-35	2.57197e-05	0.0338791	0.0281412	3.88819e-59	6.36325e-76	1.79293e-13	0.0255108	0.01889
40.3008	1.87226e-35	9.38418e-31	3.78289e-06	0.0324514	0.0247571	3.26758e-36	1.8122e-67	3.75809e-16	0.0397197	0.0322942			40.3008	3.03345e-33	1.82236e-33	4.61179e-05	0.0351999	0.0296041	6.30233e-62	4.11972e-79	1.31868e-14	0.0242729	0.0178773
40.5013	1.95829e-33	6.69238e-29	8.5591e-06	0.0342644	0.0259516	2.48305e-38	1.86925e-70	1.9685e-17	0.0384998	0.0306118			40.5013	2.7345e-31	1.7015e-31	7.26448e-05	0.0363182	0.0311692	8.6982e-65	2.27146e-82	8.25829e-16	0.0229708	0.0169613
40.7018	1.74406e-31	4.06387e-27	1.68625e-05	0.0360704	0.0272546	1.60664e-40	1.64189e-73	8.79114e-19	0.03716	0.029128			40.7018	2.09891e-29	1.35324e-29	0.000102165	0.0371272	0.0325877	1.02219e-67	1.06656e-85	4.40368e-17	0.0218053	0.0161918
40.9023	1.32258e-29	2.10123e-25	2.9274e-05	0.0378179	0.0285909	8.85168e-43	1.2281e-76	3.34676e-20	0.0357215	0.0277997			40.9023	1.37178e-27	9.1679e-28	0.000130855	0.0375821	0.0336506	1.02285e-70	4.26488e-89	1.99948e-18	0.0208699	0.0156026
41.1028	8.53996e-28	9.25086e-24	4.55316e-05	0.0395021	0.0298736	4.15248e-45	7.82214e-80	1.08595e-21	0.0342393	0.0265294			41.1028	7.63394e-26	5.29077e-26	0.00015572	0.0377421	0.0342999	8.7149e-74	1.45232e-92	7.73022e-20	0.020133	0.0151617
41.3033	4.69531e-26	3.46789e-22	6.47969e-05	0.0411315	0.0310422	1.65869e-47	4.24249e-83	3.00295e-23	0.0327642	0.0252212			41.3033	3.61733e-24	2.60093e-24	0.000174883	0.0377729	0.0346273	6.32251e-77	4.21159e-96	2.54473e-21	0.0194966	0.0147581
41.5038	2.1981e-24	1.10694e-20	8.63665e-05	0.0426714	0.0320972	5.64151e-50	1.95937e-86	7.07609e-25	0.0313165	0.0238437			41.5038	1.45949e-22	1.08919e-22	0.000187452	0.0378766	0.0347913	3.90563e-80	1.04006e-99	7.13289e-23	0.0188667	0.0142451
41.7043	8.76205e-23	3.00853e-19	0.000110193	0.0440386	0.0331049	1.63381e-52	7.70558e-90	1.4207e-26	0.0299021	0.0224442			41.7043	5.01407e-21	3.88551e-21	0.0001948	0.0381835	0.0349445	2.05431e-83	2.18721e-103	1.70241e-24	0.0181866	0.0135115
41.9048	2.97398e-21	6.96241e-18	0.000136866	0.0451675	0.0341628	4.02884e-55	2.58041e-93	2.43022e-28	0.0285415	0.0210935			41.9048	1.46674e-19	1.18078e-19	0.000202901	0.0386821	0.0352112	9.20059e-87	3.91692e-107	3.45969e-26	0.0174262	0.012534
42.1053	8.59498e-20	1.37195e-16	0.000167301	0.0460888	0.0353453	8.45929e-58	7.35805e-97	3.54148e-30	0.0272665	0.0198205			42.1053	3.65335e-18	3.0568e-18	0.000222953	0.0392353	0.0356752	3.50864e-90	5.9733e-111	5.98664e-28	0.0165605	0.0113785
42.3058	2.11508e-18	2.30194e-15	0.000202356	0.0469401	0.0366579	1.51238e-60	1.78659e-100	4.3964e-32	0.0260863	0.0186034			42.3058	7.74825e-17	6.74141e-17	0.000268632	0.039666	0.0363392	1.1393e-93	7.75706e-115	8.82072e-30	0.015573	0.0101635
42.5063	4.43184e-17	3.28868e-14	0.000242165	0.0478856	0.0380219	2.30231e-63	3.69381e-104	4.64897e-34	0.0249633	0.0174139			42.5063	1.39924e-15	1.26655e-15	0.000351461	0.0398607	0.0370895	3.14999e-97	8.57808e-119	1.10662e-31	0.0144782	0.00901155
42.7068	7.90711e-16	4.00058e-13	0.000285306	0.0490082	0.0393014	2.98427e-66	6.50295e-108	4.18739e-36	0.0238254	0.0162471			42.7068	2.15158e-14	2.02718e-14	0.000476838	0.0398374	0.0377309	7.41573e-101	8.07777e-123	1.18213e-33	0.013329	0.00801011
42.9073	1.20124e-14	4.1438e-12	0.000329127	0.0502604	0.0403689	3.29373e-69	9.74831e-112	3.21247e-38	0.0226051	0.0151077			42.9073	2.8171e-13	2.76413e-13	0.000641934	0.0397415	0.0380992	1.48653e-104	6.47736e-127	1.07525e-35	0.012194	0.00718907
43.1078	1.55391e-13	3.65467e-11	0.000372679	0.0515072	0.0411802	3.09535e-72	1.24432e-115	2.09906e-40	0.0212737	0.0139876			43.1078	3.14073e-12	3.21093e-12	0.000835795	0.0397617	0.0381803	2.53727e-108	4.4229e-131	8.32769e-38	0.0111293	0.00652425
43.3083	1.71162e-12	2.74455e-10	0.000421165	0.0526158	0.041811	2.47689e-75	1.35243e-119	1.16812e-42	0.019857	0.0128758			43.3083	2.9816e-11	3.17772e-11	0.00104229	0.0400159	0.0381488	3.6875e-112	2.57169e-135	5.49179e-40	0.0101689	0.00596476
43.5088	1.60543e-11	1.75497e-09	0.000487841	0.0535228	0.042415	1.68762e-78	1.25164e-123	5.53625e-45	0.0184322	0.0117872			43.5088	2.4103e-10	2.6793e-10	0.00124565	0.0404846	0.0382874	4.56323e-116	1.27329e-139	3.08373e-42	0.00932897	0.00546448
43.7093	1.2823e-10	9.55534e-09	0.000590305	0.0542441	0.0431219	9.79081e-82	9.86329e-128	2.23458e-47	0.017104	0.0107661			43.7093	1.65927e-09	1.92468e-09	0.00143644	0.041027	0.0388342	4.80823e-120	5.36828e-144	1.47439e-44	0.00860925	0.00499739
43.9098	8.72253e-10	4.43e-08	0.000743533	0.0548485	0.04395	4.83654e-85	6.61827e-132	7.68103e-50	0.0159582	0.0098514			43.9098	9.72804e-09	1.17801e-08	0.00161504	0.0414562	0.0398536	4.31392e-124	1.92725e-148	6.00236e-47	0.00799429	0.00455537
44.1103	5.05364e-09	1.74886e-07	0.000955478	0.0554282	0.0448127	2.03434e-88	3.78133e-136	2.24842e-52	0.0150147	0.00903608			44.1103	4.85803e-08	6.14355e-08	0.00179146	0.0416298	0.0412137	3.29557e-128	5.8916e-153	2.08068e-49	0.00746374	0.00414152
44.3108	2.49447e-08	5.87937e-07	0.00122753	0.0560777	0.0456083	7.28596e-92	1.8396e-140	5.60484e-55	0.0142146	0.00826465			44.3108	2.06696e-07	2.73037e-07	0.00198126	0.0415112	0.0426755	2.1437e-132	1.53364e-157	6.14129e-52	0.0070047	0.00376517
44.5113	1.04942e-07	1.68343e-06	0.00155615	0.0568669	0.0463037	2.22189e-95	7.6204e-145	1.18979e-57	0.0134572	0.00747672			44.5113	7.49617e-07	1.03428e-06	0.002198	0.0411669	0.04402	1.18732e-136	3.39939e-162	1.54344e-54	0.00660885	0.00343651
44.7118	3.76565e-07	4.10688e-06	0.00193194	0.0578078	0.046942	5.76941e-99	2.68787e-149	2.15074e-60	0.0126601	0.00665968			44.7118	2.31907e-06	3.3406e-06	0.00244521	0.0407048	0.0451212	5.59949e-141	6.41609e-167	3.30286e-57	0.00625528	0.00315993
44.9123	1.15405e-06	8.54407e-06	0.00233857	0.0588359	0.0475964	1.27559e-102	8.07265e-154	3.31068e-63	0.0118004	0.00586115			44.9123	6.12817e-06	9.20529e-06	0.00271367	0.0402077	0.0459355	2.24854e-145	1.03116e-171	6.01817e-60	0.00590098	0.00292953
45.1128	3.02776e-06	1.5191e-05	0.00275683	0.0598326	0.0483383	2.40141e-106	2.06442e-158	4.3396e-66	0.0109102	0.0051484			45.1128	1.38635e-05	2.16645e-05	0.00298719	0.0397189	0.0464506	7.68819e-150	1.41115e-176	9.3371e-63	0.00549441	0.00272854
45.3133	6.82881e-06	2.32012e-05	0.00317361	0.0606851	0.0492412	3.84941e-110	4.49528e-163	4.84377e-69	0.0100369	0.00455306			45.3133	2.69523e-05	4.36307e-05	0.0032527	0.0392691	0.0466553	2.23832e-154	1.64438e-181	1.23348e-65	0.00500228	0.00253331
45.5138	1.33371e-05	3.08143e-05	0.00358831	0.0613523	0.0503734	5.25404e-114	8.33468e-168	4.60378e-72	0.00920354	0.00405244			45.5138	4.53142e-05	7.54505e-05	0.00350784	0.0388892	0.0465422	5.5487e-159	1.63162e-186	1.38747e-68	0.0044275	0.00232263
45.7143	2.28385e-05	3.65852e-05	0.00400982	0.0618872	0.0517452	6.10612e-118	1.31582e-172	3.72597e-75	0.00839582	0.0035997			45.7143	6.65519e-05	0.000112727	0.00376384	0.0385878	0.0461185	1.17121e-163	1.37854e-191	1.32889e-71	0.00380755	0.00208988
45.9148	3.49819e-05	4.10117e-05	0.00444577	0.0623872	0.0532522	6.04241e-122	1.76879e-177	2.56776e-78	0.0075838	0.00316829			45.9148	8.66958e-05	0.000147095	0.00404537	0.0383268	0.0454047	2.10498e-168	9.91749e-197	1.08375e-74	0.00319787	0.0018478
46.1153	4.93267e-05	4.69953e-05	0.00489343	0.0628957	0.0546815	5.09128e-126	2.02457e-182	1.50681e-81	0.00675505	0.00276901			46.1153	0.000102332	0.000170773	0.00438643	0.0380362	0.0444367	3.22133e-173	6.07529e-202	7.52554e-78	0.0026509	0.00161858
46.3158	6.62419e-05	5.83108e-05	0.00534006	0.0633309	0.0557948	3.65272e-130	1.97315e-187	7.52923e-85	0.00593183	0.00243098			46.3158	0.000112403	0.00018171	0.00482078	0.0376646	0.0432841	4.19754e-178	3.16894e-207	4.44959e-81	0.00220044	0.00141588
46.5163	8.71556e-05	7.71686e-05	0.00577185	0.063506	0.0564291	2.2314e-134	1.63743e-192	3.20351e-88	0.00515944	0.00217078			46.5163	0.000118292	0.00018485	0.00537002	0.0372197	0.0420657	4.65722e-183	1.40748e-212	2.24014e-84	0.00185672	0.00123605
46.7168	0.000113572	0.000102969	0.00618301	0.0632396	0.0565526	1.16068e-138	1.15701e-197	1.16061e-91	0.00447832	0.00197702			46.7168	0.000122672	0.000189026	0.00603539	0.0367579	0.0409298	4.39978e-188	5.32294e-218	9.60288e-88	0.00161229	0.0010661
46.9173	0.000145464	0.000133286	0.00657691	0.062476	0.0562595	5.14065e-143	6.96124e-203	3.58036e-95	0.00390315	0.00181758			46.9173	0.000128457	0.000203611	0.00679544	0.0363293	0.0400064	3.53921e-193	1.71411e-223	3.5051e-91	0.00145237	0.000898074
47.1178	0.000180221	0.000166135	0.00695888	0.0613261	0.0557208	1.93864e-147	3.56622e-208	9.40476e-99	0.00342252	0.00165826			47.1178	0.000138281	0.000238306	0.00760879	0.035927	0.0393748	2.42412e-198	4.70009e-229	1.08936e-94	0.0013616	0.000735104
47.3183	0.000212874	0.00020161	0.00732943	0.0599963	0.0551095	6.2251e-152	1.55561e-213	2.10353e-102	0.00301462	0.00147785			47.3183	0.000154006	0.000304366	0.00842442	0.035487	0.0390712	1.41376e-203	1.09737e-234	2.8828e-98	0.001322	0.000586513
47.5188	0.000237657	0.000241614	0.00768842	0.0586657	0.0545286	1.70204e-156	5.77788e-219	4.00616e-106	0.00266364	0.00127277			47.5188	0.000176117	0.000412533	0.00919975	0.034939	0.0391063	7.02049e-209	2.1816e-240	6.49576e-102	0.00130654	0.000459806
47.7193	0.000250653	0.000287863	0.00805062	0.0574046	0.0539838	3.96244e-161	1.82729e-224	6.49657e-110	0.00236397	0.00105386			47.7193	0.000203394	0.000565677	0.00991778	0.034258	0.0394417	2.96846e-214	3.69298e-246	1.24628e-105	0.00127864	0.000356732
47.9198	0.000252795	0.000339762	0.00845926	0.0561854	0.0534287	7.85468e-166	4.92061e-230	8.97052e-114	0.00211183	0.000840203			47.9198	0.000233563	0.00075037	0.0105914	0.0334693	0.0399295	1.06873e-219	5.32298e-252	2.03599e-109	0.0012039	0.000274511
48.1203	0.000251831	0.000394091	0.00898041	0.0549513	0.052843	1.32576e-170	1.12824e-235	1.0547e-117	0.00189607	0.000652361			48.1203	0.000265327	0.00093574	0.0112534	0.032605	0.0402932	3.27623e-225	6.53295e-258	2.83209e-113	0.00106694	0.000209727
48.3208	0.000261553	0.000447273	0.00967394	0.0536812	0.052271	1.90535e-175	2.20271e-241	1.05587e-121	0.00169944	0.000505241			48.3208	0.000300892	0.00108471	0.011942	0.0316648	0.0402216	8.55174e-231	6.82716e-264	3.35435e-117	0.00087959	0.000161569
48.5213	0.000297713	0.000499045	0.010557	0.0524219	0.0517878	2.33161e-180	3.66173e-247	9.00061e-126	0.00150895	0.000402727			48.5213	0.000346785	0.00117262	0.0126877	0.0306261	0.0395409	1.90066e-236	6.07501e-270	3.38285e-121	0.000673358	0.000131689
48.7218	0.000372555	0.000555683	0.0115876	0.0512923	0.0514503	2.42945e-185	5.18305e-253	6.5329e-130	0.00132407	0.000337585			48.7218	0.000411671	0.00120054	0.013503	0.0294967	0.0383313	3.59689e-242	4.60287e-276	2.90488e-125	0.000482922	0.000120444
48.9223	0.000491484	0.000631532	0.0126853	0.0504564	0.0512972	2.15542e-190	6.24679e-259	4.03752e-134	0.00115397	0.000296942			48.9223	0.00050249	0.0011939	0.014371	0.028351	0.0368728	5.79591e-248	2.96952e-282	2.12395e-129	0.000332613	0.000122828
49.1228	0.000653657	0.000748016	0.0137781	0.0500508	0.0513877	1.62827e-195	6.41061e-265	2.12469e-138	0.00100748	0.000269234			49.1228	0.000621271	0.00118858	0.0152386	0.0273057	0.035449	7.95219e-254	1.63124e-288	1.32231e-133	0.000232453	0.000128581
49.3233	0.000854536	0.000928974	0.0148412	0.0500907	0.0518029	1.04735e-200	5.60163e-271	9.52032e-143	0.000885501	0.0002478			49.3233	0.000763739	0.00121381	0.0160277	0.0264463	0.0341689	9.29017e-260	7.63e-295	7.00959e-138	0.000180996	0.000127603
49.5238	0.00108721	0.0011918	0.0158956	0.0504276	0.0525821	5.7363e-206	4.16774e-277	3.63229e-147	0.000781772	0.000229919			49.5238	0.00091985	0.00128139	0.0166693	0.0257645	0.0329486	9.24127e-266	3.03882e-301	3.16391e-142	0.000169039	0.000116354
49.7243	0.00134202	0.00153687	0.0169689	0.0508114	0.0536511	2.67511e-211	2.64033e-283	1.18e-151	0.000688363	0.000213769			49.7243	0.00107645	0.00138624	0.017147	0.0251597	0.0316525	7.82729e-272	1.03053e-307	1.21598e-146	0.00018188	9.93758e-05
49.9248	0.00160694	0.00194181	0.0180471	0.0510209	0.0548197	1.06224e-216	1.42425e-289	3.26403e-156	0.000599948	0.000196624			49.9248	0.00122145	0.00151711	0.0175156	0.0245044	0.0302572	5.64497e-278	2.9756956267e-314	3.97923e-151	0.000201909	8.43882e-05
50.1253	0.00187019	0.00236797	0.0190535	0.0509651	0.0558493	3.59148e-222	6.54164e-296	7.68777e-161	0.000514723	0.000175542			50.1253	0.00134748	0.00166847	0.0178715	0.0237214	0.0288914	3.46644e-284	6.586e-321	1.10878e-155	0.000212953	7.55479e-05
50.3258	0.00212391	0.00277915	0.0198659	0.0506849	0.0565325	1.03394e-227	2.55834e-302	1.54177e-165	0.000433718	0.00014928			50.3258	0.00145323	0.00184367	0.0182935	0.0228123	0.0277315	1.81249e-290	0	2.63063e-160	0.000205025	7.07895e-05
50.5263	0.00236548	0.00315991	0.0203592	0.0502695	0.0567293	2.53448e-233	0	2.63274e-170	0.000359779	0.000119261			50.5263	0.00154278	0.00204889	0.0188006	0.0218279	0.0268584	8.06938e-297	0	5.3143e-165	0.000176945	6.48383e-05
50.7268	0.00259438	0.00351743	0.0204505	0.0497515	0.0563633	5.28998e-239	2.415537994e-315	3.82798e-175	0.000295894	8.87204e-05			50.7268	0.00162491	0.00228718	0.0193505	0.0208232	0.0261951	3.05897e-303	0	9.14122e-170	0.000135457	5.42586e-05
50.9273	0.00280586	0.00386401	0.0201221	0.0490531	0.0554075	9.40133e-245	0	4.73918e-180	0.000243233	6.1023e-05			50.9273	0.00171363	0.00255976	0.019865	0.0198377	0.0255623	9.87371215906887e-310	0	1.33885e-174	9.12162e-05	3.98762e-05
51.1278	0.00298634	0.00419529	0.0194166	0.0480162	0.0538833	1.42264e-250	0	4.99583e-185	0.000200474	3.84757e-05			51.1278	0.00182777	0.00287118	0.0202644	0.0189062	0.0247947	2.713672e-316	0	1.66968e-179	5.3633e-05	2.5272e-05
51.3283	0.00311534	0.00448256	0.0184136	0.0464966	0.0518643	1.83305e-256	0	4.48419e-190	0.000165135	2.19907e-05			51.3283	0.00198531	0.00323024	0.0205072	0.0180696	0.0238369	0	0	1.77297e-184	2.73589e-05	1.37067e-05
51.5288	0.00317405	0.00468419	0.0172068	0.0444541	0.0494728	2.01104e-262	0	3.42713e-195	0.000135594	1.12492e-05			51.5288	0.00219286	0.00364348	0.0206267	0.0173664	0.022764	0	0	1.60304e-189	1.20451e-05	6.34261e-06
51.7293	0.00315588	0.00476814	0.0158898	0.0419767	0.0468638	1.87862e-268	0	2.23023e-200	0.000111883	5.08735e-06			51.7293	0.0024395	0.00410481	0.0207407	0.0168041	0.0217287	0	0	1.23411e-194	4.55859e-06	2.50101e-06
51.9298	0.00307341	0.00473209	0.01455	0.0392427	0.0442056	1.49427e-274	0	1.23577e-205	9.4747e-05	2.01279e-06			51.9298	0.00270507	0.00458824	0.0210158	0.0163326	0.0208739	0	0	8.0898e-200	1.47871e-06	8.39978e-07
52.1303	0.00295914	0.00461064	0.0132679	0.0364634	0.04166	1.01202e-280	0	5.8304e-211	8.4037e-05	6.91073e-07			52.1303	0.00297862	0.00505224	0.021595	0.0158477	0.02026	0	0	4.51535e-205	4.10263e-07	2.4024e-07
52.3308	0.00285953	0.00446684	0.012124	0.0338418	0.0393624	5.83607e-287	0	2.34223e-216	7.79262e-05	2.04693e-07			52.3308	0.00326848	0.00546147	0.0225222	0.0152356	0.0198443	0	0	2.14593e-210	9.72158e-08	5.85079e-08
52.5313	0.00282372	0.00437444	0.0111997	0.0315512	0.0374035	2.86564e-293	0	8.01182e-222	7.35723e-05	5.20886e-08			52.5313	0.00359139	0.00581505	0.0237062	0.0144381	0.019508	0	0	8.68378e-216	1.9655e-08	1.21328e-08
52.7318	0.00289121	0.00440021	0.0105596	0.0297213	0.0358249	1.1981e-299	0	2.33348e-227	6.86242e-05	1.13556e-08			52.7318	0.00395099	0.00615417	0.0249489	0.0134906	0.0191027	0	0	2.99208e-221	3.38829e-09	2.14232e-09
52.9323	0.0030838	0.00459023	0.0102231	0.0284273	0.0346349	4.26516e-306	0	5.78691e-233	6.22333e-05	2.11674e-09			52.9323	0.00432747	0.00653321	0.0260256	0.0124952	0.0184891	0	0	8.77826e-227	4.97806e-10	3.2209e-10
53.1328	0.00340331	0.00495966	0.0101524	0.0276832	0.0338335	1.292847294885e-312	0	1.22197e-238	5.47324e-05	3.36936e-10			53.1328	0.00468756	0.00697577	0.0267622	0.0115473	0.0175676	0	0	2.19288e-232	6.2313e-11	4.12327e-11
53.3333	0.00383333	0.00548851	0.0102716	0.0274419	0.0334256	3.3432e-319	0	2.19707e-244	4.65646e-05	4.57579e-11			53.3333	0.00500571	0.00745539	0.0270663	0.010676	0.0163139	0	0	4.66433e-238	6.64429e-12	4.49445e-12
53.5338	0.00434343	0.00612994	0.0105009	0.0276098	0.0334116	0	0	3.36356e-250	3.7775e-05	5.29858e-12			53.5338	0.00528237	0.00791477	0.0269181	0.00984661	0.0148089	0	0	8.44764e-244	6.03407e-13	4.1714e-13
53.7343	0.00489674	0.00683117	0.0107781	0.0280689	0.0337671	0	0	4.38453e-256	2.84754e-05	5.22934e-13			53.7343	0.0055511	0.00830102	0.0263642	0.00901249	0.0132301	0	0	1.30272e-249	4.66685e-14	3.29653e-14
53.9348	0.00546133	0.0075539	0.0110623	0.0286926	0.0344272	0	0	4.86652e-262	1.93975e-05	4.39746e-14			53.9348	0.00586779	0.00858908	0.0255273	0.00816499	0.0117847	0	0	1.71056e-255	3.07372e-15	2.21821e-15
54.1353	0.00602122	0.00827802	0.0113292	0.0293524	0.0352745	0	0	4.59922e-268	1.16832e-05	3.15021e-15			54.1353	0.00628066	0.00878656	0.0245978	0.00733995	0.0106161	0	0	1.91247e-261	1.7239e-16	1.27092e-16
54.3358	0.00658044	0.00898735	0.0115731	0.0299291	0.0361268	0	0	3.701e-274	6.16473e-06	1.92219e-16			54.3358	0.00679536	0.00892658	0.023768	0.00658465	0.00974867	0	0	1.82063e-267	8.23299e-18	6.20019e-18
54.5363	0.00715517	0.00965389	0.0118107	0.0303274	0.0367437	0	0	2.53586e-280	2.96103e-06	9.98924e-18			54.5363	0.00736311	0.00905309	0.0231393	0.00591994	0.00910174	0	0	1.47577e-273	3.34805e-19	2.5755e-19
54.7368	0.00775464	0.0102364	0.0120733	0.0304761	0.0368807	0	0	1.47945e-286	1.71576e-06	4.42094e-19			54.7368	0.00790832	0.00920332	0.0226861	0.00533075	0.00855135	0	0	1.01856e-279	1.15934e-20	9.10934e-21
54.9373	0.00835968	0.0106911	0.0123796	0.0303047	0.0363792	0	0	7.3493e-293	2.11582e-06	1.66618e-20			54.9373	0.00837932	0.00939823	0.0223224	0.00478748	0.00798868	0	0	5.98579e-286	3.41828e-22	2.74336e-22
55.1378	0.00891283	0.0109813	0.0127028	0.0297227	0.0352287	0	0	3.10858e-299	4.17919e-06	5.34734e-22			55.1378	0.00877928	0.00964769	0.022009	0.00427318	0.00735029	0	0	2.99522e-292	8.58191e-24	7.03476e-24
55.3383	0.0093313	0.0110832	0.0129654	0.0286406	0.0335506	0	0	1.11956e-305	8.0626e-06	1.46134e-23			55.3383	0.00914846	0.00995997	0.0217864	0.00379194	0.0066246	0	0	1.27616e-298	1.83458e-25	1.53598e-25
55.5388	0.00953992	0.0109905	0.0130748	0.0270293	0.0315162	0	0	3.433226033694e-312	1.3492e-05	3.40062e-25			55.5388	0.0095156	0.0103379	0.0216966	0.00335563	0.0058432	0	0	4.62968e-305	3.33937e-27	2.85556e-27
55.7393	0.00950497	0.010716	0.0129798	0.0249664	0.0292639	0	0	8.95904e-319	1.92684e-05	6.73827e-27			55.7393	0.0098704	0.0107631	0.0216828	0.00296592	0.00505957	0	0	1.4301034232747e-311	5.17567e-29	4.52029e-29
55.9398	0.00924678	0.0102796	0.0126983	0.0226217	0.0268681	0	0	0	2.34371e-05	1.13689e-28			55.9398	0.0101855	0.0111935	0.0215793	0.00260813	0.00432448	0	0	3.761485e-318	6.83035e-31	6.09272e-31
56.1404	0.0088235	0.009692	0.0122985	0.0201896	0.0243599	0	0	0	2.42744e-05	1.6333e-30			56.1404	0.0104588	0.0115895	0.0212091	0.00226179	0.00367189	0	0	0	7.67526e-33	6.9924e-33
56.3409	0.00830009	0.00895244	0.0118525	0.0178188	0.0217657	0	0	0	2.14074e-05	1.99798e-32			56.3409	0.0107247	0.0119493	0.020502	0.00191811	0.0031196	0	0	0	7.34372e-35	6.83299e-35
56.5414	0.00772497	0.00806873	0.0114081	0.0155817	0.0191322	0	0	0	1.60749e-05	2.08107e-34			56.5414	0.0110217	0.0123159	0.0195335	0.00158848	0.00267551	0	0	0	5.98292e-37	5.68545e-37
56.7419	0.00712759	0.00708068	0.0109963	0.0134899	0.0165316	0	0	0	1.02779e-05	1.84568e-36			56.7419	0.011357	0.0127396	0.0184598	0.00129603	0.00233959	0	0	0	4.15033e-39	4.028e-39
56.9424	0.00653156	0.00606414	0.0106547	0.0115327	0.0140579	0	0	0	5.59536e-06	1.39379e-38			56.9424	0.0117035	0.0132245	0.0174072	0.00105796	0.00210001	0	0	0	2.45147e-41	2.42987e-41
57.1429	0.00596643	0.00511115	0.0104299	0.00970956	0.0118144	0	0	0	2.59371e-06	8.96212e-41			57.1429	0.012024	0.0137043	0.0164032	0.000874935	0.00193051	0	0	0	1.23294e-43	1.24809e-43
57.3434	0.00546717	0.00429914	0.0103504	0.00804505	0.00989156	0	0	0	1.02373e-06	4.90675e-43			57.3434	0.012291	0.0140709	0.0153958	0.000735199	0.00179606	0	0	0	5.27996e-46	5.45856e-46
57.5439	0.00506545	0.00366684	0.0104022	0.0065833	0.00833718	0	0	0	3.44048e-07	2.28743e-45			57.5439	0.012491	0.0142407	0.0143294	0.000626057	0.00166596	0	0	0	1.92527e-48	2.03273e-48
57.7444	0.00478394	0.00320837	0.0105431	0.00536896	0.00714183	0	0	0	9.84512e-08	9.07968e-48			57.7444	0.0126233	0.0142068	0.0132042	0.0005406	0.00152465	0	0	0	5.9776e-51	6.44542e-51
57.9449	0.00463678	0.00288781	0.0107444	0.00442294	0.0062517	0	0	0	2.39879e-08	3.06877e-50			57.9449	0.0126992	0.0140331	0.0120727	0.000476127	0.00137203	0	0	0	1.58028e-53	1.74017e-53
58.1454	0.0046298	0.00266448	0.0110121	0.00372708	0.00560211	0	0	0	4.97661e-09	8.83134e-53			58.1454	0.0127326	0.0137948	0.0109921	0.000429693	0.00121537	0	0	0	3.55725e-56	4.00038e-56
58.3459	0.00475751	0.00251309	0.0113555	0.00322892	0.00514779	0	0	0	8.79111e-10	2.16401e-55			58.3459	0.0127285	0.013521	0.00998382	0.000396037	0.00106281	0	0	0	6.81816e-59	7.83035e-59
58.5464	0.0050033	0.0024275	0.0117367	0.00286433	0.00487061	0	0	0	1.32228e-10	4.51503e-58			58.5464	0.0126867	0.0131886	0.00903566	0.000368159	0.000923003	0	0	0	1.11274e-61	1.30506e-61
58.7469	0.00534699	0.0024111	0.0120629	0.00258186	0.00476274	0	0	0	1.69345e-11	8.02106e-61			58.7469	0.0126247	0.0127618	0.00813294	0.000338929	0.000805281	0	0	0	1.54629e-64	1.85203e-64
58.9474	0.00577161	0.00246539	0.0122344	0.00235201	0.00479793	0	0	0	1.84668e-12	1.21331e-63			58.9474	0.0125886	0.0122306	0.00728397	0.000303253	0.000714532	0	0	0	1.82962e-67	2.23787e-67
59.1479	0.00625828	0.00258611	0.0122001	0.0021581	0.00490968	0	0	0	1.71466e-13	1.56272e-66			59.1479	0.0126313	0.0116237	0.00651519	0.000260157	0.000644351	0	0	0	1.84333e-70	2.30245e-70
59.3484	0.00677175	0.00276671	0.0119675	0.00198113	0.00499211	0	0	0	1.35561e-14	1.7138e-69			59.3484	0.0127731	0.0109948	0.0058441	0.000212982	0.00057824	0	0	0	1.58132e-73	2.01705e-73
59.5489	0.00725274	0.00300347	0.0115686	0.00179484	0.0049286	0	0	0	9.12556e-16	1.60033e-72			59.5489	0.0129835	0.0103932	0.00525734	0.00016692	0.000500578	0	0	0	1.15507e-76	1.50456e-76
59.7494	0.00762875	0.00329946	0.0110263	0.00157592	0.00463636	0	0	0	5.23063e-17	1.27241e-75			59.7494	0.0131965	0.00983287	0.00471456	0.000125812	0.000407559	0	0	0	7.18401e-80	9.55595e-80
59.9499	0.00783906	0.00366685	0.0103512	0.0013189	0.00410239	0	0	0	2.5528e-18	8.61413e-79			59.9499	0.0133366	0.00928006	0.00417575	9.09158e-05	0.000308164	0	0	0	3.80452e-83	5.16781e-83
60.1504	0.00785772	0.00412451	0.00955924	0.00104089	0.00338988	0	0	0	1.06084e-19	4.96554e-82			60.1504	0.0133336	0.00867819	0.0036302	6.20349e-05	0.000216228	0	0	0	1.71555e-86	2.37962e-86
60.3509	0.00769988	0.00468467	0.0086823	0.000771655	0.0026115	0	0	0	3.75363e-21	2.4372e-85			60.3509	0.0131282	0.00799543	0.00310363	3.9042e-05	0.00014224	0	0	0	6.58691e-90	9.32993e-90
60.5514	0.00740957	0.00533044	0.00776195	0.000537755	0.0018847	0	0	0	1.13089e-22	1.01855e-88			60.5514	0.0126835	0.00725695	0.00263785	2.21276e-05	9.05314e-05	0	0	0	2.15343e-93	3.11471e-93
60.7519	0.00704201	0.00599957	0.0068365	0.0003527	0.00129223	0	0	0	2.90109e-24	3.62448e-92			60.7519	0.012013	0.0065346	0.00226017	1.10779e-05	6.05081e-05	0	0	0	5.99449e-97	8.85373e-97
60.9524	0.0066559	0.00659173	0.00593452	0.000217109	0.000864367	0	0	0	6.33679e-26	1.09819e-95			60.9524	0.0112054	0.00590505	0.00196668	4.83279e-06	4.82771e-05	0	0	0	1.42084e-100	2.14291e-100
61.1529	0.00631641	0.0069999	0.0050771	0.000124305	0.000585291	0	0	0	1.17855e-27	2.83319e-99			61.1529	0.0104148	0.0054113	0.00173029	1.82108e-06	4.74478e-05	0	0	0	2.86756e-104	4.41621e-104
61.3534	0.006095	0.00714715	0.00428209	6.52774e-05	0.00041367	0	0	0	1.86635e-29	6.22364e-103			61.3534	0.0098011	0.00505215	0.00152258	5.89464e-07	5.03213e-05	0	0	0	4.92777e-108	7.74933e-108
61.5539	0.00605409	0.00700782	0.0035632	3.09523e-05	0.000304803	0	0	0	2.51656e-31	1.16408e-106			61.5539	0.00945381	0.00479635	0.00133008	1.63347e-07	5.0298e-05	0	0	0	7.21042e-112	1.15784e-111
61.7544	0.00621901	0.00660646	0.00292468	1.30633e-05	0.000225704	0	0	0	2.88929e-33	1.85391e-110			61.7544	0.00935618	0.00460377	0.00115551	3.86712e-08	4.43715e-05	0	0	0	8.98344e-116	1.47299e-115
61.9549	0.00655136	0.00600204	0.00235979	4.8511e-06	0.000160042	0	0	0	2.82451e-35	2.51398e-114			61.9549	0.00941394	0.00443971	0.0010088	7.81158e-09	3.37297e-05	0	0	0	9.53009e-120	1.59559e-119
62.1554	0.00693914	0.00526959	0.00185799	1.57157e-06	0.0001045	0	0	0	2.35106e-37	2.90272e-118			62.1554	0.00952164	0.0042799	0.000896995	1.34532e-09	2.1918e-05	0	0	0	8.60841e-124	1.47167e-123
62.3559	0.00721534	0.00448619	0.00141505	4.41452e-07	6.12527e-05	0	0	0	1.6663e-39	2.85376e-122			62.3559	0.00961447	0.00410971	0.000817476	1.97439e-10	1.21429e-05	0	0	0	6.62097e-128	1.15577e-127
62.5564	0.00720701	0.0037215	0.00103606	1.07061e-07	3.17368e-05	0	0	0	1.00557e-41	2.3889e-126			62.5564	0.00967338	0.00392258	0.000755991	2.46851e-11	5.73067e-06	0	0	0	4.33602e-132	7.72852e-132
62.7569	0.00680093	0.00302861	0.000728742	2.23499e-08	1.43995e-05	0	0	0	5.16699e-44	1.70274e-130			62.7569	0.00968988	0.00372094	0.000691587	2.62874e-12	2.30313e-06	0	0	0	2.41787e-136	4.4004e-136
62.9574	0.00599639	0.00243513	0.000494527	4.00759e-09	5.68648e-06	0	0	0	2.26065e-46	1.03339e-134			62.9574	0.00962738	0.00351819	0.000608177	2.38406e-13	7.88176e-07	0	0	0	1.14801e-140	2.13332e-140
63.1579	0.0049137	0.00194123	0.000325278	6.16284e-10	1.94644e-06	0	0	0	8.42164e-49	5.34013e-139			63.1579	0.00941804	0.00333687	0.000505226	1.84125e-14	2.29669e-07	0	0	0	4.64123e-145	8.80621e-145
63.3584	0.00374812	0.00153017	0.000207022	8.11825e-11	5.75712e-07	0	0	0	2.67134e-51	2.34967e-143			63.3584	0.00900294	0.0031994	0.000397933	1.21092e-15	5.69841e-08	0	0	0	1.59768e-149	3.09521e-149
63.5589	0.00269155	0.00118598	0.000125938	9.15253e-12	1.46797e-07	0	0	0	7.21489e-54	8.80299e-148			63.5589	0.0083799	0.00311342	0.000305741	6.78122e-17	1.20385e-08	0	0	0	4.68295e-154	9.26319e-154
63.7594	0.00186556	0.000903862	7.17329e-05	8.82492e-13	3.22079e-08	0	0	0	1.6592e-56	2.80816e-152			63.7594	0.00761418	0.00305832	0.000238825	3.23358e-18	2.16552e-09	0	0	0	1.16875e-158	2.36047e-158
63.9599	0.00129868	0.000685797	3.73934e-05	7.2732e-14	6.07136e-09	0	0	0	3.2489e-59	7.6275e-157			63.9599	0.00680438	0.0029843	0.000193478	1.31292e-19	3.31681e-10	0	0	0	2.48366e-163	5.1216e-163
64.1604	0.000948468	0.000528995	1.74882e-05	5.12132e-15	9.82077e-10	0	0	0	5.4168e-62	1.76405e-161			64.1604	0.0060363	0.00283272	0.000158347	4.53908e-21	4.3256e-11	0	0	0	4.49404e-168	9.46194e-168
64.3609	0.000743186	0.000420501	7.2286e-06	3.07971e-16	1.36173e-10	0	0	0	7.68984e-65	3.47383e-166			64.3609	0.00535869	0.0025706	0.000124251	1.33619e-22	4.80331e-12	0	0	0	6.92393e-173	1.48841e-172
64.5614	0.000616327	0.000342073	2.61329e-06	1.58112e-17	1.61714e-11	0	0	0	9.29523e-68	5.8247e-171			64.5614	0.00478621	0.00221399	8.93046e-05	3.3492e-24	4.54154e-13	0	0	0	9.08323e-178	1.99359e-177
64.7619	0.000522716	0.000278462	8.20562e-07	6.92822e-19	1.64359e-12	0	0	0	9.5669e-71	8.31586e-176			64.7619	0.00431388	0.00181953	5.71493e-05	7.14797e-26	3.65624e-14	0	0	0	1.01461e-182	2.27361e-182
64.9624	0.000439048	0.000221536	2.22747e-07	2.59044e-20	1.42877e-13	0	0	0	8.38399e-74	1.0109e-180			64.9624	0.00392681	0.00145126	3.20681e-05	1.29895e-27	2.5063e-15	0	0	0	9.65006e-188	2.20782e-187
65.1629	0.000357196	0.000169227	5.21114e-08	8.26279e-22	1.06175e-14	0	0	0	6.25603e-77	1.04636e-185			65.1629	0.00360094	0.00115071	1.56507e-05	2.0099e-29	1.46285e-16	0	0	0	7.81505e-193	1.8255e-192
65.3634	0.000277292	0.00012254	1.04842e-08	2.24801e-23	6.74179e-16	0	0	0	3.97479e-80	9.22186e-191			65.3634	0.00330166	0.000929271	6.61259e-06	2.64803e-31	7.27004e-18	0	0	0	5.38897e-198	1.28519e-197
65.5639	0.000203381	8.31996e-05	1.81111e-09	5.21572e-25	3.65634e-17	0	0	0	2.1503e-83	6.9203e-196			65.5639	0.00299149	0.000778625	2.41133e-06	2.97058e-33	3.07639e-19	0	0	0	3.1641e-203	7.70405e-203
65.7644	0.000140695	5.23956e-05	2.68319e-10	1.03184e-26	1.69312e-18	0	0	0	9.90493e-87	4.42181e-201			65.7644	0.00264823	0.000682622	7.57179e-07	2.83744e-35	1.10844e-20	0	0	0	1.58186e-208	3.93225e-208
65.9649	9.30333e-05	3.0263e-05	3.40604e-11	1.74034e-28	6.69214e-20	0	0	0	3.88483e-90	2.40571e-206			65.9649	0.00228014	0.000622435	2.04359e-07	2.30771e-37	3.40058e-22	0	0	0	6.73372e-214	1.70895e-213
66.1654	6.06884e-05	1.58471e-05	3.70177e-12	2.50225e-30	2.25718e-21	0	0	0	1.29736e-93	1.11443e-211			66.1654	0.00192175	0.000578359	4.73331e-08	1.5981e-39	8.88305e-24	0	0	0	2.4407e-219	6.32394e-219
66.3659	4.04131e-05	7.43757e-06	3.44232e-13	3.06658e-32	6.49514e-23	0	0	0	3.68908e-97	4.39576e-217			66.3659	0.00161077	0.000533652	9.39577e-09	9.4231e-42	1.97578e-25	0	0	0	7.53259e-225	1.99257e-224
66.5664	2.75455e-05	3.09533e-06	2.73735e-14	3.20307e-34	1.5942e-24	0	0	0	8.93187e-101	1.47632e-222			66.5664	0.00136521	0.000479389	1.59664e-09	4.731e-44	3.74183e-27	0	0	0	1.97946e-230	5.34574e-230
66.7669	1.84602e-05	1.13157e-06	1.86051e-15	2.85122e-36	3.33694e-26	0	0	0	1.84135e-104	4.2218e-228			66.7669	0.00117789	0.000415533	2.32044e-10	2.02246e-46	6.03388e-29	0	0	0	4.42914e-236	1.22115e-235
66.9674	1.15197e-05	3.60545e-07	1.08036e-16	2.16278e-38	5.95574e-28	0	0	0	3.23219e-108	1.02797e-233			66.9674	0.00102787	0.000347041	2.8819e-11	7.36164e-49	8.28471e-31	0	0	0	8.43847e-242	2.3752e-241
67.1679	6.42096e-06	9.95049e-08	5.35754e-18	1.39793e-40	9.06237e-30	0	0	0	4.83088e-112	2.13124e-239			67.1679	0.000895393	0.000279195	3.05665e-12	2.28159e-51	9.6856e-33	0	0	0	1.36892e-247	3.93367e-247
67.3684	3.12039e-06	2.36749e-08	2.26816e-19	7.6988e-43	1.17546e-31	0	0	0	6.14785e-116	3.76229e-245			67.3684	0.000770111	0.000216139	2.76714e-13	6.02099e-54	9.64148e-35	0	0	0	1.89089e-253	5.54708e-253
67.5689	1.30589e-06	4.83911e-09	8.19519e-21	3.61243e-45	1.29954e-33	0	0	0	6.66175e-120	5.6551e-251			67.5689	0.000651891	0.000161734	2.13719e-14	1.3529e-56	8.172e-37	0	0	0	2.22394e-259	6.66037e-259
67.7694	4.67855e-07	8.47559e-10	2.52639e-22	1.44409e-47	1.22444e-35	0	0	0	6.14641e-124	7.23763e-257			67.7694	0.000547354	0.000119334	1.40774e-15	2.58842e-59	5.89768e-39	0	0	0	2.22717e-265	6.80927e-265
67.9699	1.43085e-07	1.26971e-10	6.64336e-24	4.91801e-50	9.83134e-38	0	0	0	4.82861e-128	7.88714e-263			67.9699	0.000463888	8.97138e-05	7.90566e-17	4.21666e-62	3.62412e-41	0	0	0	1.89912e-271	5.92749e-271
68.1704	3.73055e-08	1.62479e-11	1.48981e-25	1.42681e-52	6.72636e-40	0	0	0	3.22992e-132	7.31832e-269			68.1704	0.000403023	6.98849e-05	3.78431e-18	5.84886e-65	1.89623e-43	0	0	0	1.37887e-277	4.39348e-277
68.3709	8.28662e-09	1.77439e-12	2.84866e-27	3.5262e-55	3.92109e-42	0	0	0	1.83962e-136	5.7819e-275			68.3709	0.000357527	5.49012e-05	1.54376e-19	6.90784e-68	8.44788e-46	0	0	0	8.52445e-284	2.77277e-283
68.5714	1.56774e-09	1.65261e-13	4.64352e-29	7.42333e-58	1.94745e-44	0	0	0	8.9214e-141	3.88954e-281			68.5714	0.000315323	4.11406e-05	5.36599e-21	6.94673e-71	3.20459e-48	0	0	0	4.48725e-290	1.49001e-289
68.7719	2.5258e-10	1.31207e-14	6.45184e-31	1.33116e-60	8.24004e-47	0	0	0	3.68388e-145	2.22789e-287			68.7719	0.000267273	2.79657e-05	1.58906e-22	5.94822e-74	1.03506e-50	0	0	0	2.01124e-296	6.81757e-296
68.9724	3.46514e-11	8.87702e-16	7.63998e-33	2.03322e-63	2.97013e-49	0	0	0	1.29523e-149	1.08657e-293			68.9724	0.000212165	1.67086e-05	4.00869e-24	4.33672e-77	2.84659e-53	0	0	0	7.67572e-303	2.65607e-302
69.1729	4.04786e-12	5.1168e-17	7.70945e-35	2.64517e-66	9.11976e-52	0	0	0	3.87752e-154	4.51219e-300			69.1729	0.000155537	8.62998e-06	8.61391e-26	2.69218e-80	6.66581e-56	0	0	0	0	0
69.3734	4.02629e-13	2.51234e-18	6.62877e-37	2.93107e-69	2.38525e-54	0	0	0	9.88395e-159	1.59546e-306			69.3734	0.000104939	3.82245e-06	1.57654e-27	1.42303e-83	1.32907e-58	0	0	0	6.90148774e-316	2.488636657e-315
69.5739	3.41002e-14	1.05064e-19	4.85604e-39	2.76626e-72	5.31388e-57	0	0	0	2.14523e-163	4.80343820676e-313			69.5739	6.60049e-05	1.4464e-06	2.45747e-29	6.40458e-87	2.25638e-61	0	0	0	0	0
69.7744	2.45911e-15	3.7419e-21	3.03066e-41	2.22355e-75	1.00832e-59	0	0	0	3.96448e-168	1.23516e-319			69.7744	4.11241e-05	4.66753e-07	3.26235e-31	2.45435e-90	3.2617e-64	0	0	0	0	0
69.9749	1.50997e-16	1.13491e-22	1.61127e-43	1.52222e-78	1.62962e-62	0	0	0	6.23828e-173	0			69.9749	2.97548e-05	1.28344e-07	3.68822e-33	8.00846e-94	4.01461e-67	0	0	0	0	0
70.1754	7.89452e-18	2.93122e-24	7.29711e-46	8.87522e-82	2.24314e-65	0	0	0	8.35819e-178	0			70.1754	2.90088e-05	3.00596e-08	3.55085e-35	2.225e-97	4.20736e-70	0	0	0	0	0
70.3759	3.5144e-19	6.44667e-26	2.81488e-48	4.40701e-85	2.62967e-68	0	0	0	9.53513e-183	0			70.3759	3.41746e-05	5.9956e-09	2.91116e-37	5.26354e-101	3.75443e-73	0	0	0	0	0
70.5764	1.33213e-20	1.2073e-27	9.24865e-51	1.86366e-88	2.62549e-71	0	0	0	9.26209e-188	0			70.5764	3.97315e-05	1.01832e-09	2.0324e-39	1.06022e-104	2.85264e-76	0	0	0	0	0
70.7769	4.29939e-22	1.92522e-29	2.58814e-53	6.71182e-92	2.23242e-74	0	0	0	7.66053e-193	0			70.7769	4.11676e-05	1.47273e-10	1.20824e-41	1.81835e-108	1.84551e-79	0	0	0	0	0
70.9774	1.18151e-23	2.61411e-31	6.1684e-56	2.05854e-95	1.61655e-77	0	0	0	5.39482e-198	0			70.9774	3.67872e-05	1.81358e-11	6.11639e-44	2.6554e-112	1.01661e-82	0	0	0	0	0
71.1779	2.7646e-25	3.02236e-33	1.25204e-58	5.37676e-99	9.96874e-81	0	0	0	3.23491e-203	0			71.1779	2.80888e-05	1.90161e-12	2.63649e-46	3.30178e-116	4.76825e-86	0	0	0	0	0
71.3784	5.50803e-27	2.97538e-35	2.1643e-61	1.19596e-102	5.23511e-84	0	0	0	1.65164e-208	0			71.3784	1.82794e-05	1.69776e-13	9.67707e-49	3.49571e-120	1.90428e-89	0	0	0	0	0
71.5789	9.34391e-29	2.49408e-37	3.18609e-64	2.26541e-106	2.3412e-87	0	0	0	7.18018e-214	0			71.5789	1.01315e-05	1.29062e-14	3.02444e-51	3.1513e-124	6.47548e-93	0	0	0	0	0
71.7794	1.34967e-30	1.78012e-39	3.9942e-67	3.65429e-110	8.91605e-91	0	0	0	2.6578e-219	0			71.7794	4.78177e-06	8.35391e-16	8.04869e-54	2.41886e-128	1.87491e-96	0	0	0	0	0
71.9799	1.65995e-32	1.08183e-41	4.26408e-70	5.01978e-114	2.8915e-94	0	0	0	8.3768e-225	0			71.9799	1.92167e-06	4.60414e-17	1.82383e-56	1.58088e-132	4.62226e-100	0	0	0	0	0
72.1805	1.73832e-34	5.59804e-44	3.8765e-73	5.872e-118	7.98523e-98	0	0	0	2.24803e-230	0			72.1805	6.57566e-07	2.16061e-18	3.519e-59	8.79745e-137	9.70281e-104	0	0	0	0	0
72.381	1.55e-36	2.46651e-46	3.00099e-76	5.84931e-122	1.87784e-101	0	0	0	5.13679e-236	0			72.381	1.91588e-07	8.63315e-20	5.78135e-62	4.16851e-141	1.73423e-107	0	0	0	0	0
72.5815	1.17679e-38	9.25334e-49	1.97832e-79	4.96178e-126	3.76042e-105	0	0	0	9.99424e-242	0			72.5815	4.75297e-08	2.93718e-21	8.08746e-65	1.68179e-145	2.63928e-111	0	0	0	0	0
72.782	7.60742e-41	2.95585e-51	1.11053e-82	3.58411e-130	6.41231e-109	0	0	0	1.65567e-247	0			72.782	1.00399e-08	8.50864e-23	9.63313e-68	5.77739e-150	3.42004e-115	0	0	0	0	0
72.9825	4.18737e-43	8.03959e-54	5.30838e-86	2.20462e-134	9.31089e-113	0	0	0	2.33544e-253	0			72.9825	1.80576e-09	2.09873e-24	9.76999e-71	1.68989e-154	3.77349e-119	0	0	0	0	0
73.183	1.96252e-45	1.86189e-56	2.16067e-89	1.15476e-138	1.15123e-116	0	0	0	2.80497e-259	0			73.183	2.76541e-10	4.40778e-26	8.43707e-74	4.20874e-159	3.54506e-123	0	0	0	0	0
73.3835	7.83163e-48	3.67147e-59	7.48867e-93	5.15057e-143	1.21207e-120	0	0	0	2.86851e-265	0			73.3835	3.606e-11	7.88227e-28	6.20382e-77	8.92511e-164	2.83577e-127	0	0	0	0	0
73.584	2.66108e-50	6.16445e-62	2.21009e-96	1.95623e-147	1.08664e-124	0	0	0	2.49776e-271	0			73.584	4.00368e-12	1.20019e-29	3.88415e-80	1.61155e-168	1.93146e-131	0	0	0	0	0
73.7845	7.69897e-53	8.81285e-65	5.55393e-100	6.32678e-152	8.29525e-129	0	0	0	1.85188e-277	0			73.7845	3.78495e-13	1.55602e-31	2.07063e-83	2.47764e-173	1.12013e-135	0	0	0	0	0
73.985	1.89659e-55	1.07277e-67	1.18843e-103	1.74238e-156	5.39214e-133	0	0	0	1.16908e-283	0			73.985	3.0467e-14	1.71771e-33	9.39891e-87	3.24341e-178	5.53117e-140	0	0	0	0	0
74.1855	3.97816e-58	1.11189e-70	2.16537e-107	4.08602e-161	2.98454e-137	0	0	0	6.28405e-290	0			74.1855	2.08817e-15	1.61455e-35	3.63263e-90	3.61521e-183	2.3256e-144	0	0	0	0	0
74.386	7.1049e-61	9.81265e-74	3.35945e-111	8.15926e-166	1.40662e-141	0	0	0	2.8761e-296	0			74.386	1.21862e-16	1.29217e-37	1.19545e-93	3.43108e-188	8.32565e-149	0	0	0	0	0
74.5865	1.08044e-63	7.37357e-77	4.43797e-115	1.38737e-170	5.64496e-146	0	0	0	1.12082e-302	0			74.5865	6.05534e-18	8.80549e-40	3.34975e-97	2.77266e-193	2.53787e-153	0	0	0	0	0
74.787	1.39898e-66	4.71777e-80	4.99203e-119	2.00876e-175	1.92896e-150	0	0	0	0	0			74.787	2.56198e-19	5.10924e-42	7.9921e-101	1.90778e-198	6.58701e-158	0	0	0	0	0
74.9875	1.54237e-69	2.57018e-83	4.7813e-123	2.47657e-180	5.61264e-155	0	0	0	1.05075411e-315	0			74.9875	9.22956e-21	2.52421e-44	1.62359e-104	1.11771e-203	1.45571e-162	0	0	0	0	0
75.188	1.44788e-72	1.19222e-86	3.89933e-127	2.59993e-185	1.39056e-159	0	0	0	0	0			75.188	2.83109e-22	1.06185e-46	2.80841e-108	5.57566e-209	2.73923e-167	0	0	0	0	0
75.3885	1.1573e-75	4.70887e-90	2.70775e-131	2.32412e-190	2.93351e-164	0	0	0	0	0			75.3885	7.39422e-24	3.80336e-49	4.13629e-112	2.36827e-214	4.38883e-172	0	0	0	0	0
75.589	7.87635e-79	1.5836e-93	1.60103e-135	1.76906e-195	5.26942e-169	0	0	0	0	0			75.589	1.64437e-25	1.15995e-51	5.18717e-116	8.5651e-220	5.98737e-177	0	0	0	0	0
75.7895	4.56427e-82	4.5346e-97	8.06056e-140	1.1466e-200	8.05962e-174	0	0	0	0	0			75.7895	3.11367e-27	3.01216e-54	5.53881e-120	2.63755e-225	6.9549e-182	0	0	0	0	0
75.99	2.25209e-85	1.10561e-100	3.45543e-144	6.32793e-206	1.04964e-178	0	0	0	0	0			75.99	5.02012e-29	6.66014e-57	5.03582e-124	6.91572e-231	6.87881e-187	0	0	0	0	0
76.1905	9.46164e-89	2.29525e-104	1.26128e-148	2.97369e-211	1.16397e-183	0	0	0	0	0			76.1905	6.89163e-31	1.25388e-59	3.89844e-128	1.54398e-236	5.79298e-192	0	0	0	0	0
76.391	3.38465e-92	4.05721e-108	3.92003e-153	1.1899e-216	1.09905e-188	0	0	0	0	0			76.391	8.05559e-33	2.01e-62	2.56968e-132	2.93502e-242	4.15393e-197	0	0	0	0	0
76.5915	1.03093e-95	6.10648e-112	1.03738e-157	4.05422e-222	8.83618e-194	0	0	0	0	0			76.5915	8.01751e-35	2.74349e-65	1.44223e-136	4.7506e-248	2.53619e-202	0	0	0	0	0
76.792	2.67369e-99	7.82567e-116	2.33754e-162	1.17621e-227	6.04902e-199	0	0	0	0	0			76.792	6.79437e-37	3.18844e-68	6.89219e-141	6.54716e-254	1.31848e-207	0	0	0	0	0
76.9925	5.9042e-103	8.53925e-120	4.48487e-167	2.90562e-233	3.52596e-204	0	0	0	0	0			76.9925	4.90259e-39	3.15515e-71	2.80444e-145	7.68289e-260	5.83621e-213	0	0	0	0	0
77.193	1.11014e-106	7.93386e-124	7.32671e-172	6.11184e-239	1.75002e-209	0	0	0	0	0			77.193	3.0121e-41	2.65845e-74	9.71636e-150	7.6765e-266	2.19966e-218	0	0	0	0	0
77.3935	1.7773e-110	6.27648e-128	1.01915e-176	1.09467e-244	7.39567e-215	0	0	0	0	0			77.3935	1.57572e-43	1.90724e-77	2.86634e-154	6.53084e-272	7.05907e-224	0	0	0	0	0
77.594	2.42277e-114	4.22781e-132	1.20708e-181	1.66944e-250	2.66124e-220	0	0	0	0	0			77.594	7.01872e-46	1.16506e-80	7.19978e-159	4.73088e-278	1.92888e-229	0	0	0	0	0
77.7945	2.81209e-118	2.42483e-136	1.21731e-186	2.16789e-256	8.15383e-226	0	0	0	0	0			77.7945	2.66197e-48	6.05978e-84	1.53985e-163	2.91798e-284	4.48779e-235	0	0	0	0	0
77.995	2.77916e-122	1.18417e-140	1.04529e-191	2.39705e-262	2.1272e-231	0	0	0	0	0			77.995	8.59636e-51	2.6837e-87	2.80416e-168	1.53246e-290	8.89048e-241	0	0	0	0	0
78.1955	2.33865e-126	4.92396e-145	7.64259e-197	2.2568e-268	4.72527e-237	0	0	0	0	0			78.1955	2.36371e-53	1.01199e-90	4.34805e-173	6.85272e-297	1.49963e-246	0	0	0	0	0
78.396	1.67565e-130	1.74334e-149	4.75787e-202	1.80919e-274	8.93745e-243	0	0	0	0	0			78.396	5.53401e-56	3.24929e-94	5.74056e-178	2.60918e-303	2.15383e-252	0	0	0	0	0
78.5965	1.02228e-134	5.25552e-154	2.52204e-207	1.23495e-280	1.43936e-248	0	0	0	0	0			78.5965	1.1032e-58	8.88314e-98	6.45328e-183	8.4588608070015e-310	2.63394e-258	0	0	0	0	0
78.797	5.31034e-139	1.34902e-158	1.13831e-212	7.17777e-287	1.97377e-254	0	0	0	0	0			78.797	1.87255e-61	2.06781e-101	6.17695e-188	2.33500365e-316	2.74263e-264	0	0	0	0	0
78.9975	2.34878e-143	2.94839e-163	4.37457e-218	3.55224e-293	2.30457e-260	0	0	0	0	0			78.9975	2.70632e-64	4.09848e-105	5.03425e-193	0	2.43162e-270	0	0	0	0	0
79.198	8.84562e-148	5.48681e-168	1.43146e-223	1.49688e-299	2.29115e-266	0	0	0	0	0			79.198	3.33037e-67	6.91674e-109	3.49351e-198	0	1.83565e-276	0	0	0	0	0
79.3985	2.83649e-152	8.69404e-173	3.98831e-229	5.3709e-306	1.93949e-272	0	0	0	0	0			79.3985	3.48958e-70	9.9391e-113	2.06422e-203	0	1.17992e-282	0	0	0	0	0
79.599	7.74466e-157	1.17298e-177	9.46166e-235	1.640885261434e-312	1.39794e-278	0	0	0	0	0			79.599	3.1133e-73	1.21607e-116	1.03853e-208	0	6.45774e-289	0	0	0	0	0
79.7995	1.80048e-161	1.34749e-182	1.91123e-240	4.2654e-319	8.5794e-285	0	0	0	0	0			79.7995	2.36502e-76	1.26689e-120	4.44882e-214	0	3.00937e-295	0	0	0	0	0
80	3.56405e-166	1.31804e-187	3.2872e-246	0	4.48326e-291	0	0	0	0	0			80	1.52974e-79	1.12379e-124	1.62271e-219	0	1.19409e-301	0	0	0	0	0

## Sheet: Panel c - PIP2
ED Figure 5 panel c
Alanine contact site radial densities													Gap between contact site radial densities
	Outer leaflet					Inner leaflet								Outer leaflet					Inner leaflet
R (Å)	Headgroup density	Phosphate density	Glycerol density	Sn-1 tail density	Sn-2 tail density	Headgroup density	Phosphate density	Glycerol density	Sn-1 tail density	Sn-2 tail density			R (Å)	Headgroup density	Phosphate density	Glycerol density	Sn-1 tail density	Sn-2 tail density	Headgroup density	Phosphate density	Glycerol density	Sn-1 tail density	Sn-2 tail density
0	0	0	0	0	0	0	0	0	0	0			0	0	0	0	0	0	0	0	0	0	0
0.200501	0	0	0	0	0	2.53841e-35	1.15605e-124	1.74567e-231	0	0			0.200501	0	0	0	0	0	1.29036e-52	3.46755e-159	1.0231e-256	0	0
0.401003	0	0	0	0	0	1.58532e-33	7.10393e-121	3.60394e-226	0	0			0.401003	0	0	0	0	0	2.62814e-50	7.61122e-155	4.2871e-251	0	8.7287e-320
0.601504	0	0	0	0	0	1.12453e-31	4.95592e-117	8.44688e-221	0	0			0.601504	0	0	0	0	0	6.07701e-48	1.89666e-150	2.03945e-245	0	2.39705294157e-313
0.802005	0	0	0	0	0	7.6446e-30	3.31182e-113	1.89641e-215	0	0			0.802005	0	0	0	0	0	1.34601e-45	4.5273e-146	9.29347e-240	0	6.35868e-307
1.00251	0	0	0	0	0	4.72244e-28	2.01002e-109	3.86687e-210	0	0			1.00251	0	0	0	0	0	2.70769e-43	9.81484e-142	3.84624e-234	0	1.53197e-300
1.20301	0	0	0	0	0	2.58899e-26	1.082e-105	6.99328e-205	0	0			1.20301	0	0	0	0	0	4.83106e-41	1.88721e-137	1.41185e-228	0	3.27359e-294
1.40351	0	0	0	0	0	1.24387e-24	5.101e-102	1.10764e-199	0	0			1.40351	0	0	0	0	0	7.54892e-39	3.17801e-133	4.53876e-223	0	6.12629e-288
1.60401	0	0	0	0	0	5.19809e-23	2.09026e-98	1.52489e-194	0	0			1.60401	0	0	0	0	0	1.02529e-36	4.65167e-129	1.26825e-217	0	9.96529e-282
1.80451	0	0	0	0	0	1.88042e-21	7.40882e-95	1.81586e-189	0	0			1.80451	0	0	0	0	0	1.20451e-34	5.88934e-125	3.06534e-212	0	1.40212e-275
2.00501	0	0	0	0	0	5.86937e-20	2.2639e-91	1.86416e-184	0	0			2.00501	0	0	0	0	0	1.21993e-32	6.42811e-121	6.38719e-207	0	1.70075e-269
2.20551	0	0	0	0	0	1.57709e-18	5.94969e-88	1.64594e-179	6.4920226e-317	0			2.20551	0	0	0	0	0	1.06264e-30	6.03434e-117	1.14464e-201	0	1.77429e-263
2.40602	0	0	0	0	0	3.64184e-17	1.34245e-84	1.2477e-174	2.2470675957814e-310	0			2.40602	0	0	0	0	0	7.94712e-29	4.86344e-113	1.76116e-196	0	1.5892e-257
2.60652	0	0	0	0	0	7.21851e-16	2.59714e-81	8.10963e-170	6.66871e-304	0			2.60652	0	0	0	0	0	5.09591e-27	3.36084e-109	2.32337e-191	0	1.22045e-251
2.80702	0	0	0	0	0	1.22694e-14	4.30361e-78	4.51473e-165	1.69516e-297	0			2.80702	0	0	0	0	0	2.79882e-25	1.98927e-105	2.6253e-186	0	8.02798e-246
3.00752	0	0	0	0	0	1.78704e-13	6.10317e-75	2.15104e-160	3.68776e-291	0			3.00752	0	0	0	0	0	1.31557e-23	1.00769e-101	2.53879e-181	0	4.51935e-240
3.20802	0	0	0	0	0	2.22914e-12	7.40248e-72	8.76523e-156	6.86142e-285	4.84184e-319			3.20802	0	0	0	0	0	5.28877e-22	4.36573e-98	2.09977e-176	4.332791e-317	2.17593e-234
3.40852	0	0	0	0	0	2.38036e-11	7.67473e-69	3.05311e-151	1.09126e-278	1.80433586599e-312			3.40852	0	0	0	0	0	1.81743e-20	1.61678e-94	1.4845e-171	1.5523244309915e-310	8.95526e-229
3.60902	0	0	0	0	0	2.17524e-10	6.79858e-66	9.08637e-147	1.48291e-272	5.74231e-306			3.60902	0	0	0	0	0	5.33621e-19	5.11582e-91	8.96724e-167	4.75188e-304	3.14906e-223
3.80952	0	0	0	0	0	1.70067e-09	5.14375e-63	2.30965e-142	1.7211e-266	1.56086e-299			3.80952	0	0	0	0	0	1.33819e-17	1.38257e-87	4.62641e-162	1.24238e-297	9.45778e-218
4.01003	0	0	0	0	0	1.13738e-08	3.32285e-60	5.01267e-138	1.70556e-260	3.6225e-293			4.01003	0	0	0	0	0	2.86531e-16	3.19025e-84	2.03797e-157	2.7734e-291	2.42531e-212
4.21053	0	0	0	0	0	6.506e-08	1.83228e-57	9.28634e-134	1.44271e-254	7.17636e-287			4.21053	0	0	0	0	0	5.23703e-15	6.28371e-81	7.66308e-153	5.28473e-285	5.3088e-207
4.41103	0	0	0	0	0	3.18299e-07	8.62231e-55	1.46815e-129	1.04146e-248	1.21325e-280			4.41103	0	0	0	0	0	8.1688e-14	1.05623e-77	2.459e-148	8.59374e-279	9.91688e-202
4.61153	0	0	0	0	0	1.33197e-06	3.46193e-52	1.98042e-125	6.41453e-243	1.75008e-274			4.61153	0	0	0	0	0	1.0872e-12	1.51481e-74	6.7325e-144	1.19235e-272	1.58058e-196
4.81203	0	0	0	0	0	4.7685e-06	1.18576e-49	2.27893e-121	3.37035e-237	2.15354e-268			4.81203	0	0	0	0	0	1.23445e-11	1.85331e-71	1.57246e-139	1.41128e-266	2.14904e-191
5.01253	0	0	0	0	0	1.46105e-05	3.46415e-47	2.23678e-117	1.51044e-231	2.2603e-262			5.01253	0	0	0	0	0	1.19563e-10	1.934e-68	3.13258e-135	1.42475e-260	2.49224e-186
5.21303	0	0	0	0	0	3.83402e-05	8.63088e-45	1.8723e-113	5.77288e-226	2.0232e-256			5.21303	0	0	0	0	0	9.87767e-10	1.72117e-65	5.32211e-131	1.22666e-254	2.46488e-181
5.41353	0	0	0	0	0	8.62739e-05	1.83367e-42	1.33639e-109	1.88143e-220	1.54426e-250			5.41353	0	0	0	0	0	6.96043e-09	1.30616e-62	7.71033e-127	9.00571e-249	2.07878e-176
5.61404	0	0	0	0	0	0.000166811	3.32159e-40	8.13304e-106	5.2281e-215	1.00499e-244			5.61404	0	0	0	0	0	4.18384e-08	8.45147e-60	9.52406e-123	5.63731e-243	1.4948e-171
5.81454	0	0	0	0	0	0.000278066	5.12969e-38	4.21979e-102	1.23856e-209	5.57594e-239			5.81454	0	0	0	0	0	2.14566e-07	4.66214e-57	1.00297e-118	3.00846e-237	9.16375e-167
6.01504	0	0	0	0	0	0.000401822	6.7533e-36	1.86642e-98	2.50134e-204	2.63729e-233			6.01504	0	0	0	0	0	9.39254e-07	2.1924e-54	9.00406e-115	1.36866e-231	4.78901e-162
6.21554	0	0	0	0	0	0.000507848	7.57858e-34	7.03678e-95	4.30601e-199	1.06327e-227			6.21554	0	0	0	0	0	3.51228e-06	8.78821e-52	6.89024e-111	5.30758e-226	2.13336e-157
6.41604	0	0	0	0	0	0.000569375	7.24897e-32	2.26129e-91	6.3182e-194	3.65382e-222			6.41604	0	0	0	0	0	1.1236e-05	3.0026e-49	4.49413e-107	1.75433e-220	8.10029e-153
6.61654	0	0	0	0	0	0.000578891	5.90953e-30	6.19336e-88	7.90133e-189	1.07014e-216			6.61654	0	0	0	0	0	3.08284e-05	8.74346e-47	2.49831e-103	4.94216e-215	2.62135e-148
6.81704	0	0	0	0	0	0.000551288	4.10575e-28	1.44564e-84	8.42112e-184	2.67112e-211			6.81704	0	0	0	0	0	7.28671e-05	2.16986e-44	1.18361e-99	1.18655e-209	7.22956e-144
7.01754	0	0	0	0	0	0.000512611	2.43093e-26	2.87563e-81	7.64857e-179	5.68182e-206			7.01754	0	0	0	0	0	0.000149489	4.58903e-42	4.77874e-96	2.42768e-204	1.69918e-139
7.21805	0	0	0	0	0	0.000484603	1.22651e-24	4.87444e-78	5.91982e-174	1.02991e-200			7.21805	0	0	0	0	0	0.000269459	8.27043e-40	1.64413e-92	4.23271e-199	3.40318e-135
7.41855	0	0	0	0	0	0.000476245	5.27314e-23	7.04071e-75	3.90424e-169	1.59079e-195			7.41855	0	0	0	0	0	0.000434691	1.27009e-37	4.82011e-89	6.28846e-194	5.80805e-131
7.61905	0	0	0	0	0	0.000486446	1.93174e-21	8.66541e-72	2.19405e-164	2.09367e-190			7.61905	0	0	0	0	0	0.000642875	1.66197e-35	1.20409e-85	7.96071e-189	8.44611e-127
7.81955	0	0	0	0	0	0.000514251	6.02967e-20	9.08714e-69	1.05056e-159	2.34783e-185			7.81955	0	0	0	0	0	0.000893261	1.85301e-33	2.56288e-82	8.58666e-184	1.04652e-122
8.02005	0	0	0	0	0	0.00056717	1.60357e-18	8.11924e-66	4.28593e-155	2.24324e-180			8.02005	0	0	0	0	0	0.00118446	1.76027e-31	4.64778e-79	7.89126e-179	1.10482e-118
8.22055	0	0	0	0	0	0.000658471	3.63344e-17	6.18072e-63	1.48972e-150	1.82609e-175			8.22055	0	0	0	0	0	0.00150017	1.42469e-29	7.18124e-76	6.1788e-174	9.93728e-115
8.42105	0	0	0	0	0	0.000794488	7.01408e-16	4.00853e-60	4.41152e-146	1.26645e-170			8.42105	0	0	0	0	0	0.00179928	9.82383e-28	9.45312e-73	4.12178e-169	7.61496e-111
8.62155	0	0	0	0	0	0.000965471	1.15354e-14	2.21484e-57	1.11296e-141	7.48285e-166			8.62155	0	0	0	0	0	0.00203382	5.77102e-26	1.06014e-69	2.34248e-164	4.97139e-107
8.82206	0	0	0	0	0	0.001152	1.6162e-13	1.04255e-54	2.39207e-137	3.76656e-161			8.82206	0	0	0	0	0	0.00219141	2.88817e-24	1.01286e-66	1.13414e-159	2.76495e-103
9.02256	0	0	0	0	0	0.0013423	1.92906e-12	4.18064e-52	4.37979e-133	1.61514e-156			9.02256	0	0	0	0	0	0.0023255	1.23135e-22	8.24369e-64	4.67782e-155	1.31004e-99
9.22306	0	0	0	0	0	0.00154358	1.96144e-11	1.42812e-49	6.83145e-129	5.90005e-152			9.22306	0	0	0	0	0	0.00253869	4.4722e-21	5.71576e-61	1.64362e-150	5.28764e-96
9.42356	0	0	0	0	0	0.00177743	1.69893e-10	4.15585e-47	9.07699e-125	1.83599e-147			9.42356	0	0	0	0	0	0.00292576	1.38366e-19	3.37595e-58	4.91957e-146	1.81806e-92
9.62406	0	0	0	0	0	0.00206505	1.25353e-09	1.03018e-44	1.02738e-120	4.86682e-143			9.62406	0	0	0	0	0	0.00351934	3.64667e-18	1.69855e-55	1.25434e-141	5.32493e-89
9.82456	0	0	0	0	0	0.00241432	7.8786e-09	2.17532e-42	9.90543e-117	1.09894e-138			9.82456	0	0	0	0	0	0.00427628	8.18687e-17	7.27973e-53	2.72429e-137	1.32854e-85
10.0251	0	0	0	0	0	0.00281428	4.21804e-08	3.9127e-40	8.13506e-113	2.11373e-134			10.0251	0	0	0	0	0	0.00510673	1.56561e-15	2.65764e-50	5.0401e-133	2.82344e-82
10.2256	0	0	0	0	0	0.0032352	1.9236e-07	5.99473e-38	5.69096e-109	3.46307e-130			10.2256	0	0	0	0	0	0.00591714	2.55028e-14	8.26446e-48	7.94258e-129	5.11117e-79
10.4261	0	0	0	0	0	0.00363321	7.47248e-07	7.82341e-36	3.39111e-105	4.83287e-126			10.4261	0	0	0	0	0	0.00663872	3.53853e-13	2.18909e-45	1.06614e-124	7.88123e-76
10.6266	0	0	0	0	0	0.00396351	2.4727e-06	8.69661e-34	1.72117e-101	5.74481e-122			10.6266	0	0	0	0	0	0.00723826	4.18199e-12	4.939e-43	1.21897e-120	1.03512e-72
10.8271	0	0	0	0	0	0.00420175	6.97063e-06	8.23429e-32	7.44085e-98	5.81654e-118			10.8271	0	0	0	0	0	0.00772327	4.20981e-11	9.49146e-41	1.18711e-116	1.158e-69
11.0276	0	0	0	0	0	0.00435792	1.67442e-05	6.64079e-30	2.73991e-94	5.01613e-114			11.0276	0	0	0	0	0	0.00813947	3.60956e-10	1.5536e-38	9.84698e-113	1.10342e-66
11.2281	0	0	0	0	0	0.00446385	3.4292e-05	4.56172e-28	8.59323e-91	3.68452e-110			11.2281	0	0	0	0	0	0.00854601	2.63606e-09	2.16598e-36	6.95699e-109	8.95524e-64
11.4286	0	0	0	0	0	0.00454194	5.99555e-05	2.669e-26	2.29551e-87	2.30514e-106			11.4286	0	0	0	0	0	0.00897863	1.63969e-08	2.57201e-34	4.18642e-105	6.19039e-61
11.6291	0	0	0	3.295e-321	0	0.00459084	8.97695e-05	1.33009e-24	5.22277e-84	1.22833e-102			11.6291	0	0	0	0	0	0.00944219	8.68698e-08	2.6013e-32	2.14566e-101	3.64465e-58
11.8296	0	0	0	1.5753390167e-314	0	0.00461107	0.000115934	5.64575e-23	1.01208e-80	5.57476e-99			11.8296	0	0	0	0	0	0.00995097	3.91995e-07	2.24079e-30	9.36641e-98	1.82763e-55
12.0301	0	0	0	5.41761e-308	0	0.00464564	0.000131205	2.04116e-21	1.67039e-77	2.15491e-95			12.0301	0	0	0	0	0	0.0105708	1.50662e-06	1.644e-28	3.48237e-94	7.80564e-53
12.2306	0	0	0	1.58681e-301	0	0.0047854	0.000134309	6.28567e-20	2.34805e-74	7.09447e-92			12.2306	0	0	0	0	0	0.0113967	4.93253e-06	1.02728e-26	1.10271e-90	2.83932e-50
12.4311	0	0	0	3.95845e-295	0	0.00512306	0.000130937	1.64875e-18	2.8111e-71	1.98928e-88			12.4311	0	0	0	0	0	0.0124684	1.37578e-05	5.46715e-25	2.9739e-87	8.7963e-48
12.6316	0	0	0	8.41012e-289	0	0.00569487	0.000128396	3.68384e-17	2.8663e-68	4.75065e-85			12.6316	0	0	0	0	0	0.0137072	3.27049e-05	2.47807e-23	6.83079e-84	2.32094e-45
12.8321	0	0	0	1.52178e-282	0	0.00646182	0.00012886	7.0115e-16	2.48909e-65	9.66248e-82			12.8321	0	0	0	0	0	0.0149457	6.63255e-05	9.56636e-22	1.33625e-80	5.21555e-43
13.0326	0	0	0	2.34516e-276	0	0.00734112	0.000128263	1.13689e-14	1.8409e-62	1.67379e-78			13.0326	0	0	0	0	0	0.0160191	0.000115012	3.14528e-20	2.22626e-77	9.98177e-41
13.2331	0	0	0	3.07794e-270	8.236e-321	0.00825423	0.000121987	1.57063e-13	1.15955e-59	2.46938e-75			13.2331	0	0	0	0	0	0.0168274	0.000171448	8.80747e-19	3.15886e-74	1.62698e-38
13.4336	0	0	0	3.44042e-264	3.130228821e-314	0.00915357	0.000111093	1.84902e-12	6.22026e-57	3.10275e-72			13.4336	0	0	0	0	0	0.0173317	0.00022245	2.10052e-17	3.81723e-71	2.2585e-36
13.6341	0	0	0	3.27509e-258	1.07014e-307	0.0100175	0.000102374	1.85531e-11	2.84178e-54	3.3203e-69			13.6341	0	0	0	3.295e-321	0	0.0175283	0.000258068	4.26672e-16	3.92851e-68	2.67004e-34
13.8346	0	0	0	2.65517e-252	3.11576e-301	0.0108273	0.000102333	1.58723e-10	1.10568e-51	3.02607e-66			13.8346	0	0	0	1.4240202137e-314	0	0.0174443	0.000281578	7.38179e-15	3.44323e-65	2.68828e-32
14.0351	0	0	0	1.83324e-246	7.72579e-295	0.0115483	0.000111469	1.15825e-09	3.66374e-49	2.34883e-63			14.0351	0	0	0	4.95044e-308	0	0.0171544	0.000309681	1.0878e-13	2.57015e-62	2.30509e-30
14.2356	0	0	0	1.07794e-240	1.63146e-288	0.0121308	0.000124515	7.21407e-09	1.03389e-46	1.55273e-60			14.2356	0	0	0	1.46563e-301	0	0.0167879	0.00035989	1.36548e-12	1.63382e-59	1.68326e-28
14.4361	0	0	0	5.3979e-235	2.93399e-282	0.012537	0.000135874	3.83846e-08	2.48468e-44	8.74203e-58			14.4361	0	0	0	3.69534e-295	0	0.0164998	0.000435875	1.46019e-11	8.84504e-57	1.04681e-26
14.6366	0	0	0	2.30198e-229	4.49356e-276	0.012778	0.000144591	1.74692e-07	5.0853e-42	4.19182e-55			14.6366	0	0	0	7.93475e-289	0	0.0164037	0.000525267	1.33043e-10	4.07796e-54	5.5441e-25
14.8371	0	0	0	8.36033e-224	5.86096e-270	0.0129306	0.000154894	6.81201e-07	8.86356e-40	1.71187e-52			14.8371	0	0	0	1.45097e-282	0	0.0165049	0.000612203	1.03307e-09	1.60115e-51	2.50058e-23
15.0376	0	0	0	2.58577e-218	6.51015e-264	0.0131079	0.000173911	2.28137e-06	1.31566e-37	5.95414e-50			15.0376	0	0	0	2.25957e-276	0	0.0167013	0.000692174	6.83872e-09	5.35384e-49	9.60489e-22
15.2381	0	0	0	6.81077e-213	6.15823e-258	0.013393	0.000210076	6.58296e-06	1.66311e-35	1.76382e-47			15.2381	0	0	0	2.99664e-270	0	0.016864	0.000776163	3.86144e-08	1.52454e-46	3.14185e-20
15.4386	0	0	0	1.52771e-207	4.9609e-252	0.0137825	0.000272026	1.64354e-05	1.79034e-33	4.45025e-45			15.4386	0	0	0	3.38441e-264	0	0.0169188	0.000883011	1.86119e-07	3.69703e-44	8.75224e-19
15.6391	0	0	0	2.91827e-202	3.40333e-246	0.0141899	0.000364945	3.5693e-05	1.6413e-31	9.5635e-43			15.6391	0	0	0	3.25513e-258	0	0.0168471	0.00102736	7.66655e-07	7.63492e-42	2.0763e-17
15.8396	0	0	0	4.74728e-197	1.98831e-240	0.0145124	0.000484887	6.7858e-05	1.28138e-29	1.7505e-40			15.8396	0	0	0	2.66618e-252	0	0.0166279	0.00120893	2.70343e-06	1.34274e-39	4.19465e-16
16.0401	0	0	0	6.57655e-192	9.89236e-235	0.0147063	0.00061676	0.000113739	8.51923e-28	2.72921e-38			16.0401	0	0	0	1.85971e-246	0	0.0162138	0.00140673	8.18117e-06	2.011e-37	7.21664e-15
16.2406	0	0	0	7.7586e-187	4.1913e-229	0.0148059	0.000740347	0.000169264	4.82341e-26	3.62455e-36			16.2406	0	0	0	1.10467e-240	8.2346e-320	0.0155834	0.00158329	2.13226e-05	2.56486e-35	1.05732e-13
16.4411	0	0	0	7.79469e-182	1.51227e-223	0.0148811	0.000841177	0.000224993	2.32562e-24	4.10051e-34			16.4411	0	0	0	5.58791e-235	3.2512296804e-313	0.0148071	0.00170111	4.80974e-05	2.78577e-33	1.31919e-12
16.6416	0	0	0	6.66872e-177	4.64665e-218	0.0149815	0.000917706	0.000268182	9.54889e-23	3.95195e-32			16.6416	0	0	0	2.40711e-229	1.09288e-306	0.014053	0.0017427	9.45072e-05	2.57666e-31	1.40165e-11
16.8421	0	0	0	4.85863e-172	1.21585e-212	0.0151142	0.000979193	0.000287013	3.33883e-21	3.24493e-30			16.8421	0	0	0	8.83016e-224	3.12845e-300	0.0135193	0.00172112	0.000163051	2.02953e-29	1.26823e-10
17.0426	0	0	0	3.01447e-167	2.70925e-207	0.0152562	0.00103702	0.000275458	9.94169e-20	2.27017e-28			17.0426	0	0	0	2.75847e-218	7.62624e-294	0.0133408	0.00167569	0.000249212	1.36132e-27	9.77195e-10
17.2431	0	0	0	1.5927e-162	5.14095e-202	0.0153778	0.00109751	0.000236453	2.52087e-18	1.35336e-26			17.2431	0	0	0	7.33822e-213	1.58314e-287	0.0135258	0.00165806	0.000340468	7.77585e-26	6.41194e-09
17.4436	0	0	0	7.166e-158	8.30737e-197	0.015462	0.00116115	0.000181368	5.44333e-17	6.87579e-25			17.4436	0	0	0	1.66241e-207	2.79866e-281	0.0139542	0.00171615	0.000419198	3.78233e-24	3.58278e-08
17.6441	0	0	0	2.74564e-153	1.14316e-191	0.0155096	0.00122606	0.000125832	1.00092e-15	2.9775e-23			17.6441	0	0	0	3.20704e-202	4.21315e-275	0.0144336	0.00188035	0.000469075	1.56672e-22	1.7048e-07
17.8446	0	0	0	8.95838e-149	1.3396e-186	0.0155305	0.00129043	8.45918e-05	1.56731e-14	1.09921e-21			17.8446	0	0	0	5.26857e-197	5.40114e-269	0.0147771	0.00215437	0.000483012	5.52644e-21	6.90788e-07
18.0451	0	0	0	2.48906e-144	1.3368e-181	0.0155205	0.00135362	6.85392e-05	2.08993e-13	3.46013e-20			18.0451	0	0	0	7.37054e-192	5.89637e-263	0.0148568	0.00251144	0.000468855	1.66003e-19	2.38362e-06
18.2456	0	0	0	5.88922e-140	1.136e-176	0.0154413	0.00141861	8.46088e-05	2.37315e-12	9.28969e-19			18.2456	0	0	0	8.78059e-187	5.48157e-257	0.0146208	0.00289598	0.000448158	4.24626e-18	7.00399e-06
18.4461	0	0	0	1.18658e-135	8.22074e-172	0.0152299	0.00149582	0.000136379	2.29476e-11	2.12781e-17			18.4461	0	0	0	8.90769e-182	4.33955e-251	0.0140959	0.00323395	0.000447381	9.24939e-17	1.75255e-05
18.6466	0	0	0	2.03589e-131	5.06598e-167	0.0148487	0.00160225	0.000223324	1.8896e-10	4.15947e-16			18.6466	0	0	0	7.69523e-177	2.92552e-245	0.01339	0.00345603	0.000487394	1.71568e-15	3.73433e-05
18.8471	0	0	0	2.97457e-127	2.6585e-162	0.0143413	0.0017516	0.000339415	1.32503e-09	6.94212e-15			18.8471	0	0	0	5.66099e-172	1.67949e-239	0.0126697	0.00352684	0.000578227	2.71001e-14	6.77592e-05
19.0476	0	0	0	3.70091e-123	1.18803e-157	0.0138314	0.00194045	0.000473558	7.9124e-09	9.89693e-14			19.0476	0	0	0	3.54631e-167	8.21053e-234	0.0120788	0.0034609	0.000720244	3.64519e-13	0.000104698
19.2481	0	0	0	3.92107e-119	4.52102e-153	0.0134485	0.00214286	0.000612711	4.02379e-08	1.20586e-12			19.2481	0	0	0	1.89179e-162	3.41807e-228	0.0116382	0.00331162	0.000908076	4.17525e-12	0.000137759
19.4486	0	0	0	3.53764e-115	1.46509e-148	0.0132344	0.00232104	0.000745843	1.74276e-07	1.25649e-11			19.4486	0	0	0	8.59372e-158	1.21173e-222	0.0112222	0.0031417	0.00113368	4.07245e-11	0.000154353
19.6491	0	0	0	2.71789e-111	4.04305e-144	0.0131097	0.002446	0.000866694	6.42948e-07	1.12044e-10			19.6491	0	0	0	3.32429e-153	3.65802e-217	0.0106612	0.00299688	0.00138655	3.38251e-10	0.000147278
19.8496	0	0	0	1.77812e-107	9.50107e-140	0.0129231	0.00251186	0.00097509	2.02103e-06	8.55728e-10			19.8496	0	0	0	1.09503e-148	9.40376e-212	0.00989454	0.00289725	0.00165155	2.39239e-09	0.000119701
20.0501	0	0	0	9.90603e-104	1.90131e-135	0.0125414	0.00253298	0.00107683	5.4159e-06	5.60266e-09			20.0501	0	0	0	3.07159e-144	2.0586e-206	0.00903674	0.00284551	0.00190848	1.4409e-08	8.30025e-05
20.2506	0	0	0	4.69944e-100	3.24005e-131	0.0119181	0.00252954	0.00118115	1.23867e-05	3.14774e-08			20.2506	0	0	0	7.33679e-140	3.83756e-201	0.00830147	0.00284144	0.00213817	7.38995e-08	4.96436e-05
20.4511	0	0	0	1.89846e-96	4.70183e-127	0.0111111	0.00251638	0.00129608	2.42311e-05	1.51927e-07			20.4511	0	0	0	1.4923e-135	6.0919e-196	0.00785093	0.00288935	0.00233151	3.22744e-07	2.74427e-05
20.6516	0	0	0	6.53075e-93	5.81033e-123	0.0102506	0.00250185	0.0014246	4.07147e-05	6.3073e-07			20.6516	0	0	0	2.58471e-131	8.23502e-191	0.00768825	0.00299025	0.00249159	1.20028e-06	1.91619e-05
20.8521	0	0	0	1.91307e-89	6.11439e-119	0.00947667	0.00248962	0.00156461	5.92278e-05	2.25546e-06			20.8521	0	0	0	3.81218e-127	9.47961e-186	0.00766052	0.00312609	0.00262661	3.80117e-06	2.57157e-05
21.0526	0	0	0	4.77206e-86	5.47929e-115	0.00887052	0.00247692	0.00171208	7.56461e-05	6.95854e-06			21.0526	0	0	0	4.78783e-123	9.29244e-181	0.00755575	0.00325578	0.00274434	1.02512e-05	4.86633e-05
21.2531	0	0	0	1.01365e-82	4.18134e-111	0.00841448	0.00245394	0.00186441	8.67561e-05	1.8558e-05			21.2531	0	0	0	5.12045e-119	7.75681e-176	0.00722266	0.00333257	0.00285678	2.35447e-05	8.91526e-05
21.4536	0	0	0	1.83346e-79	2.71724e-107	0.00800921	0.00241203	0.00202138	9.20709e-05	4.28867e-05			21.4536	0	0	0	4.66316e-115	5.5138e-171	0.00664073	0.00332909	0.00298659	4.6067e-05	0.000143985
21.6541	0	0	0	2.82399e-76	1.5037e-103	0.00754103	0.00235696	0.00218199	9.31445e-05	8.61511e-05			21.6541	0	0	0	3.61621e-111	3.33759e-166	0.00590701	0.00324872	0.0031592	7.6848e-05	0.000202555
21.8546	0	0	0	3.70389e-73	7.08626e-100	0.00695338	0.00231433	0.00233851	9.15577e-05	0.000151086			21.8546	0	0	0	2.38797e-107	1.72041e-161	0.00516073	0.00311623	0.00338185	0.000109592	0.000248942
22.0551	0	0	0	4.13676e-70	2.84379e-96	0.00627422	0.00232101	0.00247412	8.8703e-05	0.000232765			22.0551	0	0	0	1.34278e-103	7.5517e-157	0.00450275	0.00295959	0.00363155	0.000134721	0.000270092
22.2556	0	0	0	3.93429e-67	9.71862e-93	0.00558994	0.00240815	0.00257	8.81514e-05	0.000317954			22.2556	0	0	0	6.42956e-100	2.82277e-152	0.00396058	0.00279796	0.00386956	0.000146395	0.000265697
22.4561	0	0	0	3.18625e-64	2.82839e-89	0.00499487	0.00258615	0.00261991	9.74267e-05	0.000390501			22.4561	0	0	0	2.62154e-96	8.9851e-148	0.00350716	0.0026404	0.00407242	0.000150517	0.000252798
22.6566	0	0	0	2.19735e-61	7.0098e-86	0.00454901	0.00283683	0.00264074	0.000125679	0.000440115			22.6566	0	0	0	9.10187e-93	2.43551e-143	0.00310345	0.00248937	0.00424996	0.000167087	0.000261326
22.8571	0	0	0	1.2904e-58	1.47946e-82	0.00425709	0.00311428	0.00266857	0.000177786	0.000467829			22.8571	0	0	0	2.69093e-89	5.62182e-139	0.00273018	0.00234375	0.00443126	0.000223282	0.000323112
23.0576	0	0	0	6.45298e-56	2.65912e-79	0.00406968	0.0033565	0.00274035	0.000249514	0.000483619			23.0576	0	0	0	6.77443e-86	1.10506e-134	0.00239453	0.00220194	0.00463089	0.000339706	0.000460072
23.2581	0	0	0	2.74793e-53	4.07016e-76	0.00390564	0.00350746	0.00287352	0.000328533	0.000498666			23.2581	0	0	0	1.45224e-82	1.84977e-130	0.00211596	0.00206568	0.00482888	0.000516907	0.000674594
23.4586	0	0	0	9.96468e-51	5.30552e-73	0.00368942	0.00353965	0.00305829	0.000401706	0.00051931			23.4586	0	0	0	2.65096e-79	2.63679e-126	0.00190382	0.00194032	0.00498658	0.000730543	0.000942065
23.6591	0	0	0	3.07706e-48	5.88968e-70	0.00338431	0.00346111	0.00326827	0.000463172	0.000546992			23.6591	0	0	0	4.12061e-76	3.20082e-122	0.00174175	0.00182961	0.00508287	0.000940322	0.00120959
23.8596	0	0	0	8.09146e-46	5.56809e-67	0.003001	0.00330125	0.00347898	0.00051577	0.000581981			23.8596	0	0	0	5.45401e-73	3.30885e-118	0.00159053	0.00173147	0.00513178	0.00110949	0.00141175
24.0602	0	0	0	1.81192e-43	4.48309e-64	0.00257901	0.00308873	0.00367788	0.000564045	0.000625692			24.0602	0	0	0	6.14703e-70	2.9129e-114	0.00140916	0.00164141	0.00516409	0.00122269	0.00150669
24.2607	0	0	0	3.45525e-41	3.07404e-61	0.0021595	0.0028406	0.00385939	0.000606313	0.000679643			24.2607	0	0	0	5.89941e-67	2.18379e-110	0.00117936	0.00155905	0.00519617	0.00128922	0.00151089
24.4612	0	0	0	5.61115e-39	1.79519e-58	0.00176969	0.00256849	0.00401551	0.000635268	0.000743341			24.4612	0	0	0	4.8211e-64	1.39424e-106	0.000915399	0.00148697	0.00521731	0.00132996	0.00149758
24.6617	0	0	0	7.76004e-37	8.92869e-56	0.0014227	0.00229087	0.00413667	0.00064742	0.000813487			24.6617	0	0	0	3.35488e-61	7.58062e-103	0.000652963	0.00142229	0.00519716	0.00135937	0.00154825
24.8622	0	0	0	9.13954e-35	3.78222e-53	0.00112329	0.00203626	0.0042235	0.00065156	0.0008843			24.8622	0	0	0	1.98793e-58	3.51012e-99	0.000427893	0.00135323	0.00509708	0.00137721	0.00169271
25.0627	0	0	0	9.16736e-33	1.36457e-50	0.000871962	0.00183269	0.00429464	0.000667617	0.00094845			25.0627	0	0	0	1.00304e-55	1.38418e-95	0.000261308	0.00126816	0.00488296	0.00137474	0.00188938
25.2632	0	0	3.295e-321	7.83133e-31	4.19321e-48	0.00066736	0.0016913	0.00437821	0.00071738	0.00099954			25.2632	0	0	0	4.30947e-53	4.64856e-92	0.000158031	0.00116855	0.00454806	0.00134884	0.00206338
25.4637	0	0	1.174864226e-314	5.69788e-29	1.09751e-45	0.000508028	0.0015985	0.00449295	0.000814595	0.00103585			25.4637	0	0	0	1.57661e-50	1.32957e-88	0.000112843	0.00107086	0.00413582	0.00131418	0.00216801
25.6642	0	0	4.05925e-308	3.53099e-27	2.44675e-43	0.000392704	0.00152494	0.0046368	0.000959188	0.00106219			25.6642	0	0	0	4.9115e-48	3.23872e-85	0.000115679	0.000993845	0.00373539	0.00130555	0.00221793
25.8647	0	0	1.19425e-301	1.86383e-25	4.6463e-41	0.000318404	0.00144554	0.00479163	0.00113597	0.00108747			25.8647	0	0	0	1.30285e-45	6.71912e-82	0.000152247	0.000941845	0.00344056	0.00136595	0.00227498
26.0652	0	0	2.9918e-295	8.38047e-24	7.51573e-39	0.000277788	0.00135438	0.0049365	0.00131822	0.00112001			26.0652	0	0	0	2.94284e-43	1.18724e-78	0.000203305	0.000898494	0.00329951	0.00152422	0.0024115
26.2657	0	0	6.38206e-289	3.21007e-22	1.03562e-36	0.000258099	0.0012615	0.00505798	0.00147705	0.00116557			26.2657	0	0	0	5.66014e-41	1.78672e-75	0.000247656	0.000836608	0.00329452	0.00177667	0.00268182
26.4662	0	0	1.15926e-282	1.04757e-20	1.21564e-34	0.000243396	0.00117557	0.00515464	0.00159353	0.00122988			26.4662	0	0	0	9.26996e-39	2.29022e-72	0.000269382	0.000737468	0.0033655	0.00208716	0.00310415
26.6667	0	0	1.79302e-276	2.91285e-19	1.21566e-32	0.000220055	0.00109012	0.00523609	0.00166666	0.00132295			26.6667	0	0	0	1.29276e-36	2.50042e-69	0.000263714	0.000604755	0.00345571	0.00240596	0.00364156
26.8672	0	0	2.36147e-270	6.90197e-18	1.0357e-30	0.000182584	0.000987254	0.00531424	0.00171171	0.00145869			26.8672	0	0	0	1.53513e-34	2.32526e-66	0.000236023	0.000462124	0.00354357	0.00269327	0.00419374
27.0677	0	0	2.64829e-264	1.39384e-16	7.51795e-29	0.00013529	0.00085462	0.00538914	0.00175076	0.00164629			27.0677	0	0	0	1.55225e-32	1.84191e-63	0.000195495	0.000336827	0.00363912	0.00293158	0.00462871
27.2682	0	0	2.52894e-258	2.39949e-15	4.64977e-27	8.81233e-05	0.000698473	0.00544143	0.00180203	0.00187821			27.2682	0	0	0	1.33649e-30	1.24283e-60	0.000150019	0.000243331	0.00375411	0.00312096	0.00485256
27.4687	0	0	2.05635e-252	3.52192e-14	2.45052e-25	5.00038e-05	0.000541701	0.00544156	0.00187334	0.00212488			27.4687	0	0	0	9.7985e-29	7.14368e-58	0.000105471	0.000179491	0.00387502	0.0032658	0.00486483
27.6692	0	0	1.42379e-246	4.40872e-13	1.10056e-23	2.45837e-05	0.000411022	0.00536873	0.00196151	0.00234285			27.6692	0	0	0	6.11701e-27	3.49793e-55	6.67316e-05	0.000135382	0.00396148	0.00336785	0.00474698
27.8697	0	0	8.39418e-241	4.7082e-12	4.21244e-22	1.04357e-05	0.000324266	0.00522232	0.00205707	0.00249277			27.8697	0	0	0	3.25166e-25	1.45914e-52	3.73287e-05	0.000104317	0.00396638	0.00343295	0.00459356
28.0702	0	0	4.21404e-235	4.2912e-11	1.37423e-20	3.8159e-06	0.000283443	0.0050177	0.00215265	0.00255752			28.0702	0	0	0	1.47183e-23	5.18558e-50	1.82075e-05	8.6344e-05	0.00385787	0.00348262	0.0044503
28.2707	0	0	1.80138e-229	3.3396e-10	3.82157e-19	1.19983e-06	0.000274156	0.00477481	0.00225085	0.0025519			28.2707	0	0	0	5.67281e-22	1.57012e-47	7.67116e-06	8.34648e-05	0.00363041	0.00355396	0.00430911
28.4712	0	0	6.5569e-224	2.22059e-09	9.06016e-18	3.23966e-07	0.000271953	0.00451075	0.00236481	0.00251925			28.4712	0	0	0	1.86176e-20	4.05064e-45	2.77527e-06	9.30543e-05	0.00330562	0.00368053	0.00414835
28.6717	0	0	2.03225e-218	1.26253e-08	1.83151e-16	7.50339e-08	0.000254624	0.00423879	0.00250776	0.00251383			28.6717	0	0	0	5.20277e-19	8.90421e-43	8.591e-07	0.000106003	0.00292726	0.00386548	0.00397008
28.8722	0	0	5.36341e-213	6.14394e-08	3.15749e-15	1.48932e-08	0.000213728	0.0039692	0.00267754	0.00257528			28.8722	0	0	0	1.23803e-17	1.6679e-40	2.2708e-07	0.000111136	0.00254968	0.00406833	0.00380414
29.0727	0	0	1.20528e-207	2.56251e-07	4.64334e-14	2.53132e-09	0.000156875	0.00370966	0.00285021	0.00270917			29.0727	0	0	0	2.50849e-16	2.66243e-38	5.11907e-08	0.000102029	0.00222031	0.0042211	0.00368889
29.2732	0	0	2.30634e-202	9.1762e-07	5.82631e-13	3.68155e-10	9.95923e-05	0.00346597	0.00299217	0.00288708			29.2732	0	0	0	4.32791e-15	3.62197e-36	9.83524e-09	8.05144e-05	0.00196385	0.00426951	0.00365527
29.4737	0	0	3.75787e-197	2.82795e-06	6.2399e-12	4.57906e-11	5.44319e-05	0.00324219	0.003084	0.0030672			29.4737	0	0	0	6.35813e-14	4.19956e-34	1.60987e-09	5.42701e-05	0.001778	0.00421331	0.00372353
29.6742	0	0	5.21368e-192	7.52451e-06	5.70643e-11	4.86801e-12	2.55614e-05	0.00303681	0.00313568	0.00322118			29.6742	0	0	2.8e-320	7.95362e-13	4.15036e-32	2.24444e-10	3.11799e-05	0.0016425	0.00411234	0.00390071
29.8747	0	0	6.15929e-187	1.73594e-05	4.45848e-10	4.42133e-13	1.0305e-05	0.00283657	0.00317966	0.00334847			29.8747	0	0	1.10378176636e-313	8.47196e-12	3.49646e-30	2.66493e-11	1.52587e-05	0.00153307	0.0040486	0.00417006
30.0752	0	0	6.19585e-182	3.4918e-05	2.97811e-09	3.42924e-14	3.56504e-06	0.0026169	0.00324946	0.00346996			30.0752	0	0	3.75494e-307	7.68399e-11	2.51113e-28	2.69457e-12	6.35903e-06	0.00143093	0.00407302	0.00448441
30.2757	0	0	5.30706e-177	6.1666e-05	1.70218e-08	2.27054e-15	1.05806e-06	0.00235585	0.0033636	0.00360927			30.2757	0	0	1.08772e-300	5.93435e-10	1.53761e-26	2.32007e-13	2.25664e-06	0.00132492	0.00418111	0.00478041
30.4762	0	0	3.87071e-172	9.64135e-05	8.33447e-08	1.28294e-16	2.69328e-07	0.00205352	0.00352372	0.00377796			30.4762	0	0	2.68303e-294	3.90251e-09	8.02795e-25	1.70102e-14	6.81905e-07	0.00120911	0.00433295	0.00501014
30.6767	0	8.542395e-317	2.40387e-167	0.000134733	3.50113e-07	6.18451e-18	5.87831e-08	0.00173934	0.00371886	0.00397354			30.6767	0	0	5.63544e-288	2.18524e-08	3.57428e-23	1.06197e-15	1.75456e-07	0.00108043	0.00449082	0.00516545
30.8772	0	3.10538067279164e-310	1.2712e-162	0.000170189	1.2643e-06	2.54284e-19	1.09972e-08	0.0014578	0.00392635	0.00418517			30.8772	0	0	1.00792e-281	1.04194e-07	1.3572e-21	5.64544e-17	3.84413e-08	0.000938474	0.00463804	0.00527318
31.0777	0	9.61238e-304	5.72398e-158	0.000197334	3.93501e-06	8.91564e-21	1.76284e-09	0.00124271	0.00411398	0.00439678			31.0777	0	0	1.53503e-275	4.23035e-07	4.39568e-20	2.55547e-18	7.17149e-09	0.000786762	0.00477266	0.00536532
31.2782	0	2.53355e-297	2.19465e-153	0.000215577	1.05926e-05	2.66516e-22	2.42032e-10	0.00110049	0.00425292	0.00458525			31.2782	0	0	1.99068e-269	1.46257e-06	1.21446e-18	9.84981e-20	1.13921e-09	0.000632803	0.00489739	0.00545127
31.4787	0	5.68604e-291	7.16496e-149	0.00023225	2.47766e-05	6.79138e-24	2.84496e-11	0.00101297	0.0043368	0.00472183			31.4787	0	0	2.19829e-263	4.30627e-06	2.8627e-17	3.23272e-21	1.54091e-10	0.000486314	0.00501997	0.00551705
31.6792	0	1.08661e-284	1.9918e-144	0.000262406	5.06734e-05	1.47501e-25	2.86179e-12	0.000952076	0.00438776	0.00478452			31.6792	0	0	2.06711e-257	1.07997e-05	5.75784e-16	9.0342e-23	1.77474e-11	0.00035726	0.00515283	0.00554864
31.8797	0	1.76814e-278	4.71473e-140	0.000323389	9.13888e-05	2.73009e-27	2.46246e-13	0.000892508	0.00443896	0.00477556			31.8797	0	0	1.65515e-251	2.30813e-05	9.88322e-15	2.14978e-24	1.7405e-12	0.000254447	0.00529729	0.00555169
32.0802	0	2.44986e-272	9.50279e-136	0.000425087	0.00014703	4.30585e-29	1.8117e-14	0.000817204	0.00450685	0.0047269			32.0802	0	0	1.12852e-245	4.20884e-05	1.44796e-13	4.35591e-26	1.45343e-13	0.000183191	0.00542314	0.00554427
32.2807	0	2.89033e-266	1.63089e-131	0.000561189	0.000214405	5.78625e-31	1.13924e-15	0.000719262	0.00457809	0.00468285			32.2807	0	0	6.5521e-240	6.56754e-05	1.81094e-12	7.51528e-28	1.03347e-14	0.000141911	0.0054712	0.00552878
32.4812	0	2.90359e-260	2.38331e-127	0.000708751	0.000289574	6.62455e-33	6.12045e-17	0.000603221	0.00462124	0.00467048			32.4812	0	0	3.23928e-234	8.83408e-05	1.93382e-11	1.10406e-29	6.25717e-16	0.000121043	0.005388	0.00547341
32.6817	0	2.48372e-254	2.96564e-123	0.000839515	0.000372159	6.46106e-35	2.80826e-18	0.000483364	0.00461143	0.0046834			32.6817	0	0	1.36369e-228	0.000104272	1.76347e-10	1.38109e-31	3.22583e-17	0.000107211	0.00516766	0.00532654
32.8822	0	1.80905e-248	3.14221e-119	0.000937386	0.000468049	5.36802e-37	1.1001e-19	0.000376771	0.00454899	0.00469386			32.8822	0	0	4.88858e-223	0.000112446	1.37357e-09	1.47106e-33	1.41607e-18	9.03981e-05	0.00486408	0.00505634
33.0827	0	1.12196e-242	2.83486e-115	0.00100985	0.000587058	3.79893e-39	3.6782e-21	0.000294111	0.00446198	0.0046815			33.0827	0	0	1.49228e-217	0.000119503	9.14025e-09	1.33419e-35	5.29307e-20	6.83282e-05	0.00456033	0.00468342
33.2832	9.519e-319	5.92499e-237	2.17775e-111	0.00108445	0.000735359	2.28995e-41	1.04937e-22	0.000234635	0.00439331	0.00465221			33.2832	0	0	3.87899e-212	0.000137165	5.19757e-08	1.03036e-37	1.68466e-21	4.49377e-05	0.00431984	0.00428231
33.4837	3.62494992362e-312	2.66426e-231	1.42451e-107	0.00119248	0.000907408	1.17568e-43	2.55388e-24	0.000189238	0.00438094	0.00463072			33.4837	0	0	8.58596e-207	0.000175977	2.52644e-07	6.77543e-40	4.56557e-23	2.53872e-05	0.00416113	0.00395292
33.6842	1.17626e-305	1.0201e-225	7.9342e-104	0.00135088	0.00108418	5.14088e-46	5.30097e-26	0.000148837	0.00444236	0.00463531			33.6842	0	0	1.61831e-201	0.000240671	1.05015e-06	3.79373e-42	1.05356e-24	1.22556e-05	0.00407497	0.00378005
33.8847	3.25002e-299	3.32577e-220	3.76287e-100	0.00155355	0.00124049	1.9145e-48	9.38229e-28	0.000111028	0.00457028	0.004658			33.8847	0	0	2.5974e-196	0.000330413	3.73458e-06	1.80873e-44	2.07015e-26	5.04485e-06	0.00405786	0.00379885
34.0852	7.64622e-293	9.23251e-215	1.51955e-96	0.00177687	0.00135682	6.07199e-51	1.41574e-29	8.01899e-05	0.00473782	0.00466779			34.0852	0	0	3.54994e-191	0.000442043	1.13708e-05	7.3428e-47	3.46357e-28	1.76926e-06	0.0041194	0.00398012
34.2857	1.53175e-286	2.18236e-209	5.22504e-93	0.00199507	0.00142811	1.64004e-53	1.821e-31	6.22386e-05	0.00490683	0.00463338			34.2857	0	0	4.13152e-186	0.000571974	2.96725e-05	2.53822e-49	4.93429e-30	5.28464e-07	0.00425713	0.00424596
34.4862	2.6128e-280	4.3925e-204	1.52983e-89	0.00219642	0.00146593	3.7724e-56	1.99633e-33	5.90247e-05	0.00503625	0.00454598			34.4862	0	0	4.09453e-181	0.000715299	6.64761e-05	7.47093e-52	5.98557e-32	1.34418e-07	0.00443712	0.00451096
34.6867	3.79493e-274	7.52793e-199	3.81396e-86	0.00239198	0.00149567	7.38943e-59	1.86506e-35	6.6232e-05	0.00509232	0.00442439			34.6867	0	8.236e-321	3.45547e-176	0.000865228	0.00012822	1.8724e-54	6.18251e-34	2.91137e-08	0.0046091	0.00472125
34.8872	4.69333e-268	1.09855e-193	8.09632e-83	0.00261349	0.00155036	1.23262e-61	1.48474e-37	7.53988e-05	0.00506095	0.00430099			34.8872	0	3.65400214e-314	2.48325e-171	0.00101634	0.000213997	3.99579e-57	5.43754e-36	5.36935e-09	0.00473575	0.00486152
35.0877	4.94238e-262	1.36502e-188	1.46345e-79	0.00289948	0.00166066	1.75092e-64	1.00708e-39	7.83459e-05	0.00495617	0.00420154			35.0877	0	1.25617e-307	1.51965e-166	0.00116953	0.00031189	7.26079e-60	4.0721e-38	8.43194e-10	0.00480008	0.00493086
35.2882	4.43169e-256	1.44424e-183	2.2524e-76	0.00327242	0.0018427	2.11794e-67	5.81961e-42	7.12694e-05	0.0048157	0.0041342			35.2882	0	3.67708e-301	7.91916e-162	0.00133195	0.000403692	1.12343e-62	2.59665e-40	1.12749e-10	0.00479323	0.00491841
35.4887	3.38361e-250	1.30112e-178	2.95183e-73	0.00371883	0.00209086	2.18158e-70	2.86493e-44	5.60004e-05	0.00468185	0.00409358			35.4887	0	9.16512e-295	3.51421e-157	0.00150888	0.000477901	1.48007e-65	1.40989e-42	1.28374e-11	0.00471263	0.00480472
35.6892	2.19974e-244	9.98097e-174	3.29395e-70	0.00419048	0.00238162	1.91353e-73	1.20142e-46	3.78503e-05	0.00457957	0.00407254			35.6892	0	1.94514e-288	1.32798e-152	0.00169459	0.000541093	1.66035e-68	6.51834e-45	1.24457e-12	0.00457498	0.00458332
35.8897	1.21769e-238	6.51938e-169	3.12981e-67	0.0046318	0.00268602	1.42921e-76	4.29156e-49	2.19734e-05	0.00450907	0.00406912			35.8897	0	3.51513e-282	4.27339e-148	0.00187283	0.000616143	1.58596e-71	2.56605e-47	1.0274e-13	0.00441631	0.00427854
36.0902	5.73962e-233	3.62591e-164	2.5322e-64	0.00501427	0.00298227	9.08989e-80	1.30573e-51	1.09482e-05	0.00445738	0.00408393			36.0902	0	5.40891e-276	1.17104e-143	0.00202993	0.000727045	1.28993e-74	8.60146e-50	7.22163e-15	0.00426615	0.00394341
36.2907	2.30359e-227	1.71714e-159	1.74444e-61	0.00534922	0.00326364	4.92283e-83	3.38368e-54	4.67888e-06	0.00441475	0.00411451			36.2907	0	7.08688e-270	2.7327e-139	0.00217136	0.000883132	8.93334e-78	2.45503e-52	4.32226e-16	0.00412227	0.00364044
36.4912	7.87238e-222	6.92425e-155	1.02327e-58	0.00567108	0.00354146	2.2702e-86	7.4681e-57	1.71407e-06	0.00437897	0.00415424			36.4912	0	7.90639e-264	5.43041e-135	0.00232644	0.00107531	5.26794e-81	5.96647e-55	2.20274e-17	0.00395676	0.00341946
36.6917	2.29078e-216	2.37748e-150	5.11096e-56	0.00601031	0.00384162	8.91466e-90	1.40379e-59	5.37937e-07	0.00434658	0.00419599			36.6917	0	7.51067e-258	9.18962e-131	0.00253427	0.00128415	2.64511e-84	1.23468e-57	9.55856e-19	0.00374751	0.00330403
36.8922	5.67594e-211	6.95083e-146	2.17366e-53	0.00638079	0.00419289	2.98081e-93	2.24724e-62	1.44537e-07	0.00430564	0.00423484			36.8922	0	6.07514e-252	1.32431e-126	0.00281982	0.00148966	1.1309e-87	2.17556e-60	3.53183e-20	0.0035016	0.00328583
37.0927	1.19748e-205	1.73035e-141	7.87151e-51	0.0067881	0.00461225	8.48693e-97	3.0637e-65	3.32278e-08	0.00424107	0.00426512			37.0927	0	4.18418e-246	1.6252e-122	0.00317944	0.0016757	4.11703e-91	3.2641e-63	1.11118e-21	0.00325056	0.00332261
37.2932	2.15118e-200	3.66783e-137	2.42717e-48	0.00724284	0.00509734	2.05756e-100	3.55699e-68	6.53199e-09	0.00414712	0.00427309			37.2932	0	2.45382e-240	1.69846e-118	0.00358758	0.00183267	1.2762e-94	4.16998e-66	2.97676e-23	0.0030297	0.00334684
37.4937	3.2905e-195	6.62003e-133	6.37266e-46	0.00776063	0.00562999	4.24757e-104	3.51681e-71	1.09742e-09	0.00403301	0.00423369			37.4937	1.35043e-319	1.22532e-234	1.5116e-114	0.00401924	0.00196473	3.36845e-98	4.53607e-69	6.79018e-25	0.00286334	0.00329413
37.6942	4.28572e-190	1.01739e-128	1.42468e-43	0.0083471	0.00618641	7.46639e-108	2.96101e-74	1.57495e-10	0.00391719	0.00412104			37.6942	5.28251381854e-313	5.20996e-229	1.14566e-110	0.00447055	0.00209883	7.57039e-102	4.20148e-72	1.31885e-26	0.00276141	0.00313847
37.8947	4.75293e-185	1.33135e-124	2.712e-41	0.00898507	0.00674642	1.11754e-111	2.12299e-77	1.92988e-11	0.00381758	0.00392933			37.8947	1.7668e-306	1.88623e-223	7.39448e-107	0.00496125	0.00228438	1.44871e-105	3.31361e-75	2.18115e-28	0.00271876	0.00290282
38.0952	4.48824e-180	1.48345e-120	4.3958e-39	0.00963854	0.00729706	1.42429e-115	1.29619e-80	2.01832e-12	0.00374505	0.00368573			38.0952	5.03184e-300	5.81477e-218	4.06444e-103	0.00551267	0.00257547	2.36061e-109	2.22524e-78	3.07151e-30	0.00271331	0.0026337
38.2957	3.60883e-175	1.40744e-116	6.06685e-37	0.010271	0.00782914	1.54566e-119	6.73902e-84	1.80092e-13	0.00369893	0.00344033			38.2957	1.22028e-293	1.52632e-212	1.90255e-99	0.00611407	0.00300188	3.27522e-113	1.27241e-81	3.68294e-32	0.00270979	0.00236786
38.4962	2.47077e-170	1.137e-112	7.12959e-35	0.0108621	0.00833188	1.42827e-123	2.98352e-87	1.3706e-14	0.00366391	0.00323946			38.4962	2.51993e-287	3.41142e-207	7.58435e-96	0.00670769	0.00354851	3.86931e-117	6.19521e-85	3.76022e-34	0.0026742	0.00212344
38.6967	1.44037e-165	7.82113e-109	7.13414e-33	0.0114113	0.00879459	1.12379e-127	1.12476e-90	8.89449e-16	0.00361328	0.00310364			38.6967	4.43111e-281	6.49234e-202	2.57482e-92	0.00721587	0.00416034	3.89227e-121	2.56838e-88	3.26895e-36	0.0025906	0.00191402
38.8972	7.14979e-161	4.58093e-105	6.07848e-31	0.0119318	0.00921785	7.52906e-132	3.61069e-94	4.92074e-17	0.00352229	0.00302404			38.8972	6.63485e-275	1.05206e-196	7.44438e-89	0.00759342	0.00477221	3.33386e-125	9.06649e-92	2.4198e-38	0.00246685	0.00175873
39.0977	3.02195e-156	2.28462e-101	4.40984e-29	0.0124429	0.00962399	4.29511e-136	9.86992e-98	2.32035e-18	0.00338566	0.00297389			39.0977	8.45953e-269	1.45164e-191	1.83301e-85	0.00785833	0.00534247	2.43147e-129	2.72517e-95	1.52519e-40	0.00232666	0.00167375
39.2982	1.08757e-151	9.70174e-98	2.72413e-27	0.0129633	0.0100543	2.08634e-140	2.29736e-101	9.32437e-20	0.00322491	0.00292352			39.2982	9.18455e-263	1.7055e-186	3.84376e-82	0.00807412	0.00586682	1.50996e-133	6.97469e-99	8.18553e-43	0.00219802	0.00165674
39.4987	3.33274e-147	3.50801e-94	1.43287e-25	0.0135058	0.0105534	8.62926e-145	4.55338e-105	3.19278e-21	0.00307615	0.00285151			39.4987	8.49116e-257	1.70616e-181	6.86452e-79	0.00830923	0.00636576	7.98428e-138	1.51996e-102	3.74062e-45	0.00210569	0.00168185
39.6992	8.69604e-143	1.08006e-90	6.41745e-24	0.0140746	0.0111518	3.03906e-149	7.68469e-109	9.31429e-23	0.00296613	0.00274932			39.6992	6.68458e-251	1.45332e-176	1.04407e-75	0.00861783	0.00685998	3.59486e-142	2.82041e-106	1.45551e-47	0.0020644	0.00171048
39.8997	1.93204e-138	2.83145e-87	2.44734e-22	0.0146719	0.0118574	9.11343e-154	1.10435e-112	2.31484e-24	0.00289616	0.00262026			39.8997	4.48105e-245	1.0541e-171	1.35243e-72	0.00904937	0.00735472	1.37818e-146	4.45624e-110	4.82241e-50	0.00206951	0.00170951
40.1003	3.655e-134	6.32041e-84	7.94694e-21	0.0153077	0.0126563	2.32703e-158	1.35135e-116	4.90055e-26	0.00284543	0.00247541			40.1003	2.55791e-239	6.50991e-167	1.49201e-69	0.00965292	0.00784308	4.49885e-151	5.99516e-114	1.36046e-52	0.0020909	0.00166411
40.3008	5.88753e-130	1.20131e-80	2.19726e-19	0.0159949	0.0135203	5.05937e-163	1.40804e-120	8.83675e-28	0.00278631	0.00232943			40.3008	1.24334e-233	3.42329e-162	1.40186e-66	0.0104513	0.00832181	1.25047e-155	6.86764e-118	3.26802e-55	0.00208022	0.0015773
40.5013	8.0752e-126	1.94421e-77	5.17298e-18	0.0167254	0.0144147	9.3663e-168	1.24924e-124	1.35719e-29	0.00269682	0.0021957			40.5013	5.14634e-228	1.5328e-157	1.12181e-63	0.0114048	0.0088043	2.95952e-160	6.69867e-122	6.68433e-58	0.00199282	0.00145875
40.7018	9.4308e-122	2.6792e-74	1.03699e-16	0.0174532	0.0153016	1.47644e-172	9.43747e-129	1.77527e-31	0.00256549	0.00208091			40.7018	1.81387e-222	5.84393e-153	7.64563e-61	0.0124062	0.00931866	5.96407e-165	5.56346e-126	1.16414e-60	0.0018136	0.00131457
40.9023	9.37817e-118	3.1437e-71	1.77007e-15	0.0181113	0.0161397	1.9817e-177	6.07081e-133	1.97764e-33	0.00239323	0.00198155			40.9023	5.44401e-217	1.89713e-148	4.4381e-58	0.0133219	0.00988958	1.02339e-169	3.93438e-130	1.72634e-63	0.00157038	0.00114734
41.1028	7.94077e-114	3.14088e-68	2.57268e-14	0.0186562	0.0168891	2.26483e-182	3.32519e-137	1.8762e-35	0.00219468	0.00188544			41.1028	1.39134e-211	5.24403e-144	2.19418e-55	0.0140469	0.010515	1.49524e-174	2.36909e-134	2.17984e-66	0.00132363	0.000964341
41.3033	5.72508e-110	2.672e-65	3.18395e-13	0.0190998	0.0175242	2.20399e-187	1.55084e-141	1.5158e-37	0.00199595	0.00177807			41.3033	3.02799e-206	1.23426e-139	9.23937e-53	0.0145363	0.0111572	1.86018e-179	1.21468e-138	2.34367e-69	0.00113484	0.000783291
41.5038	3.51459e-106	1.93551e-62	3.35537e-12	0.0195021	0.0180501	1.82624e-192	6.15876e-146	1.04287e-39	0.00182589	0.00165022			41.5038	5.61151e-201	2.47357e-135	3.3137e-50	0.0148011	0.0117654	1.9705e-184	5.30294e-143	2.14556e-72	0.00103149	0.000627626
41.7043	1.83714e-102	1.19379e-59	3.01106e-11	0.0199355	0.0185021	1.28849e-197	2.08256e-150	6.10988e-42	0.00170348	0.00150328			41.7043	8.85547e-196	4.22099e-131	1.01225e-47	0.0148861	0.0123218	1.77734e-189	1.97127e-147	1.67248e-75	0.000992538	0.00051308
41.9048	8.17681e-99	6.26956e-57	2.30104e-10	0.0204479	0.0189235	7.74067e-203	5.99626e-155	3.0482e-44	0.00162754	0.00134965			41.9048	1.19001e-190	6.13308e-127	2.63375e-45	0.0148512	0.0128731	1.36502e-194	6.23948e-152	1.11008e-78	0.000965691	0.000436815
42.1053	3.09884e-95	2.80362e-54	1.49758e-09	0.021042	0.0193376	3.9596e-208	1.47007e-159	1.29496e-46	0.00157574	0.00120744			42.1053	1.36176e-185	7.58783e-123	5.8368e-43	0.0147552	0.0135082	8.92649e-200	1.68161e-156	6.2737e-82	0.000904539	0.000379996
42.3058	9.99976e-92	1.06752e-51	8.30189e-09	0.0216695	0.0197377	1.72464e-213	3.06884e-164	4.68453e-49	0.00151575	0.00109194			42.3058	1.32696e-180	7.99338e-119	1.10178e-40	0.0146444	0.0142874	4.97047e-205	3.85901e-161	3.01902e-85	0.000798014	0.000323055
42.5063	2.7476e-88	3.46103e-49	3.92088e-08	0.022245	0.0201055	6.39614e-219	5.45488e-169	1.44301e-51	0.00142423	0.00100881			42.5063	1.1011e-175	7.16997e-115	1.77148e-38	0.0145516	0.0151818	2.35661e-210	7.54052e-166	1.23703e-88	0.000671868	0.000260229
42.7068	6.42822e-85	9.55451e-47	1.57825e-07	0.0226859	0.0204367	2.01982e-224	8.25604e-174	3.78497e-54	0.00130132	0.000952486			42.7068	7.78048e-171	5.47618e-111	2.42609e-36	0.0145125	0.016077	9.51375e-216	1.25458e-170	4.3159e-92	0.00056523	0.000200697
42.9073	1.28057e-81	2.24588e-44	5.41786e-07	0.0229632	0.020753	5.43102e-230	1.06398e-178	8.45361e-57	0.00116896	0.000909918			42.9073	4.68166e-166	3.56133e-107	2.83017e-34	0.0145885	0.0168375	3.27031e-221	1.77735e-175	1.28214e-95	0.000503286	0.000157605
43.1078	2.17214e-78	4.49507e-42	1.58781e-06	0.0231264	0.021091	1.24344e-235	1.16754e-183	1.60771e-59	0.00105288	0.000867005			43.1078	2.39888e-161	1.97206e-103	2.81226e-32	0.0148675	0.0173852	9.57196e-227	2.14397e-180	3.24319e-99	0.000485142	0.000137223
43.3083	3.13722e-75	7.66058e-40	3.97964e-06	0.0232734	0.0214815	2.42404e-241	1.09089e-188	2.60348e-62	0.000963051	0.000813982			43.3083	1.04672e-156	9.29826e-100	2.38036e-30	0.0154246	0.01774	2.38554e-232	2.2021e-185	6.98527e-103	0.000490237	0.000136964
43.5088	3.85813e-72	1.11163e-37	8.55415e-06	0.0234917	0.0219341	4.02374e-247	8.67896e-194	3.5899e-65	0.000889326	0.000747222			43.5088	3.88931e-152	3.73299e-96	1.71624e-28	0.016261	0.0180069	5.06226e-238	1.92589e-190	1.28105e-106	0.00049358	0.000149855
43.7093	4.04001e-69	1.37351e-35	1.58388e-05	0.0238222	0.0224294	5.68713e-253	5.87933e-199	4.21494e-68	0.000815273	0.00066821			43.7093	1.23064e-147	1.2761e-92	1.05407e-26	0.0172693	0.018322	9.14695e-244	1.43416e-195	2.00044e-110	0.000478462	0.000168308
43.9098	3.60214e-66	1.44503e-33	2.54337e-05	0.0242663	0.0229212	6.84432e-259	3.39127e-204	4.21384e-71	0.000735551	0.000582821			43.9098	3.31597e-143	3.71438e-89	5.51463e-25	0.0182656	0.0187908	1.40728e-249	9.09362e-201	2.65984e-114	0.000441268	0.000184728
44.1103	2.73472e-63	1.29447e-31	3.57619e-05	0.0248073	0.0233507	7.01359e-265	1.6656e-209	3.58709e-74	0.000660344	0.000501324			44.1103	7.60872e-139	9.20578e-86	2.4577e-23	0.0190713	0.0194455	1.84357e-255	4.90964e-206	3.01134e-118	0.000388982	0.000191976
44.3108	1.76782e-60	9.8738e-30	4.45928e-05	0.0254129	0.0236716	6.11961e-271	6.9655e-215	2.60006e-77	0.000604653	0.000435649			44.3108	1.48674e-134	1.94271e-82	9.33059e-22	0.019591	0.0202297	2.05642e-261	2.25702e-211	2.90293e-122	0.00033261	0.000185829
44.5113	9.73049e-58	6.41281e-28	5.00599e-05	0.0260251	0.0238768	4.54653e-277	2.48032e-220	1.60472e-80	0.000574543	0.000392892			44.5113	2.4739e-130	3.49084e-79	3.01761e-20	0.0198401	0.0210078	1.95315e-267	8.83476e-217	2.3828e-126	0.000280368	0.000167414
44.7118	4.56043e-55	3.54638e-26	5.14826e-05	0.0265652	0.0240096	2.87613e-283	7.52033e-226	8.43321e-84	0.000562442	0.000370384			44.7118	3.50554e-126	5.34101e-76	8.31375e-19	0.0199148	0.0216044	1.57955e-273	2.9446e-222	1.66537e-130	0.000234464	0.000142743
44.9123	1.81991e-52	1.66992e-24	4.97509e-05	0.0269667	0.0241533	1.54921e-289	1.94151e-231	3.77364e-87	0.000553136	0.000357792			44.9123	4.23014e-122	6.95809e-73	1.95125e-17	0.0199269	0.0218719	1.08769e-279	8.35664e-228	9.91074e-135	0.000193169	0.00011928
45.1128	6.18395e-50	6.69541e-23	4.75957e-05	0.0272142	0.0244009	7.10537e-296	4.2679e-237	1.43781e-90	0.000533707	0.000344085			45.1128	4.34695e-118	7.71844e-70	3.90139e-16	0.0199405	0.0217514	6.37744e-286	2.01934e-233	5.02198e-139	0.000155819	0.000101837
45.3133	1.78918e-47	2.28577e-21	4.96749e-05	0.0273583	0.0248134	2.77482e-302	7.98846e-243	4.66464e-94	0.000499805	0.000322357			45.3133	3.80403e-114	7.29024e-67	6.64534e-15	0.0199493	0.0212839	3.18392e-292	4.15489e-239	2.16679e-143	0.000125767	9.03049e-05
45.5138	4.40775e-45	6.64447e-20	6.16713e-05	0.0274928	0.0253796	0	1.27316e-248	1.28857e-97	0.000454993	0.000289702			45.5138	2.8349e-110	5.86309e-64	9.64303e-14	0.0199076	0.0205758	1.35348e-298	7.27918e-245	7.96032e-148	0.000108462	8.06901e-05
45.7143	9.24594e-43	1.6446e-18	8.80225e-05	0.0277026	0.0260004	2.6124528e-315	1.72774e-254	3.0309e-101	0.000405546	0.000245711			45.7143	1.79914e-106	4.01498e-61	1.1921e-12	0.0197882	0.0197605	4.89905e-305	1.08587e-250	2.4901e-152	0.000106777	6.88213e-05
45.9148	1.65142e-40	3.46605e-17	0.000129449	0.0280162	0.0265232	0	1.99639e-260	6.07027e-105	0.000356176	0.000192945			45.9148	9.7236e-103	2.34107e-58	1.2555e-11	0.0196219	0.0189851	1.5098886977444e-311	1.37926e-256	6.63249e-157	0.000118127	5.39378e-05
46.1153	2.51152e-38	6.21985e-16	0.000182245	0.0283944	0.0268207	0	1.9642e-266	1.03518e-108	0.000309838	0.000137933			46.1153	4.47536e-99	1.16229e-55	1.12651e-10	0.0194922	0.0184003	3.962406e-318	1.49172e-262	1.50421e-161	0.000135598	3.94626e-05
46.3158	3.25229e-36	9.50382e-15	0.00024014	0.028764	0.026863	0	1.6455e-272	1.50314e-112	0.000269549	8.9685e-05			46.3158	1.75416e-95	4.9135e-53	8.6114e-10	0.0194867	0.0181243	0	1.37372e-268	2.90477e-166	0.00015144	3.09787e-05
46.5163	3.58602e-34	1.23648e-13	0.000297563	0.0290591	0.0267254	0	1.17377e-278	1.85847e-116	0.000238304	5.59998e-05			46.5163	5.85534e-92	1.76863e-50	5.60842e-09	0.0196376	0.0181955	0	1.07717e-274	4.77627e-171	0.000160068	3.34485e-05
46.7168	3.36673e-32	1.36979e-12	0.000352331	0.0292368	0.0265265	0	7.12917e-285	1.95652e-120	0.000216651	4.05373e-05			46.7168	1.66448e-88	5.42072e-48	3.11208e-08	0.0198938	0.0185552	0	7.19187e-281	6.68709e-176	0.000159351	4.89748e-05
46.9173	2.69139e-30	1.29208e-11	0.000406681	0.0292653	0.0263454	0	3.68696e-291	1.75382e-124	0.000201179	4.2189e-05			46.9173	4.02951e-85	1.41465e-45	1.47141e-07	0.020157	0.0190767	0	4.08857e-287	7.97182e-181	0.000150469	7.50108e-05
47.1178	1.83197e-28	1.03777e-10	0.000466559	0.0291154	0.0261837	0	1.62356e-297	1.33862e-128	0.000186262	5.57942e-05			47.1178	8.30757e-82	3.14349e-43	5.92853e-07	0.0203574	0.0196093	0	1.97912e-293	8.0919e-186	0.000136577	0.000103591
47.3183	1.06177e-26	7.09732e-10	0.000539398	0.0287703	0.0259932	0	6.08755e-304	8.69966e-133	0.000167677	7.32435e-05			47.3183	1.45863e-78	5.94767e-41	2.03611e-06	0.0205015	0.0200122	0	8.1573e-300	6.99383e-191	0.00012059	0.0001235
47.5188	5.23979e-25	4.13305e-09	0.000630824	0.0282384	0.0257374	0	1.9435166250813e-310	4.81415e-137	0.000144721	8.55619e-05			47.5188	2.18108e-75	9.58196e-39	5.96393e-06	0.0206481	0.0201902	0	2.86281e-306	5.14697e-196	0.000103477	0.000125796
47.7193	2.20176e-23	2.0495e-08	0.000741821	0.0275577	0.0254303	0	5.2833735e-317	2.26834e-141	0.000119337	8.63424e-05			47.7193	2.77748e-72	1.31442e-36	1.49157e-05	0.0208347	0.020139	0	8.5547864465e-313	3.22523e-201	8.46653e-05	0.000109222
47.9198	7.87767e-22	8.65467e-08	0.000868737	0.0267949	0.0251262	0	0	9.10059e-146	9.38578e-05	7.47326e-05			47.9198	3.01224e-69	1.53527e-34	3.19306e-05	0.0210308	0.0199624	0	2.1739e-319	1.72084e-206	6.41119e-05	8.07915e-05
48.1203	2.39992e-20	3.11271e-07	0.0010071	0.0260433	0.024874	0	0	3.10887e-150	6.98155e-05	5.53814e-05			48.1203	2.7822e-66	1.52689e-32	5.88169e-05	0.0211596	0.0198144	0	0	7.81794e-212	4.3651e-05	5.09083e-05
48.3208	6.22542e-19	9.53738e-07	0.00115685	0.0254032	0.0246755	0	0	9.04289e-155	4.82877e-05	3.51179e-05			48.3208	2.18852e-63	1.29302e-30	9.42507e-05	0.0211555	0.0197945	0	0	3.02424e-217	2.61514e-05	2.73253e-05
48.5213	1.37503e-17	2.49092e-06	0.00132531	0.0249437	0.0244824	0	0	2.23967e-159	3.04118e-05	1.90483e-05			48.5213	1.46615e-60	9.32333e-29	0.000134263	0.0209958	0.0198869	0	0	9.9612e-223	1.35956e-05	1.24937e-05
48.7218	2.58599e-16	5.55154e-06	0.00152683	0.0246707	0.0242365	0	0	4.72315e-164	1.71087e-05	8.83525e-06			48.7218	8.36517e-58	5.72414e-27	0.000176562	0.0206869	0.0199894	0	0	2.79369e-228	6.08281e-06	4.86593e-06
48.9223	4.14107e-15	1.05818e-05	0.00178146	0.0245365	0.023922	0	0	8.48108e-169	8.47126e-06	3.5034e-06			48.9223	4.06485e-55	2.99242e-25	0.000225449	0.0202358	0.0199938	0	0	6.6714e-234	2.33113e-06	1.61431e-06
49.1228	5.64638e-14	1.73267e-05	0.00211351	0.0244835	0.0235863	0	0	1.29671e-173	3.65405e-06	1.18726e-06			49.1228	1.68224e-52	1.33201e-23	0.000290712	0.0196434	0.0198442	0	0	1.35652e-239	7.63195e-07	4.562e-07
49.3233	6.55539e-13	2.45812e-05	0.00254705	0.0244805	0.0233088	0	0	1.68813e-178	1.36377e-06	3.43764e-07			49.3233	5.92944e-50	5.04855e-22	0.000378266	0.0189239	0.0195404	0	0	2.34859e-245	2.13144e-07	1.09817e-07
49.5238	6.48036e-12	3.06921e-05	0.00309607	0.0245182	0.0231411	0	0	1.87128e-183	4.38436e-07	8.50189e-08			49.5238	1.78001e-47	1.6293e-20	0.000480617	0.0181264	0.0191109	0	0	3.46227e-251	5.07369e-08	2.25176e-08
49.7243	5.45469e-11	3.46208e-05	0.00375215	0.0245779	0.0230664	0	0	1.76622e-188	1.21051e-07	1.79554e-08			49.7243	4.55112e-45	4.47728e-19	0.000579127	0.01733	0.0185898	0	0	4.34595e-257	1.02895e-08	3.93296e-09
49.9248	3.90943e-10	3.66048e-05	0.00447641	0.0246139	0.0230126	0	0	1.41945e-193	2.86436e-08	3.23737e-09			49.9248	9.91077e-43	1.04763e-17	0.000659962	0.0166115	0.0180149	0	0	4.64493e-263	1.77734e-09	5.85133e-10
50.1253	2.38576e-09	3.77687e-05	0.00520329	0.0245716	0.0229049	0	0	9.71331e-199	5.80015e-09	4.98201e-10			50.1253	1.83821e-40	2.08732e-16	0.000730455	0.0160137	0.0174338	0	0	4.22713e-269	2.61455e-10	7.41528e-11
50.3258	1.23969e-08	3.93242e-05	0.00585899	0.0244183	0.0227161	0	0	5.6596e-204	1.00399e-09	6.54243e-11			50.3258	2.90394e-38	3.54133e-15	0.000820245	0.0155439	0.0168965	0	0	3.27554e-275	3.27519e-11	8.00452e-12
50.5263	5.48488e-08	4.25211e-05	0.00638623	0.0241534	0.0224668	0	0	2.80786e-209	1.48432e-10	7.33008e-12			50.5263	3.90743e-36	5.11628e-14	0.000965487	0.0151933	0.0164318	0	0	2.16118e-281	3.49359e-12	7.35998e-13
50.7268	2.0663e-07	4.92776e-05	0.00675738	0.0237864	0.022176	0	0	1.18614e-214	1.8731e-11	7.00543e-13			50.7268	4.47832e-34	6.29472e-13	0.00118916	0.0149473	0.0160305	0	0	1.21414e-287	3.17315e-13	5.76433e-14
50.9273	6.62815e-07	6.20374e-05	0.00696542	0.0233088	0.0218103	0	0	4.26646e-220	2.01653e-12	5.71014e-14			50.9273	4.37187e-32	6.59584e-12	0.00149122	0.0147751	0.015665	0	0	5.80792e-294	2.45408e-14	3.84547e-15
51.1278	1.81035e-06	8.20405e-05	0.00700444	0.0226977	0.0212889	0	0	1.30668e-225	1.85134e-13	3.96899e-15			51.1278	3.63546e-30	5.887e-11	0.00185223	0.0146265	0.0153398	0	0	2.3656e-300	1.61608e-15	2.18513e-16
51.3283	4.2102e-06	0.000107302	0.00686411	0.0219453	0.0205478	0	0	3.40756e-231	1.44899e-14	2.35221e-16			51.3283	2.57516e-28	4.47654e-10	0.00224596	0.0144498	0.0151239	0	0	8.20414e-307	9.06167e-17	1.05761e-17
51.5288	8.33722e-06	0.000132434	0.00654585	0.021076	0.019601	0	0	7.56637e-237	9.66574e-16	1.18845e-17			51.5288	1.55388e-26	2.90112e-09	0.00265486	0.0142157	0.0151195	0	0	2.4226789573e-313	4.3264e-18	4.36013e-19
51.7293	1.40583e-05	0.000150867	0.00608262	0.0201251	0.01854	0	0	1.43055e-242	5.49422e-17	5.11861e-19			51.7293	7.98763e-25	1.60328e-08	0.00308234	0.0139193	0.0153752	0	0	6.0933e-320	1.7588e-19	1.53105e-20
51.9298	2.01888e-05	0.00015788	0.00553895	0.0191104	0.0174702	0	0	2.30297e-248	2.66079e-18	1.87908e-20			51.9298	3.49805e-23	7.56236e-08	0.00355522	0.0135629	0.0158181	0	0	0	6.08803e-21	4.57927e-22
52.1303	2.47072e-05	0.000152516	0.00498846	0.018041	0.0164481	0	0	3.15677e-254	1.09772e-19	5.87925e-22			52.1303	1.30518e-21	3.04885e-07	0.00411228	0.0131404	0.0162698	0	0	0	1.79436e-22	1.16659e-23
52.3308	2.58317e-05	0.000137675	0.00448743	0.0169576	0.0154768	0	0	3.68443e-260	3.85753e-21	1.56765e-23			52.3308	4.14938e-20	1.05301e-06	0.00478218	0.0126398	0.0165345	0	0	0	4.50309e-24	2.53132e-25
52.5313	2.32998e-05	0.000118945	0.00406269	0.0159514	0.0145571	0	0	3.66157e-266	1.15458e-22	3.56206e-25			52.5313	1.1241e-18	3.12682e-06	0.00556114	0.0120525	0.0164867	0	0	0	9.62241e-26	4.67827e-27
52.7318	1.88138e-05	0.000103201	0.00371676	0.0151286	0.0137311	0	0	3.09838e-272	2.94317e-24	6.89677e-27			52.7318	2.59528e-17	8.02652e-06	0.00640482	0.0113803	0.0161003	0	0	0	1.75076e-27	7.36424e-29
52.9323	1.53014e-05	9.81053e-05	0.00344052	0.0145524	0.0130719	0	0	2.2324e-278	6.38934e-26	1.13779e-28			52.9323	5.10724e-16	1.7956e-05	0.00724664	0.0106337	0.0154288	0	0	0	2.71232e-29	9.87354e-31
53.1328	1.56165e-05	0.000112956	0.00322351	0.0142146	0.0126355	0	0	1.36956e-284	1.18122e-27	1.59929e-30			53.1328	8.56815e-15	3.53978e-05	0.00803773	0.00982872	0.0145738	0	0	0	3.57788e-31	1.1275e-32
53.3333	2.14872e-05	0.000159596	0.00305762	0.0140559	0.0124254	0	0	7.15418e-291	1.85963e-29	1.91523e-32			53.3333	1.2257e-13	6.23456e-05	0.00877882	0.00898484	0.0136538	0	0	0	4.01865e-33	1.09662e-34
53.5338	3.30377e-05	0.000250761	0.0029353	0.0140053	0.0123964	0	0	3.18206e-297	2.49305e-31	1.95402e-34			53.5338	1.49554e-12	9.95449e-05	0.00951283	0.00812635	0.0127612	0	0	0	3.84331e-35	9.0843e-37
53.7343	4.89797e-05	0.000394608	0.00284644	0.0140058	0.0124778	0	0	1.20511e-303	2.84603e-33	1.69837e-36			53.7343	1.55698e-11	0.000145854	0.010284	0.00728187	0.0119188	0	0	0	3.12968e-37	6.40938e-39
53.9348	6.75812e-05	0.000588293	0.00277804	0.0140166	0.0125918	0	0	3.88612924130386e-310	2.76656e-35	1.25753e-38			53.9348	1.38367e-10	0.000197595	0.0111057	0.00647856	0.0110769	0	0	0	2.17003e-39	3.85149e-41
54.1353	8.80467e-05	0.000816268	0.00271586	0.0140069	0.0126621	0	0	1.0670336e-316	2.28998e-37	7.93184e-41			54.1353	1.05024e-09	0.000248496	0.0119647	0.00573324	0.0101683	0	0	0	1.28115e-41	1.97118e-43
54.3358	0.000111197	0.0010564	0.00264507	0.0139529	0.0126229	0	0	0	1.61402e-39	4.26174e-43			54.3358	6.81313e-09	0.0002917	0.0128437	0.00504911	0.00917868	0	0	0	6.44031e-44	8.59221e-46
54.5363	0.000138637	0.00129056	0.0025501	0.0138391	0.0124312	0	0	0	9.68653e-42	1.9505e-45			54.5363	3.78082e-08	0.000323742	0.0137278	0.00442257	0.0081704	0	0	0	2.75665e-46	3.1898e-48
54.7368	0.000171078	0.00151186	0.00241734	0.0136574	0.0120735	0	0	0	4.95002e-44	7.60397e-48			54.7368	1.79667e-07	0.000347056	0.0145887	0.00385303	0.00724229	0	0	0	1.00468e-48	1.00855e-50
54.9373	0.000207492	0.00172267	0.00224051	0.0134019	0.0115648	0	0	0	2.15389e-46	2.525e-50			54.9373	7.32065e-07	0.000367605	0.015375	0.00334449	0.00646694	0	0	0	3.11776e-51	2.71585e-53
55.1378	0.000246045	0.00192453	0.002024	0.0130643	0.0109388	0	0	0	7.98023e-49	7.14171e-53			55.1378	2.56155e-06	0.000389537	0.0160318	0.0028969	0.00585233	0	0	0	8.23813e-54	6.2285e-56
55.3383	0.000286192	0.00210786	0.00178083	0.0126336	0.0102356	0	0	0	2.51757e-51	1.72049e-55			55.3383	7.71097e-06	0.00041332	0.0165397	0.00249818	0.00534645	0	0	0	1.85346e-56	1.21655e-58
55.5388	0.000330332	0.00225101	0.00152807	0.0120942	0.00948709	0	0	0	6.76273e-54	3.53026e-58			55.5388	2.00108e-05	0.000440898	0.0169374	0.00212862	0.00487372	0	0	0	3.55066e-59	2.02368e-61
55.7393	0.000383691	0.00233059	0.00128375	0.0114243	0.00870455	0	0	0	1.5468e-56	6.16959e-61			55.7393	4.48708e-05	0.000483096	0.0172931	0.00177628	0.0043774	0	0	0	5.79168e-62	2.86692e-64
55.9398	0.000452601	0.00233456	0.00106503	0.0106009	0.00788184	0	0	0	3.01245e-59	9.18323e-64			55.9398	8.71566e-05	0.000559928	0.0176436	0.00144892	0.00384226	0	0	0	8.04395e-65	3.45899e-67
56.1404	0.000542965	0.00226722	0.000884714	0.00961965	0.00701404	0	0	0	4.99547e-62	1.16417e-66			56.1404	0.000147058	0.000689655	0.017955	0.00116989	0.00328825	0	0	0	9.5127e-68	3.55418e-70
56.3409	0.000660163	0.00214339	0.00074672	0.00851655	0.00611753	0	0	0	7.05349e-65	1.25695e-69			56.3409	0.000216274	0.000874107	0.0181483	0.000960411	0.00274784	0	0	0	9.57873e-71	3.11018e-73
56.5414	0.000809042	0.00197882	0.000645102	0.00736969	0.00523288	0	0	0	8.48012e-68	1.15582e-72			56.5414	0.000278572	0.00109434	0.018163	0.000822572	0.00224738	0	0	0	8.21262e-74	2.31784e-76
56.7419	0.000991658	0.00178503	0.000569259	0.00627219	0.00440877	0	0	0	8.68102e-71	9.05173e-76			56.7419	0.000316866	0.0013232	0.0179909	0.000736333	0.00180156	0	0	0	5.9955e-77	1.47106e-79
56.9424	0.0012037	0.0015709	0.000511464	0.00529361	0.00368226	0	0	0	7.56676e-74	6.03718e-79			56.9424	0.000323307	0.00154553	0.0176425	0.000671197	0.00141623	0	0	0	3.72682e-80	7.95104e-83
57.1429	0.00143444	0.00134733	0.000470258	0.00445843	0.00307037	0	0	0	5.6159e-77	3.42922e-82			57.1429	0.000304694	0.00176837	0.0170942	0.000602398	0.0010923	0	0	0	1.97252e-83	3.65984e-86
57.3434	0.00167337	0.00112935	0.000447897	0.00375555	0.00257322	0	0	0	3.54894e-80	1.65886e-85			57.3434	0.000278103	0.00201265	0.0162925	0.000519924	0.000827914	0	0	0	8.8894e-87	1.43464e-89
57.5439	0.00191955	0.000933451	0.000446171	0.00316596	0.00218021	0	0	0	1.90962e-83	6.83397e-89			57.5439	0.000260065	0.00229453	0.0152221	0.000426708	0.000619708	0	0	0	3.4111e-90	4.78922e-93
57.7444	0.00218576	0.000772093	0.000465312	0.00268308	0.00187447	0	0	0	8.74914e-87	2.39763e-92			57.7444	0.000258856	0.00261427	0.0139573	0.00033122	0.000463344	0	0	0	1.11451e-93	1.36152e-96
57.9449	0.0024939	0.000649405	0.000506091	0.00231126	0.00163806	0	0	0	3.41314e-90	7.16363e-96			57.9449	0.000276676	0.00296289	0.0126317	0.000241733	0.000352921	0	0	0	3.1006e-97	3.29623e-100
58.1454	0.0028661	0.000560608	0.000571936	0.0020509	0.00145856	0	0	0	1.13373e-93	1.82273e-99			58.1454	0.000319101	0.00333937	0.0113558	0.000164745	0.000279745	0	0	0	7.34471e-101	6.79588e-104
58.3459	0.00331724	0.00049511	0.000669057	0.00188883	0.00133205	0	0	0	3.20655e-97	3.94955e-103			58.3459	0.000401842	0.00375888	0.0101642	0.000105197	0.000232385	0	0	0	1.4814e-104	1.19318e-107
58.5464	0.00385078	0.000441441	0.000804726	0.00180311	0.00125852	0	0	0	7.72209e-101	7.28793e-107			58.5464	0.000546836	0.0042396	0.00903009	6.59292e-05	0.000199286	0	0	0	2.54415e-108	1.78399e-111
58.7469	0.00445637	0.000391409	0.000983691	0.00177324	0.0012339	0	0	0	1.58344e-104	1.14522e-110			58.7469	0.0007695	0.00477882	0.00791528	4.64066e-05	0.000172368	0	0	0	3.72031e-112	2.27147e-115
58.9474	0.00510909	0.000341661	0.00120261	0.00178201	0.00124497	0	0	0	2.76462e-108	1.5325e-114			58.9474	0.00106774	0.0053441	0.00680642	4.2153e-05	0.000148487	0	0	0	4.63218e-116	2.46291e-119
59.1479	0.00576974	0.00029269	0.001445	0.00180699	0.00126945	0	0	0	4.10998e-112	1.74636e-118			59.1479	0.00142236	0.00589521	0.00571873	4.57854e-05	0.000127657	0	0	0	4.91091e-120	2.27411e-123
59.3484	0.0063842	0.000246737	0.00168194	0.00181382	0.00127911	0	0	0	5.20251e-116	1.69469e-122			59.3484	0.00180841	0.00642153	0.00468122	4.94932e-05	0.000110054	0	0	0	4.43309e-124	1.78812e-127
59.5489	0.00688014	0.000206115	0.001882	0.00176282	0.00124525	0	0	0	5.60732e-120	1.40043e-126			59.5489	0.00220818	0.0069604	0.00372359	4.79742e-05	9.44135e-05	0	0	0	3.40738e-128	1.1973e-131
59.7494	0.00716762	0.000172571	0.00202625	0.00162657	0.00114781	0	0	0	5.14597e-124	9.85486e-131			59.7494	0.00261674	0.00757647	0.00287215	4.02036e-05	7.86481e-05	0	0	0	2.22999e-132	6.82693e-136
59.9499	0.00715594	0.000147326	0.00211694	0.00140468	0.000985368	0	0	0	4.02113e-128	5.90544e-135			59.9499	0.00303765	0.00831732	0.00214896	2.88131e-05	6.15553e-05	0	0	0	1.24267e-136	3.31486e-140
60.1504	0.00679082	0.000130893	0.00217018	0.00112505	0.000778812	0	0	0	2.67546e-132	3.01346e-139			60.1504	0.00347173	0.00917903	0.00156751	1.76047e-05	4.38918e-05	0	0	0	5.89626e-141	1.37062e-144
60.3509	0.0060931	0.000122214	0.00219693	0.000831851	0.000563454	0	0	0	1.51571e-136	1.30944e-143			60.3509	0.00390608	0.0100986	0.00112671	9.16202e-06	2.78467e-05	0	0	0	2.38214e-145	4.82597e-149
60.5514	0.00516872	0.000117932	0.00218947	0.000567967	0.000373882	0	0	0	7.31146e-141	4.84525e-148			60.5514	0.00431519	0.010964	0.000809782	4.0604e-06	1.5466e-05	0	0	0	8.19456e-150	1.44698e-153
60.7519	0.00417539	0.000113133	0.00212655	0.000360678	0.000231199	0	0	0	3.00304e-145	1.52669e-152			60.7519	0.00468187	0.0116326	0.000590441	1.53224e-06	7.44073e-06	0	0	0	2.40023e-154	3.69445e-158
60.9524	0.00326306	0.000103633	0.0019913	0.00021642	0.000139063	0	0	0	1.05023e-149	4.09626e-157			60.9524	0.00502824	0.011966	0.000441401	4.92334e-07	3.08038e-06	0	0	0	5.98619e-159	8.03241e-163
61.1529	0.00252257	8.81317e-05	0.00178486	0.000125359	8.7856e-05	0	0	0	3.12738e-154	9.35893e-162			61.1529	0.00543146	0.0118804	0.00033943	1.34698e-07	1.09285e-06	0	0	0	1.27121e-163	1.48713e-167
61.3534	0.00196843	6.85052e-05	0.00152633	7.11766e-05	6.2399e-05	0	0	0	7.92945e-159	1.82081e-166			61.3534	0.00600923	0.0113833	0.000266	3.13786e-08	3.3143e-07	0	0	0	2.29853e-168	2.34454e-172
61.5539	0.00155847	4.82736e-05	0.00124443	3.94256e-05	4.88807e-05	0	0	0	1.71189e-163	3.0165e-171			61.5539	0.00688726	0.0105611	0.000207128	6.22405e-09	8.5788e-08	0	0	0	3.53878e-173	3.14753e-177
61.7544	0.00123296	3.06586e-05	0.000968882	2.07661e-05	3.86497e-05	0	0	0	3.14685e-168	4.25537e-176			61.7544	0.00817275	0.00952839	0.000154602	1.05119e-09	1.89348e-08	0	0	0	4.63901e-178	3.5982e-182
61.9549	0.000948619	1.74376e-05	0.000724133	1.00623e-05	2.85303e-05	0	0	0	4.92544e-173	5.11172e-181			61.9549	0.00994222	0.00838226	0.000106745	1.51168e-10	3.56159e-09	0	0	0	5.17805e-183	3.50269e-187
62.1554	0.000691481	8.81466e-06	0.000524383	4.36149e-06	1.88406e-05	0	0	0	6.56422e-178	5.22867e-186			62.1554	0.0122357	0.00719338	6.63002e-05	1.851e-11	5.70727e-10	0	0	0	4.92125e-188	2.90348e-192
62.3559	0.000468963	3.92758e-06	0.000371689	1.65923e-06	1.09114e-05	0	0	0	7.44885e-183	4.55416e-191			62.3559	0.0150499	0.0060189	3.63464e-05	1.92984e-12	7.78972e-11	0	0	0	3.98248e-193	2.04944e-197
62.5564	0.000293231	1.53044e-06	0.000258962	5.47644e-07	5.489e-06	0	0	0	7.19722e-188	3.37767e-196			62.5564	0.0183328	0.00491022	1.73761e-05	1.71319e-13	9.05459e-12	0	0	0	2.7441e-198	1.23183e-202
62.7569	0.000168806	5.17983e-07	0.000176072	1.55781e-07	2.38565e-06	0	0	0	5.92118e-193	2.13313e-201			62.7569	0.0219804	0.00390861	7.19015e-06	1.29496e-14	8.96265e-13	0	0	0	1.60996e-203	6.30467e-208
62.9574	8.98418e-05	1.51444e-07	0.000114793	3.80445e-08	8.9265e-07	0	0	0	4.14783e-198	1.14711e-206			62.9574	0.0258392	0.00304064	2.56323e-06	8.33446e-16	7.55447e-14	0	0	0	8.04265e-209	2.7477e-213
63.1579	4.448e-05	3.80911e-08	7.02022e-05	7.95884e-09	2.86802e-07	0	0	0	2.47401e-203	5.25269e-212			63.1579	0.029723	0.00231968	7.84858e-07	4.56738e-17	5.422e-15	0	0	0	3.42099e-214	1.0197e-218
63.3584	2.05511e-05	8.21701e-09	3.94337e-05	1.42425e-09	7.89655e-08	0	0	0	1.25647e-208	2.04808e-217			63.3584	0.0334479	0.00174721	2.06006e-07	2.1312e-18	3.31356e-16	0	0	0	1.239e-219	3.22231e-224
63.5589	8.82406e-06	1.51698e-09	1.99901e-05	2.17825e-10	1.86024e-08	0	0	0	5.43337e-214	6.79981e-223			63.5589	0.0368653	0.00130995	4.62857e-08	8.46741e-20	1.72427e-17	0	0	0	3.82086e-225	8.67075e-230
63.7594	3.47827e-06	2.39309e-10	9.01873e-06	2.84535e-11	3.74501e-09	0	0	0	2.00058e-219	1.92235e-228			63.7594	0.0398552	0.000979532	8.89326e-09	2.86448e-21	7.63992e-19	0	0	0	1.00327e-230	1.98672e-235
63.9599	1.23786e-06	3.22243e-11	3.58257e-06	3.17296e-12	6.43707e-10	0	0	0	6.27207e-225	4.62757e-234			63.9599	0.0422735	0.000721672	1.46017e-09	8.25104e-23	2.88232e-20	0	0	0	2.24308e-236	3.87623e-241
64.1604	3.91185e-07	3.70109e-12	1.24283e-06	3.01946e-13	9.44e-11	0	0	0	1.6743e-230	9.48543e-240			64.1604	0.0439032	0.000510571	2.04751e-10	2.02367e-24	9.25907e-22	0	0	0	4.27012e-242	6.43978e-247
64.3609	1.08289e-07	3.62388e-13	3.74218e-07	2.45129e-14	1.18053e-11	0	0	0	3.80562e-236	1.65556e-245			64.3609	0.0444799	0.00033657	2.451e-11	4.2261e-26	2.53257e-23	0	0	0	6.92155e-248	9.11008e-253
64.5614	2.59995e-08	3.02382e-14	9.73517e-08	1.69727e-15	1.25843e-12	0	0	0	7.36522e-242	2.46044e-251			64.5614	0.0438014	0.00020148	2.50383e-12	7.51465e-28	5.89825e-25	0	0	0	9.55288e-254	1.09739e-258
64.7619	5.37785e-09	2.14965e-15	2.1807e-08	1.00206e-16	1.14315e-13	0	0	0	1.21371e-247	3.11361e-257			64.7619	0.0418522	0.000107821	2.18218e-13	1.13775e-29	1.16965e-26	0	0	0	1.12262e-259	1.12561e-264
64.9624	9.54164e-10	1.30177e-16	4.19558e-09	5.04366e-18	8.84721e-15	0	0	0	1.70299e-253	3.35502e-263			64.9624	0.0388607	5.20072e-05	1.62218e-14	1.46673e-31	1.97494e-28	0	0	0	1.12332e-265	9.83113e-271
65.1629	1.44813e-10	6.71426e-18	6.92037e-10	2.16387e-19	5.8327e-16	0	0	0	2.03459e-259	3.07827e-269			65.1629	0.03527	2.51102e-05	1.02837e-15	1.60999e-33	2.83938e-30	0	0	0	9.57059e-272	7.31146e-277
65.3634	1.87678e-11	2.94933e-19	9.77259e-11	7.91197e-21	3.27523e-17	0	0	0	2.06971e-265	2.4049e-275			65.3634	0.0316634	1.73033e-05	5.55871e-17	1.50475e-35	3.47584e-32	0	0	0	6.94293e-278	4.6301e-283
65.5639	2.07476e-12	1.10327e-20	1.18027e-11	2.46521e-22	1.56634e-18	0	0	0	1.79271e-271	1.5998e-281			65.5639	0.0286837	2.0841e-05	2.5616e-18	1.1975e-37	3.62296e-34	0	0	0	4.2886e-284	2.49667e-289
65.7644	1.95515e-13	3.51444e-22	1.21816e-12	6.54468e-24	6.37929e-20	0	0	0	1.32215e-277	9.06181e-288			65.7644	0.0269518	2.9971e-05	1.00627e-19	8.11433e-40	3.21542e-36	0	0	0	2.25557e-290	1.14635e-295
65.9649	1.5699e-14	9.53304e-24	1.07377e-13	1.48029e-25	2.2125e-21	0	0	0	8.30268e-284	4.3706e-294			65.9649	0.0269792	3.96185e-05	3.36924e-21	4.68165e-42	2.42984e-38	0	0	0	1.0101e-296	4.48182e-302
66.1654	1.0738e-15	2.20191e-25	8.07975e-15	2.85231e-27	6.53436e-23	0	0	0	4.4394e-290	1.79491e-300			66.1654	0.0290778	4.52028e-05	9.61461e-23	2.29992e-44	1.56346e-40	0	0	0	3.85162e-303	0
66.3659	6.25556e-17	4.33064e-27	5.18794e-16	4.6817e-29	1.64331e-24	0	0	0	2.02115e-296	6.27659e-307			66.3659	0.0332643	4.40153e-05	2.33816e-24	9.62044e-47	8.56575e-43	0	0	0	0	4.22940779e-315
66.5664	3.10353e-18	7.25246e-29	2.84163e-17	6.54547e-31	3.51906e-26	0	0	0	7.83502e-303	1.8688735451e-313			66.5664	0.0391555	3.65075e-05	4.84542e-26	3.42646e-49	3.99587e-45	0	0	0	3.45702673e-316	1.645e-321
66.7669	1.31118e-19	1.03418e-30	1.32742e-18	7.79445e-33	6.4168e-28	0	0	0	0	4.776e-320			66.7669	0.0458886	2.57844e-05	8.55605e-28	1.03912e-51	1.58717e-47	0	0	0	0	0
66.9674	4.71702e-21	1.25568e-32	5.28713e-20	7.9053e-35	9.96298e-30	0	0	0	7.26823267e-316	0			66.9674	0.0521651	1.55062e-05	1.28728e-29	2.68319e-54	5.36792e-50	0	0	0	0	0
67.1679	1.44498e-22	1.29819e-34	1.79527e-21	6.82844e-37	1.31715e-31	0	0	0	0	0			67.1679	0.056506	7.94005e-06	1.6501e-31	5.89937e-57	1.54581e-52	0	0	0	0	0
67.3684	3.7691e-24	1.14279e-36	5.19596e-23	5.0232e-39	1.48272e-33	0	0	0	0	0			67.3684	0.057692	3.46186e-06	1.80203e-33	1.1044e-59	3.7903e-55	0	0	0	0	0
67.5689	8.37121e-26	8.56576e-39	1.28167e-24	3.1469e-41	1.42119e-35	0	0	0	0	0			67.5689	0.0551979	1.28518e-06	1.67652e-35	1.76043e-62	7.91334e-58	0	0	0	0	0
67.7694	1.58312e-27	5.46682e-41	2.69407e-26	1.67887e-43	1.15989e-37	0	0	0	0	0			67.7694	0.0493848	4.06242e-07	1.32871e-37	2.38934e-65	1.40674e-60	0	0	0	0	0
67.9699	2.54923e-29	2.97079e-43	4.82526e-28	7.62736e-46	8.06035e-40	0	0	0	0	0			67.9699	0.0413378	1.09339e-07	8.97045e-40	2.76124e-68	2.12929e-63	0	0	0	0	0
68.1704	3.49522e-31	1.37461e-45	7.36336e-30	2.95085e-48	4.76936e-42	0	0	0	0	0			68.1704	0.0324487	2.50571e-08	5.15872e-42	2.71705e-71	2.74426e-66	0	0	0	0	0
68.3709	4.08047e-33	5.4157e-48	9.57286e-32	9.72136e-51	2.40289e-44	0	0	0	0	0			68.3709	0.0239722	4.88941e-09	2.52697e-44	2.27646e-74	3.0115e-69	0	0	0	0	0
68.5714	4.05615e-35	1.81676e-50	1.0602e-33	2.72715e-53	1.03081e-46	0	0	0	0	0			68.5714	0.0167509	8.12363e-10	1.05433e-46	1.62402e-77	2.81389e-72	0	0	0	0	0
68.7719	3.4331e-37	5.18931e-53	1.00021e-35	6.51463e-56	3.76522e-49	0	0	0	0	0			68.7719	0.0111549	1.14924e-10	3.74679e-49	9.86481e-81	2.23873e-75	0	0	0	0	0
68.9724	2.47416e-39	1.26209e-55	8.03765e-38	1.32514e-58	1.17104e-51	0	0	0	0	0			68.9724	0.00716983	1.38433e-11	1.13406e-51	5.10217e-84	1.51657e-78	0	0	0	0	0
69.1729	1.51822e-41	2.61359e-58	5.50149e-40	2.29522e-61	3.10113e-54	0	0	0	0	0			69.1729	0.00453968	1.41983e-12	2.92347e-54	2.24692e-87	8.74764e-82	0	0	0	0	0
69.3734	7.93254e-44	4.60843e-61	3.20723e-42	3.38511e-64	6.99258e-57	0	0	0	0	0			69.3734	0.0029051	1.23994e-13	6.41851e-57	8.42539e-91	4.29623e-85	0	0	0	0	0
69.5739	3.52904e-46	6.9189e-64	1.59243e-44	4.25114e-67	1.34252e-59	0	0	0	0	0			69.5739	0.00191515	9.22006e-15	1.20015e-59	2.69004e-94	1.7966e-88	0	0	0	0	0
69.7744	1.33681e-48	8.8448e-67	6.73381e-47	4.54588e-70	2.1947e-62	0	0	0	0	0			69.7744	0.00129812	5.83759e-16	1.91116e-62	7.31301e-98	6.39712e-92	0	0	0	0	0
69.9749	4.31171e-51	9.62736e-70	2.42503e-49	4.13914e-73	3.05489e-65	0	0	0	0	0			69.9749	0.000884175	3.14703e-17	2.59184e-65	1.69278e-101	1.93948e-95	0	0	0	0	0
70.1754	1.18412e-53	8.92266e-73	7.43739e-52	3.20907e-76	3.62063e-68	0	0	0	0	0			70.1754	0.000587616	1.44456e-18	2.99339e-68	3.33637e-105	5.0067e-99	0	0	0	0	0
70.3759	2.76894e-56	7.04124e-76	1.9425e-54	2.11848e-79	3.65376e-71	0	0	0	0	0			70.3759	0.000372017	5.64599e-20	2.94413e-71	5.59904e-109	1.10049e-102	0	0	0	0	0
70.5764	5.5131e-59	4.7312e-79	4.32046e-57	1.19082e-82	3.13952e-74	0	0	0	0	0			70.5764	0.000220641	1.87893e-21	2.46593e-74	8.00058e-113	2.05963e-106	0	0	0	0	0
70.7769	9.34646e-62	2.70683e-82	8.18316e-60	5.69954e-86	2.29697e-77	0	0	0	0	0			70.7769	0.00012105	5.32414e-23	1.75887e-77	9.73413e-117	3.28217e-110	0	0	0	0	0
70.9774	1.34917e-64	1.31862e-85	1.31986e-62	2.32277e-89	1.43092e-80	0	0	0	0	0			70.9774	6.07326e-05	1.28456e-24	1.06833e-80	1.00842e-120	4.45348e-114	0	0	0	0	0
71.1779	1.65826e-67	5.46946e-89	1.81277e-65	8.06021e-93	7.58999e-84	0	0	0	0	0			71.1779	2.75542e-05	2.63894e-26	5.5258e-84	8.8951e-125	5.14523e-118	0	0	0	0	0
71.3784	1.73542e-70	1.93169e-92	2.12014e-68	2.38153e-96	3.42796e-87	0	0	0	0	0			71.3784	1.11852e-05	4.61605e-28	2.43388e-87	6.68081e-129	5.06149e-122	0	0	0	0	0
71.5789	1.54642e-73	5.80895e-96	2.11147e-71	5.99153e-100	1.31825e-90	0	0	0	0	0			71.5789	4.02398e-06	6.87511e-30	9.12873e-91	4.27243e-133	4.23955e-126	0	0	0	0	0
71.7794	1.17332e-76	1.48739e-99	1.79062e-74	1.28348e-103	4.31646e-94	0	0	0	0	0			71.7794	1.27267e-06	8.71878e-32	2.9156e-94	2.32642e-137	3.02362e-130	0	0	0	0	0
71.9799	7.58005e-80	3.24281e-103	1.29304e-77	2.34105e-107	1.20344e-97	0	0	0	0	0			71.9799	3.51506e-07	9.41455e-34	7.92955e-98	1.07862e-141	1.83613e-134	0	0	0	0	0
72.1805	4.16962e-83	6.01983e-107	7.95086e-81	3.63582e-111	2.85686e-101	0	0	0	0	0			72.1805	8.43267e-08	8.65588e-36	1.8364e-101	4.25812e-146	9.49396e-139	0	0	0	0	0
72.381	1.95293e-86	9.51513e-111	4.16296e-84	4.80798e-115	5.77459e-105	0	0	0	0	0			72.381	1.74959e-08	6.77626e-38	3.62147e-105	1.43131e-150	4.17983e-143	0	0	0	0	0
72.5815	7.78836e-90	1.2806e-114	1.85599e-87	5.41367e-119	9.93849e-109	0	0	0	0	0			72.5815	3.12861e-09	4.51686e-40	6.08129e-109	4.09654e-155	1.56689e-147	0	0	0	0	0
72.782	2.64468e-93	1.4675e-118	7.04582e-91	5.19027e-123	1.45642e-112	0	0	0	0	0			72.782	4.80864e-10	2.5636e-42	8.69558e-113	9.98315e-160	5.0013e-152	0	0	0	0	0
72.9825	7.64656e-97	1.43189e-122	2.27755e-94	4.23698e-127	1.81728e-116	0	0	0	0	0			72.9825	6.33891e-11	1.23889e-44	1.05874e-116	2.07151e-164	1.35924e-156	0	0	0	0	0
73.183	1.88247e-100	1.18963e-126	6.26881e-98	2.94504e-131	1.93074e-120	0	0	0	0	0			73.183	7.15477e-12	5.09777e-47	1.09767e-120	3.65992e-169	3.14541e-161	0	0	0	0	0
73.3835	3.94599e-104	8.41548e-131	1.4692e-101	1.74299e-135	1.7466e-124	0	0	0	0	0			73.3835	6.90553e-13	1.78606e-49	9.69035e-125	5.50586e-174	6.19763e-166	0	0	0	0	0
73.584	7.04291e-108	5.0689e-135	2.93191e-105	8.78344e-140	1.34533e-128	0	0	0	0	0			73.584	5.69348e-14	5.32819e-52	7.28435e-129	7.05254e-179	1.03978e-170	0	0	0	0	0
73.7845	1.07032e-111	2.59966e-139	4.98194e-109	3.76881e-144	8.82335e-133	0	0	0	0	0			73.7845	4.00683e-15	1.35341e-54	4.66258e-133	7.69189e-184	1.48534e-175	0	0	0	0	0
73.985	1.38499e-115	1.13524e-143	7.20808e-113	1.37693e-148	4.92725e-137	0	0	0	0	0			73.985	2.4055e-16	2.92718e-57	2.54122e-137	7.14313e-189	1.80665e-180	0	0	0	0	0
74.1855	1.52596e-119	4.22108e-148	8.88005e-117	4.28336e-153	2.34285e-141	0	0	0	0	0			74.1855	1.23138e-17	5.39057e-60	1.17934e-141	5.64821e-194	1.87108e-185	0	0	0	0	0
74.386	1.43156e-123	1.33637e-152	9.31501e-121	1.13456e-157	9.48527e-146	0	0	0	0	0			74.386	5.37299e-19	8.45255e-63	4.66033e-146	3.80278e-199	1.64998e-190	0	0	0	0	0
74.5865	1.14351e-127	3.60246e-157	8.32002e-125	2.5588e-162	3.26981e-150	0	0	0	0	0			74.5865	1.99783e-20	1.12852e-65	1.56809e-150	2.18001e-204	1.23888e-195	0	0	0	0	0
74.787	7.77753e-132	8.26872e-162	6.32756e-129	4.91377e-167	9.59762e-155	0	0	0	0	0			74.787	6.329e-22	1.28291e-68	4.49267e-155	1.0641e-209	7.92044e-201	0	0	0	0	0
74.9875	4.50411e-136	1.61601e-166	4.09751e-133	8.03451e-172	2.39867e-159	0	0	0	0	0			74.9875	1.70797e-23	1.24179e-71	1.09601e-159	4.42256e-215	4.31158e-206	0	0	0	0	0
75.188	2.22097e-140	2.68917e-171	2.2593e-137	1.11859e-176	5.10442e-164	0	0	0	0	0			75.188	3.92594e-25	1.02346e-74	2.27666e-164	1.56507e-220	1.99844e-211	0	0	0	0	0
75.3885	9.32491e-145	3.8103e-176	1.06071e-141	1.32602e-181	9.24887e-169	0	0	0	0	0			75.3885	7.68579e-27	7.18226e-78	4.02679e-169	4.71584e-226	7.887e-217	0	0	0	0	0
75.589	3.3336e-149	4.59692e-181	4.24026e-146	1.33844e-186	1.42692e-173	0	0	0	0	0			75.589	1.28141e-28	4.29158e-81	6.06447e-174	1.20991e-231	2.65033e-222	0	0	0	0	0
75.7895	1.01473e-153	4.72217e-186	1.4433e-150	1.1503e-191	1.87445e-178	0	0	0	0	0			75.7895	1.81935e-30	2.18344e-84	7.7768e-179	2.6431e-237	7.58326e-228	0	0	0	0	0
75.99	2.62998e-158	4.13032e-191	4.18302e-155	8.41771e-197	2.09662e-183	0	0	0	0	0			75.99	2.1997e-32	9.4587e-88	8.49145e-184	4.91633e-243	1.84748e-233	0	0	0	0	0
76.1905	5.80394e-163	3.07605e-196	1.03227e-159	5.24497e-202	1.99678e-188	0	0	0	0	0			76.1905	2.26472e-34	3.48891e-91	7.8947e-189	7.78638e-249	3.83238e-239	0	0	0	0	0
76.391	1.09059e-167	1.95061e-201	2.16901e-164	2.78265e-207	1.61923e-193	0	0	0	0	0			76.391	1.98546e-36	1.09576e-94	6.24974e-194	1.05002e-254	6.76902e-245	0	0	0	0	0
76.5915	1.74488e-172	1.05321e-206	3.88063e-169	1.25702e-212	1.11803e-198	0	0	0	0	0			76.5915	1.48216e-38	2.93026e-98	4.21269e-199	1.20567e-260	1.01801e-250	0	0	0	0	0
76.792	2.37704e-177	4.842e-212	5.91166e-174	4.83496e-218	6.57303e-204	0	0	0	0	0			76.792	9.42133e-41	6.67215e-102	2.41784e-204	1.17875e-266	1.30359e-256	0	0	0	0	0
76.9925	2.75725e-182	1.89541e-217	7.66806e-179	1.58347e-223	3.29037e-209	0	0	0	0	0			76.9925	5.09927e-43	1.29358e-105	1.18159e-209	9.81265e-273	1.42135e-262	0	0	0	0	0
77.193	2.72321e-187	6.31754e-223	8.46895e-184	4.41565e-229	1.40246e-214	0	0	0	0	0			77.193	2.35007e-45	2.13543e-109	4.91675e-215	6.95532e-279	1.31955e-268	0	0	0	0	0
77.3935	2.2901e-192	1.79292e-228	7.96418e-189	1.04845e-234	5.08986e-220	0	0	0	0	0			77.3935	9.22203e-48	3.00156e-113	1.74204e-220	4.19773e-285	1.04308e-274	0	0	0	0	0
77.594	1.63982e-197	4.33251e-234	6.37707e-194	2.11966e-240	1.57285e-225	0	0	0	0	0			77.594	3.08138e-50	3.59231e-117	5.25544e-226	2.15714e-291	7.02067e-281	0	0	0	0	0
77.7945	9.99774e-203	8.91426e-240	4.34779e-199	3.64881e-246	4.13842e-231	0	0	0	0	0			77.7945	8.76666e-53	3.66074e-121	1.34999e-231	9.43867e-298	4.02351e-287	0	0	0	0	0
77.995	5.1901e-208	1.5617e-245	2.52397e-204	5.34816e-252	9.27148e-237	0	0	0	0	0			77.995	2.1237e-55	3.17637e-125	2.9527e-237	3.51649e-304	1.96336e-293	0	0	0	0	0
78.1955	2.29413e-213	2.32959e-251	1.24757e-209	6.67459e-258	1.7686e-242	0	0	0	0	0			78.1955	4.38048e-58	2.34671e-129	5.49893e-243	1.1155138529701e-310	8.15755e-300	0	0	0	0	0
78.396	8.63427e-219	2.95887e-257	5.25069e-215	7.0927e-264	2.87263e-248	0	0	0	0	0			78.396	7.69341e-61	1.47623e-133	8.71979e-249	3.013142e-317	2.88594e-306	0	0	0	0	0
78.5965	2.76694e-224	3.19993e-263	1.88163e-220	6.4175e-270	3.97279e-254	0	0	0	0	0			78.5965	1.15049e-63	7.90711e-138	1.17734e-254	0	8.69325776393e-313	0	0	0	0	0
78.797	7.54992e-230	2.9466e-269	5.74141e-226	4.94409e-276	4.67819e-260	0	0	0	0	0			78.797	1.46493e-66	3.60618e-142	1.35353e-260	0	2.2233e-319	0	0	0	0	0
78.9975	1.75409e-235	2.31031e-275	1.49166e-231	3.24321e-282	4.6906e-266	0	0	0	0	0			78.9975	1.58825e-69	1.40037e-146	1.32496e-266	0	0	0	0	0	0	0
79.198	3.46998e-241	1.54236e-281	3.29981e-237	1.81146e-288	4.00447e-272	0	0	0	0	0			79.198	1.46618e-72	4.63028e-151	1.10435e-272	0	0	0	0	0	0	0
79.3985	5.84481e-247	8.76732e-288	6.2155e-243	8.61492e-295	2.91091e-278	0	0	0	0	0			79.3985	1.15245e-75	1.30358e-155	7.83747e-279	0	0	0	0	0	0	0
79.599	8.38263e-253	4.24342e-294	9.96849e-249	3.48851e-301	1.80168e-284	0	0	0	0	0			79.599	7.71304e-79	3.12489e-160	4.73603e-285	0	0	0	0	0	0	0
79.7995	1.02366e-258	1.74877e-300	1.36129e-254	1.20281e-307	9.49502e-291	0	0	0	0	0			79.7995	4.39537e-82	6.37822e-165	2.43681e-291	0	0	0	0	0	0	0
80	1.06439e-264	6.13641e-307	1.58284e-260	3.531167868e-314	4.26069e-297	0	0	0	0	0			80	2.13272e-85	1.10849e-169	1.06757e-297	0	0	0	0	0	0	0

## Sheet: Panel c - CHOL
ED Figure 5 panel c
Alanine contact site radial densities											Gap between contact site radial densities
	Outer leaflet				Inner leaflet							Outer leaflet				Inner leaflet
R (Å)	Hydroxyl (ROH bead) density	R1_R2 bead density	R3_R4_R5 bead density	Tail density	Hydroxyl (ROH bead) density	R1_R2 bead density	R3_R4_R5 bead density	Tail density			R (Å)	Hydroxyl (ROH bead) density	R1_R2 bead density	R3_R4_R5 bead density	Tail density	Hydroxyl (ROH bead) density	R1_R2 bead density	R3_R4_R5 bead density	Tail density
0	0	0	0	0	0	0	0	0			0	0	0	0	0	0	0	0	0
0.200501	0	0	0	0	1.2961e-199	7.18597e-280	0	0			0.200501	0	0	0	0	3.64623e-254	1.36804e-302	0	0
0.401003	0	0	0	0	1.04329e-194	5.49884e-274	0	0			0.401003	0	0	0	0	1.42663e-248	1.87901e-296	0	0
0.601504	0	0	0	0	9.53401e-190	4.77705e-268	0	0			0.601504	0	0	0	0	6.33695e-243	2.92997e-290	0	0
0.802005	0	0	0	0	8.34568e-185	3.97526e-262	0	0			0.802005	0	0	0	0	2.69629e-237	4.37636e-284	0	0
1.00251	0	0	0	0	6.635e-180	3.00444e-256	0	0			1.00251	0	0	0	0	1.04195e-231	5.93685e-278	0	0
1.20301	0	0	0	0	4.67857e-175	2.01398e-250	0	0			1.20301	0	0	0	0	3.57123e-226	7.14319e-272	0	0
1.40351	0	0	0	0	2.88924e-170	1.18234e-244	0	0			1.40351	0	0	0	0	1.07198e-220	7.52708e-266	7.842467e-318	0
1.60401	0	0	0	0	1.55086e-165	6.03327e-239	0	0			1.60401	0	0	0	0	2.79691e-215	6.89414e-260	2.684192534368e-311	0
1.80451	0	0	0	0	7.20057e-161	2.66296e-233	0	0			1.80451	0	0	0	0	6.31207e-210	5.46181e-254	7.94637e-305	0
2.00501	0	0	0	0	2.88217e-156	1.0133e-227	2.306e-320	0			2.00501	0	0	0	0	1.22807e-204	3.73038e-248	2.02807e-298	0
2.20551	0	0	0	0	9.92202e-152	3.31617e-222	8.815830543e-314	0			2.20551	0	0	0	0	2.05497e-199	2.19128e-242	4.45171e-292	0
2.40602	0	0	0	0	2.93258e-147	9.31763e-217	2.82496e-307	0			2.40602	0	0	0	0	2.95226e-194	1.10513e-236	8.38955e-286	0
2.60652	0	0	0	0	7.43173e-143	2.24473e-211	7.7616e-301	0			2.60652	0	0	0	0	3.63659e-189	4.77876e-231	1.35563e-279	0
2.80702	0	0	0	0	1.61314e-138	4.63197e-206	1.82655e-294	0			2.80702	0	0	0	0	3.83687e-184	1.76995e-225	1.87622e-273	0
3.00752	0	0	0	0	2.99667e-134	8.17998e-201	3.67874e-288	0			3.00752	0	0	0	0	3.46453e-179	5.61038e-220	2.22236e-267	0
3.20802	0	0	0	0	4.76108e-130	1.23548e-195	6.33671e-282	0			3.20802	0	0	0	0	2.67553e-174	1.52097e-214	2.25135e-261	0
3.40852	0	0	0	0	6.46599e-126	1.59509e-190	9.33024e-276	2.58726e-318			3.40852	0	0	0	0	1.7662e-169	3.52465e-209	1.94955e-255	0
3.60902	0	0	0	0	7.50299e-122	1.75956e-185	1.17379e-269	9.49251038599e-312			3.60902	0	0	0	0	9.96184e-165	6.97877e-204	1.44243e-249	0
3.80952	0	0	0	0	7.43602e-118	1.65779e-180	1.26124e-263	2.97544e-305			3.80952	0	0	0	0	4.79894e-160	1.18018e-198	9.11516e-244	0
4.01003	0	0	0	0	6.29238e-114	1.33359e-175	1.1571e-257	7.96323e-299			4.01003	0	0	0	0	1.97388e-155	1.70407e-193	4.91814e-238	4.776e-320
4.21053	0	0	0	0	4.54508e-110	9.15732e-171	9.06141e-252	1.81919e-292			4.21053	0	0	0	0	6.93021e-151	2.10028e-188	2.26511e-232	1.8732723762e-313
4.41103	0	0	0	0	2.80167e-106	5.36616e-166	6.0558e-246	3.54665e-286			4.41103	0	0	0	0	2.07646e-146	2.20911e-183	8.90282e-227	6.21411e-307
4.61153	0	0	0	0	1.47352e-102	2.683e-161	3.4531e-240	5.89958e-280			4.61153	0	0	0	0	5.30837e-142	1.98253e-178	2.98558e-221	1.75881e-300
4.81203	0	0	0	0	6.6112e-99	1.14437e-156	1.6797e-234	8.37161e-274			4.81203	0	0	0	0	1.15767e-137	1.51778e-173	8.54112e-216	4.24665e-294
5.01253	0	0	0	0	2.53002e-95	4.1632e-152	6.96907e-229	1.01325e-267			5.01253	0	0	0	0	2.15342e-133	9.91093e-169	2.08411e-210	8.74564e-288
5.21303	0	0	0	0	8.25708e-92	1.29166e-147	2.46591e-223	1.04588e-261			5.21303	0	0	0	0	3.41611e-129	5.51926e-164	4.33696e-205	1.53602e-281
5.41353	0	0	0	0	2.29793e-88	3.41726e-143	7.44022e-218	9.20568e-256			5.41353	0	0	0	0	4.62107e-125	2.62093e-159	7.69586e-200	2.30042e-275
5.61404	0	0	0	1.41065623e-316	5.45263e-85	7.70845e-139	1.91406e-212	6.90859e-250			5.61404	0	0	0	0	5.32982e-121	1.06118e-154	1.16437e-194	2.93752e-269
5.81454	0	0	0	5.0471123343456e-310	1.10305e-81	1.48243e-134	4.198e-207	4.4202e-244			5.81454	0	0	0	0	5.24085e-117	3.66303e-150	1.5019e-189	3.19794e-263
6.01504	0	0	0	1.53938e-303	1.90224e-78	2.43032e-130	7.84895e-202	2.41088e-238			6.01504	0	0	0	0	4.3931e-113	1.07789e-145	1.65147e-184	2.96785e-257
6.21554	0	0	0	4.00216e-297	2.79628e-75	3.39624e-126	1.25091e-196	1.12087e-232			6.21554	0	0	0	0	3.13898e-109	2.70367e-141	1.54793e-179	2.3478e-251
6.41604	0	0	0	8.86869e-291	3.50359e-72	4.0453e-122	1.69926e-191	4.44172e-227			6.41604	0	0	0	5.7641e-319	1.91171e-105	5.7803e-137	1.23664e-174	1.58305e-245
6.61654	0	0	0	1.67499e-284	3.7414e-69	4.10668e-118	1.96734e-186	1.50015e-221			6.61654	0	0	0	2.2138995985e-312	9.92302e-102	1.05326e-132	8.42031e-170	9.09743e-240
6.81704	0	0	0	2.69606e-278	3.40501e-66	3.55299e-114	1.94116e-181	4.31801e-216			6.81704	0	0	0	7.23912e-306	4.38964e-98	1.63562e-128	4.88624e-165	4.45559e-234
7.01754	0	0	0	3.69817e-272	2.64084e-63	2.61961e-110	1.63225e-176	1.05918e-210			7.01754	0	0	0	2.01722e-299	1.65484e-94	2.16457e-124	2.41636e-160	1.85965e-228
7.21805	0	0	0	4.32278e-266	1.74536e-60	1.64588e-106	1.16957e-171	2.214e-205			7.21805	0	0	0	4.79004e-293	5.31618e-91	2.44106e-120	1.01828e-155	6.61418e-223
7.41855	0	0	0	4.30564e-260	9.82943e-58	8.81172e-103	7.14117e-167	3.94352e-200			7.41855	0	0	0	9.69227e-287	1.45527e-87	2.34577e-116	3.65654e-151	2.00457e-217
7.61905	0	0	0	3.65422e-254	4.71685e-55	4.01979e-99	3.71529e-162	5.98511e-195			7.61905	0	0	0	1.67106e-280	3.39446e-84	1.92076e-112	1.11881e-146	5.17662e-212
7.81955	0	0	0	2.64251e-248	1.9286e-52	1.56247e-95	1.64695e-157	7.73971e-190			7.81955	0	0	0	2.45485e-274	6.74626e-81	1.34006e-108	2.91681e-142	1.13904e-206
8.02005	0	0	0	1.62813e-242	6.71861e-50	5.17451e-92	6.2204e-153	8.5276e-185			8.02005	0	0	0	3.07261e-268	1.14237e-77	7.96577e-105	6.47901e-138	2.13539e-201
8.22055	0	0	0	8.54663e-237	1.99413e-47	1.46003e-88	2.00167e-148	8.00507e-180			8.22055	0	0	0	3.27661e-262	1.64811e-74	4.03428e-101	1.22615e-133	3.41079e-196
8.42105	0	0	0	3.8223e-231	5.04256e-45	3.50977e-85	5.48767e-144	6.40215e-175			8.42105	0	0	0	2.9769e-256	2.02576e-71	1.74071e-97	1.97699e-129	4.64145e-191
8.62155	0	0	0	1.45635e-225	1.08632e-42	7.18795e-82	1.28172e-139	4.36211e-170			8.62155	0	0	0	2.30418e-250	2.1213e-68	6.39878e-94	2.71565e-125	5.381e-186
8.82206	0	0	0	4.7272e-220	1.99372e-40	1.2541e-78	2.55035e-135	2.53202e-165			8.82206	0	0	0	1.51938e-244	1.89243e-65	2.00386e-90	3.17791e-121	5.31461e-181
9.02256	0	0	0	1.30717e-214	3.11716e-38	1.86399e-75	4.32309e-131	1.25206e-160			9.02256	0	0	0	8.535e-239	1.43822e-62	5.34597e-87	3.1681e-117	4.47166e-176
9.22306	0	0	0	3.0792e-209	4.15177e-36	2.36014e-72	6.24262e-127	5.27427e-156			9.22306	0	0	0	4.08433e-233	9.31137e-60	1.21497e-83	2.69051e-113	3.20512e-171
9.42356	0	0	0	6.17893e-204	4.7106e-34	2.54565e-69	7.67908e-123	1.89264e-151			9.42356	0	0	0	1.66497e-227	5.13541e-57	2.35218e-80	1.94644e-109	1.95699e-166
9.62406	0	0	0	1.05621e-198	4.55281e-32	2.33896e-66	8.0466e-119	5.78544e-147			9.62406	0	0	0	5.78168e-222	2.41269e-54	3.87916e-77	1.19952e-105	1.01788e-161
9.82456	0	0	0	1.53794e-193	3.74832e-30	1.83062e-63	7.18237e-115	1.50646e-142			9.82456	0	0	0	1.71023e-216	9.65573e-52	5.44952e-74	6.29687e-102	4.50976e-157
10.0251	0	0	0	1.90754e-188	2.62868e-28	1.22045e-60	5.46095e-111	3.34135e-138			10.0251	0	0	0	4.30922e-211	3.2917e-49	6.52114e-71	2.81571e-98	1.70199e-152
10.2256	0	0	0	2.01533e-183	1.57028e-26	6.93069e-58	3.53677e-107	6.31284e-134			10.2256	0	0	0	9.24872e-206	9.55878e-47	6.64702e-68	1.07248e-94	5.4714e-148
10.4261	0	0	0	1.81363e-178	7.99002e-25	3.35248e-55	1.95109e-103	1.01592e-129			10.4261	0	0	0	1.69081e-200	2.36442e-44	5.77114e-65	3.47955e-91	1.4982e-143
10.6266	0	0	0	1.3902e-173	3.46293e-23	1.38128e-52	9.16793e-100	1.39257e-125			10.6266	0	0	0	2.6329e-195	4.98179e-42	4.26796e-62	9.61568e-88	3.49437e-139
10.8271	0	0	2.36607379e-315	9.07661e-169	1.27837e-21	4.84746e-50	3.66931e-96	1.62591e-121			10.8271	0	0	0	3.49214e-190	8.94087e-40	2.68843e-59	2.26337e-84	6.942e-135
11.0276	0	0	0	5.04759e-164	4.01962e-20	1.44897e-47	1.25087e-92	1.61691e-117			11.0276	0	0	0	3.94514e-185	1.3668e-37	1.44241e-56	4.5378e-81	1.17466e-130
11.2281	0	0	2.48185e-302	2.39084e-159	1.07651e-18	3.68905e-45	3.632e-89	1.36957e-113			11.2281	0	0	0	3.79613e-180	1.77977e-35	6.59156e-54	7.74895e-78	1.69298e-126
11.4286	0	0	6.31836e-296	9.64543e-155	2.4556e-17	7.99965e-43	8.98219e-86	9.88068e-110			11.4286	0	0	0	3.11115e-175	1.97403e-33	2.5656e-51	1.12705e-74	2.07822e-122
11.6291	0	0	1.37004e-289	3.31429e-150	4.77082e-16	1.47749e-40	1.89198e-82	6.07136e-106			11.6291	0	0	0	2.1717e-170	1.86499e-31	8.50528e-49	1.39618e-71	2.17284e-118
11.8296	0	0	2.53019e-283	9.69954e-146	7.89444e-15	2.3242e-38	3.39426e-79	3.17745e-102			11.8296	0	0	0	1.29114e-165	1.50085e-29	2.40149e-46	1.4731e-68	1.9349e-114
12.0301	0	0	3.97981e-277	2.4177e-141	1.1126e-13	3.11394e-36	5.18634e-76	1.41631e-98			12.0301	0	0	0	6.53783e-161	1.02883e-27	5.77514e-44	1.32376e-65	1.4675e-110
12.2306	0	0	5.33159e-271	5.13259e-137	1.33549e-12	3.5533e-34	6.74936e-73	5.37682e-95			12.2306	0	3.8637745e-316	0	2.81955e-156	6.00763e-26	1.18285e-41	1.01315e-62	9.47944e-107
12.4311	0	0	6.0832e-265	9.2801e-133	1.36529e-11	3.4533e-32	7.48075e-70	1.73849e-91			12.4311	0	0	4.94e-321	1.03563e-151	2.98833e-24	2.06336e-39	6.60421e-60	5.21517e-103
12.6316	0	0	5.91132e-259	1.42905e-128	1.18874e-10	2.85834e-30	7.06163e-67	4.78737e-88			12.6316	0	4.28427e-303	1.990459724e-314	3.23974e-147	1.26629e-22	3.06549e-37	3.66643e-57	2.4436e-99
12.8321	0	0	4.89227e-253	1.87419e-124	8.81497e-10	2.01496e-28	5.67725e-64	1.12278e-84			12.8321	0	1.1213e-296	6.94877e-308	8.63151e-143	4.57135e-21	3.87881e-35	1.73356e-54	9.75139e-96
13.0326	0	0	3.44831e-247	2.09339e-120	5.56708e-09	1.20973e-26	3.88724e-61	2.24265e-81			13.0326	0	2.4994e-290	2.06614e-301	1.95855e-138	1.406e-19	4.1799e-33	6.98081e-52	3.31416e-92
13.2331	0	4.94e-321	2.07e-241	1.99138e-116	2.99436e-08	6.18557e-25	2.26679e-58	3.81502e-78			13.2331	0	4.7448e-284	5.23244e-295	3.78485e-134	3.6846e-18	3.8362e-31	2.39408e-49	9.59282e-89
13.4336	0	1.8394391723e-314	1.05827e-235	1.61332e-112	1.37168e-07	2.6936e-23	1.12576e-55	5.52708e-75			13.4336	0	7.67121e-278	1.1286e-288	6.22913e-130	8.22821e-17	2.99847e-29	6.99256e-47	2.36474e-85
13.6341	0	6.31951e-308	4.60771e-230	1.11314e-108	5.3516e-07	9.98962e-22	4.76147e-53	6.81954e-72			13.6341	0	1.05626e-271	2.07332e-282	8.73105e-126	1.56598e-15	1.99599e-27	1.73938e-44	4.96456e-82
13.8346	0	1.84901e-301	1.70856e-224	6.54088e-105	1.77837e-06	3.15516e-20	1.71512e-50	7.16593e-69			13.8346	0	1.23861e-265	3.24396e-276	1.04223e-121	2.54039e-14	1.13156e-25	3.68477e-42	8.8764e-79
14.0351	0	4.60735e-295	5.39551e-219	3.27324e-101	5.03428e-06	8.48692e-19	5.26141e-48	6.41277e-66			14.0351	0	1.23696e-259	4.32285e-270	1.05954e-117	3.51347e-13	5.46324e-24	6.64786e-40	1.3516e-75
14.2356	0	9.77721e-289	1.45106e-213	1.395e-97	1.21451e-05	1.94416e-17	1.37456e-45	4.88733e-63			14.2356	0	1.05203e-253	4.9062e-264	9.17322e-114	4.14385e-12	2.24634e-22	1.02142e-37	1.75272e-72
14.4361	4.4388503e-317	1.76697e-282	3.32346e-208	5.06312e-94	2.49941e-05	3.79283e-16	3.05827e-43	3.1721e-60			14.4361	0	7.61992e-248	4.74241e-258	6.7636e-110	4.16909e-11	7.86597e-21	1.33653e-35	1.93565e-69
14.6366	1.6275969507933e-310	2.71952e-276	6.48251e-203	1.56499e-90	4.39816e-05	6.3015e-15	5.79475e-41	1.75336e-57			14.6366	0	4.70025e-242	3.90418e-252	4.24699e-106	3.57951e-10	2.34572e-19	1.48937e-33	1.82049e-66
14.8371	5.0824e-304	3.56451e-270	1.07682e-197	4.11955e-87	6.65504e-05	8.91601e-14	9.35061e-39	8.25355e-55			14.8371	0	2.4691e-236	2.73738e-246	2.27107e-102	2.62405e-09	5.95726e-18	1.41342e-31	1.45813e-63
15.0376	1.35157e-297	3.97879e-264	1.52329e-192	9.2349e-84	8.7729e-05	1.07434e-12	1.28496e-36	3.30867e-52			15.0376	0	1.10458e-230	1.63461e-240	1.03425e-98	1.6435e-08	1.28843e-16	1.14231e-29	9.94601e-61
15.2381	3.06097e-291	3.7822e-258	1.83512e-187	1.76301e-80	0.000103607	1.10245e-11	1.50376e-34	1.12956e-49			15.2381	0	4.20823e-225	8.31311e-235	4.01105e-95	8.80211e-08	2.3731e-15	7.86204e-28	5.77752e-58
15.4386	5.90372e-285	3.0618e-252	1.88273e-182	2.86628e-77	0.000115302	9.63428e-11	1.49868e-32	3.28399e-47			15.4386	0	1.36534e-219	3.60066e-229	1.32474e-91	4.03559e-07	3.72229e-14	4.60816e-26	2.85808e-55
15.6391	9.69697e-279	2.11079e-246	1.64493e-177	3.96843e-74	0.000128849	7.17015e-10	1.27196e-30	8.1308e-45			15.6391	0	3.7724e-214	1.32822e-223	3.72599e-88	1.58626e-06	4.97215e-13	2.30016e-24	1.20405e-52
15.8396	1.35641e-272	1.23923e-240	1.22389e-172	4.67902e-71	0.000149522	4.54458e-09	9.19342e-29	1.71435e-42			15.8396	0	8.8763e-209	4.17274e-218	8.92459e-85	5.35625e-06	5.65607e-12	9.77738e-23	4.31965e-50
16.0401	1.6158e-266	6.19569e-235	7.75481e-168	4.69812e-68	0.00017548	2.4532e-08	5.65866e-27	3.07823e-40			16.0401	0	1.7786e-203	1.11645e-212	1.82041e-81	1.55793e-05	5.47929e-11	3.53933e-21	1.31974e-47
16.2406	1.63917e-260	2.63791e-229	4.18439e-163	4.01722e-65	0.000197966	1.12792e-07	2.96607e-25	4.70688e-38			16.2406	0	3.035e-198	2.54401e-207	3.16214e-78	3.91794e-05	4.52035e-10	1.09107e-19	3.43367e-45
16.4411	1.41612e-254	9.56449e-224	1.92275e-158	2.92521e-62	0.000209252	4.41778e-07	1.32398e-23	6.12909e-36			16.4411	0	4.4103e-193	4.93697e-202	4.6776e-75	8.562e-05	3.17589e-09	2.86427e-18	7.6078e-43
16.6416	1.04188e-248	2.95319e-218	7.5239e-154	1.81392e-59	0.000210793	1.47448e-06	5.0328e-22	6.79653e-34			16.6416	9.717e-320	5.45766e-188	8.15948e-197	5.89243e-72	0.000163676	1.90027e-08	6.40329e-17	1.43545e-40
16.8421	6.52785e-243	7.76513e-213	2.50721e-149	9.57868e-57	0.000212983	4.19606e-06	1.62917e-20	6.41809e-32			16.8421	3.82137850425e-313	5.75138e-183	1.14848e-191	6.3211e-69	0.000275997	9.68378e-08	1.21905e-15	2.30646e-38
17.0426	3.48306e-237	1.73873e-207	7.1148e-145	4.30744e-54	0.000226512	1.0193e-05	4.49108e-19	5.1612e-30			17.0426	1.28288e-306	5.16135e-178	1.37671e-186	5.77453e-66	0.000414501	4.20341e-07	1.97635e-14	3.15594e-36
17.2431	1.58266e-231	3.31542e-202	1.71933e-140	1.64952e-51	0.000254031	2.11812e-05	1.05429e-17	3.53443e-28			17.2431	3.66755e-300	3.94438e-173	1.40546e-181	4.49226e-63	0.000560043	1.55446e-06	2.72854e-13	3.67736e-34
17.4436	6.1242e-226	5.38355e-197	3.53818e-136	5.3792e-49	0.000290163	3.78033e-05	2.10766e-16	2.06115e-26			17.4436	8.9287e-294	2.56695e-168	1.22194e-176	2.97602e-60	0.000687161	4.89956e-06	3.2079e-12	3.64893e-32
17.6441	2.01812e-220	7.44424e-192	6.20042e-132	1.49382e-46	0.000329495	5.83742e-05	3.58812e-15	1.02358e-24			17.6441	1.85107e-287	1.42258e-163	9.04769e-172	1.67892e-57	0.000772337	1.31732e-05	3.21168e-11	3.08331e-30
17.8446	5.6634e-215	8.76581e-187	9.253e-128	3.53266e-44	0.000374884	7.89919e-05	5.20193e-14	4.32869e-23			17.8446	3.26796e-281	6.71364e-159	5.7053e-167	8.0657e-55	0.000804106	3.02604e-05	2.73819e-10	2.21865e-28
18.0451	1.35345e-209	8.78987e-182	1.17588e-123	7.11415e-42	0.000438276	9.56259e-05	6.42245e-13	1.55887e-21			18.0451	4.91304e-275	2.69809e-154	3.06388e-162	3.2997e-52	0.000792639	5.95783e-05	1.98799e-09	1.3595e-26
18.2456	2.75449e-204	7.50569e-177	1.27251e-119	1.22001e-39	0.000532594	0.00010662	6.75281e-12	4.78057e-20			18.2456	6.28987e-269	9.23366e-150	1.40126e-157	1.14954e-49	0.000772993	0.000101172	1.22909e-08	7.09394e-25
18.4461	4.77391e-199	5.45778e-172	1.17267e-115	1.78163e-37	0.000661015	0.000113208	6.04692e-11	1.24844e-18			18.4461	6.85724e-263	2.69096e-145	5.45776e-153	3.41028e-47	0.000795713	0.000150027	6.47096e-08	3.15219e-23
18.6466	7.04596e-194	3.37953e-167	9.20253e-112	2.21559e-35	0.000813053	0.000117906	4.61191e-10	2.77632e-17			18.6466	6.36608e-257	6.67815e-141	1.81035e-148	8.61532e-45	0.000905624	0.000198915	2.90115e-07	1.19276e-21
18.8471	8.85604e-189	1.78201e-162	6.14967e-108	2.34625e-33	0.000971924	0.000123237	2.99622e-09	5.25758e-16			18.8471	5.0328e-251	1.4113e-136	5.11399e-144	1.85339e-42	0.00112022	0.000245679	1.10762e-06	3.84333e-20
19.0476	9.47921e-184	8.00164e-158	3.49953e-104	2.11579e-31	0.00112786	0.00013228	1.65843e-08	8.47848e-15			19.0476	3.38814e-245	2.53978e-132	1.23029e-139	3.39529e-40	0.00142336	0.000299421	3.60104e-06	1.05457e-18
19.2481	8.64048e-179	3.05956e-153	1.69582e-100	1.62474e-29	0.00128609	0.000149503	7.82321e-08	1.1643e-13			19.2481	1.94233e-239	3.89211e-128	2.52059e-135	5.29662e-38	0.00178176	0.000379165	9.97013e-06	2.46409e-17
19.4486	6.70714e-174	9.96211e-149	6.9978e-97	1.06244e-27	0.00146243	0.000179984	3.14678e-07	1.36152e-12			19.4486	9.48196e-234	5.07908e-124	4.39791e-131	7.03609e-36	0.00217257	0.000504095	2.35097e-05	4.90284e-16
19.6491	4.43375e-169	2.76219e-144	2.45897e-93	5.91614e-26	0.00167068	0.000227771	1.08022e-06	1.35582e-11			19.6491	3.94169e-228	5.64411e-120	6.53489e-127	7.9593e-34	0.00259434	0.000680346	4.72272e-05	8.3071e-15
19.8496	2.49597e-164	6.52175e-140	7.35792e-90	2.80531e-24	0.00191222	0.00029534	3.16914e-06	1.14975e-10			19.8496	1.39533e-222	5.34091e-116	8.26947e-123	7.66703e-32	0.00304512	0.000890895	8.08914e-05	1.19856e-13
20.0501	1.19658e-159	1.31125e-135	1.87484e-86	1.13274e-22	0.00217531	0.000384363	7.96476e-06	8.30302e-10			20.0501	4.2061e-217	4.30372e-112	8.91177e-119	6.2891e-30	0.00348835	0.00109506	0.000118434	1.47259e-12
20.2506	4.88521e-155	2.24497e-131	4.06801e-83	3.89483e-21	0.00244251	0.000496238	1.72145e-05	5.1065e-09			20.2506	1.07967e-211	2.95311e-108	8.17895e-115	4.39296e-28	0.00385082	0.00124262	0.000149329	1.54066e-11
20.4511	1.69847e-150	3.273e-127	7.51633e-80	1.14039e-19	0.0027001	0.000631377	3.22022e-05	2.67489e-08			20.4511	2.35997e-206	1.72553e-104	6.3926e-111	2.61296e-26	0.0040701	0.00129957	0.000165615	1.37259e-10
20.6516	5.02889e-146	4.06336e-123	1.18259e-76	2.84331e-18	0.00294369	0.000787934	5.26785e-05	1.19361e-07			20.6516	4.39268e-201	8.5856e-101	4.25505e-107	1.32347e-24	0.00415442	0.00127128	0.00017056	1.04131e-09
20.8521	1.26802e-141	4.29566e-119	1.58442e-73	6.0367e-17	0.0031804	0.00096168	7.6587e-05	4.53889e-07			20.8521	6.96237e-196	3.63768e-97	2.412e-103	5.70821e-23	0.00420009	0.0012068	0.000181059	6.72708e-09
21.0526	2.7228e-137	3.86705e-115	1.80763e-70	1.09139e-15	0.00342998	0.00114808	0.000101318	1.47182e-06			21.0526	9.39699e-191	1.31245e-93	1.16439e-99	2.09648e-21	0.00434867	0.00118027	0.000219018	3.70063e-08
21.2531	4.97908e-133	2.96437e-111	1.75611e-67	1.68021e-14	0.00372357	0.00134487	0.000125724	4.075e-06			21.2531	1.08e-185	4.03221e-90	4.78703e-96	6.55669e-20	0.00471422	0.00125874	0.000295592	1.73352e-07
21.4536	7.75398e-129	1.93503e-107	1.45278e-64	2.20267e-13	0.00409527	0.00155145	0.000151081	9.65634e-06			21.4536	1.05697e-180	1.05489e-86	1.67602e-92	1.74615e-18	0.00532433	0.00147229	0.000399435	6.91488e-07
21.6541	1.02836e-124	1.07559e-103	1.0234e-61	2.45888e-12	0.00456864	0.00176471	0.000180132	1.96713e-05			21.6541	8.80853e-176	2.35003e-83	4.99739e-89	3.95986e-17	0.00610242	0.00180223	0.000499773	2.34879e-06
21.8546	1.16147e-120	5.09102e-100	6.13896e-59	2.33737e-11	0.00514924	0.00197603	0.000215414	3.47251e-05			21.8546	6.25094e-171	4.45801e-80	1.26898e-85	7.64681e-16	0.00690044	0.00219628	0.000565487	6.79371e-06
22.0551	1.11717e-116	2.05194e-96	3.13577e-56	1.89199e-10	0.00582691	0.00217499	0.000258694	5.38383e-05			22.0551	3.77735e-166	7.20128e-77	2.74418e-82	1.25742e-14	0.00757085	0.00260295	0.000587671	1.67332e-05
22.2556	9.15131e-113	7.04246e-93	1.36394e-53	1.30409e-09	0.00657647	0.00235936	0.000311831	7.48251e-05			22.2556	1.9437e-161	9.90553e-74	5.05385e-79	1.76069e-13	0.00804324	0.00300313	0.000587579	3.50977e-05
22.4561	6.38406e-109	2.05818e-89	5.05177e-51	7.65417e-09	0.00734788	0.00254536	0.000377329	9.56287e-05			22.4561	8.51672e-157	1.16023e-70	7.92652e-76	2.09934e-12	0.00835793	0.00341784	0.000602185	6.26994e-05
22.6566	3.79284e-105	5.12202e-86	1.59328e-48	3.82549e-08	0.00805966	0.00277093	0.000456643	0.000114897			22.6566	3.1777e-152	1.15721e-67	1.05875e-72	2.13149e-11	0.00863139	0.00388801	0.000658244	9.54369e-05
22.8571	1.91906e-101	1.08542e-82	4.27895e-46	1.62807e-07	0.00861868	0.00308683	0.000547031	0.00013064			22.8571	1.00961e-147	9.82826e-65	1.20437e-69	1.84282e-10	0.00897988	0.00444101	0.000755357	0.000123941
23.0576	8.26936e-98	1.95862e-79	9.78546e-44	5.90008e-07	0.00896648	0.00353492	0.000641069	0.000138722			23.0576	2.73142e-143	7.10786e-62	1.16676e-66	1.35669e-09	0.00946341	0.00507161	0.000870832	0.000137899
23.2581	3.03471e-94	3.00955e-76	1.90556e-41	1.8207e-06	0.00912176	0.00412338	0.000732053	0.000134241			23.2581	6.29248e-139	4.37722e-59	9.62624e-64	8.50508e-09	0.0100868	0.00576115	0.000981009	0.000133124
23.4586	9.48478e-91	3.93776e-73	3.1598e-39	4.78428e-06	0.00918394	0.00481794	0.000822243	0.000115608			23.4586	1.23439e-134	2.29537e-56	6.76383e-61	4.54026e-08	0.0108327	0.00652541	0.00108061	0.000115617
23.6591	2.52467e-87	4.38724e-70	4.46161e-37	1.07051e-05	0.00929012	0.00556278	0.000925891	8.72071e-05			23.6591	2.06195e-130	1.02496e-53	4.04753e-58	2.06394e-07	0.0116765	0.0074394	0.00118447	9.84079e-05
23.8596	5.72342e-84	4.16227e-67	5.36439e-35	2.03967e-05	0.00955341	0.0063213	0.00106231	5.75364e-05			23.8596	2.93291e-126	3.89719e-51	2.06277e-55	7.98994e-07	0.0125798	0.00858802	0.00131259	9.30318e-05
24.0602	1.10505e-80	3.36251e-64	5.49216e-33	3.30926e-05	0.010025	0.0071027	0.0012436	3.46543e-05			24.0602	3.55234e-122	1.26181e-48	8.95325e-53	2.63431e-06	0.0134918	0.0099602	0.00147527	0.000101908
24.2607	1.81712e-77	2.31308e-61	4.78807e-31	4.57212e-05	0.0106998	0.00794478	0.00146714	2.32055e-05			24.2607	3.66374e-118	3.4788e-46	3.30964e-50	7.39878e-06	0.0143735	0.0113798	0.00167332	0.000117006
24.4612	2.5449e-74	1.35491e-58	3.55444e-29	5.38026e-05	0.0115451	0.00886026	0.00171901	2.47521e-05			24.4612	3.21757e-114	8.16693e-44	1.04197e-47	1.77106e-05	0.0152067	0.0125582	0.00190996	0.000125561
24.6617	3.03561e-71	6.75812e-56	2.24686e-27	5.39724e-05	0.0125136	0.00979453	0.00198471	3.95847e-05			24.6617	2.40616e-110	1.63261e-41	2.79391e-45	3.61694e-05	0.0159716	0.0132506	0.0021968	0.000118697
24.8622	3.08398e-68	2.87034e-53	1.20941e-25	4.63474e-05	0.013533	0.0106428	0.0022582	6.76017e-05			24.8622	1.5322e-106	2.77906e-39	6.38048e-43	6.31641e-05	0.0166284	0.0134031	0.00254509	9.67987e-05
25.0627	2.66854e-65	1.03809e-50	5.54325e-24	3.47328e-05	0.0145034	0.0113252	0.00254273	0.000107713			25.0627	8.30803e-103	4.02815e-37	1.24104e-40	9.47823e-05	0.0171405	0.0131861	0.00295584	6.82327e-05
25.2632	1.9667e-62	3.19687e-48	2.16345e-22	2.46642e-05	0.0153335	0.0118623	0.00284621	0.000156819			25.2632	3.83594e-99	4.97172e-35	2.05597e-38	0.000123448	0.0175171	0.0129048	0.00342706	4.38453e-05
25.4637	1.23454e-59	8.38317e-46	7.18987e-21	2.11842e-05	0.0159973	0.0123805	0.00317959	0.000209524			25.4637	1.50813e-95	5.22514e-33	2.90105e-36	0.000142331	0.0178118	0.0128611	0.00397532	3.29291e-05
25.6642	6.60067e-57	1.8719e-43	2.03464e-19	2.7824e-05	0.0165648	0.0130345	0.00356102	0.000259031			25.6642	5.04888e-92	4.67607e-31	3.48665e-34	0.000150318	0.0180657	0.0132508	0.0046499	4.3748e-05
25.8647	3.00598e-54	3.55917e-41	4.90282e-18	4.63793e-05	0.0171685	0.0139031	0.00401669	0.000299094			25.8647	1.43927e-88	3.56331e-29	3.56934e-32	0.000152457	0.0182604	0.0141298	0.00552238	8.62567e-05
26.0652	1.16603e-51	5.76241e-39	1.006e-16	7.63915e-05	0.0179231	0.0149438	0.00456816	0.000326537			26.0652	3.49366e-85	2.31216e-27	3.11247e-30	0.000155206	0.0183408	0.0154368	0.00665089	0.00017171
26.2657	3.85264e-49	7.9442e-37	1.75769e-15	0.000114561	0.0188472	0.016037	0.00521221	0.000343813			26.2657	7.22118e-82	1.27753e-25	2.31193e-28	0.000162263	0.0182883	0.0170361	0.00803097	0.000306128
26.4662	1.08429e-46	9.3258e-35	2.61508e-14	0.000155623	0.0198426	0.0170707	0.0059153	0.000360832			26.4662	1.27094e-78	6.01055e-24	1.46289e-26	0.000176335	0.0181654	0.0187594	0.00955875	0.000480966
26.6667	2.5994e-44	9.32205e-33	3.31304e-13	0.000195194	0.020753	0.0179938	0.00663513	0.00039423			26.6667	1.90472e-75	2.40794e-22	7.88554e-25	0.000204058	0.0180812	0.0204476	0.0110447	0.000669799
26.8672	5.30822e-42	7.93463e-31	3.5742e-12	0.000232397	0.0214642	0.0188138	0.00735384	0.000461645			26.8672	2.43067e-72	8.21423e-21	3.62124e-23	0.000255491	0.018111	0.0219992	0.0122947	0.000837905
27.0677	9.2338e-40	5.75085e-29	3.28361e-11	0.000269275	0.0219699	0.0195679	0.00809532	0.000571673			27.0677	2.64125e-69	2.38603e-19	1.41681e-21	0.000334759	0.0182462	0.0233984	0.0132177	0.000961113
27.2682	1.36828e-37	3.54917e-27	2.56903e-10	0.000307371	0.022352	0.0203009	0.00891514	0.000715555			27.2682	2.44389e-66	5.90164e-18	4.72304e-20	0.000429756	0.0184198	0.0246933	0.0138788	0.00104057
27.4687	1.72718e-35	1.86515e-25	1.71186e-09	0.000345795	0.0227051	0.0210532	0.00987485	0.000868171			27.4687	1.92548e-63	1.24296e-16	1.34159e-18	0.000513223	0.018572	0.0259322	0.014452	0.00110149
27.6692	1.85729e-33	8.34625e-24	9.71667e-09	0.000383589	0.0230755	0.021849	0.0110177	0.000999909			27.6692	1.29177e-60	2.2291e-15	3.24745e-17	0.000558605	0.0186845	0.0271188	0.0151111	0.00117605
27.8697	1.7014e-31	3.18027e-22	4.69923e-08	0.000423299	0.0234579	0.0226884	0.0123535	0.00109245			27.8697	7.37937e-58	3.40399e-14	6.69935e-16	0.000559737	0.0187567	0.0282285	0.0159438	0.00128277
28.0702	1.32778e-29	1.03189e-20	1.93726e-07	0.000470404	0.02383	0.0235619	0.0138503	0.00114836			28.0702	3.58954e-55	4.42622e-13	1.17799e-14	0.000538141	0.0187632	0.0292627	0.0169464	0.00141736
28.2707	8.82766e-28	2.85104e-19	6.81298e-07	0.000528405	0.0241738	0.0244811	0.0154308	0.00118898			28.2707	1.48677e-52	4.90078e-12	1.76573e-13	0.000531545	0.0186489	0.0302786	0.0180782	0.00156212
28.4712	5.00006e-26	6.70786e-18	2.04669e-06	0.000594821	0.0244578	0.0254969	0.0169837	0.00124358			28.4712	5.24369e-50	4.62044e-11	2.2566e-12	0.000572885	0.0183634	0.0313613	0.0193139	0.00170515
28.6717	2.4128e-24	1.34395e-16	5.26434e-06	0.000661813	0.0246036	0.0266848	0.0183996	0.00133832			28.6717	1.57476e-47	3.70925e-10	2.45933e-11	0.000675165	0.0178929	0.0325571	0.0206529	0.00185221
28.8722	9.91956e-23	2.29308e-15	1.16409e-05	0.000720233	0.0244887	0.0281021	0.0196232	0.00149113			28.8722	4.02696e-45	2.53557e-09	2.28617e-10	0.000829295	0.0172632	0.0338218	0.0220934	0.00202254
29.0727	3.47454e-21	3.33209e-14	2.22881e-05	0.000764871	0.0240117	0.0297459	0.0206867	0.00171154			29.0727	8.76851e-43	1.47588e-08	1.81324e-09	0.00101094	0.016523	0.0350191	0.0236049	0.00223993
29.2732	1.03692e-19	4.12393e-13	3.73993e-05	0.000799947	0.0231764	0.0315368	0.0216908	0.00200043			29.2732	1.62577e-40	7.31495e-08	1.22744e-08	0.0011906	0.0157306	0.0359697	0.0251211	0.00253347
29.4737	2.63659e-18	4.34771e-12	5.60888e-05	0.000841935	0.0221168	0.0333346	0.022738	0.00234762			29.4737	2.56671e-38	3.08717e-07	7.09475e-08	0.00134511	0.0149486	0.0365267	0.0265667	0.00294188
29.6742	5.71213e-17	3.90522e-11	7.73547e-05	0.000914383	0.0210311	0.0349859	0.0238707	0.00273098			29.6742	3.45047e-36	1.10943e-06	3.50346e-07	0.00146811	0.0142398	0.0366422	0.0279091	0.00349913
29.8747	1.05444e-15	2.98948e-10	0.00010149	0.00103431	0.0200771	0.0363828	0.0250591	0.00312223			29.8747	3.9497e-34	3.39508e-06	1.47907e-06	0.00157246	0.0136586	0.0363944	0.0291994	0.00419762
30.0752	1.65851e-14	1.95119e-09	0.000130291	0.00119935	0.0193103	0.0375011	0.0262425	0.00349934			30.0752	3.84976e-32	8.8479e-06	5.3434e-06	0.00168188	0.0132374	0.0359533	0.0305548	0.00495955
30.2757	2.22279e-13	1.08654e-08	0.000165268	0.00138681	0.0186996	0.0383994	0.0273786	0.0038583			30.2757	3.19512e-30	1.96409e-05	1.65402e-05	0.00181869	0.0129649	0.0354948	0.0320814	0.00565469
30.4762	2.53845e-12	5.16735e-08	0.00020517	0.00156658	0.0181839	0.039179	0.0284637	0.00421458			30.4762	2.258e-28	3.71578e-05	4.39488e-05	0.00199706	0.0127722	0.0351039	0.0337978	0.00616819
30.6767	2.47023e-11	2.10193e-07	0.000245	0.0017188	0.0177137	0.0399301	0.0295267	0.0045925			30.6767	1.35876e-26	5.99932e-05	0.000100503	0.00222246	0.0125481	0.0347321	0.0356284	0.00647552
30.8772	2.04839e-10	7.32938e-07	0.000277777	0.00184471	0.0172532	0.0406854	0.0306142	0.00501083			30.8772	6.9622e-25	8.29568e-05	0.000198593	0.00249276	0.0121898	0.0342445	0.037469	0.00666621
31.0777	1.44743e-09	2.19812e-06	0.000298703	0.00196514	0.016765	0.0413976	0.0317771	0.00547402			31.0777	3.03762e-23	9.91217e-05	0.000341146	0.00279997	0.0116543	0.0335217	0.0392576	0.00689211
31.2782	8.71573e-09	5.69687e-06	0.00031016	0.00210886	0.0162071	0.0419553	0.0330569	0.00596953			31.2782	1.12851e-21	0.000104575	0.000514296	0.0031338	0.0109678	0.0325454	0.0409788	0.00727514
31.4787	4.47234e-08	1.28444e-05	0.000324397	0.00229885	0.0155541	0.0422436	0.0344794	0.00646865			31.4787	3.56993e-20	0.0001021	0.000690337	0.00348588	0.0101905	0.0314181	0.0426108	0.00784056
31.6792	1.95567e-07	2.54168e-05	0.000360191	0.00254357	0.0148191	0.0422206	0.0360582	0.00693363			31.6792	9.61613e-19	9.9842e-05	0.000842616	0.00385082	0.00937794	0.0303177	0.044092	0.0085163
31.8797	7.2878e-07	4.46256e-05	0.000432805	0.00283623	0.0140501	0.0419552	0.0377995	0.00733522			31.8797	2.20561e-17	0.000105387	0.0009613	0.0042229	0.0085738	0.0294133	0.045353	0.00918691
32.0802	2.31442e-06	7.03703e-05	0.000542761	0.00315988	0.0133029	0.0415906	0.0397042	0.0076746			32.0802	4.30773e-16	0.000120287	0.00105564	0.00459156	0.00782394	0.0287817	0.0463779	0.00976248
32.2807	6.2639e-06	0.000100879	0.00067235	0.00349507	0.0126135	0.0412604	0.0417701	0.0079941			32.2807	7.16414e-15	0.000139562	0.00114082	0.00494137	0.00717626	0.0283654	0.0472215	0.0102256
32.4812	1.44488e-05	0.000132932	0.000794214	0.00382767	0.0119891	0.0410211	0.0439867	0.00836418			32.4812	1.01458e-13	0.000155931	0.00122268	0.00525764	0.00665942	0.0280003	0.0479655	0.0106336
32.6817	2.84096e-05	0.000162733	0.000886594	0.00415444	0.0114141	0.0408336	0.0463105	0.00884921			32.6817	1.22355e-12	0.000164842	0.00129449	0.00552983	0.00626617	0.0274969	0.048657	0.011076
32.8822	4.76338e-05	0.000187405	0.000944403	0.00448348	0.0108583	0.0405821	0.0486394	0.00947108			32.8822	1.2566e-11	0.000167083	0.00134706	0.00574793	0.00596309	0.026727	0.0492786	0.0116173
33.0827	6.81793e-05	0.000206422	0.000979712	0.00482841	0.0102877	0.0401141	0.0508283	0.0101948			33.0827	1.09912e-10	0.000168316	0.00138053	0.00590295	0.00571491	0.0256714	0.0497602	0.0122702
33.2832	8.35605e-05	0.000221626	0.00101402	0.00520087	0.00967787	0.0393017	0.0527551	0.0109466			33.2832	8.18873e-10	0.000176056	0.00140562	0.00600416	0.00549593	0.0244079	0.0500149	0.0130106
33.4837	8.8456e-05	0.000235466	0.00106849	0.00560683	0.00902503	0.0381074	0.0543804	0.0116514			33.4837	5.19747e-09	0.000195049	0.001434	0.00609937	0.00528124	0.0230586	0.0499749	0.013805
33.6842	8.28723e-05	0.000249549	0.00115611	0.00604638	0.00834687	0.036615	0.0557435	0.0122669			33.6842	2.81126e-08	0.000223613	0.00146926	0.00626667	0.00503859	0.02174	0.0496123	0.0146234
33.8847	7.31833e-05	0.000265901	0.00127709	0.00651107	0.00767279	0.0349904	0.0569065	0.0127941			33.8847	1.29643e-07	0.000254331	0.00150787	0.0065737	0.0047416	0.0205422	0.048939	0.0154419
34.0852	6.89807e-05	0.000289801	0.00141977	0.00697763	0.00703162	0.033396	0.05791	0.0132651			34.0852	5.10106e-07	0.000279669	0.00154636	0.00704163	0.00439694	0.0195285	0.048005	0.0162492
34.2857	7.83317e-05	0.000329753	0.00156805	0.0074071	0.00644179	0.0319186	0.0587662	0.0137266			34.2857	1.71456e-06	0.000298584	0.0015858	0.0076471	0.00405489	0.0187327	0.0469115	0.0170514
34.4862	0.000104679	0.000392836	0.00171172	0.00776032	0.00590545	0.0305526	0.05947	0.0142343			34.4862	4.93239e-06	0.000318868	0.00163202	0.00835	0.00378342	0.0181509	0.0458156	0.017857
34.6867	0.000146079	0.000479808	0.00185283	0.0080265	0.00541046	0.0292349	0.0600084	0.0148538			34.6867	1.21814e-05	0.000353178	0.00169731	0.00910893	0.0036228	0.0177358	0.0448797	0.0186533
34.8872	0.000195509	0.000585314	0.00200276	0.00824387	0.00494224	0.0278981	0.060378	0.0156478			34.8872	2.59535e-05	0.000411503	0.00180407	0.00987362	0.00355983	0.0173931	0.044165	0.0194012
35.0877	0.000241924	0.000702002	0.00217228	0.00849155	0.00449822	0.0265079	0.0606086	0.0166434			35.0877	4.80752e-05	0.000495283	0.00198358	0.0105841	0.00354256	0.0169929	0.0435539	0.0200642
35.2882	0.00027339	0.000822784	0.00236286	0.00885436	0.00409217	0.0250634	0.0607594	0.0178063			35.2882	7.83658e-05	0.000596963	0.00226539	0.0112012	0.00351778	0.0164134	0.0428041	0.0206461
35.4887	0.0002825	0.000939741	0.00256696	0.00938501	0.00374422	0.0235758	0.060861	0.0190516			35.4887	0.000114461	0.000705016	0.00266289	0.0117455	0.00345629	0.0156108	0.0417209	0.0211948
35.6892	0.000271086	0.00104441	0.00277639	0.0100874	0.00346567	0.0220569	0.0608454	0.0202853			35.6892	0.000153574	0.00081093	0.00316491	0.0122982	0.00335043	0.0146549	0.0403076	0.021761
35.8897	0.000250134	0.00113194	0.00299103	0.0109251	0.00324981	0.0205311	0.0605459	0.0214418			35.8897	0.000194941	0.000913107	0.00373977	0.0129488	0.00319826	0.0136846	0.0387506	0.0223508
36.0902	0.000234245	0.00120453	0.00322186	0.0118404	0.00307366	0.0190441	0.0597952	0.0224925			36.0902	0.000240539	0.0010147	0.00434939	0.0137317	0.00299815	0.012811	0.0372607	0.0229266
36.2907	0.000234629	0.00126911	0.00348778	0.01277	0.00290942	0.0176467	0.0585448	0.0234327			36.2907	0.000293104	0.00111792	0.00496391	0.014601	0.00275964	0.0120551	0.0359242	0.0234552
36.4912	0.000255764	0.00133115	0.00380689	0.0136549	0.00273997	0.0163655	0.0568906	0.0242677			36.4912	0.000353259	0.00122161	0.00556592	0.0154619	0.00251337	0.0113691	0.0346861	0.0239459
36.6917	0.000297256	0.00139045	0.00418289	0.0144486	0.002568	0.0151957	0.0549826	0.0250071			36.6917	0.000418616	0.00132533	0.00614322	0.0162246	0.00230199	0.0107081	0.0334405	0.024435
36.8922	0.000357534	0.00144127	0.00459363	0.0151265	0.0024108	0.0141208	0.052912	0.0256641			36.8922	0.000485628	0.001435	0.00668203	0.0168349	0.00215529	0.0100757	0.0321175	0.0249434
37.0927	0.000434562	0.00147535	0.00499415	0.0156883	0.00228421	0.0131354	0.0506885	0.026256			37.0927	0.000551764	0.00156333	0.00717274	0.0172698	0.00207172	0.00950456	0.0307056	0.0254605
37.2932	0.000522545	0.00148648	0.0053386	0.0161473	0.00218842	0.0122499	0.0483076	0.0268155			37.2932	0.000614855	0.00172383	0.0076238	0.0175243	0.00202305	0.00900506	0.0292366	0.0259602
37.4937	0.000609239	0.00147657	0.0056085	0.0165139	0.00210624	0.0114771	0.0458182	0.0274069			37.4937	0.000670012	0.0019219	0.00806746	0.0176259	0.00197672	0.00854158	0.0277702	0.0264105
37.6942	0.000679261	0.00145945	0.0058276	0.0167878	0.00201395	0.0108127	0.043318	0.0281183			37.6942	0.000708512	0.00214718	0.00854908	0.0176598	0.00191589	0.00805749	0.0263779	0.0267586
[truncated: 211 more rows]

## Sheet: Panel d - SDPC
ED Figure 5 panel d
[truncated: 202 more rows]

[truncated: 5 more sheets: Panel d - POPS, Panel d - PIP2, Panel d - CHOL, Panel e, Panel h]
