# Supplementary material for: Brominated lipid probes expose structural asymmetries in constricted membranes
Source: Nat Struct Mol Biol. 2023 Jan 9;30(2):167–75. doi: 10.1038/s41594-022-00898-1 (PMC9935397; doi:10.1038/s41594-022-00898-1)
Supplement: Source Data Extended Data Fig. 6 — Statistical source data. [file 41594_2022_898_MOESM13_ESM.xlsx]

## Sheet: Panel a
ED Figure 6 Panel a
	Inner leaflet fraction				Outer leaflet fraction
Time (ns)	SDPC	POPS	CHOL	PIP2	SDPC	POPS	CHOL	PIP2
0	0.535519	0.191257	0.23133	0.0418944	0.609665	0.172243	0.144981	0.0731103
12	0.532348	0.192237	0.231054	0.0443623	0.611043	0.171779	0.146012	0.0711656
24	0.517431	0.194495	0.247706	0.040367	0.621455	0.17016	0.134402	0.0739827
36	0.524164	0.200743	0.236059	0.0390335	0.616137	0.166259	0.143032	0.0745721
48	0.527985	0.195896	0.233209	0.0429104	0.613415	0.169512	0.145122	0.0719512
60	0.526217	0.200375	0.226592	0.0468165	0.614355	0.166667	0.149635	0.0693431
72	0.534579	0.198131	0.22243	0.0448598	0.609013	0.168088	0.152253	0.0706456
84	0.531955	0.195489	0.227444	0.0451128	0.610437	0.169903	0.149272	0.0703883
96	0.533835	0.201128	0.219925	0.0451128	0.609223	0.166262	0.154126	0.0703883
108	0.537736	0.2	0.216981	0.045283	0.606538	0.16707	0.156174	0.0702179
120	0.539326	0.196629	0.219101	0.0449438	0.605839	0.1691	0.154501	0.0705596
132	0.544256	0.19774	0.210923	0.047081	0.602424	0.168485	0.16	0.0690909
144	0.529301	0.196597	0.226843	0.047259	0.61185	0.169287	0.14994	0.0689238
156	0.55	0.2	0.203846	0.0461538	0.598086	0.167464	0.165072	0.069378
168	0.538175	0.193669	0.221601	0.0465549	0.606838	0.17094	0.152625	0.0695971
180	0.538889	0.185185	0.227778	0.0481481	0.606618	0.176471	0.148284	0.0686275
192	0.531191	0.196597	0.223062	0.0491493	0.610641	0.169287	0.152358	0.0677146
204	0.536862	0.187146	0.228733	0.047259	0.607013	0.175333	0.14873	0.0689238
216	0.54023	0.191571	0.218391	0.0498084	0.604317	0.172662	0.155875	0.0671463
228	0.543021	0.189293	0.217973	0.0497132	0.602641	0.17407	0.156062	0.0672269
240	0.546314	0.189036	0.215501	0.0491493	0.600967	0.174123	0.157195	0.0677146
252	0.531955	0.18609	0.233083	0.0488722	0.610437	0.175971	0.145631	0.0679612
264	0.546139	0.186441	0.218456	0.0489642	0.601212	0.175758	0.155152	0.0678788
276	0.535849	0.188679	0.226415	0.0490566	0.607748	0.174334	0.150121	0.0677966
288	0.516791	0.184701	0.25	0.0485075	0.620732	0.176829	0.134146	0.0682927
300	0.534091	0.191288	0.225379	0.0492424	0.608696	0.172705	0.150966	0.0676329
312	0.540643	0.187146	0.223062	0.0491493	0.604595	0.175333	0.152358	0.0677146
324	0.557252	0.185115	0.208015	0.0496183	0.59375	0.176683	0.16226	0.0673077
336	0.55268	0.186691	0.212569	0.0480591	0.597546	0.17546	0.158282	0.0687117
348	0.545283	0.183019	0.222642	0.0490566	0.601695	0.177966	0.152542	0.0677966
360	0.536449	0.185047	0.229907	0.0485981	0.607795	0.176614	0.147381	0.0682095
372	0.541353	0.184211	0.225564	0.0488722	0.604369	0.177184	0.150485	0.0679612
384	0.538318	0.188785	0.224299	0.0485981	0.606577	0.174178	0.151035	0.0682095
396	0.537285	0.195029	0.217973	0.0497132	0.606242	0.170468	0.156062	0.0672269
408	0.539741	0.186691	0.225508	0.0480591	0.606135	0.17546	0.149693	0.0687117
420	0.545283	0.192453	0.213208	0.0490566	0.601695	0.171913	0.158596	0.0677966
432	0.542214	0.189493	0.219512	0.0487805	0.603888	0.173755	0.154313	0.0680437
444	0.532228	0.186004	0.233886	0.0478821	0.611316	0.175892	0.143911	0.0688807
456	0.540338	0.185741	0.225141	0.0487805	0.605103	0.176185	0.150668	0.0680437
468	0.535581	0.187266	0.228464	0.0486891	0.608273	0.175182	0.148418	0.0681265
480	0.548872	0.191729	0.210526	0.0488722	0.599515	0.17233	0.160194	0.0679612
492	0.526606	0.183486	0.242202	0.0477064	0.61529	0.177559	0.138101	0.0690506
504	0.52514	0.195531	0.232775	0.0465549	0.615385	0.169719	0.145299	0.0695971
516	0.534579	0.188785	0.228037	0.0485981	0.609013	0.174178	0.148599	0.0682095
528	0.538606	0.190207	0.225989	0.0451977	0.606061	0.173333	0.150303	0.070303
540	0.516729	0.187732	0.247212	0.0483271	0.621027	0.174817	0.135697	0.0684597
552	0.515038	0.18797	0.24812	0.0488722	0.621359	0.174757	0.135922	0.0679612
564	0.53484	0.19209	0.224105	0.0489642	0.608485	0.172121	0.151515	0.0678788
576	0.531429	0.19619	0.222857	0.0495238	0.610108	0.169675	0.152828	0.0673887
588	0.523723	0.184307	0.244526	0.0474453	0.617574	0.17698	0.136139	0.0693069
600	0.529301	0.194707	0.226843	0.0491493	0.61185	0.170496	0.14994	0.0677146
612	0.537453	0.194757	0.219101	0.0486891	0.607056	0.170316	0.154501	0.0681265
624	0.546992	0.193609	0.214286	0.0451128	0.600728	0.171117	0.157767	0.0703883
636	0.536449	0.194393	0.22243	0.046729	0.607795	0.170524	0.152253	0.0694275
648	0.52974	0.197026	0.226766	0.0464684	0.612469	0.168704	0.149144	0.0696822
660	0.533333	0.196296	0.224074	0.0462963	0.610294	0.169118	0.150735	0.0698529
672	0.535185	0.198148	0.22037	0.0462963	0.609069	0.167892	0.153186	0.0698529
684	0.54649	0.197343	0.208729	0.0474383	0.600724	0.168878	0.161641	0.0687575
696	0.52844	0.192661	0.233028	0.0458716	0.614057	0.171393	0.144266	0.0702836
708	0.523277	0.195531	0.234637	0.0465549	0.616606	0.169719	0.144078	0.0695971
720	0.531599	0.200743	0.22119	0.0464684	0.611247	0.166259	0.152812	0.0696822
732	0.535448	0.199627	0.218284	0.0466418	0.608537	0.167073	0.154878	0.0695122
744	0.532075	0.203774	0.216981	0.0471698	0.610169	0.164649	0.156174	0.0690073
756	0.536178	0.202226	0.215213	0.0463822	0.608323	0.165239	0.156671	0.0697674
768	0.532957	0.205273	0.212806	0.0489642	0.609697	0.163636	0.158788	0.0678788
780	0.530957	0.204503	0.21576	0.0487805	0.611179	0.164034	0.156744	0.0680437
792	0.517691	0.208566	0.227188	0.0465549	0.620269	0.161172	0.148962	0.0695971
804	0.523723	0.206204	0.222628	0.0474453	0.617574	0.162129	0.15099	0.0693069
816	0.509398	0.210526	0.231203	0.0488722	0.625	0.160194	0.146845	0.0679612
828	0.512868	0.200368	0.238971	0.0477941	0.624384	0.166256	0.140394	0.0689655
840	0.526606	0.207339	0.218349	0.0477064	0.61529	0.161529	0.154131	0.0690506
852	0.519011	0.21673	0.214829	0.0494297	0.618072	0.156627	0.157831	0.0674699
864	0.497248	0.209174	0.245872	0.0477064	0.635018	0.160296	0.135635	0.0690506
876	0.514815	0.209259	0.227778	0.0481481	0.622549	0.160539	0.148284	0.0686275
888	0.511883	0.202925	0.239488	0.0457038	0.625464	0.1644	0.139679	0.0704574
900	0.530303	0.210227	0.212121	0.0473485	0.611111	0.160628	0.15942	0.0688406
912	0.51577	0.211503	0.226345	0.0463822	0.621787	0.159119	0.149327	0.0697674
924	0.521657	0.210923	0.222222	0.0451977	0.61697	0.16	0.152727	0.070303
936	0.519337	0.209945	0.224678	0.0460405	0.619926	0.159902	0.150062	0.0701107
948	0.519266	0.209174	0.227523	0.0440367	0.620222	0.160296	0.147965	0.0715166
960	0.517241	0.206897	0.23049	0.0453721	0.62236	0.161491	0.145342	0.0708075
972	0.51711	0.212928	0.222433	0.0475285	0.619277	0.159036	0.153012	0.0686747
984	0.532075	0.209434	0.211321	0.0471698	0.610169	0.161017	0.159806	0.0690073
996	0.518519	0.203704	0.231481	0.0462963	0.620098	0.164216	0.145833	0.0698529
1008	0.511927	0.201835	0.240367	0.0458716	0.625154	0.165228	0.139334	0.0702836
1020	0.536313	0.210428	0.206704	0.0465549	0.608059	0.159951	0.162393	0.0695971
1032	0.506446	0.206262	0.241252	0.0460405	0.628536	0.162362	0.138991	0.0701107
1044	0.504762	0.222857	0.224762	0.047619	0.626955	0.152828	0.151625	0.0685921
1056	0.50469	0.221388	0.227017	0.0469043	0.62819	0.153098	0.149453	0.0692588
1068	0.514925	0.218284	0.218284	0.0485075	0.621951	0.154878	0.154878	0.0682927
1080	0.502732	0.214936	0.234973	0.0473588	0.63197	0.156134	0.142503	0.0693928
1092	0.500904	0.211573	0.240506	0.0470163	0.633873	0.158157	0.138232	0.0697385
1104	0.498175	0.211679	0.24635	0.0437956	0.634901	0.158416	0.134901	0.0717822
1116	0.505535	0.212177	0.234317	0.0479705	0.628993	0.158477	0.143735	0.0687961
1128	0.51306	0.214552	0.223881	0.0485075	0.623171	0.157317	0.15122	0.0682927
1140	0.515829	0.216015	0.217877	0.0502793	0.62149	0.156288	0.155067	0.0671551
1152	0.514071	0.217636	0.221388	0.0469043	0.622114	0.155529	0.153098	0.0692588
1164	0.515209	0.222433	0.214829	0.0475285	0.620482	0.153012	0.157831	0.0686747
1176	0.506494	0.220779	0.226345	0.0463822	0.627907	0.152999	0.149327	0.0697674
1188	0.500917	0.218349	0.234862	0.0458716	0.632552	0.154131	0.143033	0.0702836
1200	0.523719	0.223909	0.204934	0.0474383	0.615199	0.15199	0.164053	0.0687575
1212	0.522059	0.215074	0.216912	0.0459559	0.618227	0.156404	0.155172	0.070197
1224	0.499062	0.221388	0.230769	0.0487805	0.631835	0.153098	0.147023	0.0680437
1236	0.500928	0.220779	0.230056	0.0482375	0.631579	0.152999	0.146879	0.0685435
1248	0.506446	0.220994	0.224678	0.0478821	0.628536	0.152522	0.150062	0.0688807
1260	0.500931	0.221601	0.22905	0.0484171	0.631258	0.152625	0.147741	0.0683761
1272	0.494526	0.220803	0.237226	0.0474453	0.637376	0.152228	0.141089	0.0693069
1284	0.508411	0.220561	0.22243	0.0485981	0.626066	0.153471	0.152253	0.0682095
1296	0.508287	0.220994	0.222836	0.0478821	0.627306	0.152522	0.151292	0.0688807
1308	0.508539	0.225806	0.216319	0.0493359	0.624849	0.150784	0.156815	0.0675513
1320	0.506399	0.219378	0.226691	0.047532	0.629172	0.153276	0.148331	0.0692213
1332	0.504621	0.218115	0.229205	0.0480591	0.629448	0.154601	0.147239	0.0687117
1344	0.501852	0.218519	0.231481	0.0481481	0.631127	0.154412	0.145833	0.0686275
1356	0.501845	0.217712	0.232472	0.0479705	0.63145	0.154791	0.144963	0.0687961
1368	0.518315	0.217949	0.217949	0.0457875	0.620988	0.154321	0.154321	0.0703704
1380	0.500917	0.220183	0.231193	0.0477064	0.632552	0.152898	0.145499	0.0690506
1392	0.501832	0.217949	0.232601	0.047619	0.632099	0.154321	0.144444	0.0691358
1404	0.506518	0.219739	0.225326	0.0484171	0.627595	0.153846	0.150183	0.0683761
1416	0.50738	0.225092	0.219557	0.0479705	0.627764	0.149877	0.153563	0.0687961
1428	0.490942	0.222826	0.23913	0.0471014	0.640547	0.150498	0.139303	0.0696517
1440	0.496337	0.227106	0.228938	0.047619	0.635802	0.148148	0.146914	0.0691358
1452	0.499072	0.22449	0.2282	0.0482375	0.632803	0.150551	0.148103	0.0685435
1464	0.511236	0.226592	0.213483	0.0486891	0.624088	0.149635	0.158151	0.0681265
1476	0.511321	0.230189	0.209434	0.0490566	0.623487	0.1477	0.161017	0.0677966
1488	0.495396	0.224678	0.232044	0.0478821	0.635916	0.150062	0.145141	0.0688807
1500	0.490876	0.222628	0.239051	0.0474453	0.639851	0.15099	0.139851	0.0693069
1512	0.490741	0.224074	0.237037	0.0481481	0.63848	0.150735	0.142157	0.0686275
1524	0.479354	0.222621	0.251346	0.0466786	0.649562	0.150188	0.130163	0.0700876
1536	0.499076	0.218115	0.23475	0.0480591	0.633129	0.154601	0.143558	0.0687117
1548	0.502793	0.217877	0.230912	0.0484171	0.630037	0.155067	0.14652	0.0683761
1560	0.507407	0.22037	0.222222	0.05	0.627451	0.153186	0.151961	0.067402
1572	0.516315	0.232246	0.203455	0.0479846	0.619162	0.147305	0.165269	0.0682635
1584	0.50369	0.225092	0.223247	0.0479705	0.630221	0.149877	0.151106	0.0687961
1596	0.497227	0.225508	0.229205	0.0480591	0.634356	0.149693	0.147239	0.0687117
1608	0.496241	0.227444	0.227444	0.0488722	0.633495	0.149272	0.149272	0.0679612
1620	0.510204	0.222635	0.218924	0.0482375	0.625459	0.151775	0.154223	0.0685435
1632	0.489834	0.219963	0.242144	0.0480591	0.639264	0.153374	0.13865	0.0687117
1644	0.501866	0.216418	0.233209	0.0485075	0.630488	0.156098	0.145122	0.0682927
1656	0.51028	0.214953	0.226168	0.0485981	0.624848	0.157125	0.149817	0.0682095
1668	0.516605	0.210332	0.225092	0.0479705	0.621622	0.159705	0.149877	0.0687961
1680	0.521336	0.209647	0.220779	0.0482375	0.618115	0.160343	0.152999	0.0685435
1692	0.508475	0.210923	0.231638	0.0489642	0.625455	0.16	0.146667	0.0678788
1704	0.509158	0.208791	0.234432	0.047619	0.62716	0.160494	0.14321	0.0691358
1716	0.514231	0.210626	0.225806	0.0493359	0.62123	0.160434	0.150784	0.0675513
1728	0.514706	0.209559	0.227941	0.0477941	0.623153	0.160099	0.147783	0.0689655
1740	0.500921	0.209945	0.241252	0.0478821	0.632226	0.159902	0.138991	0.0688807
1752	0.515947	0.217636	0.217636	0.0487805	0.620899	0.155529	0.155529	0.0680437
1764	0.501825	0.211679	0.237226	0.0492701	0.632426	0.158416	0.141089	0.0680693
1776	0.493601	0.210238	0.244973	0.0511883	0.637824	0.159456	0.13597	0.0667491
1788	0.490494	0.218631	0.237643	0.0532319	0.636145	0.155422	0.143373	0.0650602
1800	0.499079	0.213628	0.235727	0.0515654	0.633456	0.157442	0.142681	0.0664207
1812	0.50838	0.216015	0.223464	0.0521415	0.626374	0.156288	0.151404	0.0659341
1824	0.509225	0.212177	0.226937	0.0516605	0.626536	0.158477	0.148649	0.0663391
1836	0.490672	0.222015	0.235075	0.0522388	0.637805	0.152439	0.143902	0.0658537
1848	0.50457	0.215722	0.230347	0.0493601	0.630408	0.155748	0.145859	0.0679852
1860	0.489908	0.218349	0.238532	0.053211	0.639951	0.154131	0.140567	0.0653514
1872	0.500938	0.223265	0.221388	0.054409	0.63062	0.151883	0.153098	0.0643985
1884	0.50838	0.214153	0.223464	0.0540037	0.626374	0.157509	0.151404	0.0647131
1896	0.48972	0.220561	0.237383	0.0523364	0.638246	0.153471	0.142509	0.0657734
1908	0.486085	0.217069	0.244898	0.0519481	0.641371	0.155447	0.137087	0.0660955
1920	0.482243	0.216822	0.248598	0.0523364	0.643118	0.155907	0.135201	0.0657734
1932	0.5	0.222846	0.224719	0.0524345	0.631387	0.152068	0.150852	0.0656934
1944	0.497217	0.220779	0.230056	0.0519481	0.634027	0.152999	0.146879	0.0660955
1956	0.49812	0.223684	0.225564	0.0526316	0.632282	0.151699	0.150485	0.065534
1968	0.502814	0.223265	0.221388	0.0525328	0.629405	0.151883	0.153098	0.0656136
1980	0.494382	0.217228	0.235955	0.0524345	0.635036	0.155718	0.143552	0.0656934
1992	0.512381	0.224762	0.209524	0.0533333	0.622142	0.151625	0.161252	0.0649819
2004	0.485981	0.220561	0.241121	0.0523364	0.640682	0.153471	0.140073	0.0657734
2016	0.519157	0.222222	0.204981	0.0536398	0.617506	0.153477	0.164269	0.0647482
2028	0.514124	0.220339	0.210923	0.0546139	0.621818	0.153939	0.16	0.0642424
2040	0.507326	0.21978	0.217949	0.0549451	0.628395	0.153086	0.154321	0.0641975
2052	0.50838	0.221601	0.214153	0.0558659	0.626374	0.152625	0.157509	0.0634921
2064	0.501859	0.223048	0.219331	0.0557621	0.630807	0.151589	0.154034	0.0635697
2076	0.5	0.227969	0.216475	0.0555556	0.629496	0.14988	0.157074	0.0635492
2088	0.498113	0.228302	0.216981	0.0566038	0.631961	0.14891	0.156174	0.062954
2100	0.500911	0.222222	0.218579	0.0582878	0.633209	0.151177	0.153656	0.0619579
2112	0.508507	0.224953	0.206049	0.0604915	0.625151	0.151149	0.163241	0.0604595
2124	0.501866	0.222015	0.216418	0.0597015	0.630488	0.152439	0.156098	0.0609756
2136	0.5	0.219331	0.22119	0.0594796	0.632029	0.154034	0.152812	0.0611247
2148	0.493554	0.219153	0.228361	0.0589319	0.637146	0.153752	0.147601	0.0615006
2160	0.493359	0.222011	0.223909	0.0607211	0.634499	0.153197	0.15199	0.0603136
2172	0.483516	0.217949	0.239927	0.0586081	0.644444	0.154321	0.139506	0.0617284
2184	0.495379	0.221811	0.22366	0.0591497	0.635583	0.152147	0.15092	0.0613497
2196	0.480519	0.22449	0.235622	0.0593692	0.645043	0.150551	0.143207	0.0611995
2208	0.489908	0.227523	0.223853	0.0587156	0.639951	0.147965	0.150432	0.0616523
2220	0.487132	0.226103	0.227941	0.0588235	0.641626	0.149015	0.147783	0.0615764
2232	0.478022	0.227106	0.236264	0.0586081	0.648148	0.148148	0.141975	0.0617284
2244	0.482569	0.229358	0.229358	0.0587156	0.644883	0.146732	0.146732	0.0616523
2256	0.494424	0.228625	0.217472	0.0594796	0.635697	0.147922	0.155257	0.0611247
2268	0.478743	0.227357	0.232902	0.0609982	0.646626	0.148466	0.144785	0.0601227
2280	0.465455	0.227273	0.245455	0.0618182	0.657568	0.147643	0.135236	0.0595533
2292	0.473394	0.233028	0.229358	0.0642202	0.651048	0.144266	0.146732	0.0579531
2304	0.496324	0.229779	0.209559	0.0643382	0.635468	0.146552	0.160099	0.0578818
2316	0.499076	0.229205	0.208872	0.0628466	0.633129	0.147239	0.160736	0.0588957
2328	0.481013	0.22604	0.229656	0.0632911	0.647572	0.148194	0.145704	0.0585305
2340	0.487132	0.226103	0.220588	0.0661765	0.641626	0.149015	0.152709	0.0566502
2352	0.480447	0.225326	0.227188	0.0670391	0.644689	0.150183	0.148962	0.0561661
2364	0.458564	0.230203	0.244936	0.0662983	0.660517	0.146371	0.136531	0.0565806
2376	0.479354	0.226212	0.229803	0.064632	0.649562	0.147685	0.145181	0.057572
2388	0.484517	0.229508	0.220401	0.0655738	0.644362	0.146221	0.152416	0.0570012
2400	0.478664	0.231911	0.222635	0.0667904	0.646267	0.145655	0.151775	0.0563035
2412	0.475046	0.229205	0.227357	0.0683919	0.64908	0.147239	0.148466	0.0552147
2424	0.483271	0.236059	0.213755	0.0669145	0.643032	0.143032	0.157702	0.0562347
2436	0.482696	0.229508	0.222222	0.0655738	0.645601	0.146221	0.151177	0.0570012
2448	0.473684	0.228675	0.232305	0.0653358	0.652174	0.146584	0.144099	0.0571429
2460	0.463235	0.231618	0.235294	0.0698529	0.657635	0.14532	0.142857	0.0541872
2472	0.475926	0.231481	0.224074	0.0685185	0.648284	0.145833	0.150735	0.0551471
2484	0.46679	0.228782	0.238007	0.0664207	0.654791	0.14742	0.141278	0.0565111
2496	0.472998	0.230912	0.227188	0.0689013	0.649573	0.14652	0.148962	0.0549451
2508	0.463235	0.226103	0.244485	0.0661765	0.657635	0.149015	0.1367	0.0566502
2520	0.477612	0.233209	0.218284	0.0708955	0.646341	0.145122	0.154878	0.0536585
2532	0.474672	0.236398	0.217636	0.0712946	0.647631	0.143378	0.155529	0.0534629
2544	0.471767	0.229508	0.229508	0.0692168	0.653036	0.146221	0.146221	0.0545229
2556	0.474766	0.235514	0.216822	0.0728972	0.64799	0.143727	0.155907	0.0523752
2568	0.466071	0.228571	0.235714	0.0696429	0.659548	0.145729	0.140704	0.0540201
2580	0.472897	0.237383	0.218692	0.071028	0.649208	0.142509	0.154689	0.0535932
2592	0.452865	0.232902	0.242144	0.0720887	0.663804	0.144785	0.13865	0.0527607
2604	0.454887	0.236842	0.233083	0.075188	0.660194	0.143204	0.145631	0.0509709
2616	0.465028	0.240076	0.221172	0.073724	0.652963	0.141475	0.153567	0.0519952
2628	0.453211	0.233028	0.240367	0.0733945	0.664612	0.144266	0.139334	0.0517879
2640	0.460967	0.239777	0.223048	0.0762082	0.657702	0.140587	0.151589	0.0501222
2652	0.454713	0.236599	0.23475	0.0739372	0.662577	0.142331	0.143558	0.0515337
2664	0.446461	0.23412	0.245009	0.0744102	0.670807	0.142857	0.135404	0.0509317
2676	0.459854	0.237226	0.228102	0.0748175	0.660891	0.141089	0.147277	0.0507426
2688	0.453039	0.239411	0.232044	0.0755064	0.664207	0.140221	0.145141	0.0504305
2700	0.458867	0.241316	0.224863	0.0749543	0.66131	0.138443	0.149567	0.0506799
2712	0.451906	0.23775	0.235935	0.0744102	0.667081	0.140373	0.141615	0.0509317
2724	0.44123	0.235081	0.249548	0.074141	0.674969	0.141968	0.132005	0.0510585
2736	0.437168	0.231858	0.256637	0.0743363	0.681416	0.142857	0.125158	0.0505689
2748	0.464351	0.239488	0.223035	0.0731261	0.657602	0.139679	0.150803	0.0519159
2760	0.458029	0.239051	0.228102	0.0748175	0.662129	0.139851	0.147277	0.0507426
2772	0.455696	0.238698	0.231465	0.074141	0.665006	0.139477	0.144458	0.0510585
2784	0.472325	0.238007	0.214022	0.0756458	0.651106	0.141278	0.157248	0.0503686
2796	0.461818	0.236364	0.227273	0.0745455	0.66005	0.141439	0.147643	0.0508685
2808	0.455373	0.234973	0.233151	0.0765027	0.664188	0.142503	0.143742	0.0495663
2820	0.465455	0.238182	0.22	0.0763636	0.657568	0.140199	0.152605	0.0496278
2832	0.465201	0.236264	0.21978	0.0787546	0.65679	0.141975	0.153086	0.0481481
2844	0.459707	0.239927	0.221612	0.0787546	0.660494	0.139506	0.151852	0.0481481
2856	0.452206	0.242647	0.227941	0.0772059	0.665025	0.137931	0.147783	0.0492611
2868	0.447653	0.234657	0.241877	0.0758123	0.670823	0.142145	0.137157	0.0498753
2880	0.473684	0.238722	0.208647	0.0789474	0.648058	0.14199	0.161408	0.0485437
2892	0.453704	0.237037	0.231481	0.0777778	0.66299	0.142157	0.145833	0.0490196
2904	0.469613	0.228361	0.228361	0.0736648	0.653137	0.147601	0.147601	0.0516605
2916	0.470909	0.230909	0.221818	0.0763636	0.653846	0.145161	0.151365	0.0496278
2928	0.46098	0.23049	0.232305	0.076225	0.66087	0.145342	0.144099	0.0496894
2940	0.463956	0.236599	0.221811	0.077634	0.656442	0.142331	0.152147	0.0490798
2952	0.467273	0.230909	0.225455	0.0763636	0.656328	0.145161	0.148883	0.0496278
2964	0.449909	0.23133	0.242259	0.0765027	0.667906	0.144981	0.137546	0.0495663
2976	0.466543	0.234201	0.22119	0.0780669	0.654034	0.144254	0.152812	0.0488998
2988	0.454212	0.228938	0.239927	0.0769231	0.664198	0.146914	0.139506	0.0493827
3000	0.461967	0.235622	0.22449	0.0779221	0.657283	0.143207	0.150551	0.0489596
3012	0.457038	0.228519	0.23766	0.0767824	0.662546	0.147095	0.140915	0.0494438
3024	0.457875	0.230769	0.234432	0.0769231	0.661728	0.145679	0.14321	0.0493827
3036	0.461967	0.226345	0.233766	0.0779221	0.657283	0.149327	0.144431	0.0489596
3048	0.464552	0.229478	0.227612	0.0783582	0.654878	0.147561	0.14878	0.0487805
3060	0.471349	0.229205	0.221811	0.077634	0.651534	0.147239	0.152147	0.0490798
3072	0.461261	0.223423	0.23964	0.0756757	0.661673	0.149813	0.138577	0.0499376
3084	0.468694	0.223614	0.232558	0.0751342	0.657465	0.14931	0.143036	0.0501882
3096	0.465455	0.223636	0.234545	0.0763636	0.657568	0.150124	0.14268	0.0496278
3108	0.46516	0.231638	0.224105	0.079096	0.653333	0.146667	0.151515	0.0484848
3120	0.483271	0.224907	0.213755	0.0780669	0.643032	0.150367	0.157702	0.0488998
3132	0.461818	0.223636	0.238182	0.0763636	0.66005	0.150124	0.140199	0.0496278
3144	0.456679	0.222022	0.245487	0.0758123	0.664589	0.150873	0.134663	0.0498753
3156	0.461679	0.229927	0.231752	0.0766423	0.659653	0.14604	0.144802	0.049505
3168	0.457249	0.228625	0.236059	0.0780669	0.660147	0.147922	0.143032	0.0488998
3180	0.475472	0.226415	0.218868	0.0792453	0.646489	0.150121	0.154964	0.0484262
3192	0.477778	0.224074	0.22037	0.0777778	0.647059	0.150735	0.153186	0.0490196
3204	0.46789	0.222018	0.234862	0.0752294	0.654747	0.151665	0.143033	0.0505549
3216	0.467652	0.229205	0.225508	0.077634	0.653988	0.147239	0.149693	0.0490798
3228	0.470149	0.233209	0.218284	0.0783582	0.65122	0.145122	0.154878	0.0487805
3240	0.456204	0.229927	0.237226	0.0766423	0.663366	0.14604	0.141089	0.049505
3252	0.464351	0.234004	0.224863	0.0767824	0.657602	0.143387	0.149567	0.0494438
3264	0.450628	0.231598	0.24237	0.0754039	0.669587	0.14393	0.136421	0.0500626
3276	0.45208	0.233273	0.238698	0.0759494	0.667497	0.143213	0.139477	0.0498132
3288	0.452252	0.232432	0.23964	0.0756757	0.667915	0.143571	0.138577	0.0499376
3300	0.468007	0.235832	0.219378	0.0767824	0.65513	0.142151	0.153276	0.0494438
3312	0.465291	0.238274	0.217636	0.0787992	0.653706	0.142163	0.155529	0.0486027
3324	0.452206	0.233456	0.237132	0.0772059	0.665025	0.144089	0.141626	0.0492611
3336	0.464552	0.248134	0.208955	0.0783582	0.654878	0.135366	0.160976	0.0487805
3348	0.445055	0.241758	0.236264	0.0769231	0.67037	0.138272	0.141975	0.0493827
3360	0.453382	0.234004	0.235832	0.0767824	0.665019	0.143387	0.142151	0.0494438
3372	0.45203	0.241697	0.228782	0.0774908	0.664619	0.138821	0.14742	0.04914
3384	0.460259	0.238447	0.221811	0.0794824	0.658896	0.141104	0.152147	0.0478528
3396	0.449726	0.232176	0.239488	0.0786106	0.667491	0.144623	0.139679	0.0482077
3408	0.453069	0.232852	0.236462	0.0776173	0.667082	0.143392	0.140898	0.0486284
3420	0.464029	0.232014	0.22482	0.0791367	0.66	0.14375	0.14875	0.0475
3432	0.45173	0.233151	0.234973	0.0801457	0.666667	0.143742	0.142503	0.047088
3444	0.453704	0.238889	0.225926	0.0814815	0.66299	0.140931	0.14951	0.0465686
3456	0.468284	0.244403	0.205224	0.0820896	0.652439	0.137805	0.163415	0.0463415
3468	0.465328	0.239051	0.215328	0.080292	0.657178	0.139851	0.155941	0.0470297
3480	0.459893	0.231729	0.229947	0.0784314	0.664151	0.143396	0.144654	0.0477987
3492	0.463687	0.24581	0.210428	0.0800745	0.655678	0.136752	0.159951	0.047619
3504	0.457786	0.245779	0.217636	0.0787992	0.658566	0.137303	0.155529	0.0486027
3516	0.456075	0.241121	0.226168	0.0766355	0.660171	0.140073	0.149817	0.0499391
3528	0.457875	0.239927	0.225275	0.0769231	0.661728	0.139506	0.149383	0.0493827
3540	0.45	0.242593	0.231481	0.0759259	0.665441	0.13848	0.145833	0.0502451
3552	0.461957	0.237319	0.226449	0.0742754	0.660448	0.140547	0.14801	0.050995
3564	0.46	0.24	0.227273	0.0727273	0.66129	0.138958	0.147643	0.0521092
3576	0.465201	0.238095	0.221612	0.0750916	0.65679	0.140741	0.151852	0.0506173
3588	0.457249	0.243494	0.223048	0.0762082	0.660147	0.138142	0.151589	0.0501222
3600	0.462523	0.239488	0.223035	0.0749543	0.658838	0.139679	0.150803	0.0506799
3612	0.478102	0.237226	0.211679	0.0729927	0.648515	0.141089	0.158416	0.0519802
3624	0.454545	0.241187	0.2282	0.0760668	0.662179	0.139535	0.148103	0.0501836
3636	0.446847	0.230631	0.248649	0.0738739	0.67166	0.144819	0.132335	0.051186
3648	0.458333	0.228261	0.23913	0.0742754	0.662935	0.146766	0.139303	0.050995
3660	0.445255	0.231752	0.248175	0.0748175	0.670792	0.144802	0.133663	0.0507426
3672	0.474359	0.232601	0.217949	0.0750916	0.650617	0.144444	0.154321	0.0506173
3684	0.466546	0.227848	0.231465	0.074141	0.657534	0.146949	0.144458	0.0510585
3696	0.452514	0.230912	0.240223	0.0763501	0.663004	0.14652	0.140415	0.0500611
3708	0.473297	0.230203	0.220994	0.0755064	0.650677	0.146371	0.152522	0.0504305
3720	0.471014	0.226449	0.228261	0.0742754	0.654229	0.14801	0.146766	0.050995
3732	0.479204	0.22604	0.220615	0.074141	0.648817	0.148194	0.15193	0.0510585
3744	0.48155	0.226937	0.217712	0.0738007	0.644963	0.148649	0.154791	0.0515971
3756	0.482505	0.226519	0.217311	0.0736648	0.644526	0.148831	0.154982	0.0516605
3768	0.488073	0.223853	0.214679	0.0733945	0.641184	0.150432	0.156597	0.0517879
3780	0.483271	0.226766	0.219331	0.070632	0.643032	0.149144	0.154034	0.0537897
3792	0.479554	0.226766	0.219331	0.0743494	0.645477	0.149144	0.154034	0.0513447
3804	0.471455	0.224678	0.232044	0.0718232	0.651907	0.150062	0.145141	0.0528905
3816	0.483209	0.227612	0.214552	0.0746269	0.642683	0.14878	0.157317	0.0512195
3828	0.475836	0.22119	0.228625	0.0743494	0.647922	0.152812	0.147922	0.0513447
3840	0.481685	0.21978	0.225275	0.0732601	0.645679	0.153086	0.149383	0.0518519
3852	0.480663	0.220994	0.224678	0.0736648	0.645756	0.152522	0.150062	0.0516605
3864	0.492593	0.216667	0.216667	0.0740741	0.637255	0.155637	0.155637	0.0514706
3876	0.46729	0.218692	0.241121	0.0728972	0.652862	0.154689	0.140073	0.0523752
3888	0.477612	0.222015	0.225746	0.0746269	0.646341	0.152439	0.15	0.0512195
3900	0.465201	0.214286	0.247253	0.0732601	0.65679	0.15679	0.134568	0.0518519
3912	0.473198	0.218115	0.23475	0.0739372	0.650307	0.154601	0.143558	0.0515337
3924	0.478339	0.209386	0.240072	0.0722022	0.649626	0.159601	0.138404	0.0523691
3936	0.485348	0.20696	0.234432	0.0732601	0.64321	0.161728	0.14321	0.0518519
3948	0.499079	0.208103	0.219153	0.0736648	0.633456	0.161132	0.153752	0.0516605
3960	0.491713	0.208103	0.224678	0.0755064	0.638376	0.161132	0.150062	0.0504305
3972	0.500928	0.205937	0.218924	0.0742115	0.631579	0.162791	0.154223	0.0514076
3984	0.473118	0.200717	0.252688	0.0734767	0.654135	0.165414	0.129073	0.0513784
3996	0.501832	0.203297	0.21978	0.0750916	0.632099	0.164198	0.153086	0.0506173
4008	0.48816	0.204007	0.233151	0.0746812	0.641884	0.163569	0.143742	0.0508055
4020	0.5	0.202899	0.222826	0.0742754	0.634328	0.164179	0.150498	0.050995
4032	0.478664	0.202226	0.243043	0.0760668	0.646267	0.165239	0.138311	0.0501836
4044	0.482375	0.207792	0.235622	0.0742115	0.643819	0.161567	0.143207	0.0514076
4056	0.487273	0.207273	0.230909	0.0745455	0.64268	0.16129	0.145161	0.0508685
4068	0.505576	0.20632	0.213755	0.0743494	0.628362	0.162592	0.157702	0.0513447
4080	0.493578	0.205505	0.229358	0.0715596	0.637485	0.162762	0.146732	0.053021
4092	0.49353	0.205176	0.229205	0.0720887	0.63681	0.16319	0.147239	0.0527607
4104	0.493482	0.208566	0.219739	0.0782123	0.636142	0.161172	0.153846	0.04884
4116	0.5	0.201852	0.222222	0.0759259	0.632353	0.165441	0.151961	0.0502451
4128	0.490842	0.205128	0.228938	0.0750916	0.639506	0.162963	0.146914	0.0506173
4140	0.492565	0.208178	0.22119	0.0780669	0.636919	0.161369	0.152812	0.0488998
4152	0.5	0.211111	0.211111	0.0777778	0.632353	0.159314	0.159314	0.0490196
4164	0.486188	0.208103	0.228361	0.0773481	0.642066	0.161132	0.147601	0.0492005
4176	0.479705	0.201107	0.243542	0.0756458	0.646192	0.165848	0.137592	0.0503686
4188	0.500914	0.202925	0.221207	0.0749543	0.63288	0.1644	0.15204	0.0506799
4200	0.5	0.204797	0.221402	0.0738007	0.632678	0.163391	0.152334	0.0515971
4212	0.495396	0.20442	0.228361	0.0718232	0.635916	0.163592	0.147601	0.0528905
4224	0.500924	0.201479	0.225508	0.0720887	0.631902	0.165644	0.149693	0.0527607
4236	0.504587	0.20367	0.220183	0.0715596	0.630086	0.163995	0.152898	0.053021
4248	0.496337	0.199634	0.232601	0.0714286	0.635802	0.166667	0.144444	0.0530864
4260	0.504604	0.208103	0.21547	0.0718232	0.629766	0.161132	0.156212	0.0528905
4272	0.50457	0.197441	0.226691	0.071298	0.630408	0.168109	0.148331	0.053152
4284	0.510204	0.200371	0.217069	0.0723562	0.625459	0.166463	0.155447	0.0526316
4296	0.483333	0.203704	0.238889	0.0740741	0.643382	0.164216	0.140931	0.0514706
4308	0.474638	0.201087	0.25	0.0742754	0.651741	0.165423	0.131841	0.050995
4320	0.48741	0.19964	0.239209	0.073741	0.64375	0.16625	0.13875	0.05125
4332	0.491651	0.204082	0.2282	0.0760668	0.637699	0.164015	0.148103	0.0501836
4344	0.491682	0.201479	0.231054	0.0757856	0.638037	0.165644	0.146012	0.0503067
4356	0.485019	0.205993	0.23221	0.076779	0.641119	0.163017	0.145985	0.0498783
4368	0.498148	0.205556	0.22037	0.0759259	0.633578	0.16299	0.153186	0.0502451
4380	0.477148	0.197441	0.250457	0.0749543	0.648949	0.168109	0.132262	0.0506799
4392	0.474359	0.199634	0.252747	0.0732601	0.650617	0.166667	0.130864	0.0518519
4404	0.484288	0.19963	0.240296	0.0757856	0.642945	0.166871	0.139877	0.0503067
4416	0.479554	0.202602	0.241636	0.0762082	0.645477	0.165037	0.139364	0.0501222
4428	0.483209	0.205224	0.235075	0.0764925	0.642683	0.163415	0.143902	0.05
4440	0.490909	0.203636	0.230909	0.0745455	0.640199	0.163772	0.145161	0.0508685
4452	0.5	0.208178	0.215613	0.0762082	0.632029	0.161369	0.156479	0.0501222
4464	0.495362	0.207792	0.220779	0.0760668	0.635251	0.161567	0.152999	0.0501836
4476	0.489011	0.20696	0.230769	0.0732601	0.640741	0.161728	0.145679	0.0518519
4488	0.49162	0.208566	0.223464	0.0763501	0.637363	0.161172	0.151404	0.0500611
4500	0.483271	0.210037	0.230483	0.0762082	0.643032	0.160147	0.146699	0.0501222
4512	0.490672	0.208955	0.223881	0.0764925	0.637805	0.160976	0.15122	0.05
4524	0.481481	0.207407	0.235185	0.0759259	0.644608	0.161765	0.143382	0.0502451
4536	0.48155	0.208487	0.234317	0.0756458	0.644963	0.160934	0.143735	0.0503686
4548	0.490018	0.205082	0.23049	0.0744102	0.640994	0.162733	0.145342	0.0509317
4560	0.487985	0.210721	0.225508	0.0757856	0.640491	0.159509	0.149693	0.0503067
4572	0.489681	0.208255	0.225141	0.0769231	0.63791	0.161604	0.150668	0.0498177
4584	0.48423	0.207792	0.231911	0.0760668	0.642595	0.161567	0.145655	0.0501836
4596	0.495413	0.205505	0.223853	0.0752294	0.636252	0.162762	0.150432	0.0505549
4608	0.492565	0.210037	0.22119	0.0762082	0.636919	0.160147	0.152812	0.0501222
4620	0.497238	0.202578	0.224678	0.0755064	0.634686	0.164822	0.150062	0.0504305
4632	0.487085	0.208487	0.228782	0.0756458	0.641278	0.160934	0.14742	0.0503686
4644	0.480519	0.211503	0.231911	0.0760668	0.645043	0.159119	0.145655	0.0501836
4656	0.484288	0.210721	0.227357	0.077634	0.642945	0.159509	0.148466	0.0490798
4668	0.480874	0.205829	0.236794	0.0765027	0.64684	0.16233	0.141264	0.0495663
4680	0.486989	0.208178	0.226766	0.0780669	0.640587	0.161369	0.149144	0.0488998
4692	0.494403	0.20709	0.220149	0.0783582	0.635366	0.162195	0.153659	0.0487805
4704	0.487985	0.205176	0.227357	0.0794824	0.640491	0.16319	0.148466	0.0478528
4716	0.490566	0.207547	0.222642	0.0792453	0.636804	0.162228	0.152542	0.0484262
4728	0.482633	0.201097	0.23766	0.0786106	0.645241	0.165637	0.140915	0.0482077
4740	0.488636	0.210227	0.221591	0.0795455	0.637681	0.160628	0.153382	0.0483092
4752	0.489834	0.207024	0.225508	0.077634	0.639264	0.161963	0.149693	0.0490798
4764	0.490706	0.208178	0.223048	0.0780669	0.638142	0.161369	0.151589	0.0488998
4776	0.477941	0.204044	0.240809	0.0772059	0.647783	0.163793	0.139163	0.0492611
4788	0.495362	0.207792	0.218924	0.0779221	0.635251	0.161567	0.154223	0.0489596
4800	0.486989	0.204461	0.230483	0.0780669	0.640587	0.163814	0.146699	0.0488998
4812	0.47786	0.206642	0.238007	0.0774908	0.64742	0.162162	0.141278	0.04914
4824	0.477314	0.199637	0.246824	0.076225	0.649689	0.16646	0.134161	0.0496894
4836	0.468045	0.210526	0.242481	0.0789474	0.651699	0.160194	0.139563	0.0485437
4848	0.485401	0.202555	0.235401	0.0766423	0.643564	0.164604	0.142327	0.049505
4860	0.488889	0.201852	0.231481	0.0777778	0.639706	0.165441	0.145833	0.0490196
4872	0.479705	0.201107	0.241697	0.0774908	0.646192	0.165848	0.138821	0.04914
4884	0.472628	0.195255	0.255474	0.0766423	0.652228	0.169554	0.128713	0.049505
4896	0.493506	0.200371	0.230056	0.0760668	0.636475	0.166463	0.146879	0.0501836
4908	0.503704	0.198148	0.22037	0.0777778	0.629902	0.167892	0.153186	0.0490196
4920	0.480944	0.194192	0.248639	0.076225	0.647205	0.170186	0.132919	0.0496894
4932	0.487226	0.189781	0.248175	0.0748175	0.642327	0.173267	0.133663	0.0507426
4944	0.491651	0.194805	0.235622	0.0779221	0.637699	0.170135	0.143207	0.0489596
4956	0.497207	0.193669	0.230912	0.0782123	0.6337	0.17094	0.14652	0.04884
4968	0.51341	0.199234	0.206897	0.0804598	0.621103	0.167866	0.16307	0.0479616
4980	0.502793	0.201117	0.219739	0.0763501	0.630037	0.166056	0.153846	0.0500611
4992	0.504554	0.196721	0.222222	0.0765027	0.630731	0.168525	0.151177	0.0495663
5004	0.49353	0.203327	0.22366	0.0794824	0.63681	0.164417	0.15092	0.0478528
5016	0.49639	0.198556	0.225632	0.0794224	0.637157	0.167082	0.148379	0.0473815
5028	0.500935	0.201869	0.220561	0.0766355	0.630938	0.165652	0.153471	0.0499391
5040	0.499076	0.197782	0.225508	0.077634	0.633129	0.168098	0.149693	0.0490798
5052	0.498155	0.201107	0.223247	0.0774908	0.633907	0.165848	0.151106	0.04914
5064	0.50469	0.196998	0.219512	0.0787992	0.62819	0.168894	0.154313	0.0486027
5076	0.508571	0.2	0.211429	0.08	0.624549	0.167268	0.160048	0.0481348
5088	0.511152	0.200743	0.213755	0.0743494	0.624694	0.166259	0.157702	0.0513447
5100	0.503759	0.197368	0.223684	0.075188	0.628641	0.168689	0.151699	0.0509709
5112	0.503745	0.200375	0.217228	0.0786517	0.628954	0.166667	0.155718	0.0486618
5124	0.512241	0.201507	0.207156	0.079096	0.62303	0.166061	0.162424	0.0484848
5136	0.485075	0.205224	0.231343	0.0783582	0.641463	0.163415	0.146341	0.0487805
5148	0.494505	0.201465	0.227106	0.0769231	0.637037	0.165432	0.148148	0.0493827
5160	0.489681	0.202627	0.228893	0.0787992	0.63791	0.165249	0.148238	0.0486027
5172	0.501845	0.191882	0.228782	0.0774908	0.63145	0.17199	0.14742	0.04914
5184	0.487179	0.203297	0.232601	0.0769231	0.641975	0.164198	0.144444	0.0493827
5196	0.477718	0.204991	0.242424	0.0748663	0.651572	0.162264	0.135849	0.0503145
5208	0.490909	0.203636	0.229091	0.0763636	0.640199	0.163772	0.146402	0.0496278
5220	0.493482	0.206704	0.223464	0.0763501	0.636142	0.162393	0.151404	0.0500611
5232	0.487273	0.205455	0.232727	0.0745455	0.64268	0.162531	0.143921	0.0508685
5244	0.50838	0.210428	0.204842	0.0763501	0.626374	0.159951	0.163614	0.0500611
5256	0.491589	0.213084	0.218692	0.0766355	0.637028	0.158343	0.154689	0.0499391
5268	0.481884	0.206522	0.237319	0.0742754	0.646766	0.161692	0.140547	0.050995
5280	0.488971	0.209559	0.226103	0.0753676	0.640394	0.160099	0.149015	0.0504926
5292	0.478585	0.212291	0.230912	0.0782123	0.64591	0.15873	0.14652	0.04884
5304	0.475836	0.210037	0.236059	0.0780669	0.647922	0.160147	0.143032	0.0488998
5316	0.482821	0.20434	0.23689	0.0759494	0.646326	0.163138	0.140722	0.0498132
5328	0.480447	0.204842	0.236499	0.0782123	0.644689	0.163614	0.142857	0.04884
5340	0.486085	0.204082	0.231911	0.0779221	0.641371	0.164015	0.145655	0.0489596
5352	0.50738	0.204797	0.212177	0.0756458	0.627764	0.163391	0.158477	0.0503686
5364	0.487805	0.206379	0.228893	0.0769231	0.639125	0.162819	0.148238	0.0498177
5376	0.492481	0.210526	0.219925	0.0770677	0.635922	0.160194	0.154126	0.0497573
5388	0.477695	0.202602	0.243494	0.0762082	0.646699	0.165037	0.138142	0.0501222
5400	0.500921	0.206262	0.217311	0.0755064	0.632226	0.162362	0.154982	0.0504305
5412	0.492593	0.207407	0.224074	0.0759259	0.637255	0.161765	0.150735	0.0502451
5424	0.482759	0.203267	0.239564	0.0744102	0.645963	0.163975	0.13913	0.0509317
5436	0.486239	0.212844	0.225688	0.0752294	0.642417	0.15783	0.149199	0.0505549
5448	0.487179	0.210623	0.227106	0.0750916	0.641975	0.159259	0.148148	0.0506173
5460	0.481884	0.206522	0.237319	0.0742754	0.646766	0.161692	0.140547	0.050995
5472	0.486239	0.211009	0.229358	0.0733945	0.642417	0.159063	0.146732	0.0517879
5484	0.472426	0.209559	0.242647	0.0753676	0.651478	0.160099	0.137931	0.0504926
5496	0.484685	0.207207	0.236036	0.0720721	0.645443	0.161049	0.141074	0.0524345
5508	0.491557	0.213884	0.219512	0.0750469	0.636695	0.157959	0.154313	0.0510328
5520	0.481481	0.211111	0.233333	0.0740741	0.644608	0.159314	0.144608	0.0514706
5532	0.482375	0.209647	0.231911	0.0760668	0.643819	0.160343	0.145655	0.0501836
5544	0.477396	0.20434	0.242315	0.0759494	0.650062	0.163138	0.136986	0.0498132
5556	0.459662	0.212008	0.249531	0.0787992	0.657351	0.159174	0.134872	0.0486027
5568	0.479554	0.213755	0.228625	0.0780669	0.645477	0.157702	0.147922	0.0488998
5580	0.485929	0.21576	0.221388	0.0769231	0.64034	0.156744	0.153098	0.0498177
5592	0.491773	0.212066	0.221207	0.0749543	0.639061	0.15822	0.15204	0.0506799
5604	0.492481	0.219925	0.210526	0.0770677	0.635922	0.154126	0.160194	0.0497573
5616	0.484112	0.218692	0.220561	0.0766355	0.6419	0.154689	0.153471	0.0499391
5628	0.487985	0.221811	0.214418	0.0757856	0.640491	0.152147	0.157055	0.0503067
5640	0.475564	0.216165	0.231203	0.0770677	0.646845	0.156553	0.146845	0.0497573
5652	0.486188	0.21547	0.222836	0.0755064	0.642066	0.156212	0.151292	0.0504305
5664	0.486486	0.207207	0.232432	0.0738739	0.644195	0.161049	0.143571	0.051186
5676	0.483516	0.216117	0.225275	0.0750916	0.644444	0.155556	0.149383	0.0506173
5688	0.481618	0.207721	0.237132	0.0735294	0.64532	0.16133	0.141626	0.0517241
5700	0.490909	0.205455	0.230909	0.0727273	0.640199	0.162531	0.145161	0.0521092
5712	0.488073	0.209174	0.225688	0.0770642	0.641184	0.160296	0.149199	0.0493218
5724	0.482014	0.205036	0.239209	0.073741	0.6475	0.1625	0.13875	0.05125
5736	0.472727	0.209091	0.243636	0.0745455	0.652605	0.16005	0.136476	0.0508685
5748	0.480804	0.210238	0.234004	0.0749543	0.646477	0.159456	0.143387	0.0506799
5760	0.47037	0.209259	0.244444	0.0759259	0.651961	0.160539	0.137255	0.0502451
5772	0.49053	0.219697	0.210227	0.0795455	0.636473	0.154589	0.160628	0.0483092
5784	0.491651	0.209647	0.220779	0.0779221	0.637699	0.160343	0.152999	0.0489596
5796	0.490602	0.216165	0.214286	0.0789474	0.637136	0.156553	0.157767	0.0485437
5808	0.505535	0.212177	0.204797	0.0774908	0.628993	0.158477	0.163391	0.04914
5820	0.473394	0.214679	0.236697	0.0752294	0.651048	0.156597	0.1418	0.0505549
5832	0.494403	0.218284	0.210821	0.0764925	0.635366	0.154878	0.159756	0.05
5844	0.479853	0.214286	0.230769	0.0750916	0.646914	0.15679	0.145679	0.0506173
5856	0.481343	0.218284	0.223881	0.0764925	0.643902	0.154878	0.15122	0.05
5868	0.479354	0.213645	0.233393	0.0736086	0.649562	0.156446	0.142678	0.0513141
5880	0.493554	0.219153	0.211786	0.0755064	0.637146	0.153752	0.158672	0.0504305
5892	0.48513	0.223048	0.215613	0.0762082	0.641809	0.151589	0.156479	0.0501222
5904	0.465677	0.222635	0.235622	0.0760668	0.654835	0.151775	0.143207	0.0501836
5916	0.478505	0.224299	0.226168	0.071028	0.645554	0.151035	0.149817	0.0535932
5928	0.478182	0.216364	0.234545	0.0709091	0.648883	0.155087	0.14268	0.0533499
5940	0.482042	0.224953	0.217391	0.0756144	0.64208	0.151149	0.155985	0.050786
5952	0.473684	0.217786	0.23412	0.0744102	0.652174	0.154037	0.142857	0.0509317
5964	0.476895	0.221811	0.225508	0.0757856	0.647853	0.152147	0.149693	0.0503067
5976	0.477778	0.218519	0.227778	0.0759259	0.647059	0.154412	0.148284	0.0502451
5988	0.488889	0.216667	0.218519	0.0759259	0.639706	0.155637	0.154412	0.0502451
6000	0.487085	0.215867	0.221402	0.0756458	0.641278	0.15602	0.152334	0.0503686
6012	0.484171	0.216015	0.223464	0.0763501	0.642247	0.156288	0.151404	0.0500611
6024	0.489796	0.215213	0.218924	0.0760668	0.638923	0.156671	0.154223	0.0501836
6036	0.481818	0.209091	0.236364	0.0727273	0.646402	0.16005	0.141439	0.0521092
6048	0.487273	0.209091	0.230909	0.0727273	0.64268	0.16005	0.145161	0.0521092
6060	0.490672	0.212687	0.220149	0.0764925	0.637805	0.158537	0.153659	0.05
6072	0.480734	0.207339	0.236697	0.0752294	0.646116	0.161529	0.1418	0.0505549
6084	0.485294	0.209559	0.231618	0.0735294	0.642857	0.160099	0.14532	0.0517241
6096	0.497186	0.21576	0.210131	0.0769231	0.63305	0.156744	0.160389	0.0498177
6108	0.480591	0.212569	0.231054	0.0757856	0.645399	0.158282	0.146012	0.0503067
6120	0.475229	0.207339	0.242202	0.0752294	0.649815	0.161529	0.138101	0.0505549
6132	0.477778	0.211111	0.235185	0.0759259	0.647059	0.159314	0.143382	0.0502451
6144	0.479705	0.212177	0.232472	0.0756458	0.646192	0.158477	0.144963	0.0503686
6156	0.49162	0.216015	0.214153	0.0782123	0.637363	0.156288	0.157509	0.04884
6168	0.489796	0.215213	0.217069	0.0779221	0.638923	0.156671	0.155447	0.0489596
6180	0.480734	0.212844	0.229358	0.0770642	0.646116	0.15783	0.146732	0.0493218
6192	0.491713	0.208103	0.222836	0.0773481	0.638376	0.161132	0.151292	0.0492005
6204	0.49812	0.208647	0.214286	0.0789474	0.632282	0.161408	0.157767	0.0485437
6216	0.495238	0.217143	0.205714	0.0819048	0.632972	0.156438	0.163658	0.0469314
6228	0.478821	0.208103	0.233886	0.0791897	0.646986	0.161132	0.143911	0.0479705
6240	0.476723	0.208566	0.234637	0.0800745	0.647131	0.161172	0.144078	0.047619
6252	0.476636	0.207477	0.235514	0.0803738	0.646772	0.161998	0.143727	0.047503
6264	0.483395	0.202952	0.234317	0.0793358	0.643735	0.164619	0.143735	0.0479115
6276	0.480804	0.201097	0.239488	0.0786106	0.646477	0.165637	0.139679	0.0482077
6288	0.493482	0.206704	0.219739	0.0800745	0.636142	0.162393	0.153846	0.047619
6300	0.505682	0.210227	0.204545	0.0795455	0.626812	0.160628	0.164251	0.0483092
6312	0.502825	0.20339	0.214689	0.079096	0.629091	0.164848	0.157576	0.0484848
6324	0.490602	0.201128	0.225564	0.0827068	0.637136	0.166262	0.150485	0.0461165
6336	0.492593	0.2	0.225926	0.0814815	0.637255	0.166667	0.14951	0.0465686
6348	0.478976	0.201097	0.239488	0.0804388	0.647713	0.165637	0.139679	0.0469716
6360	0.481818	0.2	0.238182	0.08	0.646402	0.166253	0.140199	0.0471464
6372	0.489871	0.208103	0.220994	0.0810313	0.639606	0.161132	0.152522	0.0467405
6384	0.47963	0.201852	0.238889	0.0796296	0.645833	0.165441	0.140931	0.0477941
6396	0.482375	0.200371	0.237477	0.0797774	0.643819	0.166463	0.141983	0.0477356
6408	0.482375	0.204082	0.233766	0.0797774	0.643819	0.164015	0.144431	0.0477356
6420	0.496198	0.211027	0.211027	0.081749	0.63253	0.160241	0.160241	0.046988
6432	0.469274	0.204842	0.24581	0.0800745	0.652015	0.163614	0.136752	0.047619
6444	0.48	0.201818	0.24	0.0781818	0.647643	0.165012	0.138958	0.0483871
6456	0.491743	0.20367	0.225688	0.0788991	0.638718	0.163995	0.149199	0.0480888
6468	0.478899	0.205505	0.236697	0.0788991	0.647349	0.162762	0.1418	0.0480888
6480	0.473492	0.20841	0.239488	0.0786106	0.651422	0.160692	0.139679	0.0482077
6492	0.473297	0.213628	0.233886	0.0791897	0.650677	0.157442	0.143911	0.0479705
6504	0.489834	0.218115	0.212569	0.0794824	0.639264	0.154601	0.158282	0.0478528
6516	0.477314	0.214156	0.23049	0.0780399	0.649689	0.156522	0.145342	0.0484472
6528	0.4631	0.215867	0.241697	0.0793358	0.657248	0.15602	0.138821	0.0479115
6540	0.468284	0.218284	0.233209	0.0802239	0.652439	0.154878	0.145122	0.047561
6552	0.474265	0.216912	0.229779	0.0790441	0.650246	0.155172	0.146552	0.0480296
6564	0.483146	0.220974	0.215356	0.0805243	0.642336	0.153285	0.156934	0.0474453
6576	0.468978	0.218978	0.233577	0.0784672	0.654703	0.153465	0.143564	0.0482673
6588	0.479927	0.217153	0.224453	0.0784672	0.647277	0.154703	0.149752	0.0482673
6600	0.471243	0.217069	0.231911	0.0797774	0.651163	0.155447	0.145655	0.0477356
6612	0.487985	0.218115	0.214418	0.0794824	0.640491	0.154601	0.157055	0.0478528
6624	0.481818	0.22	0.22	0.0781818	0.646402	0.152605	0.152605	0.0483871
6636	0.472119	0.224907	0.223048	0.0799257	0.650367	0.150367	0.151589	0.0476773
6648	0.458484	0.220217	0.243682	0.0776173	0.663342	0.15212	0.13591	0.0486284
6660	0.465677	0.220779	0.233766	0.0797774	0.654835	0.152999	0.144431	0.0477356
6672	0.462659	0.224044	0.234973	0.0783242	0.659232	0.149938	0.142503	0.0483271
6684	0.458029	0.224453	0.237226	0.080292	0.662129	0.149752	0.141089	0.0470297
6696	0.46098	0.215971	0.245009	0.0780399	0.66087	0.15528	0.135404	0.0484472
6708	0.449909	0.224044	0.247723	0.0783242	0.667906	0.149938	0.133829	0.0483271
6720	0.461538	0.230769	0.227106	0.0805861	0.659259	0.145679	0.148148	0.0469136
6732	0.46098	0.228675	0.23049	0.0798548	0.66087	0.146584	0.145342	0.047205
6744	0.448339	0.236162	0.234317	0.0811808	0.667076	0.142506	0.143735	0.046683
6756	0.449909	0.233151	0.236794	0.0801457	0.667906	0.143742	0.141264	0.047088
6768	0.450271	0.229656	0.240506	0.079566	0.668742	0.145704	0.138232	0.0473225
6780	0.440585	0.234004	0.246801	0.0786106	0.673671	0.143387	0.134734	0.0482077
6792	0.442164	0.233209	0.242537	0.0820896	0.669512	0.145122	0.139024	0.0463415
6804	0.44086	0.224014	0.256272	0.078853	0.676692	0.149123	0.126566	0.047619
6816	0.457038	0.228519	0.235832	0.0786106	0.662546	0.147095	0.142151	0.0482077
6828	0.457195	0.233151	0.229508	0.0801457	0.662949	0.143742	0.146221	0.047088
6840	0.448598	0.229907	0.241121	0.0803738	0.665043	0.147381	0.140073	0.047503
6852	0.447842	0.226619	0.248201	0.0773381	0.67125	0.1475	0.1325	0.04875
6864	0.452865	0.232902	0.23475	0.0794824	0.663804	0.144785	0.143558	0.0478528
6876	0.459259	0.225926	0.235185	0.0796296	0.659314	0.14951	0.143382	0.0477941
6888	0.457875	0.225275	0.234432	0.0824176	0.661728	0.149383	0.14321	0.045679
6900	0.445455	0.227273	0.245455	0.0818182	0.671216	0.147643	0.135236	0.0459057
6912	0.445455	0.227273	0.245455	0.0818182	0.671216	0.147643	0.135236	0.0459057
6924	0.467273	0.230909	0.22	0.0818182	0.656328	0.145161	0.152605	0.0459057
6936	0.469835	0.224863	0.223035	0.0822669	0.653894	0.149567	0.150803	0.0457355
6948	0.455556	0.22963	0.231481	0.0833333	0.661765	0.147059	0.145833	0.0453431
6960	0.460432	0.230216	0.228417	0.0809353	0.6625	0.145	0.14625	0.04625
6972	0.457875	0.227106	0.232601	0.0824176	0.661728	0.148148	0.144444	0.045679
6984	0.456562	0.231054	0.227357	0.0850277	0.66135	0.146012	0.148466	0.0441718
6996	0.442446	0.232014	0.242806	0.0827338	0.675	0.14375	0.13625	0.045
7008	0.440367	0.236697	0.238532	0.0844037	0.673243	0.1418	0.140567	0.0443896
7020	0.445455	0.234545	0.236364	0.0836364	0.671216	0.14268	0.141439	0.044665
7032	0.452381	0.232601	0.230769	0.0842491	0.665432	0.144444	0.145679	0.0444444
7044	0.453211	0.233028	0.229358	0.0844037	0.664612	0.144266	0.146732	0.0443896
7056	0.468519	0.235185	0.211111	0.0851852	0.653186	0.143382	0.159314	0.0441176
7068	0.462825	0.236059	0.215613	0.0855019	0.656479	0.143032	0.156479	0.0440098
7080	0.469501	0.236599	0.208872	0.0850277	0.652761	0.142331	0.160736	0.0441718
7092	0.466667	0.231481	0.216667	0.0851852	0.654412	0.145833	0.155637	0.0441176
7104	0.462385	0.231193	0.222018	0.0844037	0.658446	0.145499	0.151665	0.0443896
7116	0.456204	0.226277	0.233577	0.0839416	0.663366	0.148515	0.143564	0.0445545
7128	0.462523	0.226691	0.224863	0.0859232	0.658838	0.148331	0.149567	0.0432633
7140	0.46055	0.220183	0.233028	0.0862385	0.659679	0.152898	0.144266	0.0431566
7152	0.455046	0.231193	0.227523	0.0862385	0.663379	0.145499	0.147965	0.0431566
7164	0.46422	0.229358	0.220183	0.0862385	0.657213	0.146732	0.152898	0.0431566
7176	0.469274	0.240223	0.20298	0.0875233	0.652015	0.140415	0.164835	0.042735
7188	0.459259	0.227778	0.225926	0.087037	0.659314	0.148284	0.14951	0.0428922
7200	0.458716	0.223853	0.231193	0.0862385	0.660912	0.150432	0.145499	0.0431566
7212	0.478022	0.21978	0.216117	0.0860806	0.648148	0.153086	0.155556	0.0432099
7224	0.45521	0.224863	0.234004	0.0859232	0.663782	0.149567	0.143387	0.0432633
7236	0.446208	0.216931	0.253968	0.0828924	0.675539	0.153359	0.126743	0.0443599
7248	0.454713	0.229205	0.229205	0.0868762	0.662577	0.147239	0.147239	0.0429448
7260	0.446296	0.227778	0.238889	0.087037	0.667892	0.148284	0.140931	0.0428922
7272	0.443038	0.220615	0.251356	0.084991	0.673724	0.15193	0.13076	0.0435866
7284	0.46679	0.223247	0.223247	0.0867159	0.654791	0.151106	0.151106	0.0429975
7296	0.471455	0.217311	0.226519	0.0847145	0.651907	0.154982	0.148831	0.0442804
7308	0.447706	0.218349	0.247706	0.0862385	0.668311	0.154131	0.134402	0.0431566
7320	0.460838	0.213115	0.240437	0.0856102	0.660471	0.157373	0.138786	0.0433705
7332	0.480874	0.224044	0.209472	0.0856102	0.64684	0.149938	0.159851	0.0433705
7344	0.470909	0.22	0.223636	0.0854545	0.653846	0.152605	0.150124	0.0434243
7356	0.470588	0.222426	0.220588	0.0863971	0.652709	0.151478	0.152709	0.0431034
7368	0.473198	0.225508	0.214418	0.0868762	0.650307	0.149693	0.157055	0.0429448
7380	0.459854	0.218978	0.235401	0.0857664	0.660891	0.153465	0.142327	0.0433168
7392	0.474453	0.217153	0.222628	0.0857664	0.65099	0.154703	0.15099	0.0433168
7404	0.463504	0.218978	0.229927	0.0875912	0.658416	0.153465	0.14604	0.0420792
7416	0.445826	0.213144	0.255773	0.0852575	0.674653	0.156368	0.126103	0.0428752
7428	0.442857	0.208929	0.264286	0.0839286	0.675879	0.159548	0.120603	0.0439698
7440	0.460405	0.213628	0.237569	0.0883978	0.659287	0.157442	0.141451	0.0418204
7452	0.461967	0.209647	0.239332	0.0890538	0.657283	0.160343	0.140759	0.0416157
7464	0.47156	0.211009	0.229358	0.0880734	0.652281	0.159063	0.146732	0.0419236
7476	0.479927	0.213504	0.218978	0.0875912	0.647277	0.157178	0.153465	0.0420792
7488	0.472325	0.215867	0.223247	0.0885609	0.651106	0.15602	0.151106	0.041769
7500	0.47417	0.214022	0.223247	0.0885609	0.649877	0.157248	0.151106	0.041769
7512	0.478899	0.205505	0.227523	0.0880734	0.647349	0.162762	0.147965	0.0419236
7524	0.47486	0.212291	0.223464	0.0893855	0.648352	0.15873	0.151404	0.041514
7536	0.458029	0.202555	0.251825	0.0875912	0.662129	0.164604	0.131188	0.0420792
7548	0.479053	0.20765	0.225865	0.0874317	0.648079	0.16109	0.148699	0.0421314
7560	0.47698	0.20442	0.230203	0.0883978	0.648216	0.163592	0.146371	0.0418204
7572	0.479129	0.194192	0.239564	0.0871143	0.648447	0.170186	0.13913	0.042236
7584	0.47619	0.192308	0.241758	0.0897436	0.649383	0.171605	0.138272	0.0407407
7596	0.480226	0.19774	0.229755	0.0922787	0.643636	0.168485	0.147879	0.04
7608	0.5	0.200758	0.206439	0.092803	0.630435	0.166667	0.163043	0.0398551
7620	0.5	0.190741	0.218519	0.0907407	0.632353	0.172794	0.154412	0.0404412
7632	0.490018	0.186933	0.23412	0.0889292	0.640994	0.175155	0.142857	0.0409938
7644	0.496283	0.195167	0.217472	0.0910781	0.634474	0.169927	0.155257	0.0403423
7656	0.486339	0.187614	0.236794	0.0892532	0.643123	0.174721	0.141264	0.0408922
7668	0.486085	0.189239	0.233766	0.0909091	0.641371	0.173807	0.144431	0.0403917
7680	0.485401	0.187956	0.235401	0.0912409	0.643564	0.174505	0.142327	0.039604
7692	0.488806	0.19403	0.225746	0.0914179	0.639024	0.170732	0.15	0.0402439
7704	0.490809	0.191176	0.226103	0.0919118	0.639163	0.172414	0.149015	0.0394089
7716	0.491525	0.193974	0.222222	0.0922787	0.636364	0.170909	0.152727	0.04
7728	0.493601	0.184644	0.230347	0.0914077	0.637824	0.176761	0.145859	0.039555
7740	0.477314	0.186933	0.245009	0.0907441	0.649689	0.175155	0.135404	0.0397516
7752	0.48972	0.188785	0.229907	0.0915888	0.638246	0.174178	0.147381	0.0401949
7764	0.490706	0.189591	0.228625	0.0910781	0.638142	0.173594	0.147922	0.0403423
7776	0.492593	0.188889	0.22963	0.0888889	0.637255	0.17402	0.147059	0.0416667
7788	0.484053	0.187617	0.234522	0.0938086	0.641555	0.17497	0.144593	0.0388821
7800	0.483271	0.189591	0.234201	0.0929368	0.643032	0.173594	0.144254	0.0391198
7812	0.48524	0.191882	0.230627	0.0922509	0.642506	0.17199	0.146192	0.039312
7824	0.491863	0.189873	0.227848	0.0904159	0.6401	0.173101	0.146949	0.0398506
7836	0.487985	0.194085	0.225508	0.0924214	0.640491	0.170552	0.149693	0.0392638
7848	0.489796	0.19295	0.226345	0.0909091	0.638923	0.171359	0.149327	0.0403917
7860	0.5	0.19434	0.213208	0.0924528	0.630751	0.170702	0.158596	0.0399516
7872	0.492647	0.185662	0.231618	0.0900735	0.637931	0.176108	0.14532	0.0406404
7884	0.495379	0.182994	0.231054	0.090573	0.635583	0.177914	0.146012	0.0404908
7896	0.496364	0.181818	0.230909	0.0909091	0.636476	0.17866	0.145161	0.0397022
7908	0.498175	0.182482	0.228102	0.0912409	0.634901	0.178218	0.147277	0.039604
7920	0.491589	0.188785	0.226168	0.0934579	0.637028	0.174178	0.149817	0.0389769
7932	0.501838	0.183824	0.224265	0.0900735	0.631773	0.17734	0.150246	0.0406404
7944	0.496296	0.187037	0.227778	0.0888889	0.634804	0.175245	0.148284	0.0416667
7956	0.498188	0.184783	0.228261	0.0887681	0.635572	0.176617	0.146766	0.0410448
7968	0.504604	0.187845	0.217311	0.0902394	0.629766	0.174662	0.154982	0.0405904
7980	0.498168	0.18315	0.228938	0.0897436	0.634568	0.177778	0.146914	0.0407407
7992	0.499062	0.19137	0.217636	0.0919325	0.631835	0.172539	0.155529	0.0400972
8004	0.496255	0.185393	0.226592	0.0917603	0.63382	0.176399	0.149635	0.040146
8016	0.507435	0.184015	0.219331	0.0892193	0.627139	0.177262	0.154034	0.0415648
8028	0.509506	0.18251	0.21673	0.0912548	0.624096	0.178313	0.156627	0.0409639
8040	0.503704	0.183333	0.224074	0.0888889	0.629902	0.177696	0.150735	0.0416667
8052	0.502783	0.181818	0.2282	0.0871985	0.630355	0.178703	0.148103	0.0428397
8064	0.49631	0.178967	0.236162	0.0885609	0.635135	0.18059	0.142506	0.041769
8076	0.502783	0.189239	0.218924	0.0890538	0.630355	0.173807	0.154223	0.0416157
8088	0.501873	0.192884	0.213483	0.0917603	0.63017	0.171533	0.158151	0.040146
8100	0.487985	0.186691	0.236599	0.0887246	0.640491	0.17546	0.142331	0.0417178
8112	0.492537	0.195896	0.222015	0.0895522	0.636585	0.169512	0.152439	0.0414634
8124	0.493458	0.2	0.216822	0.0897196	0.63581	0.16687	0.155907	0.0414129
8136	0.483271	0.202602	0.224907	0.0892193	0.643032	0.165037	0.150367	0.0415648
8148	0.48893	0.197417	0.225092	0.0885609	0.640049	0.168305	0.149877	0.041769
8160	0.497207	0.197393	0.216015	0.0893855	0.6337	0.168498	0.156288	0.041514
8172	0.493601	0.191956	0.226691	0.0877514	0.637824	0.171817	0.148331	0.0420272
8184	0.497186	0.195122	0.217636	0.0900563	0.63305	0.170109	0.155529	0.0413123
8196	0.485185	0.2	0.225926	0.0888889	0.642157	0.166667	0.14951	0.0416667
8208	0.494444	0.201852	0.214815	0.0888889	0.636029	0.165441	0.156863	0.0416667
8220	0.477064	0.19633	0.238532	0.0880734	0.648582	0.168927	0.140567	0.0419236
8232	0.481343	0.197761	0.231343	0.0895522	0.643902	0.168293	0.146341	0.0414634
8244	0.487985	0.194085	0.229205	0.0887246	0.640491	0.170552	0.147239	0.0417178
8256	0.490842	0.194139	0.227106	0.0879121	0.639506	0.17037	0.148148	0.0419753
8268	0.48893	0.197417	0.225092	0.0885609	0.640049	0.168305	0.149877	0.041769
8280	0.483333	0.196296	0.231481	0.0888889	0.643382	0.169118	0.145833	0.0416667
8292	0.491743	0.194495	0.225688	0.0880734	0.638718	0.17016	0.149199	0.0419236
8304	0.482696	0.191257	0.238616	0.0874317	0.645601	0.172243	0.140025	0.0421314
8316	0.483209	0.190299	0.23694	0.0895522	0.642683	0.173171	0.142683	0.0414634
8328	0.496377	0.188406	0.228261	0.0869565	0.636816	0.174129	0.146766	0.0422886
8340	0.484404	0.190826	0.234862	0.0899083	0.64365	0.172626	0.143033	0.0406905
8352	0.476809	0.19295	0.241187	0.0890538	0.647491	0.171359	0.139535	0.0416157
8364	0.496324	0.193015	0.222426	0.0882353	0.635468	0.171182	0.151478	0.0418719
8376	0.49053	0.195076	0.221591	0.092803	0.636473	0.17029	0.153382	0.0398551
8388	0.486792	0.192453	0.228302	0.0924528	0.639225	0.171913	0.14891	0.0399516
8400	0.492565	0.187732	0.228625	0.0910781	0.636919	0.174817	0.147922	0.0403423
8412	0.500945	0.194707	0.21172	0.0926276	0.629988	0.170496	0.159613	0.0399033
8424	0.494565	0.186594	0.231884	0.0869565	0.63806	0.175373	0.144279	0.0422886
8436	0.486137	0.190388	0.232902	0.090573	0.641718	0.173006	0.144785	0.0404908
8448	0.486188	0.191529	0.232044	0.0902394	0.642066	0.172202	0.145141	0.0405904
8460	0.478182	0.190909	0.241818	0.0890909	0.648883	0.172457	0.137717	0.0409429
8472	0.491525	0.19209	0.222222	0.094162	0.636364	0.172121	0.152727	0.0387879
8484	0.487085	0.191882	0.226937	0.0940959	0.641278	0.17199	0.148649	0.0380835
8496	0.490741	0.190741	0.227778	0.0907407	0.63848	0.172794	0.148284	0.0404412
8508	0.49278	0.187726	0.229242	0.0902527	0.639651	0.174564	0.145885	0.0399002
8520	0.490741	0.188889	0.224074	0.0962963	0.63848	0.17402	0.150735	0.0367647
8532	0.490876	0.184307	0.231752	0.0930657	0.639851	0.17698	0.144802	0.0383663
8544	0.488029	0.18232	0.233886	0.0957643	0.640836	0.178352	0.143911	0.0369004
8556	0.505597	0.184701	0.212687	0.0970149	0.628049	0.176829	0.158537	0.0365854
8568	0.486486	0.181982	0.237838	0.0936937	0.644195	0.178527	0.139825	0.0374532
8580	0.491071	0.176786	0.239286	0.0928571	0.64196	0.182161	0.138191	0.0376884
8592	0.489091	0.176364	0.24	0.0945455	0.641439	0.182382	0.138958	0.0372208
8604	0.487941	0.183673	0.231911	0.096475	0.640147	0.177479	0.145655	0.0367197
8616	0.502773	0.182994	0.218115	0.0961183	0.630675	0.177914	0.154601	0.0368098
8628	0.5	0.18	0.227273	0.0927273	0.633995	0.179901	0.147643	0.0384615
8640	0.496241	0.18609	0.219925	0.0977444	0.633495	0.175971	0.154126	0.0364078
8652	0.488679	0.183019	0.230189	0.0981132	0.638015	0.177966	0.1477	0.0363196
8664	0.497186	0.183865	0.221388	0.097561	0.63305	0.1774	0.153098	0.036452
8676	0.486438	0.175407	0.244123	0.0940325	0.643836	0.183064	0.135741	0.0373599
8688	0.494361	0.178571	0.231203	0.0958647	0.634709	0.180825	0.146845	0.0376214
8700	0.489758	0.182495	0.232775	0.0949721	0.638584	0.178266	0.145299	0.037851
8712	0.496269	0.184701	0.222015	0.0970149	0.634146	0.176829	0.152439	0.0365854
8724	0.481685	0.181319	0.241758	0.0952381	0.645679	0.179012	0.138272	0.037037
8736	0.489834	0.184843	0.229205	0.0961183	0.639264	0.176687	0.147239	0.0368098
8748	0.488073	0.183486	0.233028	0.0954128	0.641184	0.177559	0.144266	0.0369914
8760	0.480226	0.190207	0.231638	0.0979284	0.643636	0.173333	0.146667	0.0363636
8772	0.493458	0.188785	0.220561	0.0971963	0.63581	0.174178	0.153471	0.0365408
8784	0.488722	0.18797	0.225564	0.0977444	0.63835	0.174757	0.150485	0.0364078
8796	0.499069	0.184358	0.221601	0.0949721	0.632479	0.177045	0.152625	0.037851
8808	0.492424	0.179924	0.229167	0.0984848	0.635266	0.179952	0.148551	0.0362319
8820	0.501866	0.179104	0.222015	0.0970149	0.630488	0.180488	0.152439	0.0365854
8832	0.487179	0.179487	0.238095	0.0952381	0.641975	0.180247	0.140741	0.037037
8844	0.48972	0.183178	0.229907	0.0971963	0.638246	0.177832	0.147381	0.0365408
8856	0.488806	0.18097	0.229478	0.100746	0.639024	0.179268	0.147561	0.0341463
8868	0.486792	0.184906	0.226415	0.101887	0.639225	0.176755	0.150121	0.0338983
8880	0.495292	0.190207	0.216573	0.0979284	0.633939	0.173333	0.156364	0.0363636
8892	0.48785	0.188785	0.226168	0.0971963	0.639464	0.174178	0.149817	0.0365408
8904	0.476277	0.186131	0.242701	0.0948905	0.649752	0.175743	0.137376	0.0371287
8916	0.469613	0.186004	0.246777	0.0976059	0.653137	0.175892	0.135301	0.0356704
8928	0.48524	0.186347	0.232472	0.095941	0.642506	0.175676	0.144963	0.036855
8940	0.486085	0.189239	0.226345	0.0983302	0.641371	0.173807	0.149327	0.0354957
8952	0.478899	0.183486	0.240367	0.0972477	0.647349	0.177559	0.139334	0.0357583
8964	0.472222	0.187037	0.242593	0.0981481	0.650735	0.175245	0.13848	0.0355392
8976	0.477064	0.185321	0.240367	0.0972477	0.648582	0.176326	0.139334	0.0357583
8988	0.487037	0.188889	0.225926	0.0981481	0.640931	0.17402	0.14951	0.0355392
9000	0.483636	0.185455	0.234545	0.0963636	0.645161	0.176179	0.14268	0.0359801
9012	0.485294	0.185662	0.231618	0.0974265	0.642857	0.176108	0.14532	0.0357143
9024	0.480072	0.186594	0.237319	0.0960145	0.64801	0.175373	0.140547	0.0360697
9036	0.48913	0.188406	0.226449	0.0960145	0.641791	0.174129	0.14801	0.0360697
9048	0.490876	0.187956	0.224453	0.0967153	0.639851	0.174505	0.149752	0.0358911
9060	0.498188	0.184783	0.221014	0.0960145	0.635572	0.176617	0.151741	0.0360697
9072	0.497217	0.191095	0.213358	0.0983302	0.634027	0.172583	0.157895	0.0354957
9084	0.480144	0.184116	0.240072	0.0956679	0.648379	0.177057	0.138404	0.0361596
9096	0.482505	0.186004	0.233886	0.0976059	0.644526	0.175892	0.143911	0.0356704
9108	0.480519	0.187384	0.233766	0.0983302	0.645043	0.175031	0.144431	0.0354957
9120	0.478899	0.190826	0.233028	0.0972477	0.647349	0.172626	0.144266	0.0357583
9132	0.49353	0.18854	0.219963	0.0979667	0.63681	0.174233	0.153374	0.0355828
9144	0.463822	0.19295	0.244898	0.0983302	0.656059	0.171359	0.137087	0.0354957
9156	0.479401	0.192884	0.228464	0.0992509	0.644769	0.171533	0.148418	0.0352798
9168	0.461111	0.188889	0.251852	0.0981481	0.658088	0.17402	0.132353	0.0355392
9180	0.474766	0.194393	0.231776	0.0990654	0.64799	0.170524	0.146163	0.0353228
9192	0.483333	0.196296	0.222222	0.0981481	0.643382	0.169118	0.151961	0.0355392
9204	0.459707	0.194139	0.249084	0.0970696	0.660494	0.17037	0.133333	0.0358025
9216	0.481481	0.196296	0.224074	0.0981481	0.644608	0.169118	0.150735	0.0355392
9228	0.477148	0.195612	0.230347	0.0968921	0.648949	0.169345	0.145859	0.0358467
9240	0.472628	0.195255	0.235401	0.0967153	0.652228	0.169554	0.142327	0.0358911
9252	0.484346	0.195212	0.222836	0.0976059	0.643296	0.169742	0.151292	0.0356704
9264	0.474766	0.196262	0.229907	0.0990654	0.64799	0.169306	0.147381	0.0353228
9276	0.483395	0.195572	0.225092	0.095941	0.643735	0.169533	0.149877	0.036855
9288	0.486034	0.20298	0.212291	0.0986965	0.641026	0.164835	0.15873	0.035409
9300	0.472325	0.199262	0.230627	0.097786	0.651106	0.167076	0.146192	0.0356265
9312	0.473588	0.191257	0.238616	0.0965392	0.651797	0.172243	0.140025	0.0359356
9324	0.471014	0.193841	0.23913	0.0960145	0.654229	0.170398	0.139303	0.0360697
9336	0.482505	0.200737	0.217311	0.0994475	0.644526	0.166052	0.154982	0.0344403
9348	0.477231	0.200364	0.224044	0.0983607	0.649318	0.166047	0.149938	0.0346964
9360	0.479927	0.20073	0.218978	0.100365	0.647277	0.165842	0.153465	0.0334158
9372	0.473978	0.202602	0.223048	0.100372	0.649144	0.165037	0.151589	0.0342298
9384	0.479053	0.191257	0.23133	0.0983607	0.648079	0.172243	0.144981	0.0346964
9396	0.472527	0.194139	0.236264	0.0970696	0.651852	0.17037	0.141975	0.0358025
9408	0.477396	0.189873	0.23689	0.0958409	0.650062	0.173101	0.140722	0.0361146
9420	0.475763	0.184919	0.24237	0.0969479	0.652065	0.176471	0.136421	0.0350438
9432	0.462247	0.19337	0.246777	0.0976059	0.658057	0.170972	0.135301	0.0356704
9444	0.473588	0.191257	0.238616	0.0965392	0.651797	0.172243	0.140025	0.0359356
9456	0.481149	0.193896	0.229803	0.0951526	0.64831	0.170213	0.145181	0.0362954
9468	0.483456	0.196691	0.222426	0.0974265	0.644089	0.168719	0.151478	0.0357143
9480	0.487713	0.202268	0.20983	0.100189	0.638452	0.165659	0.160822	0.0350665
9492	0.476534	0.191336	0.236462	0.0956679	0.650873	0.17207	0.140898	0.0361596
9504	0.5	0.191882	0.208487	0.099631	0.632678	0.17199	0.160934	0.034398
9516	0.478743	0.18854	0.23475	0.0979667	0.646626	0.174233	0.143558	0.0355828
9528	0.487132	0.181985	0.233456	0.0974265	0.641626	0.178571	0.144089	0.0357143
9540	0.473198	0.192237	0.236599	0.0979667	0.650307	0.171779	0.142331	0.0355828
9552	0.48155	0.191882	0.228782	0.097786	0.644963	0.17199	0.14742	0.0356265
9564	0.48423	0.19295	0.222635	0.100186	0.642595	0.171359	0.151775	0.0342717
9576	0.479478	0.192164	0.227612	0.100746	0.645122	0.171951	0.14878	0.0341463
9588	0.470037	0.192884	0.235955	0.101124	0.650852	0.171533	0.143552	0.0340633
9600	0.480663	0.189687	0.226519	0.103131	0.645756	0.173432	0.148831	0.0319803
9612	0.464088	0.195212	0.235727	0.104972	0.656827	0.169742	0.142681	0.0307503
9624	0.45572	0.195572	0.243542	0.105166	0.662162	0.169533	0.137592	0.0307125
9636	0.460695	0.193784	0.243144	0.102377	0.660074	0.170581	0.137206	0.0321384
9648	0.464351	0.190128	0.241316	0.104205	0.657602	0.173053	0.138443	0.0309023
9660	0.469613	0.191529	0.233886	0.104972	0.653137	0.172202	0.143911	0.0307503
9672	0.488722	0.199248	0.204887	0.107143	0.63835	0.167476	0.163835	0.0303398
9684	0.476723	0.195531	0.221601	0.106145	0.647131	0.169719	0.152625	0.030525
9696	0.455882	0.194853	0.242647	0.106618	0.662562	0.169951	0.137931	0.0295567
9708	0.469091	0.194545	0.230909	0.105455	0.655087	0.169975	0.145161	0.0297767
9720	0.481818	0.192727	0.22	0.105455	0.646402	0.171216	0.152605	0.0297767
9732	0.483146	0.196629	0.21161	0.108614	0.642336	0.1691	0.159367	0.0291971
9744	0.486034	0.193669	0.212291	0.108007	0.641026	0.17094	0.15873	0.029304
9756	0.462963	0.192593	0.237037	0.107407	0.656863	0.171569	0.142157	0.0294118
9768	0.456562	0.194085	0.242144	0.107209	0.66135	0.170552	0.13865	0.0294479
9780	0.470696	0.194139	0.230769	0.104396	0.653086	0.17037	0.145679	0.0308642
9792	0.45521	0.193784	0.244973	0.106033	0.663782	0.170581	0.13597	0.0296663
9804	0.475926	0.196296	0.22037	0.107407	0.648284	0.169118	0.153186	0.0294118
9816	0.457505	0.191682	0.245931	0.104882	0.663761	0.171856	0.134496	0.0298879
9828	0.477778	0.192593	0.222222	0.107407	0.647059	0.171569	0.151961	0.0294118
9840	0.473978	0.19145	0.226766	0.107807	0.649144	0.172372	0.149144	0.0293399
9852	0.468007	0.191956	0.234004	0.106033	0.65513	0.171817	0.143387	0.0296663
9864	0.455696	0.188065	0.251356	0.104882	0.665006	0.174346	0.13076	0.0298879
9876	0.454219	0.18851	0.253142	0.104129	0.667084	0.173967	0.128911	0.0300375
9888	0.467772	0.191529	0.233886	0.106814	0.654367	0.172202	0.143911	0.0295203
9900	0.479853	0.194139	0.21978	0.106227	0.646914	0.17037	0.153086	0.0296296
9912	0.474545	0.190909	0.229091	0.105455	0.651365	0.172457	0.146402	0.0297767
9924	0.472826	0.190217	0.230072	0.106884	0.652985	0.172886	0.145522	0.028607
9936	0.469534	0.189964	0.234767	0.105735	0.656642	0.172932	0.141604	0.0288221
9948	0.463504	0.195255	0.233577	0.107664	0.658416	0.169554	0.143564	0.0284653
9960	0.472426	0.194853	0.224265	0.108456	0.651478	0.169951	0.150246	0.0283251
9972	0.470377	0.184919	0.238779	0.105925	0.65582	0.176471	0.138924	0.028786
9984	0.46055	0.192661	0.238532	0.108257	0.659679	0.171393	0.140567	0.02836
9996	0.469274	0.199255	0.221601	0.10987	0.652015	0.167277	0.152625	0.028083
10008	0.477528	0.191011	0.220974	0.110487	0.645985	0.172749	0.153285	0.0279805
10020	0.460145	0.193841	0.23913	0.106884	0.661692	0.170398	0.139303	0.028607
10032	0.461967	0.198516	0.230056	0.109462	0.657283	0.167687	0.146879	0.0281518
10044	0.457195	0.191257	0.245902	0.105647	0.662949	0.172243	0.135068	0.0297398
10056	0.482824	0.206107	0.20229	0.108779	0.640625	0.163462	0.165865	0.0300481
10068	0.463768	0.197464	0.233696	0.105072	0.659204	0.16791	0.143035	0.0298507
10080	0.469945	0.200364	0.224044	0.105647	0.654275	0.166047	0.149938	0.0297398
10092	0.47048	0.199262	0.223247	0.107011	0.652334	0.167076	0.151106	0.029484
10104	0.46875	0.200368	0.224265	0.106618	0.653941	0.166256	0.150246	0.0295567
10116	0.467033	0.197802	0.227106	0.108059	0.655556	0.167901	0.148148	0.0283951
10128	0.466055	0.201835	0.225688	0.106422	0.65598	0.165228	0.149199	0.0295931
10140	0.461538	0.19678	0.236136	0.105546	0.662484	0.16813	0.140527	0.0288582
10152	0.458029	0.20073	0.233577	0.107664	0.662129	0.165842	0.143564	0.0284653
10164	0.459459	0.198198	0.236036	0.106306	0.662921	0.167291	0.141074	0.0287141
10176	0.46	0.198182	0.234545	0.107273	0.66129	0.167494	0.14268	0.028536
10188	0.457721	0.205882	0.226103	0.110294	0.66133	0.162562	0.149015	0.0270936
10200	0.450091	0.203267	0.23775	0.108893	0.668323	0.163975	0.140373	0.0273292
10212	0.46461	0.203267	0.22323	0.108893	0.658385	0.163975	0.150311	0.0273292
10224	0.470803	0.198905	0.222628	0.107664	0.653465	0.167079	0.15099	0.0284653
10236	0.471028	0.203738	0.213084	0.11215	0.650426	0.164434	0.158343	0.0267966
10248	0.474074	0.203704	0.211111	0.111111	0.64951	0.164216	0.159314	0.0269608
10260	0.483333	0.2	0.205556	0.111111	0.643382	0.166667	0.16299	0.0269608
10272	0.467273	0.198182	0.227273	0.107273	0.656328	0.167494	0.147643	0.028536
10284	0.46098	0.197822	0.232305	0.108893	0.66087	0.167702	0.144099	0.0273292
10296	0.462963	0.194444	0.233333	0.109259	0.656863	0.170343	0.144608	0.0281863
10308	0.461261	0.196396	0.236036	0.106306	0.661673	0.168539	0.141074	0.0287141
10320	0.479853	0.199634	0.212454	0.108059	0.646914	0.166667	0.158025	0.0283951
10332	0.475089	0.19395	0.225979	0.104982	0.653652	0.170025	0.147355	0.0289673
10344	0.451613	0.191756	0.250896	0.105735	0.669173	0.171679	0.130326	0.0288221
10356	0.459605	0.195691	0.238779	0.105925	0.663329	0.168961	0.138924	0.028786
10368	0.463235	0.200368	0.227941	0.108456	0.657635	0.166256	0.147783	0.0283251
10380	0.467772	0.200737	0.222836	0.108656	0.654367	0.166052	0.151292	0.0282903
10392	0.44732	0.205176	0.238447	0.109057	0.667485	0.16319	0.141104	0.0282209
10404	0.456044	0.201465	0.234432	0.108059	0.662963	0.165432	0.14321	0.0283951
10416	0.463063	0.2	0.230631	0.106306	0.660424	0.166042	0.144819	0.0287141
10428	0.45203	0.204797	0.234317	0.108856	0.664619	0.163391	0.143735	0.0282555
10440	0.47048	0.204797	0.215867	0.108856	0.652334	0.163391	0.15602	0.0282555
10452	0.457875	0.20696	0.228938	0.106227	0.661728	0.161728	0.146914	0.0296296
10464	0.453721	0.206897	0.23412	0.105263	0.665839	0.161491	0.142857	0.0298137
10476	0.456238	0.210428	0.227188	0.106145	0.660562	0.159951	0.148962	0.030525
10488	0.455046	0.209174	0.229358	0.106422	0.663379	0.160296	0.146732	0.0295931
10500	0.445848	0.205776	0.243682	0.104693	0.67207	0.162095	0.13591	0.0299252
10512	0.459662	0.204503	0.227017	0.108818	0.657351	0.164034	0.149453	0.0291616
10524	0.456401	0.211503	0.22449	0.107607	0.660955	0.159119	0.150551	0.0293758
10536	0.43956	0.214286	0.239927	0.106227	0.674074	0.15679	0.139506	0.0296296
10548	0.444245	0.208633	0.241007	0.106115	0.67375	0.16	0.1375	0.02875
10560	0.444043	0.211191	0.238267	0.106498	0.673317	0.158354	0.139651	0.0286783
10572	0.451264	0.214801	0.227437	0.106498	0.668329	0.15586	0.147132	0.0286783
10584	0.455046	0.212844	0.223853	0.108257	0.663379	0.15783	0.150432	0.02836
10596	0.441392	0.212454	0.238095	0.108059	0.67284	0.158025	0.140741	0.0283951
10608	0.451017	0.210721	0.227357	0.110906	0.665031	0.159509	0.148466	0.0269939
10620	0.440647	0.205036	0.246403	0.107914	0.67625	0.1625	0.13375	0.0275
10632	0.443015	0.209559	0.237132	0.110294	0.671182	0.160099	0.141626	0.0270936
10644	0.444846	0.20434	0.242315	0.108499	0.672478	0.163138	0.136986	0.0273973
10656	0.447464	0.202899	0.240942	0.108696	0.670398	0.164179	0.13806	0.0273632
10668	0.460259	0.207024	0.221811	0.110906	0.658896	0.161963	0.152147	0.0269939
10680	0.447898	0.204753	0.23766	0.109689	0.668727	0.163164	0.140915	0.0271941
10692	0.458029	0.211679	0.220803	0.109489	0.662129	0.158416	0.152228	0.0272277
10704	0.453069	0.205776	0.232852	0.108303	0.667082	0.162095	0.143392	0.0274314
10716	0.449355	0.213628	0.226519	0.110497	0.666667	0.157442	0.148831	0.0270603
10728	0.458111	0.204991	0.229947	0.106952	0.665409	0.162264	0.144654	0.027673
10740	0.451906	0.212341	0.22686	0.108893	0.667081	0.157764	0.147826	0.0273292
10752	0.445872	0.209174	0.233028	0.111927	0.669544	0.160296	0.144266	0.025894
10764	0.446691	0.205882	0.235294	0.112132	0.668719	0.162562	0.142857	0.0258621
10776	0.456238	0.214153	0.216015	0.113594	0.660562	0.157509	0.156288	0.025641
10788	0.445872	0.212844	0.229358	0.111927	0.669544	0.15783	0.146732	0.025894
10800	0.446266	0.20765	0.234973	0.111111	0.670384	0.16109	0.142503	0.0260223
10812	0.437387	0.203267	0.248639	0.110708	0.677019	0.163975	0.132919	0.026087
10824	0.443841	0.20471	0.240942	0.110507	0.672886	0.162935	0.13806	0.0261194
10836	0.438306	0.209945	0.241252	0.110497	0.674047	0.159902	0.138991	0.0270603
10848	0.468978	0.208029	0.211679	0.111314	0.654703	0.160891	0.158416	0.0259901
10860	0.45	0.212963	0.225926	0.111111	0.665441	0.158088	0.14951	0.0269608
10872	0.45045	0.209009	0.230631	0.10991	0.669164	0.1598	0.144819	0.0262172
10884	0.437037	0.211111	0.238889	0.112963	0.67402	0.159314	0.140931	0.0257353
10896	0.440147	0.211786	0.237569	0.110497	0.672817	0.158672	0.141451	0.0270603
10908	0.440285	0.208556	0.244207	0.106952	0.677987	0.159748	0.134591	0.027673
10920	0.448029	0.206093	0.238351	0.107527	0.671679	0.161654	0.139098	0.0275689
10932	0.44898	0.209647	0.230056	0.111317	0.665851	0.160343	0.146879	0.0269278
10944	0.460145	0.208333	0.221014	0.110507	0.661692	0.160448	0.151741	0.0261194
10956	0.480734	0.207339	0.20367	0.108257	0.646116	0.161529	0.163995	0.02836
10968	0.470803	0.211679	0.208029	0.109489	0.653465	0.158416	0.160891	0.0272277
10980	0.465074	0.207721	0.216912	0.110294	0.656404	0.16133	0.155172	0.0270936
10992	0.469091	0.205455	0.216364	0.109091	0.655087	0.162531	0.155087	0.0272953
11004	0.451554	0.202925	0.235832	0.109689	0.666255	0.1644	0.142151	0.0271941
11016	0.46	0.203636	0.227273	0.109091	0.66129	0.163772	0.147643	0.0272953
11028	0.453211	0.207339	0.227523	0.111927	0.664612	0.161529	0.147965	0.025894
11040	0.45073	0.209854	0.229927	0.109489	0.667079	0.159653	0.14604	0.0272277
11052	0.4631	0.208487	0.219557	0.108856	0.657248	0.160934	0.153563	0.0282555
11064	0.454206	0.213084	0.220561	0.11215	0.661389	0.158343	0.153471	0.0267966
11076	0.446069	0.215722	0.228519	0.109689	0.669963	0.155748	0.147095	0.0271941
11088	0.443636	0.212727	0.234545	0.109091	0.672457	0.157568	0.14268	0.0272953
11100	0.44	0.216364	0.234545	0.109091	0.674938	0.155087	0.14268	0.0272953
11112	0.44123	0.220615	0.229656	0.108499	0.674969	0.15193	0.145704	0.0273973
11124	0.436929	0.221207	0.232176	0.109689	0.676143	0.15204	0.144623	0.0271941
11136	0.440801	0.222222	0.227687	0.10929	0.674102	0.151177	0.14746	0.0272615
11148	0.428064	0.218472	0.246892	0.106572	0.687264	0.152585	0.132409	0.0277427
11160	0.443649	0.214669	0.234347	0.107335	0.675031	0.155583	0.141782	0.0276035
11172	0.454874	0.218412	0.218412	0.108303	0.665835	0.153367	0.153367	0.0274314
11184	0.449726	0.219378	0.221207	0.109689	0.667491	0.153276	0.15204	0.0271941
11196	0.45173	0.216758	0.220401	0.111111	0.666667	0.154895	0.152416	0.0260223
11208	0.431373	0.210339	0.247772	0.110517	0.684277	0.158491	0.132075	0.0251572
11220	0.425725	0.21558	0.25	0.108696	0.685323	0.155473	0.131841	0.0273632
11232	0.425993	0.212996	0.252708	0.108303	0.685786	0.157107	0.129676	0.0274314
11244	0.439068	0.215054	0.238351	0.107527	0.677945	0.155388	0.139098	0.0275689
11256	0.438078	0.219963	0.232902	0.109057	0.67362	0.153374	0.144785	0.0282209
11268	0.430403	0.221612	0.236264	0.111722	0.680247	0.151852	0.141975	0.0259259
11280	0.438849	0.217626	0.233813	0.109712	0.6775	0.15375	0.1425	0.02625
11292	0.443015	0.224265	0.220588	0.112132	0.671182	0.150246	0.152709	0.0258621
11304	0.439421	0.220615	0.227848	0.112116	0.676214	0.15193	0.146949	0.0249066
11316	0.431942	0.219601	0.235935	0.112523	0.680745	0.152795	0.141615	0.0248447
11328	0.435018	0.214801	0.238267	0.111913	0.679551	0.15586	0.139651	0.0249377
11340	0.436697	0.220183	0.229358	0.113761	0.675709	0.152898	0.146732	0.0246609
11352	0.444245	0.215827	0.228417	0.111511	0.67375	0.155	0.14625	0.025
11364	0.441016	0.221416	0.225045	0.112523	0.674534	0.151553	0.149068	0.0248447
11376	0.443015	0.224265	0.220588	0.112132	0.671182	0.150246	0.152709	0.0258621
11388	0.427273	0.212727	0.247273	0.112727	0.683623	0.157568	0.133995	0.0248139
11400	0.442623	0.213115	0.23133	0.112933	0.672862	0.157373	0.144981	0.0247831
11412	0.458867	0.212066	0.215722	0.113346	0.66131	0.15822	0.155748	0.0247219
11424	0.45709	0.214552	0.212687	0.115672	0.659756	0.157317	0.158537	0.0243902
11436	0.449541	0.207339	0.229358	0.113761	0.667078	0.161529	0.146732	0.0246609
11448	0.436131	0.208029	0.244526	0.111314	0.67698	0.160891	0.136139	0.0259901
11460	0.433757	0.212341	0.241379	0.112523	0.679503	0.157764	0.137888	0.0248447
11472	0.436697	0.212844	0.236697	0.113761	0.675709	0.15783	0.1418	0.0246609
11484	0.449355	0.209945	0.226519	0.11418	0.666667	0.159902	0.148831	0.0246002
11496	0.440647	0.206835	0.241007	0.111511	0.67625	0.16125	0.1375	0.025
11508	0.44	0.210909	0.236364	0.112727	0.674938	0.158809	0.141439	0.0248139
11520	0.438849	0.208633	0.241007	0.111511	0.6775	0.16	0.1375	0.025
11532	0.42246	0.203209	0.263815	0.110517	0.690566	0.163522	0.120755	0.0251572
11544	0.435337	0.205829	0.245902	0.112933	0.677819	0.16233	0.135068	0.0247831
11556	0.449275	0.206522	0.231884	0.112319	0.669154	0.161692	0.144279	0.0248756
11568	0.443447	0.201077	0.244165	0.111311	0.674593	0.165207	0.135169	0.0250313
11580	0.466418	0.205224	0.212687	0.115672	0.653659	0.163415	0.158537	0.0243902
11592	0.455856	0.201802	0.230631	0.111712	0.665418	0.164794	0.144819	0.0249688
11604	0.440647	0.197842	0.251799	0.109712	0.67625	0.1675	0.13	0.02625
11616	0.447653	0.198556	0.241877	0.111913	0.670823	0.167082	0.137157	0.0249377
11628	0.4319	0.198925	0.258065	0.111111	0.682957	0.166667	0.125313	0.0250627
11640	0.454034	0.204503	0.225141	0.116323	0.660996	0.164034	0.150668	0.0243013
11652	0.437158	0.205829	0.24408	0.112933	0.67658	0.16233	0.136307	0.0247831
11664	0.446266	0.202186	0.238616	0.112933	0.670384	0.164808	0.140025	0.0247831
11676	0.457875	0.20696	0.221612	0.113553	0.661728	0.161728	0.151852	0.0246914
11688	0.436464	0.206262	0.243094	0.11418	0.675277	0.162362	0.137761	0.0246002
11700	0.442804	0.210332	0.230627	0.116236	0.670762	0.159705	0.146192	0.0233415
11712	0.44	0.212727	0.232727	0.114545	0.674938	0.157568	0.143921	0.0235732
11724	0.453382	0.20841	0.223035	0.115174	0.665019	0.160692	0.150803	0.0234858
11736	0.453211	0.205505	0.225688	0.115596	0.664612	0.162762	0.149199	0.0234279
11748	0.443243	0.203604	0.23964	0.113514	0.674157	0.163546	0.138577	0.0237203
11760	0.454545	0.205455	0.225455	0.114545	0.665012	0.162531	0.148883	0.0235732
11772	0.455046	0.207339	0.222018	0.115596	0.663379	0.161529	0.151665	0.0234279
11784	0.457505	0.20434	0.224231	0.113924	0.663761	0.163138	0.14944	0.0236613
11796	0.460854	0.201068	0.224199	0.113879	0.663728	0.164987	0.148615	0.02267
11808	0.440801	0.205829	0.236794	0.116576	0.674102	0.16233	0.141264	0.0223048
11820	0.450549	0.210623	0.21978	0.119048	0.666667	0.159259	0.153086	0.0209877
11832	0.441016	0.205082	0.23775	0.116152	0.674534	0.162733	0.140373	0.0223602
11844	0.431655	0.203237	0.25	0.115108	0.6825	0.16375	0.13125	0.0225
11856	0.435337	0.209472	0.238616	0.116576	0.677819	0.159851	0.140025	0.0223048
11868	0.438406	0.199275	0.244565	0.117754	0.676617	0.166667	0.135572	0.0211443
11880	0.432188	0.206148	0.244123	0.117541	0.681196	0.161893	0.135741	0.0211706
11892	0.432482	0.215328	0.237226	0.114964	0.679455	0.155941	0.141089	0.0235149
11904	0.433028	0.209174	0.236697	0.121101	0.678175	0.160296	0.1418	0.0197287
11916	0.433272	0.210238	0.23766	0.11883	0.678616	0.159456	0.140915	0.0210136
11928	0.440959	0.210332	0.230627	0.118081	0.67199	0.159705	0.146192	0.022113
11940	0.440741	0.212963	0.225926	0.12037	0.671569	0.158088	0.14951	0.0208333
11952	0.434783	0.211957	0.237319	0.115942	0.679104	0.15796	0.140547	0.0223881
11964	0.434622	0.219153	0.228361	0.117864	0.676507	0.153752	0.147601	0.0221402
11976	0.436697	0.214679	0.233028	0.115596	0.675709	0.156597	0.144266	0.0234279
11988	0.443015	0.216912	0.224265	0.115809	0.671182	0.155172	0.150246	0.023399
12000	0.439781	0.215328	0.228102	0.116788	0.674505	0.155941	0.147277	0.0222772
12012	0.432675	0.211849	0.240575	0.114901	0.682103	0.157697	0.137672	0.0225282
12024	0.456044	0.216117	0.210623	0.117216	0.662963	0.155556	0.159259	0.0222222
12036	0.427007	0.215328	0.240876	0.116788	0.683168	0.155941	0.138614	0.0222772
12048	0.430657	0.215328	0.237226	0.116788	0.680693	0.155941	0.141089	0.0222772
12060	0.420959	0.213144	0.25222	0.113677	0.692308	0.156368	0.128625	0.0226986
12072	0.429348	0.213768	0.240942	0.115942	0.682836	0.156716	0.13806	0.0223881
12084	0.430909	0.214545	0.238182	0.116364	0.681141	0.156328	0.140199	0.0223325
12096	0.438721	0.213144	0.234458	0.113677	0.679697	0.156368	0.141236	0.0226986
12108	0.440367	0.218349	0.225688	0.115596	0.673243	0.154131	0.149199	0.0234279
12120	0.441392	0.216117	0.225275	0.117216	0.67284	0.155556	0.149383	0.0222222
12132	0.440433	0.214801	0.231047	0.113718	0.67581	0.15586	0.144638	0.0236908
12144	0.427798	0.211191	0.247292	0.113718	0.684539	0.158354	0.133416	0.0236908
12156	0.425225	0.212613	0.248649	0.113514	0.686642	0.157303	0.132335	0.0237203
12168	0.426056	0.216549	0.246479	0.110915	0.690355	0.153553	0.13198	0.0241117
12180	0.435993	0.2282	0.218924	0.116883	0.674419	0.148103	0.154223	0.0232558
12192	0.424955	0.220615	0.240506	0.113924	0.686177	0.15193	0.138232	0.0236613
12204	0.432916	0.218247	0.236136	0.112701	0.68256	0.153074	0.140527	0.0238394
12216	0.425725	0.221014	0.23913	0.11413	0.685323	0.151741	0.139303	0.0236318
12228	0.432143	0.217857	0.239286	0.110714	0.683417	0.153266	0.138191	0.0251256
12240	0.429348	0.221014	0.237319	0.112319	0.682836	0.151741	0.140547	0.0248756
12252	0.440217	0.21558	0.231884	0.112319	0.675373	0.155473	0.144279	0.0248756
12264	0.437838	0.212613	0.237838	0.111712	0.677903	0.157303	0.139825	0.0249688
12276	0.433692	0.209677	0.24552	0.111111	0.681704	0.159148	0.134085	0.0250627
12288	0.449091	0.216364	0.221818	0.112727	0.668734	0.155087	0.151365	0.0248139
12300	0.433393	0.209591	0.246892	0.110124	0.68348	0.15889	0.132409	0.0252207
12312	0.442831	0.221416	0.22323	0.112523	0.673292	0.151553	0.150311	0.0248447
12324	0.443015	0.220588	0.222426	0.113971	0.671182	0.152709	0.151478	0.0246305
12336	0.442804	0.219557	0.223247	0.114391	0.670762	0.153563	0.151106	0.02457
12348	0.438889	0.218519	0.227778	0.114815	0.672794	0.154412	0.148284	0.0245098
12360	0.434862	0.220183	0.231193	0.113761	0.676942	0.152898	0.145499	0.0246609
12372	0.443636	0.216364	0.227273	0.112727	0.672457	0.155087	0.147643	0.0248139
12384	0.436266	0.217235	0.235189	0.111311	0.679599	0.153942	0.141427	0.0250313
12396	0.428312	0.217786	0.241379	0.112523	0.68323	0.154037	0.137888	0.0248447
12408	0.432482	0.217153	0.237226	0.113139	0.679455	0.154703	0.141089	0.0247525
12420	0.427007	0.211679	0.248175	0.113139	0.683168	0.158416	0.133663	0.0247525
12432	0.432188	0.209765	0.245931	0.112116	0.681196	0.159402	0.134496	0.0249066
12444	0.45073	0.208029	0.228102	0.113139	0.667079	0.160891	0.147277	0.0247525
12456	0.439153	0.202822	0.248677	0.109347	0.680608	0.163498	0.130545	0.0253485
12468	0.446847	0.203604	0.237838	0.111712	0.67166	0.163546	0.139825	0.0249688
12480	0.447273	0.212727	0.227273	0.112727	0.669975	0.157568	0.147643	0.0248139
12492	0.448214	0.205357	0.235714	0.110714	0.672111	0.16206	0.140704	0.0251256
12504	0.441606	0.209854	0.235401	0.113139	0.673267	0.159653	0.142327	0.0247525
12516	0.445872	0.212844	0.227523	0.113761	0.669544	0.15783	0.147965	0.0246609
12528	0.435272	0.21576	0.232645	0.116323	0.673147	0.156744	0.145808	0.0243013
12540	0.440801	0.209472	0.236794	0.112933	0.674102	0.159851	0.141264	0.0247831
12552	0.442238	0.202166	0.243682	0.111913	0.674564	0.164589	0.13591	0.0249377
12564	0.437387	0.206897	0.243194	0.112523	0.677019	0.161491	0.136646	0.0248447
12576	0.437838	0.203604	0.246847	0.111712	0.677903	0.163546	0.133583	0.0249688
12588	0.427788	0.212066	0.246801	0.113346	0.682324	0.15822	0.134734	0.0247219
12600	0.451197	0.208103	0.226519	0.11418	0.665437	0.161132	0.148831	0.0246002
12612	0.432971	0.20471	0.25	0.112319	0.680348	0.162935	0.131841	0.0248756
12624	0.431481	0.211111	0.240741	0.116667	0.677696	0.159314	0.139706	0.0232843
12636	0.444653	0.21576	0.225141	0.114447	0.667072	0.156744	0.150668	0.0255164
12648	0.435805	0.206148	0.245931	0.112116	0.678705	0.161893	0.134496	0.0249066
12660	0.45173	0.211293	0.224044	0.112933	0.666667	0.158612	0.149938	0.0247831
12672	0.436464	0.209945	0.239411	0.11418	0.675277	0.159902	0.140221	0.0246002
12684	0.427798	0.207581	0.252708	0.111913	0.684539	0.160848	0.129676	0.0249377
12696	0.45841	0.214418	0.214418	0.112754	0.660123	0.157055	0.157055	0.0257669
12708	0.450271	0.213382	0.22604	0.110307	0.668742	0.156912	0.148194	0.0261519
12720	0.445255	0.215328	0.226277	0.113139	0.670792	0.155941	0.148515	0.0247525
12732	0.450185	0.217712	0.217712	0.114391	0.665848	0.154791	0.154791	0.02457
12744	0.438061	0.213645	0.236984	0.111311	0.678348	0.156446	0.140175	0.0250313
12756	0.436266	0.211849	0.240575	0.111311	0.679599	0.157697	0.137672	0.0250313
12768	0.446494	0.214022	0.225092	0.114391	0.668305	0.157248	0.149877	0.02457
12780	0.444649	0.219557	0.221402	0.114391	0.669533	0.153563	0.152334	0.02457
12792	0.446429	0.207143	0.235714	0.110714	0.673367	0.160804	0.140704	0.0251256
12804	0.432971	0.213768	0.244565	0.108696	0.680348	0.156716	0.135572	0.0273632
12816	0.425725	0.213768	0.248188	0.112319	0.685323	0.156716	0.133085	0.0248756
12828	0.437158	0.220401	0.229508	0.112933	0.67658	0.152416	0.146221	0.0247831
12840	0.434066	0.221612	0.230769	0.113553	0.677778	0.151852	0.145679	0.0246914
12852	0.425688	0.218349	0.242202	0.113761	0.683107	0.154131	0.138101	0.0246609
12864	0.416084	0.215035	0.26049	0.108392	0.69898	0.154337	0.121173	0.0255102
12876	0.418312	0.226212	0.244165	0.111311	0.692115	0.147685	0.135169	0.0250313
12888	0.427549	0.220036	0.241503	0.110912	0.686324	0.151819	0.136763	0.0250941
12900	0.432188	0.220615	0.235081	0.112116	0.681196	0.15193	0.141968	0.0249066
12912	0.436364	0.225455	0.225455	0.112727	0.677419	0.148883	0.148883	0.0248139
12924	0.423423	0.221622	0.241441	0.113514	0.68789	0.151061	0.137328	0.0237203
12936	0.419065	0.219424	0.248201	0.113309	0.69125	0.1525	0.1325	0.02375
12948	0.418895	0.224599	0.245989	0.110517	0.693082	0.148428	0.133333	0.0251572
12960	0.427798	0.229242	0.231047	0.111913	0.684539	0.145885	0.144638	0.0249377
12972	0.41982	0.230631	0.236036	0.113514	0.690387	0.144819	0.141074	0.0237203
12984	0.429348	0.226449	0.230072	0.11413	0.682836	0.14801	0.145522	0.0236318
12996	0.415027	0.223614	0.248658	0.112701	0.695107	0.14931	0.131744	0.0238394
13008	0.424132	0.226691	0.234004	0.115174	0.684796	0.148331	0.143387	0.0234858
13020	0.428305	0.232775	0.219739	0.119181	0.678877	0.145299	0.153846	0.021978
13032	0.428571	0.22604	0.229656	0.115732	0.683686	0.148194	0.145704	0.0224159
13044	0.427495	0.233522	0.218456	0.120527	0.677576	0.145455	0.155152	0.0218182
13056	0.418773	0.220217	0.245487	0.115523	0.690773	0.15212	0.134663	0.0224439
13068	0.432971	0.221014	0.230072	0.115942	0.680348	0.151741	0.145522	0.0223881
13080	0.438532	0.223853	0.220183	0.117431	0.674476	0.150432	0.152898	0.0221948
13092	0.439703	0.226345	0.215213	0.118738	0.671971	0.149327	0.156671	0.0220318
13104	0.446461	0.219601	0.217786	0.116152	0.670807	0.152795	0.154037	0.0223602
13116	0.431193	0.216514	0.236697	0.115596	0.679408	0.155364	0.1418	0.0234279
13128	0.440433	0.214801	0.231047	0.113718	0.67581	0.15586	0.144638	0.0236908
13140	0.430357	0.210714	0.246429	0.1125	0.684673	0.158291	0.133166	0.0238693
13152	0.428571	0.216998	0.242315	0.112116	0.683686	0.154421	0.136986	0.0249066
13164	0.442413	0.213894	0.230347	0.113346	0.672435	0.156984	0.145859	0.0247219
13176	0.450185	0.214022	0.221402	0.114391	0.665848	0.157248	0.152334	0.02457
13188	0.440147	0.21547	0.228361	0.116022	0.672817	0.156212	0.147601	0.0233702
13200	0.443431	0.213504	0.228102	0.114964	0.67203	0.157178	0.147277	0.0235149
13212	0.456881	0.209174	0.218349	0.115596	0.662145	0.160296	0.154131	0.0234279
13224	0.453532	0.20632	0.223048	0.1171	0.662592	0.162592	0.151589	0.0232274
13236	0.434622	0.209945	0.239411	0.116022	0.676507	0.159902	0.140221	0.0233702
13248	0.448905	0.209854	0.226277	0.114964	0.668317	0.159653	0.148515	0.0235149
13260	0.448029	0.202509	0.236559	0.112903	0.671679	0.16416	0.140351	0.0238095
13272	0.441071	0.205357	0.241071	0.1125	0.677136	0.16206	0.136935	0.0238693
13284	0.444853	0.211397	0.227941	0.115809	0.669951	0.158867	0.147783	0.023399
13296	0.44732	0.205176	0.231054	0.116451	0.667485	0.16319	0.146012	0.0233129
13308	0.450549	0.203297	0.230769	0.115385	0.666667	0.164198	0.145679	0.0234568
13320	0.452555	0.198905	0.233577	0.114964	0.665842	0.167079	0.143564	0.0235149
13332	0.454545	0.196364	0.234545	0.114545	0.665012	0.168734	0.14268	0.0235732
13344	0.454707	0.191829	0.241563	0.111901	0.668348	0.171501	0.136192	0.0239596
13356	0.462523	0.193784	0.228519	0.115174	0.658838	0.170581	0.147095	0.0234858
13368	0.45735	0.196007	0.232305	0.114338	0.663354	0.168944	0.144099	0.0236025
13380	0.442238	0.193141	0.250903	0.113718	0.674564	0.170823	0.130923	0.0236908
13392	0.446208	0.190476	0.252205	0.111111	0.675539	0.17237	0.12801	0.0240811
13404	0.439153	0.195767	0.253968	0.111111	0.680608	0.168568	0.126743	0.0240811
13416	0.440801	0.202186	0.242259	0.114754	0.674102	0.164808	0.137546	0.023544
13428	0.437848	0.205937	0.241187	0.115028	0.673195	0.162791	0.139535	0.0244798
13440	0.438757	0.204753	0.243144	0.113346	0.674907	0.163164	0.137206	0.0247219
13452	0.449091	0.207273	0.230909	0.112727	0.668734	0.16129	0.145161	0.0248139
13464	0.462107	0.214418	0.207024	0.116451	0.657669	0.157055	0.161963	0.0233129
13476	0.461394	0.212806	0.207156	0.118644	0.655758	0.158788	0.162424	0.0230303
13488	0.446691	0.207721	0.231618	0.113971	0.668719	0.16133	0.14532	0.0246305
13500	0.442202	0.211009	0.231193	0.115596	0.67201	0.159063	0.145499	0.0234279
13512	0.44123	0.20434	0.240506	0.113924	0.674969	0.163138	0.138232	0.0236613
13524	0.45781	0.201077	0.228007	0.113106	0.664581	0.165207	0.146433	0.0237797
13536	0.454545	0.197861	0.235294	0.112299	0.667925	0.167296	0.140881	0.0238994
13548	0.456014	0.201077	0.229803	0.113106	0.665832	0.165207	0.145181	0.0237797
13560	0.475499	0.203267	0.206897	0.114338	0.650932	0.163975	0.161491	0.0236025
13572	0.46055	0.201835	0.222018	0.115596	0.659679	0.165228	0.151665	0.0234279
13584	0.452727	0.205455	0.227273	0.114545	0.666253	0.162531	0.147643	0.0235732
13596	0.454054	0.203604	0.228829	0.113514	0.666667	0.163546	0.146067	0.0237203
13608	0.456204	0.20073	0.228102	0.114964	0.663366	0.165842	0.147277	0.0235149
13620	0.46679	0.204797	0.212177	0.116236	0.654791	0.163391	0.158477	0.0233415
13632	0.468978	0.202555	0.213504	0.114964	0.654703	0.164604	0.157178	0.0235149
13644	0.458716	0.207339	0.218349	0.115596	0.660912	0.161529	0.154131	0.0234279
13656	0.440367	0.201835	0.242202	0.115596	0.673243	0.165228	0.138101	0.0234279
13668	0.444649	0.202952	0.236162	0.116236	0.669533	0.164619	0.142506	0.0233415
13680	0.456722	0.202578	0.224678	0.116022	0.661747	0.164822	0.150062	0.0233702
13692	0.435572	0.201452	0.248639	0.114338	0.678261	0.165217	0.132919	0.0236025
13704	0.445455	0.203636	0.236364	0.114545	0.671216	0.163772	0.141439	0.0235732
13716	0.449168	0.205176	0.229205	0.116451	0.666258	0.16319	0.147239	0.0233129
13728	0.454044	0.198529	0.231618	0.115809	0.663793	0.167488	0.14532	0.023399
13740	0.454212	0.201465	0.228938	0.115385	0.664198	0.165432	0.146914	0.0234568
13752	0.448649	0.201802	0.236036	0.113514	0.670412	0.164794	0.141074	0.0237203
13764	0.43964	0.203604	0.243243	0.113514	0.676654	0.163546	0.13608	0.0237203
13776	0.435714	0.205357	0.246429	0.1125	0.680905	0.16206	0.133166	0.0238693
13788	0.427046	0.204626	0.254448	0.113879	0.687657	0.162469	0.127204	0.02267
13800	0.440433	0.207581	0.236462	0.115523	0.67581	0.160848	0.140898	0.0224439
13812	0.443243	0.205405	0.236036	0.115315	0.674157	0.162297	0.141074	0.0224719
13824	0.451554	0.201097	0.230347	0.117002	0.666255	0.165637	0.145859	0.0222497
13836	0.442831	0.205082	0.235935	0.116152	0.673292	0.162733	0.141615	0.0223602
13848	0.442238	0.198556	0.243682	0.115523	0.674564	0.167082	0.13591	0.0224439
13860	0.453571	0.194643	0.2375	0.114286	0.668342	0.169598	0.139447	0.0226131
13872	0.442446	0.196043	0.246403	0.115108	0.675	0.16875	0.13375	0.0225
13884	0.440585	0.199269	0.243144	0.117002	0.673671	0.166873	0.137206	0.0222497
13896	0.464419	0.207865	0.207865	0.11985	0.654501	0.1618	0.1618	0.0218978
13908	0.45073	0.202555	0.229927	0.116788	0.667079	0.164604	0.14604	0.0222772
13920	0.4614	0.197487	0.226212	0.114901	0.662078	0.16771	0.147685	0.0225282
13932	0.446655	0.197107	0.240506	0.115732	0.671233	0.16812	0.138232	0.0224159
13944	0.454887	0.203008	0.221805	0.120301	0.660194	0.165049	0.152913	0.0218447
13956	0.471349	0.197782	0.212569	0.118299	0.651534	0.168098	0.158282	0.0220859
13968	0.471455	0.198895	0.211786	0.117864	0.651907	0.167282	0.158672	0.0221402
13980	0.462094	0.187726	0.234657	0.115523	0.660848	0.174564	0.142145	0.0224439
13992	0.449016	0.193202	0.243292	0.11449	0.671267	0.17064	0.135508	0.0225847
14004	0.456835	0.192446	0.235612	0.115108	0.665	0.17125	0.14125	0.0225
14016	0.468978	0.195255	0.220803	0.114964	0.654703	0.169554	0.152228	0.0235149
14028	0.447227	0.191413	0.246869	0.11449	0.672522	0.171895	0.132999	0.0225847
14040	0.451852	0.198148	0.233333	0.116667	0.664216	0.167892	0.144608	0.0232843
14052	0.45045	0.189189	0.246847	0.113514	0.669164	0.173533	0.133583	0.0237203
14064	0.44	0.192727	0.252727	0.114545	0.674938	0.171216	0.130273	0.0235732
14076	0.445035	0.193262	0.25	0.111702	0.675505	0.170455	0.130051	0.0239899
14088	0.453888	0.198915	0.233273	0.113924	0.666252	0.166874	0.143213	0.0236613
14100	0.465455	0.2	0.221818	0.112727	0.657568	0.166253	0.151365	0.0248139
14112	0.451197	0.202578	0.230203	0.116022	0.665437	0.164822	0.146371	0.0233702
14124	0.433824	0.202206	0.248162	0.115809	0.67734	0.165025	0.134236	0.023399
14136	0.444649	0.201107	0.238007	0.116236	0.669533	0.165848	0.141278	0.0233415
14148	0.441441	0.207207	0.237838	0.113514	0.675406	0.161049	0.139825	0.0237203
14160	0.4375	0.207143	0.242857	0.1125	0.679648	0.160804	0.135678	0.0238693
14172	0.436364	0.205455	0.243636	0.114545	0.677419	0.162531	0.136476	0.0235732
14184	0.452336	0.205607	0.224299	0.117757	0.662607	0.163216	0.151035	0.0231425
14196	0.449627	0.201493	0.231343	0.117537	0.664634	0.165854	0.146341	0.0231707
14208	0.444653	0.202627	0.234522	0.118199	0.667072	0.165249	0.144593	0.0230863
14220	0.429084	0.199282	0.258528	0.113106	0.684606	0.166458	0.125156	0.0237797
14232	0.431193	0.20367	0.249541	0.115596	0.679408	0.163995	0.133169	0.0234279
14244	0.445269	0.211503	0.226345	0.116883	0.668299	0.159119	0.149327	0.0232558
14256	0.442379	0.215613	0.226766	0.115242	0.669927	0.156479	0.149144	0.0244499
14268	0.458801	0.21161	0.215356	0.114232	0.658151	0.159367	0.156934	0.0255474
14280	0.444649	0.212177	0.230627	0.112546	0.669533	0.158477	0.146192	0.0257985
14292	0.442029	0.208333	0.237319	0.112319	0.674129	0.160448	0.140547	0.0248756
14304	0.46	0.205455	0.221818	0.112727	0.66129	0.162531	0.151365	0.0248139
14316	0.450835	0.209647	0.22449	0.115028	0.664627	0.160343	0.150551	0.0244798
14328	0.44123	0.20434	0.242315	0.112116	0.674969	0.163138	0.136986	0.0249066
14340	0.445848	0.207581	0.234657	0.111913	0.67207	0.160848	0.142145	0.0249377
14352	0.443636	0.209091	0.234545	0.112727	0.672457	0.16005	0.14268	0.0248139
14364	0.431444	0.210238	0.244973	0.113346	0.679852	0.159456	0.13597	0.0247219
14376	0.427273	0.209091	0.250909	0.112727	0.683623	0.16005	0.131514	0.0248139
14388	0.446069	0.210238	0.230347	0.113346	0.669963	0.159456	0.145859	0.0247219
14400	0.438182	0.216364	0.232727	0.112727	0.676179	0.155087	0.143921	0.0248139
14412	0.43898	0.213115	0.234973	0.112933	0.675341	0.157373	0.142503	0.0247831
14424	0.430127	0.208711	0.246824	0.114338	0.681988	0.160248	0.134161	0.0236025
14436	0.442068	0.206774	0.238859	0.112299	0.67673	0.161006	0.138365	0.0238994
14448	0.447038	0.202873	0.236984	0.113106	0.67209	0.163955	0.140175	0.0237797
14460	0.439781	0.206204	0.239051	0.114964	0.674505	0.162129	0.139851	0.0235149
14472	0.43898	0.20765	0.238616	0.114754	0.675341	0.16109	0.140025	0.023544
14484	0.444444	0.200364	0.240437	0.114754	0.671623	0.166047	0.138786	0.023544
14496	0.450185	0.201107	0.234317	0.114391	0.665848	0.165848	0.143735	0.02457
14508	0.449438	0.202247	0.230337	0.117978	0.664234	0.16545	0.147202	0.0231144
14520	0.475564	0.203008	0.203008	0.118421	0.646845	0.165049	0.165049	0.0230583
14532	0.454219	0.195691	0.238779	0.111311	0.667084	0.168961	0.138924	0.0250313
14544	0.468284	0.201493	0.214552	0.115672	0.652439	0.165854	0.157317	0.0243902
14556	0.460405	0.200737	0.224678	0.11418	0.659287	0.166052	0.150062	0.0246002
14568	0.45073	0.198905	0.237226	0.113139	0.667079	0.167079	0.141089	0.0247525
14580	0.463956	0.201479	0.219963	0.114603	0.656442	0.165644	0.153374	0.0245399
14592	0.442379	0.202602	0.239777	0.115242	0.669927	0.165037	0.140587	0.0244499
14604	0.446069	0.204753	0.235832	0.113346	0.669963	0.163164	0.142151	0.0247219
14616	0.462687	0.205224	0.214552	0.117537	0.656098	0.163415	0.157317	0.0231707
14628	0.453532	0.200743	0.228625	0.1171	0.662592	0.166259	0.147922	0.0232274
14640	0.446461	0.194192	0.243194	0.116152	0.670807	0.170186	0.136646	0.0223602
14652	0.450652	0.191806	0.238361	0.119181	0.664225	0.172161	0.141636	0.021978
14664	0.4631	0.191882	0.226937	0.118081	0.657248	0.17199	0.148649	0.022113
14676	0.468007	0.1883	0.228519	0.115174	0.65513	0.174289	0.147095	0.0234858
14688	0.45941	0.188192	0.236162	0.116236	0.659705	0.174447	0.142506	0.0233415
14700	0.467167	0.187617	0.228893	0.116323	0.652491	0.17497	0.148238	0.0243013
14712	0.480519	0.183673	0.220779	0.115028	0.645043	0.177479	0.152999	0.0244798
14724	0.473588	0.183971	0.229508	0.112933	0.651797	0.1772	0.146221	0.0247831
14736	0.461825	0.182495	0.240223	0.115456	0.656899	0.178266	0.140415	0.02442
14748	0.47037	0.183333	0.231481	0.114815	0.651961	0.177696	0.145833	0.0245098
14760	0.47026	0.189591	0.224907	0.115242	0.651589	0.173594	0.150367	0.0244499
14772	0.469501	0.184843	0.231054	0.114603	0.652761	0.176687	0.146012	0.0245399
14784	0.477941	0.183824	0.224265	0.113971	0.647783	0.17734	0.150246	0.0246305
14796	0.482243	0.188785	0.213084	0.115888	0.643118	0.174178	0.158343	0.0243605
14808	0.45203	0.188192	0.245387	0.114391	0.664619	0.174447	0.136364	0.02457
14820	0.458029	0.187956	0.240876	0.113139	0.662129	0.174505	0.138614	0.0247525
14832	0.458867	0.184644	0.243144	0.113346	0.66131	0.176761	0.137206	0.0247219
14844	0.45841	0.190388	0.236599	0.114603	0.660123	0.173006	0.142331	0.0245399
14856	0.453888	0.191682	0.242315	0.112116	0.666252	0.171856	0.136986	0.0249066
14868	0.463063	0.192793	0.232432	0.111712	0.660424	0.171036	0.143571	0.0249688
14880	0.468124	0.198543	0.218579	0.114754	0.655514	0.167286	0.153656	0.023544
14892	0.461679	0.198905	0.224453	0.114964	0.659653	0.167079	0.149752	0.0235149
14904	0.461538	0.199634	0.223443	0.115385	0.659259	0.166667	0.150617	0.0234568
14916	0.459963	0.201117	0.221601	0.117318	0.65812	0.166056	0.152625	0.023199
14928	0.45073	0.198905	0.235401	0.114964	0.667079	0.167079	0.142327	0.0235149
14940	0.456881	0.201835	0.223853	0.117431	0.662145	0.165228	0.150432	0.0221948
14952	0.45572	0.202952	0.223247	0.118081	0.662162	0.164619	0.151106	0.022113
14964	0.458955	0.208955	0.212687	0.119403	0.658537	0.160976	0.158537	0.0219512
14976	0.441818	0.203636	0.238182	0.116364	0.673697	0.163772	0.140199	0.0223325
14988	0.444444	0.200364	0.238616	0.116576	0.671623	0.166047	0.140025	0.0223048
15000	0.451376	0.205505	0.225688	0.117431	0.665845	0.162762	0.149199	0.0221948
15012	0.458101	0.208566	0.214153	0.119181	0.659341	0.161172	0.157509	0.021978
15024	0.436364	0.201818	0.245455	0.116364	0.677419	0.165012	0.135236	0.0223325
15036	0.447706	0.2	0.234862	0.117431	0.668311	0.166461	0.143033	0.0221948
15048	0.449275	0.202899	0.231884	0.115942	0.669154	0.164179	0.144279	0.0223881
15060	0.445055	0.201465	0.236264	0.117216	0.67037	0.165432	0.141975	0.0222222
15072	0.451376	0.201835	0.229358	0.117431	0.665845	0.165228	0.146732	0.0221948
15084	0.45438	0.198905	0.229927	0.116788	0.664604	0.167079	0.14604	0.0222772
15096	0.455882	0.200368	0.226103	0.117647	0.662562	0.166256	0.149015	0.0221675
15108	0.442202	0.201835	0.238532	0.117431	0.67201	0.165228	0.140567	0.0221948
15120	0.452381	0.203297	0.227106	0.117216	0.665432	0.164198	0.148148	0.0222222
15132	0.453382	0.201097	0.230347	0.115174	0.665019	0.165637	0.145859	0.0234858
15144	0.453382	0.201097	0.232176	0.113346	0.665019	0.165637	0.144623	0.0247219
15156	0.449091	0.198182	0.238182	0.114545	0.668734	0.167494	0.140199	0.0235732
15168	0.443038	0.191682	0.251356	0.113924	0.673724	0.171856	0.13076	0.0236613
15180	0.457195	0.185792	0.242259	0.114754	0.662949	0.17596	0.137546	0.023544
15192	0.46558	0.184783	0.235507	0.11413	0.65796	0.176617	0.141791	0.0236318
15204	0.458716	0.190826	0.234862	0.115596	0.660912	0.172626	0.143033	0.0234279
15216	0.453721	0.190563	0.241379	0.114338	0.665839	0.172671	0.137888	0.0236025
15228	0.456044	0.188645	0.239927	0.115385	0.662963	0.174074	0.139506	0.0234568
15240	0.469203	0.188406	0.228261	0.11413	0.655473	0.174129	0.146766	0.0236318
15252	0.462247	0.191529	0.230203	0.116022	0.658057	0.172202	0.146371	0.0233702
15264	0.457038	0.191956	0.235832	0.115174	0.662546	0.171817	0.142151	0.0234858
15276	0.449355	0.195212	0.239411	0.116022	0.666667	0.169742	0.140221	0.0233702
15288	0.456722	0.195212	0.232044	0.116022	0.661747	0.169742	0.145141	0.0233702
15300	0.467772	0.191529	0.224678	0.116022	0.654367	0.172202	0.150062	0.0233702
15312	0.456044	0.192308	0.236264	0.115385	0.662963	0.171605	0.141975	0.0234568
15324	0.463504	0.191606	0.229927	0.114964	0.658416	0.17203	0.14604	0.0235149
15336	0.466055	0.192661	0.225688	0.115596	0.65598	0.171393	0.149199	0.0234279
15348	0.461397	0.191176	0.231618	0.115809	0.658867	0.172414	0.14532	0.023399
15360	0.456722	0.191529	0.235727	0.116022	0.661747	0.172202	0.142681	0.0233702
15372	0.469725	0.19633	0.218349	0.115596	0.653514	0.168927	0.154131	0.0234279
15384	0.456881	0.194495	0.233028	0.115596	0.662145	0.17016	0.144266	0.0234279
15396	0.480734	0.190826	0.212844	0.115596	0.646116	0.172626	0.15783	0.0234279
15408	0.473198	0.192237	0.218115	0.116451	0.650307	0.171779	0.154601	0.0233129
15420	0.458256	0.194805	0.230056	0.116883	0.659731	0.170135	0.146879	0.0232558
15432	0.459259	0.194444	0.22963	0.116667	0.659314	0.170343	0.147059	0.0232843
15444	0.458182	0.189091	0.238182	0.114545	0.662531	0.173697	0.140199	0.0235732
15456	0.469501	0.192237	0.221811	0.116451	0.652761	0.171779	0.152147	0.0233129
15468	0.463636	0.187273	0.234545	0.114545	0.658809	0.174938	0.14268	0.0235732
15480	0.466667	0.183784	0.236036	0.113514	0.657928	0.177278	0.141074	0.0237203
15492	0.473297	0.186004	0.224678	0.116022	0.650677	0.175892	0.150062	0.0233702
15504	0.47048	0.184502	0.230627	0.114391	0.652334	0.176904	0.146192	0.02457
15516	0.475676	0.178378	0.232432	0.113514	0.651685	0.181024	0.143571	0.0237203
15528	0.47037	0.183333	0.22963	0.116667	0.651961	0.177696	0.147059	0.0232843
15540	0.45941	0.182657	0.241697	0.116236	0.659705	0.178133	0.138821	0.0233415
15552	0.465455	0.18	0.24	0.114545	0.657568	0.179901	0.138958	0.0235732
15564	0.463504	0.186131	0.235401	0.114964	0.658416	0.175743	0.142327	0.0235149
15576	0.46337	0.184982	0.236264	0.115385	0.658025	0.176543	0.141975	0.0234568
15588	0.468519	0.188889	0.225926	0.116667	0.653186	0.17402	0.14951	0.0232843
15600	0.475564	0.18985	0.216165	0.118421	0.646845	0.173544	0.156553	0.0230583
15612	0.475655	0.185393	0.220974	0.117978	0.647202	0.176399	0.153285	0.0231144
15624	0.468165	0.185393	0.228464	0.117978	0.652068	0.176399	0.148418	0.0231144
15636	0.463687	0.188082	0.230912	0.117318	0.655678	0.174603	0.14652	0.023199
15648	0.469501	0.184843	0.229205	0.116451	0.652761	0.176687	0.147239	0.0233129
15660	0.469613	0.18232	0.232044	0.116022	0.653137	0.178352	0.145141	0.0233702
15672	0.461679	0.186131	0.237226	0.114964	0.659653	0.175743	0.141089	0.0235149
15684	0.467532	0.19295	0.222635	0.116883	0.653611	0.171359	0.151775	0.0232558
15696	0.458182	0.192727	0.234545	0.114545	0.662531	0.171216	0.14268	0.0235732
15708	0.468124	0.191257	0.225865	0.114754	0.655514	0.172243	0.148699	0.023544
15720	0.478585	0.191806	0.212291	0.117318	0.64591	0.172161	0.15873	0.023199
15732	0.471136	0.193669	0.217877	0.117318	0.650794	0.17094	0.155067	0.023199
15744	0.470696	0.190476	0.223443	0.115385	0.653086	0.17284	0.150617	0.0234568
15756	0.475138	0.189687	0.219153	0.116022	0.649446	0.173432	0.153752	0.0233702
15768	0.47026	0.193309	0.219331	0.1171	0.651589	0.171149	0.154034	0.0232274
15780	0.470054	0.186933	0.228675	0.114338	0.654658	0.175155	0.146584	0.0236025
15792	0.456364	0.187273	0.241818	0.114545	0.663772	0.174938	0.137717	0.0235732
15804	0.459165	0.188748	0.23775	0.114338	0.662112	0.173913	0.140373	0.0236025
15816	0.459605	0.186715	0.238779	0.114901	0.663329	0.175219	0.138924	0.0225282
15828	0.46875	0.191176	0.21875	0.121324	0.653941	0.172414	0.153941	0.0197044
15840	0.46098	0.192377	0.22686	0.119782	0.66087	0.171429	0.147826	0.0198758
15852	0.458029	0.191606	0.229927	0.120438	0.662129	0.17203	0.14604	0.019802
15864	0.465328	0.187956	0.226277	0.120438	0.657178	0.174505	0.148515	0.019802
15876	0.468124	0.191257	0.220401	0.120219	0.655514	0.172243	0.152416	0.0198265
15888	0.460714	0.185714	0.235714	0.117857	0.663317	0.175879	0.140704	0.0201005
15900	0.459459	0.185586	0.236036	0.118919	0.662921	0.17603	0.141074	0.019975
15912	0.462385	0.187156	0.229358	0.121101	0.658446	0.175092	0.146732	0.0197287
15924	0.465704	0.180505	0.234657	0.119134	0.658354	0.179551	0.142145	0.0199501
15936	0.470919	0.19137	0.213884	0.123827	0.650061	0.172539	0.157959	0.0194411
15948	0.453382	0.1883	0.23766	0.120658	0.665019	0.174289	0.140915	0.0197775
15960	0.474453	0.186131	0.215328	0.124088	0.65099	0.175743	0.155941	0.0173267
15972	0.466302	0.187614	0.222222	0.123862	0.656753	0.174721	0.151177	0.0173482
15984	0.476103	0.1875	0.211397	0.125	0.649015	0.174877	0.158867	0.0172414
15996	0.458867	0.186472	0.230347	0.124314	0.66131	0.175525	0.145859	0.0173053
16008	0.469945	0.187614	0.218579	0.123862	0.654275	0.174721	0.153656	0.0173482
16020	0.450271	0.184448	0.242315	0.122966	0.668742	0.176837	0.136986	0.0174346
16032	0.472998	0.191806	0.208566	0.126629	0.649573	0.172161	0.161172	0.017094
16044	0.457195	0.189435	0.229508	0.123862	0.662949	0.173482	0.146221	0.0173482
16056	0.455224	0.19403	0.225746	0.125	0.660976	0.170732	0.15	0.0182927
16068	0.444043	0.187726	0.245487	0.122744	0.673317	0.174564	0.134663	0.0174564
16080	0.453211	0.190826	0.231193	0.124771	0.664612	0.172626	0.145499	0.0172626
16092	0.453211	0.190826	0.231193	0.124771	0.664612	0.172626	0.145499	0.0172626
16104	0.451376	0.188991	0.236697	0.122936	0.665845	0.173859	0.1418	0.0184957
16116	0.458564	0.19337	0.226519	0.121547	0.660517	0.170972	0.148831	0.0196802
16128	0.468519	0.190741	0.218519	0.122222	0.653186	0.172794	0.154412	0.0196078
16140	0.449541	0.187156	0.242202	0.121101	0.667078	0.175092	0.138101	0.0197287
16152	0.444037	0.190826	0.242202	0.122936	0.670777	0.172626	0.138101	0.0184957
16164	0.451197	0.191529	0.233886	0.123389	0.665437	0.172202	0.143911	0.0184502
16176	0.450549	0.194139	0.232601	0.122711	0.666667	0.17037	0.144444	0.0185185
16188	0.440801	0.191257	0.245902	0.12204	0.674102	0.172243	0.135068	0.0185874
16200	0.44	0.192727	0.245455	0.121818	0.674938	0.171216	0.135236	0.0186104
16212	0.454212	0.197802	0.225275	0.122711	0.664198	0.167901	0.149383	0.0185185
16224	0.444444	0.196721	0.234973	0.123862	0.671623	0.168525	0.142503	0.0173482
16236	0.439068	0.193548	0.247312	0.120072	0.677945	0.170426	0.132832	0.018797
16248	0.462963	0.196296	0.218519	0.122222	0.656863	0.169118	0.154412	0.0196078
16260	0.461818	0.190909	0.223636	0.123636	0.66005	0.172457	0.150124	0.0173697
16272	0.443447	0.186715	0.247756	0.122083	0.674593	0.175219	0.132666	0.0175219
16284	0.451852	0.188889	0.233333	0.125926	0.664216	0.17402	0.144608	0.0171569
16296	0.455373	0.191257	0.229508	0.123862	0.664188	0.172243	0.146221	0.0173482
16308	0.458182	0.189091	0.229091	0.123636	0.662531	0.173697	0.146402	0.0173697
16320	0.443038	0.19349	0.240506	0.122966	0.673724	0.17061	0.138232	0.0174346
16332	0.451087	0.190217	0.235507	0.123188	0.66791	0.172886	0.141791	0.0174129
16344	0.445652	0.192029	0.23913	0.123188	0.671642	0.171642	0.139303	0.0174129
16356	0.454044	0.196691	0.224265	0.125	0.663793	0.168719	0.150246	0.0172414
16368	0.457875	0.199634	0.217949	0.124542	0.661728	0.166667	0.154321	0.017284
16380	0.456835	0.196043	0.22482	0.122302	0.665	0.16875	0.14875	0.0175
16392	0.460405	0.202578	0.213628	0.123389	0.659287	0.164822	0.157442	0.0184502
16404	0.46055	0.2	0.216514	0.122936	0.659679	0.166461	0.155364	0.0184957
16416	0.441948	0.202247	0.230337	0.125468	0.6691	0.16545	0.147202	0.0182482
16428	0.440741	0.203704	0.231481	0.124074	0.671569	0.164216	0.145833	0.0183824
16440	0.440075	0.200375	0.234082	0.125468	0.670316	0.166667	0.144769	0.0182482
16452	0.451197	0.200737	0.224678	0.123389	0.665437	0.166052	0.150062	0.0184502
16464	0.443841	0.195652	0.237319	0.123188	0.672886	0.169154	0.140547	0.0174129
16476	0.452381	0.197802	0.225275	0.124542	0.665432	0.167901	0.149383	0.017284
16488	0.458564	0.197053	0.220994	0.123389	0.660517	0.168512	0.152522	0.0184502
16500	0.436594	0.195652	0.246377	0.121377	0.677861	0.169154	0.134328	0.0186567
16512	0.464351	0.193784	0.219378	0.122486	0.657602	0.170581	0.153276	0.0185414
16524	0.453069	0.191336	0.234657	0.120939	0.667082	0.17207	0.142145	0.0187032
16536	0.460695	0.195612	0.221207	0.122486	0.660074	0.169345	0.15204	0.0185414
16548	0.447602	0.193606	0.239787	0.119005	0.673392	0.17024	0.137453	0.0189155
16560	0.442857	0.189286	0.248214	0.119643	0.675879	0.173367	0.13191	0.0188442
16572	0.447706	0.194495	0.234862	0.122936	0.668311	0.17016	0.143033	0.0184957
16584	0.451554	0.190128	0.235832	0.122486	0.666255	0.173053	0.142151	0.0185414
16596	0.46055	0.194495	0.222018	0.122936	0.659679	0.17016	0.151665	0.0184957
16608	0.450835	0.19666	0.2282	0.124304	0.664627	0.168911	0.148103	0.0183599
16620	0.45203	0.199262	0.225092	0.123616	0.664619	0.167076	0.149877	0.0184275
16632	0.45173	0.189435	0.236794	0.12204	0.666667	0.173482	0.141264	0.0185874
16644	0.456722	0.187845	0.232044	0.123389	0.661747	0.174662	0.145141	0.0184502
16656	0.44403	0.192164	0.238806	0.125	0.668293	0.171951	0.141463	0.0182927
16668	0.448339	0.191882	0.236162	0.123616	0.667076	0.17199	0.142506	0.0184275
16680	0.463327	0.186047	0.230769	0.119857	0.66123	0.175659	0.144291	0.0188206
16692	0.457944	0.192523	0.224299	0.125234	0.658952	0.171742	0.151035	0.0182704
16704	0.453382	0.190128	0.234004	0.122486	0.665019	0.173053	0.143387	0.0185414
16716	0.450549	0.190476	0.236264	0.122711	0.666667	0.17284	0.141975	0.0185185
16728	0.451264	0.187726	0.240072	0.120939	0.668329	0.174564	0.138404	0.0187032
16740	0.465455	0.189091	0.223636	0.121818	0.657568	0.173697	0.150124	0.0186104
16752	0.462795	0.186933	0.23049	0.119782	0.659627	0.175155	0.145342	0.0198758
16764	0.466179	0.1883	0.223035	0.122486	0.656366	0.174289	0.150803	0.0185414
16776	0.468354	0.186257	0.224231	0.121157	0.656289	0.175592	0.14944	0.01868
16788	0.472325	0.184502	0.219557	0.123616	0.651106	0.176904	0.153563	0.0184275
16800	0.459854	0.186131	0.231752	0.122263	0.660891	0.175743	0.144802	0.0185644
16812	0.458259	0.182948	0.239787	0.119005	0.665826	0.177806	0.137453	0.0189155
16824	0.465704	0.185921	0.227437	0.120939	0.658354	0.17581	0.147132	0.0187032
16836	0.472628	0.184307	0.220803	0.122263	0.652228	0.17698	0.152228	0.0185644
16848	0.453237	0.181655	0.244604	0.120504	0.6675	0.17875	0.135	0.01875
16860	0.458029	0.184307	0.235401	0.122263	0.662129	0.17698	0.142327	0.0185644
16872	0.460405	0.18232	0.233886	0.123389	0.659287	0.178352	0.143911	0.0184502
16884	0.460405	0.18232	0.233886	0.123389	0.659287	0.178352	0.143911	0.0184502
16896	0.448276	0.183303	0.246824	0.121597	0.669565	0.17764	0.134161	0.0186335
16908	0.472426	0.180147	0.224265	0.123162	0.651478	0.179803	0.150246	0.0184729
16920	0.474265	0.185662	0.216912	0.123162	0.650246	0.176108	0.155172	0.0184729
16932	0.464945	0.184502	0.226937	0.123616	0.65602	0.176904	0.148649	0.0184275
16944	0.458867	0.182815	0.23766	0.120658	0.66131	0.177998	0.140915	0.0197775
16956	0.463504	0.182482	0.233577	0.120438	0.658416	0.178218	0.143564	0.019802
16968	0.46337	0.184982	0.230769	0.120879	0.658025	0.176543	0.145679	0.0197531
16980	0.468635	0.186347	0.223247	0.121771	0.653563	0.175676	0.151106	0.019656
16992	0.4631	0.191882	0.221402	0.123616	0.657248	0.17199	0.152334	0.0184275
17004	0.469945	0.187614	0.220401	0.12204	0.654275	0.174721	0.152416	0.0185874
17016	0.452158	0.195122	0.227017	0.125704	0.662211	0.170109	0.149453	0.018226
17028	0.44405	0.188277	0.248668	0.119005	0.675914	0.174023	0.131148	0.0189155
17040	0.456204	0.19708	0.224453	0.122263	0.663366	0.168317	0.149752	0.0185644
17052	0.456722	0.195212	0.224678	0.123389	0.661747	0.169742	0.150062	0.0184502
17064	0.455535	0.196007	0.228675	0.119782	0.664596	0.168944	0.146584	0.0198758
17076	0.447514	0.200737	0.228361	0.123389	0.667897	0.166052	0.147601	0.0184502
17088	0.453875	0.202952	0.219557	0.123616	0.663391	0.164619	0.153563	0.0184275
17100	0.445035	0.193262	0.242908	0.118794	0.675505	0.170455	0.135101	0.0189394
17112	0.448649	0.198198	0.232432	0.120721	0.670412	0.167291	0.143571	0.0187266
17124	0.437729	0.197802	0.241758	0.122711	0.675309	0.167901	0.138272	0.0185185
17136	0.457875	0.199634	0.21978	0.122711	0.661728	0.166667	0.153086	0.0185185
17148	0.459259	0.2	0.216667	0.124074	0.659314	0.166667	0.155637	0.0183824
17160	0.452206	0.194853	0.231618	0.121324	0.665025	0.169951	0.14532	0.0197044
17172	0.462107	0.194085	0.221811	0.121996	0.657669	0.170552	0.152147	0.0196319
17184	0.45841	0.194085	0.227357	0.120148	0.660123	0.170552	0.148466	0.0208589
17196	0.467412	0.195531	0.214153	0.122905	0.653236	0.169719	0.157509	0.019536
17208	0.451439	0.185252	0.244604	0.118705	0.66875	0.17625	0.135	0.02
17220	0.46223	0.18705	0.232014	0.118705	0.66125	0.175	0.14375	0.02
17232	0.459963	0.189944	0.227188	0.122905	0.65812	0.173382	0.148962	0.019536
17244	0.446237	0.18638	0.249104	0.11828	0.672932	0.175439	0.131579	0.0200501
17256	0.46055	0.192661	0.225688	0.121101	0.659679	0.171393	0.149199	0.0197287
17268	0.45941	0.195572	0.223247	0.121771	0.659705	0.169533	0.151106	0.019656
17280	0.456204	0.193431	0.229927	0.120438	0.663366	0.170792	0.14604	0.019802
17292	0.458564	0.19337	0.226519	0.121547	0.660517	0.170972	0.148831	0.0196802
17304	0.453211	0.192661	0.233028	0.121101	0.664612	0.171393	0.144266	0.0197287
17316	0.447898	0.190128	0.241316	0.120658	0.668727	0.173053	0.138443	0.0197775
17328	0.46824	0.192377	0.219601	0.119782	0.655901	0.171429	0.152795	0.0198758
17340	0.462385	0.2	0.216514	0.121101	0.658446	0.166461	0.155364	0.0197287
17352	0.456044	0.195971	0.227106	0.120879	0.662963	0.169136	0.148148	0.0197531
17364	0.450271	0.19349	0.23689	0.119349	0.668742	0.17061	0.140722	0.0199253
17376	0.444043	0.191336	0.245487	0.119134	0.673317	0.17207	0.134663	0.0199501
17388	0.457875	0.194139	0.227106	0.120879	0.661728	0.17037	0.148148	0.0197531
17400	0.465677	0.200371	0.211503	0.122449	0.654835	0.166463	0.159119	0.0195838
17412	0.451786	0.194643	0.235714	0.117857	0.669598	0.169598	0.140704	0.0201005
17424	0.451376	0.2	0.227523	0.121101	0.665845	0.166461	0.147965	0.0197287
17436	0.432282	0.204082	0.241187	0.122449	0.676867	0.164015	0.139535	0.0195838
17448	0.434862	0.20367	0.240367	0.121101	0.676942	0.163995	0.139334	0.0197287
17460	0.447273	0.203636	0.229091	0.12	0.669975	0.163772	0.146402	0.0198511
17472	0.449726	0.202925	0.226691	0.120658	0.667491	0.1644	0.148331	0.0197775
17484	0.446655	0.202532	0.231465	0.119349	0.671233	0.164384	0.144458	0.0199253
17496	0.444444	0.209472	0.225865	0.120219	0.671623	0.159851	0.148699	0.0198265
17508	0.43898	0.205829	0.236794	0.118397	0.675341	0.16233	0.141264	0.0210657
17520	0.431408	0.205776	0.243682	0.119134	0.682045	0.162095	0.13591	0.0199501
17532	0.447273	0.201818	0.230909	0.12	0.669975	0.165012	0.145161	0.0198511
17544	0.444245	0.201439	0.235612	0.118705	0.67375	0.165	0.14125	0.02
17556	0.447273	0.2	0.230909	0.121818	0.669975	0.166253	0.145161	0.0186104
17568	0.432432	0.203604	0.243243	0.120721	0.681648	0.163546	0.13608	0.0187266
17580	0.430108	0.200717	0.249104	0.120072	0.684211	0.165414	0.131579	0.018797
17592	0.428058	0.201439	0.25	0.120504	0.685	0.165	0.13125	0.01875
17604	0.423913	0.202899	0.251812	0.121377	0.686567	0.164179	0.130597	0.0186567
17616	0.4375	0.207721	0.233456	0.121324	0.674877	0.16133	0.144089	0.0197044
17628	0.431734	0.206642	0.241697	0.119926	0.678133	0.162162	0.138821	0.0208845
17640	0.447464	0.20471	0.228261	0.119565	0.670398	0.162935	0.146766	0.0199005
17652	0.429872	0.211293	0.238616	0.120219	0.681537	0.158612	0.140025	0.0198265
17664	0.436364	0.203636	0.238182	0.121818	0.677419	0.163772	0.140199	0.0186104
17676	0.425267	0.204626	0.25089	0.119217	0.688917	0.162469	0.129723	0.0188917
17688	0.447273	0.205455	0.225455	0.121818	0.669975	0.162531	0.148883	0.0186104
17700	0.448529	0.205882	0.224265	0.121324	0.667488	0.162562	0.150246	0.0197044
17712	0.447368	0.208647	0.218045	0.12594	0.665049	0.161408	0.15534	0.0182039
17724	0.444853	0.205882	0.226103	0.123162	0.669951	0.162562	0.149015	0.0184729
17736	0.45	0.205556	0.218519	0.125926	0.665441	0.16299	0.154412	0.0171569
17748	0.441176	0.215074	0.21875	0.125	0.672414	0.156404	0.153941	0.0172414
17760	0.435185	0.211111	0.227778	0.125926	0.675245	0.159314	0.148284	0.0171569
17772	0.432916	0.209302	0.236136	0.121646	0.68256	0.159348	0.140527	0.0175659
17784	0.431444	0.212066	0.232176	0.124314	0.679852	0.15822	0.144623	0.0173053
17796	0.430909	0.207273	0.238182	0.123636	0.681141	0.16129	0.140199	0.0173697
17808	0.423423	0.201802	0.252252	0.122523	0.68789	0.164794	0.129838	0.0174782
17820	0.438628	0.202166	0.236462	0.122744	0.677057	0.164589	0.140898	0.0174564
17832	0.443841	0.20471	0.228261	0.123188	0.672886	0.162935	0.146766	0.0174129
17844	0.435018	0.203971	0.238267	0.122744	0.679551	0.163342	0.139651	0.0174564
17856	0.437956	0.20438	0.233577	0.124088	0.675743	0.163366	0.143564	0.0173267
17868	0.438532	0.201835	0.234862	0.124771	0.674476	0.165228	0.143033	0.0172626
17880	0.43964	0.198198	0.23964	0.122523	0.676654	0.167291	0.138577	0.0174782
17892	0.430108	0.198925	0.249104	0.121864	0.684211	0.166667	0.131579	0.0175439
17904	0.435897	0.203297	0.236264	0.124542	0.676543	0.164198	0.141975	0.017284
17916	0.428571	0.20696	0.239927	0.124542	0.681481	0.161728	0.139506	0.017284
17928	0.431193	0.20367	0.242202	0.122936	0.679408	0.163995	0.138101	0.0184957
17940	0.432482	0.211679	0.231752	0.124088	0.679455	0.158416	0.144802	0.0173267
17952	0.447566	0.213483	0.21161	0.127341	0.66545	0.158151	0.159367	0.0170316
17964	0.438889	0.212963	0.222222	0.125926	0.672794	0.158088	0.151961	0.0171569
17976	0.430684	0.212569	0.232902	0.123845	0.678528	0.158282	0.144785	0.0184049
17988	0.433996	0.20434	0.238698	0.122966	0.67995	0.163138	0.139477	0.0174346
18000	0.418478	0.206522	0.251812	0.123188	0.690299	0.161692	0.130597	0.0174129
18012	0.434381	0.210721	0.229205	0.125693	0.676074	0.159509	0.147239	0.0171779
18024	0.427273	0.205455	0.241818	0.125455	0.683623	0.162531	0.137717	0.016129
18036	0.428571	0.2	0.248214	0.123214	0.68593	0.165829	0.13191	0.0163317
18048	0.447038	0.202873	0.226212	0.123878	0.67209	0.163955	0.147685	0.0162703
18060	0.442593	0.209259	0.218519	0.12963	0.670343	0.160539	0.154412	0.0147059
18072	0.439479	0.204842	0.225326	0.130354	0.671551	0.163614	0.150183	0.014652
18084	0.419238	0.205082	0.250454	0.125227	0.689441	0.162733	0.131677	0.0161491
18096	0.435897	0.208791	0.227106	0.128205	0.676543	0.160494	0.148148	0.0148148
18108	0.429091	0.207273	0.234545	0.129091	0.682382	0.16129	0.14268	0.0136476
18120	0.446097	0.210037	0.213755	0.130112	0.667482	0.160147	0.157702	0.0146699
18132	0.446494	0.208487	0.217712	0.127306	0.668305	0.160934	0.154791	0.0159705
18144	0.442831	0.203267	0.228675	0.125227	0.673292	0.163975	0.146584	0.0161491
18156	0.433515	0.204007	0.236794	0.125683	0.679058	0.163569	0.141264	0.016109
18168	0.430147	0.207721	0.235294	0.126838	0.679803	0.16133	0.142857	0.0160099
18180	0.422101	0.206522	0.244565	0.126812	0.687811	0.161692	0.135572	0.0149254
18192	0.43038	0.211573	0.231465	0.126582	0.682441	0.158157	0.144458	0.014944
18204	0.435337	0.209472	0.227687	0.127505	0.677819	0.159851	0.14746	0.0148699
18216	0.442413	0.215722	0.215722	0.126143	0.672435	0.155748	0.155748	0.0160692
18228	0.434307	0.213504	0.226277	0.125912	0.678218	0.157178	0.148515	0.0160891
18240	0.421622	0.207207	0.245045	0.126126	0.689139	0.161049	0.134831	0.0149813
18252	0.432971	0.208333	0.231884	0.126812	0.680348	0.160448	0.144279	0.0149254
18264	0.423423	0.205405	0.245045	0.126126	0.68789	0.162297	0.134831	0.0149813
18276	0.4319	0.206093	0.238351	0.123656	0.682957	0.161654	0.139098	0.0162907
18288	0.433692	0.204301	0.238351	0.123656	0.681704	0.162907	0.139098	0.0162907
18300	0.428051	0.211293	0.234973	0.125683	0.682776	0.158612	0.142503	0.016109
18312	0.428058	0.208633	0.242806	0.120504	0.685	0.16	0.13625	0.01875
18324	0.429603	0.209386	0.236462	0.124549	0.683292	0.159601	0.140898	0.0162095
18336	0.421622	0.210811	0.243243	0.124324	0.689139	0.158552	0.13608	0.0162297
18348	0.42	0.214545	0.24	0.125455	0.688586	0.156328	0.138958	0.016129
18360	0.421053	0.214156	0.239564	0.125227	0.688199	0.156522	0.13913	0.0161491
18372	0.425688	0.214679	0.233028	0.126606	0.683107	0.156597	0.144266	0.0160296
18384	0.418018	0.210811	0.246847	0.124324	0.691635	0.158552	0.133583	0.0162297
18396	0.407678	0.212066	0.254113	0.126143	0.695921	0.15822	0.12979	0.0160692
18408	0.428044	0.212177	0.232472	0.127306	0.68059	0.158477	0.144963	0.0159705
18420	0.410019	0.215213	0.246753	0.128015	0.691554	0.156671	0.135863	0.0159119
18432	0.429348	0.211957	0.233696	0.125	0.682836	0.15796	0.143035	0.0161692
18444	0.424908	0.210623	0.238095	0.126374	0.683951	0.159259	0.140741	0.0160494
18456	0.419593	0.212569	0.240296	0.127542	0.68589	0.158282	0.139877	0.0159509
18468	0.422587	0.211293	0.240437	0.125683	0.686493	0.158612	0.138786	0.016109
18480	0.435337	0.209472	0.229508	0.125683	0.677819	0.159851	0.146221	0.016109
18492	0.442379	0.213755	0.215613	0.128253	0.669927	0.157702	0.156479	0.0158924
18504	0.426497	0.205082	0.243194	0.125227	0.684472	0.162733	0.136646	0.0161491
18516	0.418478	0.208333	0.248188	0.125	0.690299	0.160448	0.133085	0.0161692
18528	0.420475	0.206581	0.246801	0.126143	0.687268	0.161928	0.134734	0.0160692
18540	0.433155	0.204991	0.238859	0.122995	0.683019	0.162264	0.138365	0.0163522
18552	0.432282	0.215213	0.22449	0.128015	0.676867	0.156671	0.150551	0.0159119
18564	0.441016	0.210526	0.22323	0.125227	0.674534	0.159006	0.150311	0.0161491
18576	0.42674	0.214286	0.232601	0.126374	0.682716	0.15679	0.144444	0.0160494
18588	0.433213	0.211191	0.231047	0.124549	0.680798	0.158354	0.144638	0.0162095
18600	0.419643	0.208929	0.25	0.121429	0.692211	0.159548	0.130653	0.0175879
18612	0.433028	0.214679	0.227523	0.124771	0.678175	0.156597	0.147965	0.0172626
18624	0.44898	0.211503	0.213358	0.12616	0.665851	0.159119	0.157895	0.0171359
18636	0.434862	0.214679	0.225688	0.124771	0.676942	0.156597	0.149199	0.0172626
18648	0.447898	0.212066	0.215722	0.124314	0.668727	0.15822	0.155748	0.0173053
18660	0.428315	0.207885	0.241935	0.121864	0.685464	0.160401	0.136591	0.0175439
18672	0.43964	0.203604	0.234234	0.122523	0.676654	0.163546	0.142322	0.0174782
18684	0.446461	0.208711	0.221416	0.123412	0.670807	0.160248	0.151553	0.0173913
18696	0.457407	0.212963	0.203704	0.125926	0.660539	0.158088	0.164216	0.0171569
18708	0.428309	0.207721	0.238971	0.125	0.681034	0.16133	0.140394	0.0172414
18720	0.430657	0.211679	0.233577	0.124088	0.680693	0.158416	0.143564	0.0173267
18732	0.430909	0.210909	0.234545	0.123636	0.681141	0.158809	0.14268	0.0173697
18744	0.430147	0.213235	0.231618	0.125	0.679803	0.157635	0.14532	0.0172414
18756	0.438182	0.209091	0.229091	0.123636	0.676179	0.16005	0.146402	0.0173697
18768	0.44708	0.206204	0.222628	0.124088	0.669554	0.162129	0.15099	0.0173267
18780	0.433996	0.20434	0.238698	0.122966	0.67995	0.163138	0.139477	0.0174346
18792	0.433213	0.209386	0.234657	0.122744	0.680798	0.159601	0.142145	0.0174564
18804	0.439201	0.208711	0.228675	0.123412	0.675776	0.160248	0.146584	0.0173913
18816	0.432282	0.217069	0.22449	0.12616	0.676867	0.155447	0.150551	0.0171359
18828	0.423636	0.216364	0.236364	0.123636	0.686104	0.155087	0.141439	0.0173697
18840	0.423759	0.20922	0.246454	0.120567	0.690657	0.159091	0.132576	0.0176768
18852	0.427788	0.213894	0.235832	0.122486	0.682324	0.156984	0.142151	0.0185414
18864	0.425	0.210714	0.246429	0.117857	0.688442	0.158291	0.133166	0.0201005
18876	0.443243	0.214414	0.223423	0.118919	0.674157	0.156055	0.149813	0.019975
18888	0.434234	0.210811	0.236036	0.118919	0.6804	0.158552	0.141074	0.019975
18900	0.44123	0.207957	0.231465	0.119349	0.674969	0.160648	0.144458	0.0199253
18912	0.425414	0.211786	0.241252	0.121547	0.682657	0.158672	0.138991	0.0196802
18924	0.440801	0.20765	0.23133	0.120219	0.674102	0.16109	0.144981	0.0198265
18936	0.442623	0.211293	0.225865	0.120219	0.672862	0.158612	0.148699	0.0198265
18948	0.431127	0.203936	0.246869	0.118068	0.683814	0.163112	0.132999	0.0200753
18960	0.429872	0.205829	0.24408	0.120219	0.681537	0.16233	0.136307	0.0198265
18972	0.427523	0.205505	0.245872	0.121101	0.681874	0.162762	0.135635	0.0197287
18984	0.422018	0.209174	0.247706	0.121101	0.685573	0.160296	0.134402	0.0197287
18996	0.437383	0.209346	0.229907	0.123364	0.672351	0.16078	0.147381	0.0194884
19008	0.457565	0.208487	0.212177	0.121771	0.660934	0.160934	0.158477	0.019656
19020	0.450835	0.204082	0.22449	0.120594	0.664627	0.164015	0.150551	0.0208078
19032	0.46461	0.199637	0.217786	0.117967	0.658385	0.16646	0.154037	0.021118
19044	0.459108	0.202602	0.217472	0.120818	0.658924	0.165037	0.155257	0.0207824
19056	0.454044	0.202206	0.224265	0.119485	0.663793	0.165025	0.150246	0.020936
19068	0.455535	0.199637	0.22686	0.117967	0.664596	0.16646	0.147826	0.021118
19080	0.45203	0.201107	0.226937	0.119926	0.664619	0.165848	0.148649	0.0208845
19092	0.469274	0.195531	0.216015	0.119181	0.652015	0.169719	0.156288	0.021978
19104	0.46789	0.198165	0.214679	0.119266	0.654747	0.167694	0.156597	0.0209618
19116	0.456014	0.192101	0.235189	0.116697	0.665832	0.171464	0.141427	0.0212766
19128	0.456562	0.19963	0.225508	0.118299	0.66135	0.166871	0.149693	0.0220859
19140	0.456238	0.20298	0.223464	0.117318	0.660562	0.164835	0.151404	0.023199
19152	0.46337	0.205128	0.214286	0.117216	0.658025	0.162963	0.15679	0.0222222
19164	0.469274	0.204842	0.206704	0.119181	0.652015	0.163614	0.162393	0.021978
19176	0.452206	0.204044	0.226103	0.117647	0.665025	0.163793	0.149015	0.0221675
19188	0.443623	0.19963	0.238447	0.118299	0.669939	0.166871	0.141104	0.0220859
19200	0.443841	0.195652	0.244565	0.115942	0.672886	0.169154	0.135572	0.0223881
19212	0.446069	0.195612	0.241316	0.117002	0.669963	0.169345	0.138443	0.0222497
19224	0.441652	0.199282	0.244165	0.114901	0.675845	0.166458	0.135169	0.0225282
19236	0.448276	0.206897	0.228675	0.116152	0.669565	0.161491	0.146584	0.0223602
19248	0.447898	0.202925	0.232176	0.117002	0.668727	0.1644	0.144623	0.0222497
19260	0.465421	0.203738	0.211215	0.119626	0.65408	0.164434	0.159562	0.0219245
19272	0.480447	0.197393	0.20298	0.119181	0.644689	0.168498	0.164835	0.021978
19284	0.461818	0.194545	0.227273	0.116364	0.66005	0.169975	0.147643	0.0223325
19296	0.457038	0.197441	0.230347	0.115174	0.662546	0.168109	0.145859	0.0234858
19308	0.445255	0.208029	0.229927	0.116788	0.670792	0.160891	0.14604	0.0222772
19320	0.446043	0.201439	0.23741	0.115108	0.6725	0.165	0.14	0.0225
19332	0.449726	0.206581	0.226691	0.117002	0.667491	0.161928	0.148331	0.0222497
19344	0.447898	0.20841	0.226691	0.117002	0.668727	0.160692	0.148331	0.0222497
19356	0.443623	0.210721	0.227357	0.118299	0.669939	0.159509	0.148466	0.0220859
19368	0.461825	0.20298	0.214153	0.121043	0.656899	0.164835	0.157509	0.020757
19380	0.454206	0.201869	0.22243	0.121495	0.661389	0.165652	0.152253	0.0207065
19392	0.445848	0.196751	0.240072	0.117329	0.67207	0.168329	0.138404	0.021197
19404	0.449821	0.191756	0.241935	0.116487	0.670426	0.171679	0.136591	0.0213033
19416	0.468978	0.195255	0.217153	0.118613	0.654703	0.169554	0.154703	0.0210396
19428	0.478505	0.205607	0.194393	0.121495	0.645554	0.163216	0.170524	0.0207065
19440	0.452381	0.201465	0.227106	0.119048	0.665432	0.165432	0.148148	0.0209877
19452	0.45941	0.202952	0.217712	0.119926	0.659705	0.164619	0.154791	0.0208845
19464	0.441558	0.202226	0.235622	0.120594	0.670747	0.165239	0.143207	0.0208078
19476	0.440217	0.197464	0.246377	0.115942	0.675373	0.16791	0.134328	0.0223881
19488	0.443431	0.19708	0.242701	0.116788	0.67203	0.168317	0.137376	0.0222772
19500	0.446461	0.194192	0.243194	0.116152	0.670807	0.170186	0.136646	0.0223602
19512	0.445652	0.192029	0.246377	0.115942	0.671642	0.171642	0.134328	0.0223881
19524	0.437276	0.191756	0.256272	0.114695	0.679198	0.171679	0.126566	0.0225564
19536	0.458333	0.190217	0.235507	0.115942	0.662935	0.172886	0.141791	0.0223881
19548	0.465804	0.197782	0.218115	0.118299	0.655215	0.168098	0.154601	0.0220859
19560	0.461111	0.192593	0.227778	0.118519	0.658088	0.171569	0.148284	0.0220588
19572	0.455373	0.193078	0.234973	0.116576	0.664188	0.171004	0.142503	0.0223048
19584	0.464945	0.197417	0.217712	0.119926	0.65602	0.168305	0.154791	0.0208845
19596	0.451087	0.188406	0.242754	0.117754	0.66791	0.174129	0.136816	0.0211443
19608	0.456364	0.190909	0.236364	0.116364	0.663772	0.172457	0.141439	0.0223325
19620	0.461967	0.19295	0.226345	0.118738	0.657283	0.171359	0.149327	0.0220318
19632	0.459016	0.196721	0.227687	0.116576	0.66171	0.168525	0.14746	0.0223048
19644	0.459016	0.198543	0.225865	0.116576	0.66171	0.167286	0.148699	0.0223048
19656	0.451017	0.197782	0.232902	0.118299	0.665031	0.168098	0.144785	0.0220859
19668	0.458182	0.196364	0.229091	0.116364	0.662531	0.168734	0.146402	0.0223325
19680	0.462963	0.2	0.218519	0.118519	0.656863	0.166667	0.154412	0.0220588
19692	0.460145	0.197464	0.226449	0.115942	0.661692	0.16791	0.14801	0.0223881
19704	0.446655	0.195298	0.242315	0.115732	0.671233	0.169365	0.136986	0.0224159
19716	0.452252	0.198198	0.232432	0.117117	0.667915	0.167291	0.143571	0.0212235
19728	0.441441	0.196396	0.241441	0.120721	0.675406	0.168539	0.137328	0.0187266
19740	0.451906	0.196007	0.23049	0.121597	0.667081	0.168944	0.145342	0.0186335
19752	0.433515	0.196721	0.249545	0.120219	0.679058	0.168525	0.13259	0.0198265
19764	0.448399	0.192171	0.241993	0.117438	0.672544	0.171285	0.13602	0.0201511
19776	0.465455	0.198182	0.216364	0.12	0.657568	0.167494	0.155087	0.0198511
19788	0.448029	0.189964	0.243728	0.11828	0.671679	0.172932	0.135338	0.0200501
19800	0.444846	0.191682	0.244123	0.119349	0.672478	0.171856	0.135741	0.0199253
19812	0.441606	0.191606	0.24635	0.120438	0.673267	0.17203	0.134901	0.019802
19824	0.45173	0.196721	0.23133	0.120219	0.666667	0.168525	0.144981	0.0198265
19836	0.456722	0.197053	0.224678	0.121547	0.661747	0.168512	0.150062	0.0196802
19848	0.454713	0.201479	0.221811	0.121996	0.662577	0.165644	0.152147	0.0196319
19860	0.441818	0.194545	0.243636	0.12	0.673697	0.169975	0.136476	0.0198511
19872	0.439421	0.195298	0.245931	0.119349	0.676214	0.169365	0.134496	0.0199253
19884	0.430631	0.190991	0.259459	0.118919	0.682896	0.172285	0.124844	0.019975
19896	0.439338	0.200368	0.238971	0.121324	0.673645	0.166256	0.140394	0.0197044
19908	0.430403	0.195971	0.252747	0.120879	0.680247	0.169136	0.130864	0.0197531
19920	0.449275	0.190217	0.240942	0.119565	0.669154	0.172886	0.13806	0.0199005
19932	0.449198	0.194296	0.238859	0.117647	0.671698	0.169811	0.138365	0.0201258
19944	0.454874	0.194946	0.231047	0.119134	0.665835	0.169576	0.144638	0.0199501
19956	0.447464	0.197464	0.237319	0.117754	0.670398	0.16791	0.140547	0.0211443
19968	0.448276	0.196007	0.235935	0.119782	0.669565	0.168944	0.141615	0.0198758
19980	0.457875	0.197802	0.223443	0.120879	0.661728	0.167901	0.150617	0.0197531
19992	0.440901	0.206379	0.227017	0.125704	0.669502	0.162819	0.149453	0.018226
20004	0.448463	0.197107	0.23689	0.117541	0.669988	0.16812	0.140722	0.0211706
20016	0.445065	0.199255	0.232775	0.122905	0.667888	0.167277	0.145299	0.019536
20028	0.452865	0.195933	0.227357	0.123845	0.663804	0.169325	0.148466	0.0184049
20040	0.449814	0.193309	0.236059	0.120818	0.665037	0.171149	0.143032	0.0207824
20052	0.45438	0.191606	0.235401	0.118613	0.664604	0.17203	0.142327	0.0210396
20064	0.439856	0.193896	0.249551	0.116697	0.677096	0.170213	0.131414	0.0212766
20076	0.438721	0.195382	0.250444	0.115453	0.679697	0.168979	0.129887	0.0214376
20088	0.436266	0.199282	0.247756	0.116697	0.679599	0.166458	0.132666	0.0212766
20100	0.438757	0.201097	0.241316	0.11883	0.674907	0.165637	0.138443	0.0210136
20112	0.436266	0.199282	0.247756	0.116697	0.679599	0.166458	0.132666	0.0212766
20124	0.439781	0.202555	0.239051	0.118613	0.674505	0.164604	0.139851	0.0210396
20136	0.443447	0.199282	0.240575	0.116697	0.674593	0.166458	0.137672	0.0212766
20148	0.439114	0.204797	0.236162	0.119926	0.673219	0.163391	0.142506	0.0208845
20160	0.440217	0.202899	0.23913	0.117754	0.675373	0.164179	0.139303	0.0211443
20172	0.454545	0.213358	0.211503	0.120594	0.662179	0.157895	0.159119	0.0208078
20184	0.453552	0.20765	0.220401	0.118397	0.665428	0.16109	0.152416	0.0210657
20196	0.453888	0.206148	0.222423	0.117541	0.666252	0.161893	0.150685	0.0211706
20208	0.457195	0.211293	0.213115	0.118397	0.662949	0.158612	0.157373	0.0210657
20220	0.447514	0.213628	0.220994	0.117864	0.667897	0.157442	0.152522	0.0221402
20232	0.457505	0.206148	0.222423	0.113924	0.663761	0.161893	0.150685	0.0236613
20244	0.451376	0.211009	0.220183	0.117431	0.665845	0.159063	0.152898	0.0221948
20256	0.447273	0.210909	0.227273	0.114545	0.669975	0.158809	0.147643	0.0235732
20268	0.449726	0.210238	0.224863	0.115174	0.667491	0.159456	0.149567	0.0234858
20280	0.44086	0.204301	0.241935	0.112903	0.676692	0.162907	0.136591	0.0238095
20292	0.449726	0.210238	0.224863	0.115174	0.667491	0.159456	0.149567	0.0234858
20304	0.432234	0.212454	0.239927	0.115385	0.679012	0.158025	0.139506	0.0234568
20316	0.438061	0.210054	0.240575	0.111311	0.678348	0.158949	0.137672	0.0250313
20328	0.456044	0.216117	0.214286	0.113553	0.662963	0.155556	0.15679	0.0246914
20340	0.443636	0.214545	0.229091	0.112727	0.672457	0.156328	0.146402	0.0248139
20352	0.44086	0.21147	0.236559	0.111111	0.676692	0.157895	0.140351	0.0250627
20364	0.43964	0.212613	0.236036	0.111712	0.676654	0.157303	0.141074	0.0249688
20376	0.441392	0.216117	0.228938	0.113553	0.67284	0.155556	0.146914	0.0246914
20388	0.435185	0.22037	0.22963	0.114815	0.675245	0.153186	0.147059	0.0245098
20400	0.435424	0.219557	0.230627	0.114391	0.675676	0.153563	0.146192	0.02457
20412	0.45521	0.215722	0.215722	0.113346	0.663782	0.155748	0.155748	0.0247219
20424	0.455373	0.214936	0.216758	0.112933	0.664188	0.156134	0.154895	0.0247831
20436	0.439201	0.210526	0.23775	0.112523	0.675776	0.159006	0.140373	0.0248447
20448	0.430909	0.214545	0.241818	0.112727	0.681141	0.156328	0.137717	0.0248139
20460	0.434701	0.220149	0.229478	0.115672	0.67439	0.153659	0.147561	0.0243902
20472	0.424955	0.21519	0.24774	0.112116	0.686177	0.155666	0.13325	0.0249066
20484	0.424408	0.220401	0.242259	0.112933	0.685254	0.152416	0.137546	0.0247831
20496	0.433996	0.218807	0.235081	0.112116	0.67995	0.153176	0.141968	0.0249066
20508	0.439068	0.215054	0.234767	0.111111	0.677945	0.155388	0.141604	0.0250627
20520	0.438406	0.219203	0.230072	0.112319	0.676617	0.152985	0.145522	0.0248756
20532	0.432727	0.218182	0.236364	0.112727	0.679901	0.153846	0.141439	0.0248139
20544	0.432675	0.217235	0.238779	0.111311	0.682103	0.153942	0.138924	0.0250313
20556	0.430147	0.224265	0.231618	0.113971	0.679803	0.150246	0.14532	0.0246305
20568	0.416667	0.224638	0.246377	0.112319	0.691542	0.149254	0.134328	0.0248756
20580	0.415162	0.220217	0.252708	0.111913	0.693267	0.15212	0.129676	0.0249377
20592	0.412088	0.225275	0.249084	0.113553	0.692593	0.149383	0.133333	0.0246914
20604	0.412727	0.221818	0.250909	0.114545	0.693548	0.151365	0.131514	0.0235732
20616	0.433028	0.223853	0.227523	0.115596	0.678175	0.150432	0.147965	0.0234279
20628	0.432727	0.22	0.234545	0.112727	0.679901	0.152605	0.14268	0.0248139
20640	0.427046	0.218861	0.243772	0.11032	0.687657	0.152393	0.134761	0.0251889
20652	0.431408	0.218412	0.238267	0.111913	0.682045	0.153367	0.139651	0.0249377
20664	0.411871	0.219424	0.257194	0.111511	0.69625	0.1525	0.12625	0.025
20676	0.426497	0.219601	0.241379	0.112523	0.684472	0.152795	0.137888	0.0248447
20688	0.425494	0.219031	0.244165	0.111311	0.687109	0.152691	0.135169	0.0250313
20700	0.431159	0.222826	0.233696	0.112319	0.681592	0.150498	0.143035	0.0248756
20712	0.426523	0.218638	0.243728	0.111111	0.686717	0.152882	0.135338	0.0250627
20724	0.427509	0.224907	0.232342	0.115242	0.679707	0.150367	0.145477	0.0244499
20736	0.422101	0.221014	0.244565	0.112319	0.687811	0.151741	0.135572	0.0248756
20748	0.429348	0.219203	0.23913	0.112319	0.682836	0.152985	0.139303	0.0248756
20760	0.421533	0.220803	0.244526	0.113139	0.686881	0.152228	0.136139	0.0247525
20772	0.423077	0.217949	0.245421	0.113553	0.685185	0.154321	0.135802	0.0246914
20784	0.420108	0.222621	0.245961	0.111311	0.690864	0.150188	0.133917	0.0250313
20796	0.414234	0.222628	0.25	0.113139	0.691832	0.15099	0.132426	0.0247525
20808	0.420578	0.222022	0.245487	0.111913	0.689526	0.150873	0.134663	0.0249377
20820	0.432727	0.229091	0.225455	0.112727	0.679901	0.146402	0.148883	0.0248139
20832	0.423146	0.227848	0.23689	0.112116	0.687422	0.146949	0.140722	0.0249066
20844	0.432234	0.227106	0.227106	0.113553	0.679012	0.148148	0.148148	0.0246914
20856	0.438889	0.227778	0.22037	0.112963	0.672794	0.148284	0.153186	0.0257353
20868	0.430909	0.223636	0.232727	0.112727	0.681141	0.150124	0.143921	0.0248139
20880	0.435252	0.219424	0.233813	0.111511	0.68	0.1525	0.1425	0.025
20892	0.428058	0.217626	0.242806	0.111511	0.685	0.15375	0.13625	0.025
20904	0.443203	0.225326	0.216015	0.115456	0.669109	0.150183	0.156288	0.02442
20916	0.436131	0.220803	0.231752	0.111314	0.67698	0.152228	0.144802	0.0259901
20928	0.446691	0.220588	0.21875	0.113971	0.668719	0.152709	0.153941	0.0246305
20940	0.445255	0.215328	0.226277	0.113139	0.670792	0.155941	0.148515	0.0247525
20952	0.43956	0.216117	0.234432	0.10989	0.674074	0.155556	0.14321	0.0271605
20964	0.42959	0.212121	0.251337	0.106952	0.685535	0.157233	0.12956	0.027673
20976	0.431444	0.213894	0.244973	0.109689	0.679852	0.156984	0.13597	0.0271941
20988	0.436929	0.213894	0.241316	0.107861	0.676143	0.156984	0.138443	0.0284302
21000	0.439781	0.209854	0.240876	0.109489	0.674505	0.159653	0.138614	0.0272277
21012	0.440741	0.209259	0.238889	0.111111	0.671569	0.160539	0.140931	0.0269608
21024	0.441176	0.213235	0.235294	0.110294	0.672414	0.157635	0.142857	0.0270936
21036	0.434164	0.204626	0.254448	0.106762	0.68262	0.162469	0.127204	0.0277078
21048	0.436464	0.213628	0.239411	0.110497	0.675277	0.157442	0.140221	0.0270603
21060	0.455535	0.210526	0.225045	0.108893	0.664596	0.159006	0.149068	0.0273292
21072	0.462523	0.212066	0.213894	0.111517	0.658838	0.15822	0.156984	0.025958
21084	0.448087	0.20765	0.234973	0.10929	0.669145	0.16109	0.142503	0.0272615
21096	0.445055	0.212454	0.232601	0.10989	0.67037	0.158025	0.144444	0.0271605
21108	0.451197	0.21547	0.222836	0.110497	0.665437	0.156212	0.151292	0.0270603
21120	0.432727	0.218182	0.24	0.109091	0.679901	0.153846	0.138958	0.0272953
21132	0.443636	0.216364	0.229091	0.110909	0.672457	0.155087	0.146402	0.0260546
21144	0.441016	0.214156	0.23412	0.110708	0.674534	0.156522	0.142857	0.026087
21156	0.446691	0.216912	0.224265	0.112132	0.668719	0.155172	0.150246	0.0258621
21168	0.43633	0.219101	0.230337	0.114232	0.672749	0.154501	0.147202	0.0255474
21180	0.436697	0.211009	0.240367	0.111927	0.675709	0.159063	0.139334	0.025894
21192	0.437729	0.217949	0.234432	0.10989	0.675309	0.154321	0.14321	0.0271605
21204	0.443015	0.216912	0.229779	0.110294	0.671182	0.155172	0.146552	0.0270936
21216	0.442623	0.213115	0.234973	0.10929	0.672862	0.157373	0.142503	0.0272615
21228	0.433213	0.220217	0.238267	0.108303	0.680798	0.15212	0.139651	0.0274314
21240	0.430657	0.220803	0.239051	0.109489	0.680693	0.152228	0.139851	0.0272277
21252	0.425	0.216071	0.251786	0.107143	0.688442	0.154523	0.129397	0.0276382
21264	0.434164	0.215302	0.240214	0.11032	0.68262	0.154912	0.13728	0.0251889
21276	0.435943	0.215302	0.238434	0.11032	0.68136	0.154912	0.138539	0.0251889
21288	0.422794	0.222426	0.242647	0.112132	0.684729	0.151478	0.137931	0.0258621
21300	0.438406	0.221014	0.228261	0.112319	0.676617	0.151741	0.146766	0.0248756
21312	0.425455	0.225455	0.236364	0.112727	0.684864	0.148883	0.141439	0.0248139
21324	0.42446	0.221223	0.242806	0.111511	0.6875	0.15125	0.13625	0.025
21336	0.432727	0.225455	0.229091	0.112727	0.679901	0.148883	0.146402	0.0248139
21348	0.435252	0.219424	0.233813	0.111511	0.68	0.1525	0.1425	0.025
21360	0.426288	0.216696	0.246892	0.110124	0.688525	0.153846	0.132409	0.0252207
21372	0.43038	0.222423	0.235081	0.112116	0.682441	0.150685	0.141968	0.0249066
21384	0.437956	0.217153	0.231752	0.113139	0.675743	0.154703	0.144802	0.0247525
21396	0.441818	0.214545	0.229091	0.114545	0.673697	0.156328	0.146402	0.0235732
21408	0.436494	0.209302	0.241503	0.112701	0.68005	0.159348	0.136763	0.0238394
21420	0.433929	0.216071	0.2375	0.1125	0.682161	0.154523	0.139447	0.0238693
21432	0.433757	0.217786	0.235935	0.112523	0.679503	0.154037	0.141615	0.0248447
21444	0.433028	0.220183	0.231193	0.115596	0.678175	0.152898	0.145499	0.0234279
21456	0.430909	0.214545	0.24	0.114545	0.681141	0.156328	0.138958	0.0235732
21468	0.43705	0.214029	0.235612	0.113309	0.67875	0.15625	0.14125	0.02375
21480	0.436929	0.21755	0.234004	0.111517	0.676143	0.154512	0.143387	0.025958
21492	0.433515	0.216758	0.236794	0.112933	0.679058	0.154895	0.141264	0.0247831
21504	0.436929	0.21755	0.232176	0.113346	0.676143	0.154512	0.144623	0.0247219
21516	0.441176	0.215074	0.229779	0.113971	0.672414	0.156404	0.146552	0.0246305
21528	0.42596	0.215722	0.246801	0.111517	0.68356	0.155748	0.134734	0.025958
21540	0.431734	0.214022	0.239852	0.114391	0.678133	0.157248	0.140049	0.02457
21552	0.431985	0.216912	0.237132	0.113971	0.678571	0.155172	0.141626	0.0246305
21564	0.437956	0.217153	0.231752	0.113139	0.675743	0.154703	0.144802	0.0247525
21576	0.433393	0.211368	0.245115	0.110124	0.68348	0.157629	0.13367	0.0252207
21588	0.431942	0.212341	0.245009	0.110708	0.680745	0.157764	0.135404	0.026087
21600	0.436464	0.211786	0.237569	0.11418	0.675277	0.158672	0.141451	0.0246002
21612	0.452514	0.214153	0.217877	0.115456	0.663004	0.157509	0.155067	0.02442
21624	0.456522	0.210145	0.221014	0.112319	0.664179	0.159204	0.151741	0.0248756
21636	0.435484	0.206093	0.247312	0.111111	0.680451	0.161654	0.132832	0.0250627
21648	0.448087	0.213115	0.225865	0.112933	0.669145	0.157373	0.148699	0.0247831
21660	0.453532	0.217472	0.213755	0.115242	0.662592	0.155257	0.157702	0.0244499
21672	0.43956	0.216117	0.230769	0.113553	0.674074	0.155556	0.145679	0.0246914
21684	0.436266	0.210054	0.24237	0.111311	0.679599	0.158949	0.136421	0.0250313
21696	0.440217	0.210145	0.23913	0.110507	0.675373	0.159204	0.139303	0.0261194
21708	0.431408	0.209386	0.249097	0.110108	0.682045	0.159601	0.13217	0.0261845
21720	0.438306	0.213628	0.235727	0.112339	0.674047	0.157442	0.142681	0.0258303
21732	0.431694	0.213115	0.24408	0.111111	0.680297	0.157373	0.136307	0.0260223
21744	0.433692	0.207885	0.250896	0.107527	0.681704	0.160401	0.130326	0.0275689
21756	0.43898	0.20765	0.245902	0.107468	0.675341	0.16109	0.135068	0.0285006
21768	0.442623	0.209472	0.238616	0.10929	0.672862	0.159851	0.140025	0.0272615
21780	0.443831	0.209945	0.235727	0.110497	0.670357	0.159902	0.142681	0.0270603
21792	0.439856	0.199282	0.253142	0.10772	0.677096	0.166458	0.128911	0.0275344
21804	0.445438	0.202147	0.245081	0.107335	0.673777	0.164366	0.134253	0.0276035
21816	0.444444	0.20765	0.238616	0.10929	0.671623	0.16109	0.140025	0.0272615
21828	0.444241	0.204753	0.241316	0.109689	0.671199	0.163164	0.138443	0.0271941
21840	0.444853	0.205882	0.240809	0.108456	0.669951	0.162562	0.139163	0.0283251
21852	0.462107	0.207024	0.221811	0.109057	0.657669	0.161963	0.152147	0.0282209
21864	0.481685	0.203297	0.20696	0.108059	0.645679	0.164198	0.161728	0.0283951
21876	0.473098	0.202226	0.215213	0.109462	0.649939	0.165239	0.156671	0.0281518
21888	0.460967	0.208178	0.22119	0.109665	0.657702	0.161369	0.152812	0.0281174
21900	0.471243	0.198516	0.222635	0.107607	0.651163	0.167687	0.151775	0.0293758
21912	0.463235	0.194853	0.235294	0.106618	0.657635	0.169951	0.142857	0.0295567
21924	0.471869	0.199637	0.225045	0.103448	0.653416	0.16646	0.149068	0.0310559
21936	0.468007	0.202925	0.223035	0.106033	0.65513	0.1644	0.150803	0.0296663
21948	0.452865	0.203327	0.238447	0.10536	0.663804	0.164417	0.141104	0.0306748
21960	0.466546	0.197107	0.231465	0.104882	0.657534	0.16812	0.144458	0.0298879
21972	0.469314	0.200361	0.225632	0.104693	0.65586	0.165835	0.148379	0.0299252
21984	0.464738	0.198915	0.231465	0.104882	0.65878	0.166874	0.144458	0.0298879
21996	0.472426	0.202206	0.21875	0.106618	0.651478	0.165025	0.153941	0.0295567
22008	0.45471	0.190217	0.248188	0.106884	0.665423	0.172886	0.133085	0.028607
22020	0.448718	0.199634	0.24359	0.108059	0.667901	0.166667	0.137037	0.0283951
22032	0.458182	0.196364	0.238182	0.107273	0.662531	0.168734	0.140199	0.028536
22044	0.449275	0.197464	0.246377	0.106884	0.669154	0.16791	0.134328	0.028607
22056	0.444649	0.201107	0.245387	0.108856	0.669533	0.165848	0.136364	0.0282555
22068	0.460259	0.197782	0.232902	0.109057	0.658896	0.168098	0.144785	0.0282209
22080	0.456401	0.200371	0.235622	0.107607	0.660955	0.166463	0.143207	0.0293758
22092	0.459605	0.197487	0.236984	0.105925	0.663329	0.16771	0.140175	0.028786
22104	0.462659	0.196721	0.234973	0.105647	0.659232	0.168525	0.142503	0.0297398
22116	0.472426	0.198529	0.220588	0.108456	0.651478	0.167488	0.152709	0.0283251
22128	0.47698	0.197053	0.217311	0.108656	0.648216	0.168512	0.154982	0.0282903
22140	0.46223	0.194245	0.23741	0.106115	0.66125	0.17	0.14	0.02875
22152	0.464684	0.202602	0.223048	0.109665	0.655257	0.165037	0.151589	0.0281174
22164	0.474265	0.200368	0.216912	0.108456	0.650246	0.166256	0.155172	0.0283251
22176	0.460259	0.201479	0.229205	0.109057	0.658896	0.165644	0.147239	0.0282209
22188	0.467153	0.19708	0.228102	0.107664	0.655941	0.168317	0.147277	0.0284653
22200	0.464945	0.199262	0.226937	0.108856	0.65602	0.167076	0.148649	0.0282555
22212	0.451439	0.192446	0.25	0.106115	0.66875	0.17125	0.13125	0.02875
22224	0.464991	0.190305	0.238779	0.105925	0.659574	0.172716	0.138924	0.028786
22236	0.463687	0.197393	0.232775	0.106145	0.655678	0.168498	0.145299	0.030525
22248	0.465201	0.190476	0.236264	0.108059	0.65679	0.17284	0.141975	0.0283951
22260	0.479478	0.19403	0.218284	0.108209	0.645122	0.170732	0.154878	0.0292683
22272	0.46593	0.19337	0.232044	0.108656	0.655597	0.170972	0.145141	0.0282903
22284	0.457195	0.193078	0.242259	0.107468	0.662949	0.171004	0.137546	0.0285006
22296	0.474453	0.193431	0.224453	0.107664	0.65099	0.170792	0.149752	0.0284653
22308	0.46558	0.188406	0.23913	0.106884	0.65796	0.174129	0.139303	0.028607
22320	0.472527	0.190476	0.228938	0.108059	0.651852	0.17284	0.146914	0.0283951
22332	0.47037	0.192593	0.227778	0.109259	0.651961	0.171569	0.148284	0.0281863
22344	0.471664	0.193784	0.226691	0.107861	0.652658	0.170581	0.148331	0.0284302
22356	0.466912	0.193015	0.233456	0.106618	0.655172	0.171182	0.144089	0.0295567
22368	0.468354	0.191682	0.235081	0.104882	0.656289	0.171856	0.141968	0.0298879
22380	0.468978	0.187956	0.239051	0.104015	0.654703	0.174505	0.139851	0.0309406
22392	0.46593	0.19337	0.233886	0.106814	0.655597	0.170972	0.143911	0.0295203
22404	0.462107	0.195933	0.23475	0.107209	0.657669	0.169325	0.143558	0.0294479
22416	0.462963	0.192593	0.235185	0.109259	0.656863	0.171569	0.143382	0.0281863
22428	0.448905	0.193431	0.251825	0.105839	0.668317	0.170792	0.131188	0.029703
22440	0.435252	0.190647	0.266187	0.107914	0.68	0.1725	0.12	0.0275
22452	0.444238	0.193309	0.250929	0.111524	0.668704	0.171149	0.133252	0.0268949
22464	0.44732	0.190388	0.253235	0.109057	0.667485	0.173006	0.131288	0.0282209
22476	0.471028	0.190654	0.228037	0.11028	0.650426	0.17296	0.148599	0.0280146
22488	0.451197	0.195212	0.244936	0.108656	0.665437	0.169742	0.136531	0.0282903
22500	0.455882	0.196691	0.238971	0.108456	0.662562	0.168719	0.140394	0.0283251
22512	0.457038	0.195612	0.239488	0.107861	0.662546	0.169345	0.139679	0.0284302
22524	0.462523	0.197441	0.232176	0.107861	0.658838	0.168109	0.144623	0.0284302
22536	0.459707	0.203297	0.228938	0.108059	0.660494	0.164198	0.146914	0.0283951
22548	0.448029	0.195341	0.247312	0.109319	0.671679	0.169173	0.132832	0.0263158
22560	0.462795	0.201452	0.22686	0.108893	0.659627	0.165217	0.147826	0.0273292
22572	0.456204	0.20073	0.233577	0.109489	0.663366	0.165842	0.143564	0.0272277
22584	0.461111	0.203704	0.224074	0.111111	0.658088	0.164216	0.150735	0.0269608
22596	0.452424	0.197487	0.24237	0.10772	0.668335	0.16771	0.136421	0.0275344
22608	0.454044	0.205882	0.229779	0.110294	0.663793	0.162562	0.146552	0.0270936
22620	0.450271	0.200723	0.240506	0.108499	0.668742	0.165629	0.138232	0.0273973
22632	0.45208	0.207957	0.229656	0.110307	0.667497	0.160648	0.145704	0.0261519
22644	0.455046	0.207339	0.227523	0.110092	0.663379	0.161529	0.147965	0.027127
22656	0.459605	0.202873	0.229803	0.10772	0.663329	0.163955	0.145181	0.0275344
22668	0.451906	0.205082	0.23412	0.108893	0.667081	0.162733	0.142857	0.0273292
22680	0.466055	0.201835	0.222018	0.110092	0.65598	0.165228	0.151665	0.027127
22692	0.45045	0.2	0.241441	0.108108	0.669164	0.166042	0.137328	0.0274657
22704	0.45073	0.20438	0.235401	0.109489	0.667079	0.163366	0.142327	0.0272277
22716	0.440433	0.200361	0.250903	0.108303	0.67581	0.165835	0.130923	0.0274314
22728	0.451327	0.20177	0.237168	0.109735	0.671302	0.164349	0.139064	0.0252845
22740	0.441392	0.205128	0.239927	0.113553	0.67284	0.162963	0.139506	0.0246914
22752	0.452865	0.207024	0.225508	0.114603	0.663804	0.161963	0.149693	0.0245399
22764	0.428064	0.206039	0.257549	0.108348	0.687264	0.161412	0.124842	0.0264817
22776	0.441441	0.209009	0.237838	0.111712	0.675406	0.1598	0.139825	0.0249688
22788	0.443636	0.209091	0.236364	0.110909	0.672457	0.16005	0.141439	0.0260546
22800	0.43964	0.207207	0.243243	0.10991	0.676654	0.161049	0.13608	0.0262172
22812	0.453069	0.207581	0.231047	0.108303	0.667082	0.160848	0.144638	0.0274314
22824	0.452727	0.205455	0.232727	0.109091	0.666253	0.162531	0.143921	0.0272953
22836	0.439201	0.205082	0.246824	0.108893	0.675776	0.162733	0.134161	0.0273292
22848	0.454212	0.205128	0.230769	0.10989	0.664198	0.162963	0.145679	0.0271605
22860	0.449541	0.20367	0.234862	0.111927	0.667078	0.163995	0.143033	0.025894
22872	0.454044	0.200368	0.233456	0.112132	0.663793	0.166256	0.144089	0.0258621
22884	0.456204	0.206204	0.226277	0.111314	0.663366	0.162129	0.148515	0.0259901
22896	0.451376	0.205505	0.231193	0.111927	0.665845	0.162762	0.145499	0.025894
22908	0.470377	0.199282	0.220826	0.109515	0.65582	0.166458	0.151439	0.0262829
22920	0.457038	0.202925	0.228519	0.111517	0.662546	0.1644	0.147095	0.025958
22932	0.473881	0.20709	0.205224	0.113806	0.64878	0.162195	0.163415	0.0256098
22944	0.452555	0.20073	0.235401	0.111314	0.665842	0.165842	0.142327	0.0259901
22956	0.457195	0.200364	0.23133	0.111111	0.662949	0.166047	0.144981	0.0260223
22968	0.464945	0.201107	0.221402	0.112546	0.65602	0.165848	0.152334	0.0257985
22980	0.460259	0.201479	0.225508	0.112754	0.658896	0.165644	0.149693	0.0257669
22992	0.467532	0.205937	0.211503	0.115028	0.653611	0.162791	0.159119	0.0244798
23004	0.449726	0.202925	0.235832	0.111517	0.667491	0.1644	0.142151	0.025958
23016	0.45488	0.206262	0.224678	0.11418	0.662977	0.162362	0.150062	0.0246002
23028	0.468401	0.208178	0.208178	0.115242	0.652812	0.161369	0.161369	0.0244499
23040	0.453875	0.208487	0.223247	0.114391	0.663391	0.160934	0.151106	0.02457
23052	0.448148	0.207407	0.22963	0.114815	0.666667	0.161765	0.147059	0.0245098
23064	0.457565	0.210332	0.217712	0.114391	0.660934	0.159705	0.154791	0.02457
23076	0.459108	0.20632	0.219331	0.115242	0.658924	0.162592	0.154034	0.0244499
23088	0.452555	0.198905	0.235401	0.113139	0.665842	0.167079	0.142327	0.0247525
23100	0.451554	0.204753	0.232176	0.111517	0.666255	0.163164	0.144623	0.025958
23112	0.448649	0.196396	0.245045	0.10991	0.670412	0.168539	0.134831	0.0262172
23124	0.451087	0.201087	0.235507	0.112319	0.66791	0.165423	0.141791	0.0248756
23136	0.454044	0.200368	0.233456	0.112132	0.663793	0.166256	0.144089	0.0258621
23148	0.457875	0.195971	0.232601	0.113553	0.661728	0.169136	0.144444	0.0246914
23160	0.460289	0.193141	0.236462	0.110108	0.662095	0.170823	0.140898	0.0261845
23172	0.463822	0.202226	0.220779	0.113173	0.656059	0.165239	0.152999	0.0257038
23184	0.477695	0.198885	0.210037	0.113383	0.646699	0.167482	0.160147	0.0256724
23196	0.472795	0.198874	0.213884	0.114447	0.648846	0.167679	0.157959	0.0255164
23208	0.458182	0.190909	0.24	0.110909	0.662531	0.172457	0.138958	0.0260546
23220	0.45735	0.192377	0.239564	0.110708	0.663354	0.171429	0.13913	0.026087
23232	0.461255	0.195572	0.230627	0.112546	0.658477	0.169533	0.146192	0.0257985
23244	0.478022	0.195971	0.214286	0.111722	0.648148	0.169136	0.15679	0.0259259
23256	0.462094	0.196751	0.231047	0.110108	0.660848	0.168329	0.144638	0.0261845
23268	0.441392	0.205128	0.241758	0.111722	0.67284	0.162963	0.138272	0.0259259
23280	0.446691	0.205882	0.235294	0.112132	0.668719	0.162562	0.142857	0.0258621
23292	0.450368	0.202206	0.235294	0.112132	0.666256	0.165025	0.142857	0.0258621
23304	0.456881	0.201835	0.229358	0.111927	0.662145	0.165228	0.146732	0.025894
23316	0.46789	0.201835	0.218349	0.111927	0.654747	0.165228	0.154131	0.025894
23328	0.462094	0.196751	0.231047	0.110108	0.660848	0.168329	0.144638	0.0261845
23340	0.46593	0.195212	0.228361	0.110497	0.655597	0.169742	0.147601	0.0270603
23352	0.45438	0.19708	0.237226	0.111314	0.664604	0.168317	0.141089	0.0259901
23364	0.460573	0.191756	0.238351	0.109319	0.662907	0.171679	0.139098	0.0263158
23376	0.460695	0.195612	0.234004	0.109689	0.660074	0.169345	0.143387	0.0271941
23388	0.462547	0.200375	0.222846	0.114232	0.655718	0.166667	0.152068	0.0255474
23400	0.459707	0.199634	0.228938	0.111722	0.660494	0.166667	0.146914	0.0259259
23412	0.468007	0.201097	0.219378	0.111517	0.65513	0.165637	0.153276	0.025958
23424	0.456075	0.2	0.229907	0.114019	0.660171	0.16687	0.147381	0.0255786
23436	0.465677	0.200371	0.222635	0.111317	0.654835	0.166463	0.151775	0.0269278
23448	0.469159	0.205607	0.214953	0.11028	0.651644	0.163216	0.157125	0.0280146
23460	0.446494	0.206642	0.234317	0.112546	0.668305	0.162162	0.143735	0.0257985
23472	0.442202	0.198165	0.247706	0.111927	0.67201	0.167694	0.134402	0.025894
23484	0.456722	0.198895	0.233886	0.110497	0.661747	0.167282	0.143911	0.0270603
23496	0.446043	0.194245	0.25	0.109712	0.6725	0.17	0.13125	0.02625
23508	0.459559	0.196691	0.231618	0.112132	0.660099	0.168719	0.14532	0.0258621
23520	0.447898	0.191956	0.248629	0.111517	0.668727	0.171817	0.133498	0.025958
23532	0.467391	0.192029	0.230072	0.110507	0.656716	0.171642	0.145522	0.0261194
23544	0.464945	0.190037	0.232472	0.112546	0.65602	0.173219	0.144963	0.0257985
23556	0.469159	0.192523	0.224299	0.114019	0.651644	0.171742	0.151035	0.0255786
23568	0.466418	0.19403	0.225746	0.113806	0.653659	0.170732	0.15	0.0256098
23580	0.460111	0.189239	0.235622	0.115028	0.658507	0.173807	0.143207	0.0244798
23592	0.455373	0.189435	0.242259	0.112933	0.664188	0.173482	0.137546	0.0247831
23604	0.46055	0.188991	0.236697	0.113761	0.659679	0.173859	0.1418	0.0246609
23616	0.452206	0.194853	0.238971	0.113971	0.665025	0.169951	0.140394	0.0246305
23628	0.442413	0.199269	0.244973	0.113346	0.672435	0.166873	0.13597	0.0247219
23640	0.45539	0.202602	0.224907	0.1171	0.661369	0.165037	0.150367	0.0232274
23652	0.45539	0.202602	0.224907	0.1171	0.661369	0.165037	0.150367	0.0232274
23664	0.443636	0.196364	0.245455	0.114545	0.672457	0.168734	0.135236	0.0235732
23676	0.450835	0.19666	0.235622	0.116883	0.664627	0.168911	0.143207	0.0232558
23688	0.453039	0.20442	0.226519	0.116022	0.664207	0.163592	0.148831	0.0233702
23700	0.460967	0.202602	0.219331	0.1171	0.657702	0.165037	0.154034	0.0232274
23712	0.442831	0.199637	0.243194	0.114338	0.673292	0.16646	0.136646	0.0236025
23724	0.45521	0.201097	0.228519	0.115174	0.663782	0.165637	0.147095	0.0234858
23736	0.455556	0.203704	0.224074	0.116667	0.661765	0.164216	0.150735	0.0232843
23748	0.471243	0.202226	0.209647	0.116883	0.651163	0.165239	0.160343	0.0232558
23760	0.453211	0.2	0.231193	0.115596	0.664612	0.166461	0.145499	0.0234279
23772	0.448718	0.199634	0.236264	0.115385	0.667901	0.166667	0.141975	0.0234568
23784	0.442029	0.197464	0.246377	0.11413	0.674129	0.16791	0.134328	0.0236318
23796	0.441818	0.196364	0.247273	0.114545	0.673697	0.168734	0.133995	0.0235732
23808	0.443038	0.198915	0.244123	0.113924	0.673724	0.166874	0.135741	0.0236613
23820	0.443623	0.203327	0.236599	0.116451	0.669939	0.164417	0.142331	0.0233129
23832	0.4375	0.200368	0.246324	0.115809	0.674877	0.166256	0.135468	0.023399
23844	0.455556	0.196296	0.231481	0.116667	0.661765	0.169118	0.145833	0.0232843
23856	0.444043	0.191336	0.250903	0.113718	0.673317	0.17207	0.130923	0.0236908
23868	0.445672	0.200737	0.237569	0.116022	0.669127	0.166052	0.141451	0.0233702
23880	0.448087	0.198543	0.238616	0.114754	0.669145	0.167286	0.140025	0.023544
23892	0.472119	0.200743	0.215613	0.111524	0.650367	0.166259	0.156479	0.0268949
23904	0.467033	0.194139	0.225275	0.113553	0.655556	0.17037	0.149383	0.0246914
23916	0.4631	0.195572	0.226937	0.114391	0.657248	0.169533	0.148649	0.02457
23928	0.443636	0.190909	0.252727	0.112727	0.672457	0.172457	0.130273	0.0248139
23940	0.462385	0.19633	0.227523	0.113761	0.658446	0.168927	0.147965	0.0246609
23952	0.469203	0.193841	0.222826	0.11413	0.655473	0.170398	0.150498	0.0236318
[truncated: 503 more rows]

## Sheet: Panel d - SDPC
ED Figure 6 Panel d
	Outer leaflet					Inner leaflet
R (Å)	Headgroup density	Phosphate density	Glycerol density	Sn-1 tail density	Sn-2 tail density	Headgroup density	Phosphate density	Glycerol density	Sn-1 tail density	Sn-2 tail density
0	0	0	0	0	0	0	0	0	0	0
0.200501	0	0	0	0	0	4.9932e-33	6.10862e-70	1.59754e-154	3.12544e-264	4.12965e-203
0.401003	0	0	0	0	0	2.48691e-31	3.14693e-67	2.89301e-150	1.56462e-258	3.63947e-198
0.601504	0	0	0	0	0	1.40619e-29	1.84049e-64	5.94772e-146	8.8922e-253	3.64138e-193
0.802005	0	0	0	0	0	7.6163e-28	1.03109e-61	1.1713e-141	4.8409e-247	3.48988e-188
1.00251	0	0	0	0	0	3.7466e-26	5.24629e-59	2.09498e-137	2.39352e-241	3.03772e-183
1.20301	0	0	0	0	0	1.63465e-24	2.36756e-56	3.32341e-133	1.04964e-235	2.34519e-178
1.40351	0	0	0	0	0	6.24609e-23	9.35727e-54	4.61728e-129	4.03127e-230	1.58565e-173
1.60401	0	0	0	0	0	2.07449e-21	3.21452e-51	5.5758e-125	1.34574e-224	9.31868e-169
1.80451	0	0	0	0	0	5.95963e-20	9.55183e-49	5.82415e-121	3.88586e-219	4.73703e-164
2.00501	0	0	0	0	0	1.476e-18	2.4469e-46	5.24465e-117	9.6732e-214	2.07595e-159
2.20551	0	0	0	0	0	3.14399e-17	5.39107e-44	4.0619e-113	2.07101e-208	7.82449e-155
2.40602	0	0	0	0	0	5.7497e-16	1.01977e-41	2.70091e-109	3.80683e-203	2.532e-150
2.60652	0	0	0	0	0	9.01571e-15	1.65395e-39	1.53987e-105	5.99977e-198	7.02525e-146
2.80702	0	0	0	0	0	1.21086e-13	2.29764e-37	7.51963e-102	8.0993e-193	1.66956e-141
3.00752	0	0	0	0	0	1.3918e-12	2.73167e-35	3.14265e-98	9.3572e-188	3.39568e-137
3.20802	0	0	0	0	0	1.36822e-11	2.77764e-33	1.12329e-94	9.24576e-183	5.90679e-133
3.40852	0	0	0	0	0	1.14974e-10	2.41428e-31	3.43206e-91	7.80915e-178	8.78293e-129
3.60902	0	0	0	0	0	8.25496e-10	1.79297e-29	8.95955e-88	5.63552e-173	1.11583e-124
3.80952	0	0	0	0	0	5.06215e-09	1.13728e-27	1.99767e-84	3.47353e-168	1.21077e-120
4.01003	0	0	0	0	0	2.65048e-08	6.15935e-26	3.80304e-81	1.828e-163	1.12175e-116
4.21053	0	0	0	0	0	1.18458e-07	2.84748e-24	6.18e-78	8.21173e-159	8.87112e-113
4.41103	0	0	0	0	0	4.51809e-07	1.12343e-22	8.5703e-75	3.14805e-154	5.98705e-109
4.61153	0	0	0	0	0	1.47031e-06	3.78189e-21	1.01407e-71	1.0297e-149	3.44754e-105
4.81203	0	0	0	0	0	4.08175e-06	1.08611e-19	1.02358e-68	2.87321e-145	1.69353e-101
5.01253	0	0	0	0	0	9.66504e-06	2.66066e-18	8.81247e-66	6.83819e-141	7.09568e-98
5.21303	0	0	0	0	0	1.95173e-05	5.55905e-17	6.47042e-63	1.38795e-136	2.53545e-94
5.41353	0	0	0	0	0	3.36082e-05	9.90544e-16	4.05111e-60	2.40224e-132	7.72544e-91
5.61404	0	0	0	0	0	4.93439e-05	1.50517e-14	2.1626e-57	3.54501e-128	2.00702e-87
5.81454	0	0	0	0	0	6.1767e-05	1.95041e-13	9.84229e-55	4.46002e-124	4.44528e-84
6.01504	0	0	0	0	0	6.59249e-05	2.15527e-12	3.81854e-52	4.78341e-120	8.39319e-81
6.21554	0	0	0	5.925e-320	0	6.00429e-05	2.03116e-11	1.26283e-49	4.37305e-116	1.35084e-77
6.41604	0	0	0	2.281616638e-313	0	4.68847e-05	1.63273e-10	3.55967e-47	3.4076e-112	1.85308e-74
6.61654	0	0	0	7.47221e-307	0	3.21884e-05	1.11973e-09	8.5519e-45	2.26308e-108	2.16658e-71
6.81704	0	0	0	2.08554e-300	0	2.18898e-05	6.55373e-09	1.75097e-42	1.2809e-104	2.15883e-68
7.01754	0	0	0	4.96054e-294	0	2.06692e-05	3.27545e-08	3.05517e-40	6.17833e-101	1.83317e-65
7.21805	0	0	0	1.00544e-287	0	3.24093e-05	1.39889e-07	4.54266e-38	2.53948e-97	1.3265e-62
7.41855	0	0	0	1.73654e-281	0	6.09652e-05	5.11069e-07	5.75552e-36	8.89445e-94	8.17921e-60
7.61905	0	0	0	2.55561e-275	0	0.000109662	1.59952e-06	6.21356e-34	2.65445e-90	4.29732e-57
7.81955	0	0	0	3.20457e-269	0	0.000179783	4.29705e-06	5.7156e-32	6.74985e-87	1.92376e-54
8.02005	0	0	0	3.42368e-263	0	0.000269658	9.93474e-06	4.47954e-30	1.46239e-83	7.33761e-52
8.22055	0	0	0	3.1164e-257	0	0.000375288	1.98356e-05	2.99117e-28	2.69941e-80	2.3845e-49
8.42105	0	0	0	2.41677e-251	0	0.000491875	3.43546e-05	1.70166e-26	4.24519e-77	6.60183e-47
8.62155	0	0	0	1.59672e-245	2.23733e-318	0.000615287	5.19194e-05	8.24735e-25	5.68769e-74	1.5572e-44
8.82206	0	0	0	8.98712e-240	8.318797946195e-312	0.000743237	6.90138e-05	3.40532e-23	6.49192e-71	3.12918e-42
9.02256	0	0	0	4.30924e-234	2.63486e-305	0.000875758	8.1614e-05	1.19783e-21	6.31247e-68	5.35686e-40
9.22306	0	0	0	1.76019e-228	7.10938e-299	0.00101382	8.73668e-05	3.58933e-20	5.22882e-65	7.81225e-38
9.42356	0	0	0	6.12475e-223	1.63409e-292	0.00115654	8.69506e-05	9.16242e-19	3.68959e-62	9.70557e-36
9.62406	0	0	0	1.81542e-217	3.1995e-286	0.00130058	8.36205e-05	1.99242e-17	2.21775e-59	1.02716e-33
9.82456	0	0	0	4.58374e-212	5.33629e-280	0.00144403	8.15406e-05	3.69083e-16	1.13553e-56	9.26034e-32
10.0251	0	0	0	9.85841e-207	7.58128e-274	0.00159108	8.44977e-05	5.82432e-15	4.9526e-54	7.11181e-30
10.2256	0	0	0	1.80606e-201	9.17453e-268	0.00175037	9.57995e-05	7.82988e-14	1.83994e-51	4.65263e-28
10.4261	0	0	0	2.8183e-196	9.45705e-262	0.00192715	0.000118449	8.96763e-13	5.82244e-49	2.59288e-26
10.6266	0	0	0	3.74601e-191	8.30333e-256	0.0021194	0.000154213	8.75094e-12	1.56939e-46	1.23094e-24
10.8271	0	0	0	4.241e-186	6.20966e-250	0.00232695	0.000201698	7.27708e-11	3.60311e-44	4.97814e-23
11.0276	0	0	0	4.0896e-181	3.95546e-244	0.00256775	0.00025547	5.15826e-10	7.04588e-42	1.71508e-21
11.2281	0	0	0	3.35893e-176	2.14602e-238	0.00288295	0.000308475	3.11808e-09	1.17355e-39	5.0339e-20
11.4286	0	0	0	2.34977e-171	9.91682e-233	0.00331917	0.000357604	1.60849e-08	1.66483e-37	1.25878e-18
11.6291	0	0	0	1.40006e-166	3.9031e-227	0.00389898	0.000408574	7.08929e-08	2.01158e-35	2.68196e-17
11.8296	0	0	0	7.10493e-162	1.3084e-221	0.00460411	0.000475288	2.67447e-07	2.07012e-33	4.86911e-16
12.0301	0	0	0	3.07088e-157	3.73558e-216	0.00538641	0.000573166	8.66125e-07	1.81445e-31	7.53349e-15
12.2306	0	0	0	1.13045e-152	9.08369e-211	0.00619858	0.00071163	2.41861e-06	1.3545e-29	9.93486e-14
12.4311	0	0	0	3.54421e-148	1.88125e-205	0.00702383	0.00089122	5.86215e-06	8.61178e-28	1.11696e-12
12.6316	0	0	0	9.4638e-144	3.31825e-200	0.00788798	0.00110579	1.24471e-05	4.66321e-26	1.07087e-11
12.8321	0	0	0	2.15221e-139	4.98476e-195	0.00884946	0.00134679	2.34278e-05	2.15055e-24	8.75824e-11
13.0326	0	0	0	4.16845e-135	6.37749e-190	0.00997331	0.00160813	3.96052e-05	8.44666e-23	6.11319e-10
13.2331	0	0	0	6.87593e-131	6.94901e-185	0.0113015	0.00189147	6.08571e-05	2.82545e-21	3.64371e-09
13.4336	0	0	0	9.65944e-127	6.44851e-180	0.0128347	0.00220958	8.56798e-05	8.04921e-20	1.85598e-08
13.6341	0	0	0	1.15567e-122	5.09632e-175	0.0145345	0.00258365	0.00011093	1.9529e-18	8.08705e-08
13.8346	0	0	0	1.17753e-118	3.43014e-170	0.0163445	0.00303383	0.000132472	4.0352e-17	3.01844e-07
14.0351	0	0	0	1.0218e-114	1.96618e-165	0.0182141	0.00356962	0.000147265	7.10078e-16	9.66883e-07
14.2356	0	0	0	7.55119e-111	9.59812e-161	0.0201126	0.00418865	0.000155865	1.06414e-14	2.66542e-06
14.4361	0	0	0	4.7524e-107	3.99025e-156	0.0220259	0.00488469	0.000163164	1.35814e-13	6.35021e-06
14.6366	0	0	0	2.54718e-103	1.41274e-151	0.0239461	0.00565623	0.000176537	1.47617e-12	1.31626e-05
14.8371	0	0	0	1.16265e-99	4.25961e-147	0.0258654	0.00650834	0.000203066	1.36639e-11	2.39913e-05
15.0376	0	0	0	4.51945e-96	1.09376e-142	0.0277846	0.00745018	0.000247823	1.0771e-10	3.90937e-05
15.2381	0	0	0	1.4961e-92	2.39173e-138	0.0297325	0.0084932	0.000313326	7.2308e-10	5.82936e-05
15.4386	0	0	0	4.21772e-89	4.45394e-134	0.0317754	0.00964964	0.000399257	4.13393e-09	8.17274e-05
15.6391	0	0	0	1.01258e-85	7.06339e-130	0.0339936	0.0109289	0.000502331	2.01277e-08	0.000110131
15.8396	0	0	0	2.07023e-82	9.53933e-126	0.0364306	0.0123349	0.000617064	8.34641e-08	0.000143665
16.0401	0	0	0	3.60447e-79	1.09713e-121	0.0390579	0.0138711	0.000737921	2.94795e-07	0.000180061
16.2406	0	0	0	5.34436e-76	1.07455e-117	0.0417925	0.0155501	0.000862559	8.87056e-07	0.000214559
16.4411	0	0	0	6.74808e-73	8.96246e-114	0.0445566	0.0173999	0.000994954	2.2751e-06	0.000243067
16.6416	0	0	0	7.25594e-70	6.36586e-110	0.0473268	0.0194578	0.00114692	4.97886e-06	0.000266399
16.8421	0	0	0	6.64407e-67	3.85047e-106	0.0501372	0.0217516	0.00133736	9.31859e-06	0.000291367
17.0426	0	0	0	5.18084e-64	1.98334e-102	0.05304	0.0242776	0.00158939	1.49929e-05	0.000326719
17.2431	0	0	0	3.44026e-61	8.69967e-99	0.0560556	0.0269887	0.00192514	2.09668e-05	0.000376697
17.4436	0	0	0	1.94538e-58	3.24962e-95	0.0591496	0.0298062	0.00235886	2.60704e-05	0.000438003
17.6441	0	0	0	9.36783e-56	1.03368e-91	0.0622551	0.0326533	0.00289255	3.00465e-05	0.000503841
17.8446	0	0	0	3.84144e-53	2.79999e-88	0.0653282	0.0354898	0.00351952	3.40679e-05	0.000572151
18.0451	0	0	0	1.34143e-50	6.45874e-85	0.0683864	0.0383276	0.0042356	4.00181e-05	0.000650245
18.2456	0	0	0	3.98896e-48	1.26869e-81	0.0714918	0.0412219	0.00504869	4.90925e-05	0.000751204
18.4461	0	0	0	1.01011e-45	2.12218e-78	0.074696	0.0442505	0.0059772	6.10627e-05	0.000885823
18.6466	0	0	0	2.17817e-43	3.02291e-75	0.0780053	0.0474915	0.00703861	7.47938e-05	0.00105749
18.8471	0	0	0	3.99973e-41	3.66676e-72	0.0813887	0.0510017	0.00823996	8.92357e-05	0.00126266
19.0476	0	0	0	6.25435e-39	3.7875e-69	0.0847942	0.0547961	0.00957987	0.000103862	0.00149462
19.2481	0	0	9.5736e-318	8.3281e-37	3.33148e-66	0.0881359	0.0588368	0.0110585	0.000118516	0.00174848
19.4486	0	0	3.519797305611e-311	9.44324e-35	2.49536e-63	0.0912774	0.063039	0.0126849	0.000133394	0.00202658
19.6491	0	0	1.10196e-304	9.11815e-33	1.59163e-60	0.0940639	0.0672924	0.0144756	0.000149569	0.00234082
19.8496	0	0	2.93779e-298	7.49724e-31	8.64495e-58	0.0964062	0.0714932	0.0164504	0.000169746	0.00270792
20.0501	0	0	6.66937e-292	5.24935e-29	3.99846e-55	0.0983459	0.0755762	0.0186298	0.000198555	0.00313998
20.2506	0	0	1.28931e-285	3.1298e-27	1.57483e-52	0.100036	0.0795259	0.0210346	0.00024152	0.00363893
20.4511	0	0	2.12244e-279	1.58904e-25	5.28185e-50	0.101648	0.0833527	0.0236836	0.00030239	0.00420097
20.6516	0	0	2.97523e-273	6.87006e-24	1.50851e-47	0.10328	0.0870534	0.0265881	0.00038023	0.00482711
20.8521	0	0	3.55149e-267	2.52925e-22	3.66879e-45	0.104931	0.0905961	0.0297532	0.000469566	0.00553031
21.0526	0	0	3.60997e-261	7.9292e-21	7.59815e-43	0.106531	0.0939461	0.0331879	0.000565699	0.0063349
21.2531	0	0	3.12465e-255	2.11677e-19	1.34001e-40	0.107992	0.0970977	0.0369126	0.000672363	0.00727261
21.4536	0	0	2.30304e-249	4.81198e-18	2.01243e-38	0.109236	0.100082	0.040955	0.000804713	0.00838004
21.6541	0	0	1.44545e-243	9.315e-17	2.57367e-36	0.110203	0.102946	0.0453382	0.000982966	0.00969434
21.8546	0	0	7.72517e-238	1.53552e-15	2.80288e-34	0.110853	0.105717	0.0500767	0.00122032	0.011241
22.0551	0	0	3.51571e-232	2.15549e-14	2.59946e-32	0.111167	0.108364	0.0551755	0.00151524	0.0130198
22.2556	0	0	1.36244e-226	2.5767e-13	2.05302e-30	0.111149	0.110785	0.060618	0.00185533	0.0150054
22.4561	0	0	4.49595e-221	2.62317e-12	1.38083e-28	0.110807	0.112846	0.0663508	0.00222916	0.0171711
22.6566	0	0	1.26335e-215	2.27437e-11	7.90927e-27	0.110135	0.114458	0.0722966	0.00263514	0.0195186
22.8571	0	0	3.02291e-210	1.6796e-10	3.85828e-25	0.109136	0.115639	0.0783967	0.00308119	0.0220816
23.0576	0	0	6.15918e-205	1.05665e-09	1.60298e-23	0.107834	0.116493	0.0846443	0.00357938	0.0248977
23.2581	0	0	1.06861e-199	5.6642e-09	5.67228e-22	0.106271	0.117138	0.0910687	0.00414375	0.0279749
23.4586	0	0	1.57874e-194	2.58824e-08	1.70967e-20	0.104481	0.117604	0.0976897	0.00479167	0.0312943
23.6591	0	0	1.98609e-189	1.00877e-07	4.38954e-19	0.102465	0.117813	0.104489	0.00554273	0.0348444
23.8596	0	0	2.12756e-184	3.35683e-07	9.60115e-18	0.1002	0.117613	0.111418	0.00641278	0.0386444
24.0602	0	3.70544e-319	1.9407e-179	9.55159e-07	1.78927e-16	0.0976589	0.116876	0.118409	0.00740928	0.0427255
24.2607	0	1.40912704779e-312	1.50741e-174	2.32948e-06	2.84146e-15	0.0948381	0.115562	0.125391	0.00853334	0.0470947
24.4612	0	4.56427e-306	9.97004e-170	4.88703e-06	3.84595e-14	0.0917704	0.113711	0.132308	0.00978443	0.0517255
24.6617	4.353e-321	1.25888e-299	5.61508e-165	8.86696e-06	4.43782e-13	0.0885317	0.111394	0.139133	0.0111611	0.056587
24.8622	1.711992143e-314	2.95659e-293	2.69282e-160	1.40235e-05	4.36687e-12	0.0852239	0.108668	0.145874	0.01266	0.0616794
25.0627	5.83212e-308	5.91277e-287	1.09965e-155	1.9549e-05	3.66587e-11	0.0819355	0.105572	0.152535	0.0142826	0.0670421
25.2632	1.69186e-301	1.00689e-280	3.82375e-151	2.43961e-05	2.62664e-10	0.0787063	0.102155	0.159074	0.0160519	0.072727
25.4637	4.17942e-295	1.46004e-274	1.13218e-146	2.7863e-05	1.60737e-09	0.0755231	0.098494	0.165408	0.01802	0.0787559
25.6642	8.79188e-289	1.80276e-268	2.85454e-142	3.01002e-05	8.40759e-09	0.0723449	0.0946722	0.171469	0.0202498	0.085105
25.8647	1.57493e-282	1.89541e-262	6.12838e-138	3.23121e-05	3.76281e-08	0.0691334	0.0907461	0.177256	0.0227765	0.0917375
26.0652	2.40244e-276	1.69691e-256	1.12033e-133	3.66014e-05	1.44283e-07	0.0658671	0.0867275	0.182795	0.0255828	0.0986653
26.2657	3.12074e-270	1.29361e-250	1.74395e-129	4.54063e-05	4.7483e-07	0.0625417	0.0826087	0.188045	0.0286124	0.105974
26.4662	3.45205e-264	8.39723e-245	2.31161e-125	6.04854e-05	1.34427e-06	0.0591652	0.0784125	0.192843	0.0318093	0.113772
26.6667	3.2517e-258	4.64151e-239	2.60905e-121	8.17078e-05	3.28417e-06	0.0557567	0.0742207	0.196948	0.0351469	0.122097
26.8672	2.60829e-252	2.18459e-233	2.50749e-117	0.000106413	6.95442e-06	0.0523421	0.0701499	0.200154	0.0386259	0.130855
27.0677	1.78162e-246	8.7553e-228	2.05203e-113	0.000130262	1.28449e-05	0.0489492	0.0662897	0.202366	0.0422512	0.139842
27.2682	1.03631e-240	2.98785e-222	1.42994e-109	0.000149685	2.08857e-05	0.0455995	0.0626499	0.203596	0.0460171	0.148829
27.4687	5.13307e-235	8.68229e-217	8.48474e-106	0.000164482	3.03057e-05	0.0423055	0.0591553	0.203911	0.0499123	0.157662
27.6692	2.16511e-229	2.14831e-211	4.28693e-102	0.000178523	4.00035e-05	0.0390755	0.0556959	0.203402	0.0539346	0.166312
27.8697	7.77669e-224	4.52634e-206	1.84434e-98	0.00019793	4.92296e-05	0.0359232	0.0521972	0.20218	0.0580982	0.174845
28.0702	2.37862e-218	8.12052e-201	6.75652e-95	0.000228319	5.79616e-05	0.0328773	0.0486588	0.200376	0.0624284	0.183352
28.2707	6.19539e-213	1.24053e-195	2.10761e-91	0.000273134	6.66048e-05	0.0299823	0.0451353	0.198125	0.0669491	0.191871
28.4712	1.37413e-207	1.61367e-190	5.59816e-88	0.000333684	7.54257e-05	0.0272878	0.0416837	0.195521	0.071675	0.200381
28.6717	2.59538e-202	1.78735e-185	1.26615e-84	0.000409903	8.45093e-05	0.0248308	0.038331	0.192585	0.0766084	0.208853
28.8722	4.17435e-197	1.68574e-180	2.43843e-81	0.000501011	9.44319e-05	0.0226212	0.0350842	0.189256	0.0817415	0.217279
29.0727	5.71731e-192	1.3538e-175	3.99871e-78	0.000606639	0.000106926	0.020641	0.0319594	0.185415	0.0870577	0.225615
29.2732	6.66823e-187	9.25772e-171	5.58361e-75	0.000729145	0.000124744	0.0188538	0.0289918	0.180946	0.0925298	0.233708
29.4737	6.62284e-182	5.39061e-166	6.63887e-72	0.000875537	0.000150774	0.0172163	0.0262185	0.175806	0.0981201	0.241295
29.6742	5.60136e-177	2.67274e-161	6.72137e-69	0.00105577	0.00018709	0.0156877	0.02366	0.170069	0.103799	0.248125
29.8747	4.03421e-172	1.12839e-156	5.79436e-66	0.00127706	0.000234356	0.0142377	0.0213186	0.163901	0.109575	0.254114
30.0752	2.47423e-167	4.05644e-152	4.2534e-63	0.00153869	0.000291461	0.012853	0.0191887	0.157498	0.115495	0.259432
30.2757	1.29222e-162	1.24169e-147	2.65859e-60	0.00183232	0.000355473	0.0115361	0.0172601	0.151015	0.121569	0.264464
30.4762	5.74714e-158	3.23644e-143	1.41498e-57	0.00214771	0.000422535	0.0102931	0.0155146	0.144513	0.127697	0.269656
30.6767	2.17662e-153	7.18295e-139	6.41254e-55	0.00247977	0.000490097	0.00912318	0.0139251	0.137956	0.133657	0.27529
30.8772	7.0199e-149	1.35744e-134	2.47454e-52	0.00283323	0.000559504	0.00801878	0.0124633	0.13125	0.139224	0.281314
31.0777	1.92795e-144	2.18435e-130	8.13092e-50	0.00322366	0.000636982	0.00697646	0.0111107	0.124319	0.14431	0.287315
31.2782	4.50899e-140	2.99299e-126	2.27493e-47	0.00367513	0.000731792	0.00600542	0.00986042	0.117161	0.14902	0.292689
31.4787	8.98008e-136	3.49197e-122	5.41974e-45	0.0042151	0.000852501	0.00512455	0.00871193	0.109855	0.153572	0.296909
31.6792	1.523e-131	3.4691e-118	1.09944e-42	0.00486696	0.00100395	0.00435061	0.00766454	0.102529	0.158162	0.299747
31.8797	2.19956e-127	2.93458e-114	1.89908e-40	0.00564172	0.00118702	0.00368845	0.00671647	0.0953161	0.162844	0.301326
32.0802	2.70516e-123	2.11376e-110	2.79318e-38	0.006533	0.00140099	0.00313093	0.0058657	0.0883338	0.167511	0.30202
32.2807	2.83314e-119	1.29642e-106	3.49812e-36	0.00752035	0.00164587	0.00266572	0.00510798	0.0816716	0.171958	0.302252
32.4812	2.52675e-115	6.77045e-103	3.73036e-34	0.00858247	0.00192203	0.00227975	0.00443279	0.0753743	0.176012	0.30233
32.6817	1.919e-111	3.01072e-99	3.38726e-32	0.00971392	0.00222743	0.00195839	0.00382273	0.0694267	0.179639	0.302354
32.8822	1.24111e-107	1.13999e-95	2.61895e-30	0.0109333	0.00255589	0.0016845	0.00325975	0.0637659	0.182972	0.302251
33.0827	6.8354e-104	3.67549e-92	1.72419e-28	0.0122746	0.00290043	0.00144269	0.0027346	0.0583249	0.186218	0.301865
33.2832	3.20582e-100	1.00904e-88	9.66548e-27	0.0137678	0.0032608	0.00122499	0.00225238	0.0530801	0.18951	0.301039
33.4837	1.28037e-96	2.35875e-85	4.61362e-25	0.015426	0.00364977	0.0010317	0.00182902	0.0480686	0.19282	0.299661
33.6842	4.35463e-93	4.69499e-82	1.87517e-23	0.0172484	0.00409133	0.000866371	0.00148066	0.0433629	0.195975	0.297663
33.8847	1.26122e-89	7.95732e-79	6.48959e-22	0.0192329	0.00460907	0.000730318	0.00121311	0.0390249	0.19876	0.29503
34.0852	3.11064e-86	1.14836e-75	1.91238e-20	0.0213854	0.00521114	0.000620487	0.00101831	0.03507	0.201025	0.2918
34.2857	6.53329e-83	1.41114e-72	4.79855e-19	0.0237259	0.00588294	0.000530653	0.000878797	0.0314642	0.202738	0.288075
34.4862	1.16852e-79	1.47652e-69	1.02524e-17	0.0262938	0.00659537	0.0004539	0.000775131	0.0281486	0.203983	0.283994
34.6867	1.77977e-76	1.31549e-66	1.86517e-16	0.0291437	0.00732501	0.000385108	0.000691098	0.0250731	0.204931	0.279702
34.8872	2.30842e-73	9.97965e-64	2.88929e-15	0.032323	0.00807335	0.00032243	0.000615032	0.0222155	0.205778	0.275303
35.0877	2.5497e-70	6.44646e-61	3.81103e-14	0.0358438	0.00887142	0.000266802	0.000539607	0.0195802	0.206659	0.270838
35.2882	2.39821e-67	3.54573e-58	4.28028e-13	0.0396752	0.00976564	0.000219789	0.000462262	0.0171813	0.207568	0.266266
35.4887	1.92092e-64	1.66061e-55	4.09336e-12	0.0437658	0.010793	0.000181483	0.00038555	0.0150262	0.208335	0.261472
35.6892	1.31025e-61	6.62228e-53	3.33323e-11	0.0480773	0.0119625	0.000150039	0.000315383	0.0131088	0.208708	0.256301
35.8897	7.61073e-59	2.24867e-50	2.31116e-10	0.0526039	0.0132561	0.000122837	0.000257168	0.0114127	0.208488	0.250623
36.0902	3.76463e-56	6.50162e-48	1.3645e-09	0.0573629	0.0146493	9.79875e-05	0.000212431	0.00991819	0.207647	0.244401
36.2907	1.58578e-53	1.60065e-45	6.85954e-09	0.0623663	0.016135	7.50284e-05	0.000178447	0.00860697	0.206333	0.237718
36.4912	5.68841e-51	3.35541e-43	2.93631e-08	0.0675914	0.0177319	5.4581e-05	0.000150704	0.00746238	0.20477	0.230741
36.6917	1.73766e-48	5.98927e-41	1.07028e-07	0.0729774	0.0194737	3.74984e-05	0.000125788	0.00646645	0.203134	0.223634
36.8922	4.52026e-46	9.10288e-39	3.32208e-07	0.0784666	0.0213908	2.42241e-05	0.000102671	0.005599	0.20149	0.216484
37.0927	1.00136e-43	1.17804e-36	8.78186e-07	0.0840696	0.0234969	1.46774e-05	8.22032e-05	0.00484257	0.199844	0.209297
37.2932	1.88904e-41	1.29814e-34	1.97767e-06	0.0898972	0.0257857	8.47427e-06	6.57987e-05	0.00418895	0.198214	0.202052
37.4937	3.03474e-39	1.21802e-32	3.79681e-06	0.0961138	0.0282345	5.14968e-06	5.42028e-05	0.00363827	0.196643	0.194761
37.6942	4.15172e-37	9.73123e-31	6.22484e-06	0.102837	0.0308115	4.22747e-06	4.68297e-05	0.00318793	0.195126	0.187468
37.8947	4.83685e-35	6.61998e-29	8.75131e-06	0.110064	0.0334846	5.14904e-06	4.192e-05	0.00282054	0.193539	0.18022
38.0952	4.79871e-33	3.83461e-27	1.06528e-05	0.117688	0.0362311	7.1411e-06	3.73827e-05	0.00250328	0.191655	0.173044
38.2957	4.0543e-31	1.89131e-25	1.14725e-05	0.125571	0.0390499	9.18672e-06	3.17879e-05	0.00220133	0.189247	0.165973
38.4962	2.91699e-29	7.94291e-24	1.14047e-05	0.133609	0.0419693	1.02693e-05	2.49148e-05	0.00189526	0.186211	0.159066
38.6967	1.78724e-27	2.84035e-22	1.11559e-05	0.141733	0.0450383	9.81941e-06	1.75931e-05	0.00158892	0.182613	0.152401
38.8972	9.3252e-26	8.64851e-21	1.13493e-05	0.149879	0.0482996	8.003e-06	1.10243e-05	0.00130248	0.178649	0.146023
39.0977	4.14347e-24	2.24226e-19	1.20595e-05	0.157982	0.0517654	5.55516e-06	6.06703e-06	0.0010572	0.174536	0.139907
39.2982	1.56783e-22	4.95001e-18	1.2973e-05	0.166007	0.055426	3.28351e-06	2.91071e-06	0.000863421	0.170404	0.13395
39.4987	5.05199e-21	9.30468e-17	1.40144e-05	0.173981	0.0592885	1.65257e-06	1.21076e-06	0.000718053	0.16625	0.128018
39.6992	1.3863e-19	1.48927e-15	1.58199e-05	0.181986	0.0634025	7.08207e-07	4.34904e-07	0.0006096	0.16199	0.122009
39.8997	3.23952e-18	2.02964e-14	1.97061e-05	0.190108	0.0678436	2.58425e-07	1.34487e-07	0.000524518	0.157554	0.115907
40.1003	6.44665e-17	2.35526e-13	2.73682e-05	0.198377	0.0726629	8.02943e-08	3.57206e-08	0.000451095	0.152954	0.109783
40.3008	1.09249e-15	2.32721e-12	4.06222e-05	0.206739	0.0778434	2.12427e-08	8.13455e-09	0.000381193	0.14826	0.103744
40.5013	1.57664e-14	1.95797e-11	6.10146e-05	0.215087	0.0832887	4.7853e-09	1.5861e-09	0.000311334	0.143544	0.0978627
40.7018	1.93765e-13	1.40266e-10	8.89219e-05	0.22332	0.0888458	9.17875e-10	2.64512e-10	0.000243039	0.138821	0.0921549
40.9023	2.02792e-12	8.55605e-10	0.000122451	0.231386	0.0943462	1.49911e-10	3.76969e-11	0.000181332	0.134061	0.086602
41.1028	1.80741e-11	4.44394e-09	0.000157336	0.239277	0.0996672	2.08476e-11	4.58795e-12	0.000131578	0.129233	0.0811944
41.3033	1.37181e-10	1.96534e-08	0.000188777	0.246987	0.104806	2.46862e-12	4.76594e-13	9.63692e-05	0.124337	0.0759513
41.5038	8.86669e-10	7.40085e-08	0.000214529	0.254484	0.109924	2.48901e-13	4.2238e-14	7.42636e-05	0.119417	0.0709122
41.7043	4.88045e-09	2.37301e-07	0.000237052	0.261718	0.115306	2.13685e-14	3.19249e-15	6.08429e-05	0.114538	0.0661182
41.9048	2.28765e-08	6.47877e-07	0.000262931	0.268638	0.121211	1.56205e-15	2.05731e-16	5.11143e-05	0.109758	0.0615947
42.1053	9.13167e-08	1.50612e-06	0.000300026	0.275206	0.127724	9.72278e-17	1.13009e-17	4.16798e-05	0.105094	0.0573343
42.3058	3.10414e-07	2.98127e-06	0.000354456	0.281401	0.134715	5.15299e-18	5.29032e-19	3.15608e-05	0.100519	0.0532924
42.5063	8.98596e-07	5.02485e-06	0.00042903	0.287245	0.141946	2.32543e-19	2.11028e-20	2.15916e-05	0.0959732	0.0494062
42.7068	2.21523e-06	7.21181e-06	0.000523074	0.292837	0.149219	8.93551e-21	7.17184e-22	1.31341e-05	0.0914092	0.0456347
42.9073	4.65054e-06	8.81569e-06	0.000633141	0.298331	0.156463	2.92354e-22	2.07638e-23	7.03423e-06	0.086827	0.0419939
43.1078	8.31418e-06	9.18712e-06	0.000754999	0.303853	0.16372	8.14468e-24	5.12071e-25	3.29445e-06	0.0822761	0.0385561
43.3083	1.26581e-05	8.19881e-06	0.000887396	0.309401	0.171079	1.93202e-25	1.07565e-26	1.34236e-06	0.0778139	0.0354079
43.5088	1.64114e-05	6.39395e-06	0.00103627	0.314806	0.17862	3.90232e-27	1.92442e-28	4.73912e-07	0.073462	0.0325947
43.7093	1.81203e-05	4.7391e-06	0.00121601	0.319823	0.186383	6.71131e-29	2.93224e-30	1.44488e-07	0.0692083	0.0300912
43.9098	1.704e-05	4.24123e-06	0.001445	0.324284	0.194373	9.828e-31	3.80497e-32	3.79415e-08	0.0650491	0.0278164
44.1103	1.36567e-05	5.70331e-06	0.0017372	0.328174	0.202547	1.22545e-32	4.20476e-34	8.56256e-09	0.0610189	0.0256775
44.3108	9.36897e-06	9.60499e-06	0.00209522	0.331578	0.210808	1.30107e-34	3.95692e-36	1.65787e-09	0.057175	0.0236129
44.5113	5.65814e-06	1.59545e-05	0.00251047	0.334558	0.219027	1.17619e-36	3.17095e-38	2.7501e-10	0.0535549	0.0216124
44.7118	3.5177e-06	2.41628e-05	0.00297008	0.337089	0.227091	9.05372e-39	2.16387e-40	3.90407e-11	0.0501474	0.0197085
44.9123	3.53691e-06	3.31997e-05	0.00346607	0.339125	0.234959	5.93404e-41	1.2574e-42	4.73878e-12	0.046897	0.0179448
45.1128	6.35432e-06	4.21141e-05	0.00400266	0.340679	0.242688	3.31166e-43	6.22176e-45	4.91453e-13	0.0437334	0.01634
45.3133	1.28753e-05	5.06019e-05	0.00459991	0.341844	0.250382	1.57367e-45	2.62148e-47	4.35219e-14	0.040606	0.0148712
45.5138	2.38599e-05	5.9221e-05	0.00529095	0.342719	0.258123	6.3673e-48	9.40518e-50	3.28956e-15	0.0375056	0.0134901
45.7143	3.90483e-05	6.92089e-05	0.00610949	0.343319	0.26593	2.19366e-50	2.87326e-52	2.12128e-16	0.0344678	0.0121585
45.9148	5.65773e-05	8.21781e-05	0.00707126	0.343573	0.273786	6.4351e-53	7.4742e-55	1.16668e-17	0.0315582	0.0108729
46.1153	7.35267e-05	9.98928e-05	0.00816437	0.343385	0.281674	1.60736e-55	1.65553e-57	5.47119e-19	0.0288453	0.0096623
46.3158	8.76442e-05	0.000124103	0.0093628	0.34271	0.289581	3.41857e-58	3.1224e-60	2.18721e-20	0.0263738	0.00856551
46.5163	9.91269e-05	0.000156285	0.0106581	0.341572	0.297441	6.19082e-61	5.01439e-63	7.45244e-22	0.0241496	0.00760784
46.7168	0.00011103	0.000197069	0.0120837	0.34003	0.305121	9.54604e-64	6.85685e-66	2.16391e-23	0.0221428	0.00679071
46.9173	0.000127966	0.000245313	0.0137085	0.338143	0.31248	1.25335e-66	7.98376e-69	5.35372e-25	0.020303	0.00609554
47.1178	0.000154163	0.000297498	0.0155999	0.335956	0.319482	1.40117e-69	7.91528e-72	1.1285e-26	0.0185816	0.00549364
47.3183	0.00019218	0.000348911	0.0177821	0.333514	0.326238	1.33377e-72	6.68189e-75	2.02645e-28	0.0169478	0.00495404
47.5188	0.000242618	0.000397168	0.0202232	0.330846	0.33293	1.08105e-75	4.80293e-78	3.09976e-30	0.0153943	0.00444786
47.7193	0.000304543	0.000445948	0.0228606	0.327945	0.339677	7.46073e-79	2.93959e-81	4.03875e-32	0.0139288	0.00395309
47.9198	0.000376544	0.000505194	0.0256506	0.324759	0.346458	4.38418e-82	1.53194e-84	4.48199e-34	0.0125612	0.00346136
48.1203	0.000458252	0.000586549	0.0286028	0.321217	0.353156	2.19365e-85	6.79781e-88	4.23623e-36	0.0112944	0.00298274
48.3208	0.00055108	0.000697501	0.0317737	0.317278	0.359635	9.34584e-89	2.56844e-91	3.41e-38	0.0101237	0.00254188
48.5213	0.000656923	0.000839015	0.0352233	0.312953	0.365793	3.39032e-92	8.26306e-95	2.33766e-40	0.00903851	0.0021647
48.7218	0.000775693	0.00100784	0.0389739	0.308299	0.371576	1.04721e-95	2.26353e-98	1.36474e-42	0.00802803	0.00186307
48.9223	0.000904754	0.00120069	0.0430019	0.303374	0.376974	2.75423e-99	5.27962e-102	6.78499e-45	0.00708694	0.00162827
49.1228	0.00104189	0.00141718	0.0472619	0.298222	0.381993	6.16789e-103	1.04855e-105	2.87256e-47	0.00622033	0.00143749
49.3233	0.00118953	0.00166028	0.0517172	0.292859	0.38661	1.1761e-106	1.77317e-109	1.03562e-49	0.00544095	0.00126797
49.5238	0.00135623	0.00193497	0.0563596	0.287291	0.390754	1.90952e-110	2.55319e-113	3.17939e-52	0.00475939	0.00110809
49.7243	0.00155394	0.00224677	0.0612193	0.281511	0.394357	2.63982e-114	3.1303e-117	8.31163e-55	0.00417512	0.000958873
49.9248	0.00179302	0.00260219	0.0663607	0.27551	0.397433	3.1074e-118	3.26784e-121	1.85023e-57	0.00367541	0.000827475
50.1253	0.00207788	0.00301155	0.0718542	0.26927	0.4001	3.11451e-122	2.90474e-125	3.5072e-60	0.00324105	0.000719009
50.3258	0.00240538	0.00349067	0.0777289	0.262769	0.402494	2.65799e-126	2.19849e-129	5.66088e-63	0.00285382	0.00063239
50.5263	0.00276719	0.00405693	0.0839477	0.255996	0.404651	1.93148e-130	1.41682e-133	7.78028e-66	0.00250186	0.000561313
50.7268	0.00315589	0.00471979	0.0904314	0.248974	0.406429	1.19508e-134	7.77451e-138	9.10523e-69	0.00218118	0.000498151
50.9273	0.00357173	0.00547302	0.0971101	0.241758	0.407543	6.29611e-139	3.63248e-142	9.07338e-72	0.00189277	0.000437652
51.1278	0.00402455	0.00629689	0.10395	0.234393	0.407694	2.82436e-143	1.44512e-146	7.6989e-75	0.00163714	0.00037841
51.3283	0.00452871	0.00717117	0.11094	0.226874	0.406744	1.0788e-147	4.89528e-151	5.56246e-78	0.0014106	0.000321928
51.5288	0.00509608	0.00808972	0.118066	0.219164	0.404804	3.50856e-152	1.41195e-155	3.42203e-81	0.00120649	0.000270542
51.7293	0.00573508	0.00906547	0.125315	0.211246	0.40217	9.71604e-157	3.46764e-160	1.79257e-84	0.00101967	0.000225673
51.9298	0.00645726	0.0101219	0.132668	0.203165	0.399151	2.29097e-161	7.25135e-165	7.99551e-88	0.00084984	0.000187199
52.1303	0.00728256	0.0112774	0.1401	0.195005	0.395925	4.59962e-166	1.29114e-169	3.03662e-91	0.000700577	0.000153929
52.3308	0.00823324	0.012534	0.147543	0.186827	0.392495	7.8631e-171	1.95749e-174	9.81996e-95	0.000575507	0.000124688
52.5313	0.00931792	0.0138799	0.154896	0.178623	0.388733	1.14455e-175	2.52695e-179	2.70397e-98	0.000474963	9.92394e-05
52.7318	0.0105201	0.0153061	0.162046	0.170348	0.384442	1.41857e-180	2.77756e-184	6.33969e-102	0.000395293	7.82466e-05
52.9323	0.0118047	0.0168238	0.168908	0.161982	0.379441	1.49704e-185	2.59957e-189	1.26563e-105	0.00033083	6.21848e-05
53.1328	0.0131428	0.0184668	0.175441	0.153597	0.373632	1.3452e-190	2.07161e-194	2.15138e-109	0.000276869	5.02561e-05
53.3333	0.0145354	0.0202755	0.181629	0.145347	0.367038	1.02923e-195	1.40568e-199	3.11387e-113	0.000231521	4.05386e-05
53.5338	0.0160167	0.0222742	0.187455	0.137397	0.359761	6.70511e-201	8.12147e-205	3.83757e-117	0.000195164	3.13104e-05
53.7343	0.0176282	0.0244602	0.192905	0.129837	0.35191	3.71938e-206	3.99534e-210	4.027e-121	0.000168235	2.21845e-05
53.9348	0.0193816	0.0268094	0.197972	0.122643	0.343559	1.75673e-211	1.67356e-215	3.59815e-125	0.000149385	1.39886e-05
54.1353	0.0212394	0.0292895	0.202648	0.115714	0.334759	7.06497e-217	5.96899e-221	2.73746e-129	0.000135558	7.7417e-06
54.3358	0.0231341	0.0318714	0.20688	0.108938	0.325577	2.41928e-222	1.81272e-226	1.77332e-133	0.000123681	3.83786e-06
54.5363	0.0250153	0.0345355	0.210544	0.102257	0.3161	7.05392e-228	4.68737e-232	9.78133e-138	0.000112214	2.00155e-06
54.7368	0.0268913	0.037277	0.213478	0.0956797	0.306416	1.75124e-233	1.03204e-237	4.59387e-142	0.000101143	1.70603e-06
54.9373	0.0288275	0.0401091	0.215547	0.0892592	0.296585	3.70195e-239	1.9348e-243	1.83709e-146	9.06709e-05	2.49266e-06
55.1378	0.0309037	0.0430574	0.216685	0.0830566	0.286625	6.66325e-245	3.08849e-249	6.25535e-151	8.02501e-05	3.96398e-06
55.3383	0.0331621	0.0461446	0.216883	0.0771137	0.276507	1.0212e-250	4.19783e-255	1.81361e-155	6.89762e-05	5.61992e-06
55.5388	0.0355867	0.049374	0.216167	0.0714494	0.26618	1.33262e-256	4.85818e-261	4.47719e-160	5.66262e-05	6.8336e-06
55.7393	0.0381235	0.052727	0.214601	0.0660663	0.255611	1.48071e-262	4.78731e-267	9.41103e-165	4.39846e-05	7.0831e-06
55.9398	0.0407197	0.0561723	0.212308	0.0609536	0.24481	1.40089e-268	4.0168e-273	1.68438e-169	3.2212e-05	6.25232e-06
56.1404	0.0433489	0.0596753	0.209469	0.056091	0.233822	1.12852e-274	2.86971e-279	2.56691e-174	2.21418e-05	4.69938e-06
56.3409	0.0460082	0.0631946	0.206262	0.0514606	0.222699	7.74075e-281	1.74568e-285	3.33083e-179	1.41284e-05	3.00753e-06
56.5414	0.0486948	0.0666745	0.202789	0.047062	0.211506	4.52092e-287	9.04196e-292	3.68014e-184	8.22665e-06	1.63889e-06
56.7419	0.0513843	0.0700475	0.199042	0.0429149	0.200356	2.24822e-293	3.98776e-298	3.46214e-189	4.29082e-06	7.60433e-07
56.9424	0.0540337	0.0732553	0.194928	0.0390452	0.189429	9.51967e-300	1.4975e-304	2.77329e-194	1.97566e-06	3.00428e-07
57.1429	0.0566111	0.0762776	0.190336	0.0354667	0.17892	3.43221e-306	4.788195145459e-311	1.89154e-199	8.06358e-07	1.01062e-07
57.3434	0.0591257	0.0791457	0.185197	0.0321716	0.168932	1.053648588285e-312	1.303604e-317	1.09852e-204	3.36129e-07	2.89473e-08
57.5439	0.0616251	0.081922	0.179526	0.0291336	0.159419	2.7546e-319	0	5.43208e-210	2.79667e-07	7.05986e-09
57.7444	0.0641539	0.0846526	0.173428	0.0263176	0.150216	0	0	2.28715e-215	5.51876e-07	1.46606e-09
57.9449	0.0667073	0.0873229	0.167068	0.0236903	0.141153	0	0	8.19961e-221	1.21484e-06	2.59227e-10
58.1454	0.069223	0.0898512	0.1606	0.0212283	0.132155	0	0	2.503e-226	2.34897e-06	3.9028e-11
58.3459	0.0716186	0.0921279	0.154102	0.018922	0.12328	0	0	6.50576e-232	3.87906e-06	5.00313e-12
58.5464	0.0738396	0.0940782	0.147545	0.0167745	0.114663	0	0	1.43981e-237	5.45595e-06	5.46105e-13
58.7469	0.0758751	0.0957047	0.14084	0.0147964	0.106434	0	0	2.71319e-243	6.53425e-06	5.07551e-14
58.9474	0.0777372	0.0970746	0.133915	0.0129975	0.0986438	0	0	4.35337e-249	6.66334e-06	4.01655e-15
59.1479	0.0794309	0.0982525	0.126767	0.0113817	0.0912532	0	0	5.94756e-255	5.78571e-06	2.70642e-16
59.3484	0.0809466	0.0992279	0.119468	0.00994494	0.0841796	0	0	6.91867e-261	4.27751e-06	1.55277e-17
59.5489	0.0822748	0.099902	0.112137	0.00867646	0.0773592	0	0	6.8529e-267	2.69274e-06	7.58555e-19
59.7494	0.0834186	0.100151	0.104899	0.0075631	0.0707926	0	0	5.77958e-273	1.44334e-06	3.15527e-20
59.9499	0.0843856	0.0999101	0.0978574	0.00659322	0.0645445	0	0	4.15037e-279	6.58732e-07	1.11752e-21
60.1504	0.0851676	0.09921	0.0910833	0.0057571	0.0587048	0	0	2.53773e-285	2.55988e-07	3.3701e-23
60.3509	0.0857319	0.0981412	0.084607	0.00504218	0.0533398	0	0	1.32122e-291	8.4703e-08	8.65365e-25
60.5514	0.0860332	0.0967977	0.0784226	0.0044284	0.0484657	0	0	5.85695e-298	2.38642e-08	1.89202e-26
60.7519	0.0860386	0.0952449	0.0724988	0.00388987	0.0440505	0	0	2.21074e-304	5.72486e-09	3.52224e-28
60.9524	0.0857519	0.0935181	0.0667993	0.00340314	0.0400327	0	0	7.105146056451e-311	1.16937e-09	5.58319e-30
61.1529	0.0852257	0.0916313	0.061308	0.00295486	0.0363435	0	0	1.9443687e-317	2.03379e-10	7.53555e-32
61.3534	0.0845498	0.0895832	0.0560475	0.00254247	0.0329239	0	0	0	3.01183e-11	8.65996e-34
61.5539	0.0838149	0.0873609	0.0510761	0.00216866	0.0297358	0	0	0	3.79772e-12	8.47394e-36
61.7544	0.0830701	0.0849479	0.0464587	0.0018357	0.0267659	0	0	0	4.07741e-13	7.06031e-38
61.9549	0.082302	0.0823385	0.0422293	0.00154343	0.0240207	0	0	0	3.72747e-14	5.00877e-40
62.1554	0.0814465	0.0795513	0.0383683	0.00128966	0.0215132	0	0	0	2.90144e-15	3.02557e-42
62.3559	0.0804215	0.0766302	0.0348126	0.00107093	0.0192437	0	0	0	1.92301e-16	1.55615e-44
62.5564	0.0791559	0.0736264	0.0314877	0.000883648	0.017187	0	0	0	1.08522e-17	6.81498e-47
62.7569	0.0776039	0.0705733	0.0283393	0.00072572	0.0152985	0	0	0	5.2146e-19	2.54124e-49
62.9574	0.0757536	0.0674736	0.025348	0.000596954	0.013538	0	0	0	2.13351e-20	8.06857e-52
63.1579	0.0736409	0.0643067	0.0225255	0.000497111	0.0118936	0	0	0	7.43253e-22	2.1813e-54
63.3584	0.0713559	0.0610505	0.0199012	0.000423066	0.010382	0	0	0	2.20469e-23	5.02114e-57
63.5589	0.0690187	0.0577059	0.0175053	0.00036796	0.00902881	0	0	0	5.56834e-25	9.84144e-60
63.7594	0.0667233	0.0543097	0.0153546	0.000323325	0.00784448	0	0	0	1.19749e-26	1.64241e-62
63.9599	0.0644874	0.0509272	0.0134482	0.000282298	0.0068152	0	0	0	2.19275e-28	2.33386e-65
64.1604	0.0622555	0.0476255	0.0117718	0.000241351	0.00591152	0	0	0	3.41879e-30	2.82382e-68
64.3609	0.0599549	0.0444465	0.0103065	0.000199936	0.00510518	0	0	0	4.53864e-32	2.90915e-71
64.5614	0.0575589	0.0413981	0.00903011	0.000159275	0.00438265	0	0	0	5.13034e-34	2.5519e-74
64.7619	0.0551076	0.0384689	0.00791442	0.000121476	0.00374708	0	0	0	4.93782e-36	1.90603e-77
64.9624	0.0526799	0.0356501	0.00692523	8.8903e-05	0.00320824	0	0	0	4.04662e-38	1.21217e-80
65.1629	0.0503461	0.0329446	0.00602941	6.33368e-05	0.00276786	0	0	0	2.8237e-40	6.56399e-84
65.3634	0.0481293	0.0303587	0.00520501	4.5136e-05	0.00241161	0	0	0	1.67769e-42	3.02649e-87
65.5639	0.0459949	0.0278872	0.00444678	3.31013e-05	0.00211352	0	0	0	8.48741e-45	1.18817e-90
65.7644	0.0438727	0.0255108	0.00376401	2.52495e-05	0.00184819	0	0	0	3.65599e-47	3.97178e-94
65.9649	0.0416967	0.0232127	0.00317215	1.99152e-05	0.00160049	0	0	0	1.34092e-49	1.13048e-97
66.1654	0.0394352	0.0210011	0.00268263	1.63476e-05	0.00136656	0	0	0	4.18766e-52	2.73971e-101
66.3659	0.0370942	0.0189164	0.00229509	1.44592e-05	0.00114863	0	0	0	1.11354e-54	5.65349e-105
66.5664	0.0347042	0.0170123	0.00199458	1.41155e-05	0.000949956	0	0	0	2.52121e-57	9.93338e-109
66.7669	0.0323119	0.0153215	0.00175481	1.46802e-05	0.000773147	0	0	0	4.86049e-60	1.48609e-112
66.9674	0.0299764	0.0138319	0.0015466	1.51895e-05	0.000620591	0	0	0	7.97846e-63	1.89305e-116
67.1679	0.027756	0.0124921	0.00134805	1.48824e-05	0.000494325	0	0	0	1.11513e-65	2.05327e-120
67.3684	0.025688	0.0112422	0.0011511	1.35319e-05	0.000394693	0	0	0	1.32709e-68	1.89626e-124
67.5689	0.0237754	0.0100457	0.000960543	1.136e-05	0.000319084	0	0	0	1.34476e-71	1.49114e-128
67.7694	0.0219954	0.00889934	0.000786544	8.76922e-06	0.000262118	0	0	0	1.16026e-74	9.98404e-133
67.9699	0.0203216	0.00782183	0.000636405	6.16574e-06	0.000217363	0	0	0	8.52383e-78	5.69197e-137
68.1704	0.018741	0.00683428	0.000511064	3.89324e-06	0.000179617	0	0	0	5.3319e-81	2.76303e-141
68.3709	0.0172543	0.005948	0.000406984	2.17504e-06	0.000146502	0	0	0	2.83986e-84	1.14203e-145
68.5714	0.0158633	0.00516342	0.000319904	1.06163e-06	0.000118464	0	0	0	1.28789e-87	4.01919e-150
68.7719	0.0145616	0.00447532	0.000247066	4.48534e-07	9.70981e-05	0	0	0	4.97314e-91	1.20439e-154
68.9724	0.0133373	0.00387774	0.000187227	1.63012e-07	8.29043e-05	0	0	0	1.63512e-94	3.07299e-159
69.1729	0.0121826	0.0033651	0.000139713	5.0759e-08	7.41472e-05	0	0	0	4.57757e-98	6.67613e-164
69.3734	0.0110983	0.00293063	0.000103667	1.35083e-08	6.76609e-05	0	0	0	1.09116e-101	1.23497e-168
69.5739	0.0100908	0.00256442	7.78355e-05	3.06786e-09	6.07619e-05	0	0	0	2.21468e-105	1.94516e-173
69.7744	0.00916376	0.00225283	6.0551e-05	5.94047e-10	5.25525e-05	0	0	0	3.82737e-109	2.60868e-178
69.9749	0.0083126	0.0019798	4.96472e-05	9.8022e-11	4.3675e-05	0	0	0	5.63194e-113	2.9789e-183
70.1754	0.00752554	0.00173027	4.25282e-05	1.37786e-11	3.51143e-05	0	0	0	7.0564e-117	2.89639e-188
70.3759	0.00678943	0.00149444	3.67427e-05	1.64959e-12	2.73278e-05	0	0	0	7.52793e-121	2.39788e-193
70.5764	0.00609472	0.0012704	3.08658e-05	1.68187e-13	2.02966e-05	0	0	0	6.83811e-125	1.6903e-198
70.7769	0.0054372	0.00106314	2.49199e-05	1.46023e-14	1.40337e-05	0	0	0	5.28888e-129	1.01454e-203
70.9774	0.00481794	0.000880315	1.98317e-05	1.07956e-15	8.81668e-06	0	0	0	3.48305e-133	5.18492e-209
71.1779	0.00424261	0.000727382	1.63288e-05	6.79602e-17	4.9809e-06	0	0	0	1.95309e-137	2.25623e-214
71.3784	0.00371928	0.000604699	1.42207e-05	3.64284e-18	2.63875e-06	0	0	0	9.32511e-142	8.35969e-220
71.5789	0.00325443	0.000507802	1.26018e-05	1.66264e-19	1.63733e-06	0	0	0	3.79099e-146	2.63734e-225
71.7794	0.00284982	0.000429791	1.06294e-05	6.46145e-21	1.70025e-06	0	0	0	1.31225e-150	7.08449e-231
71.9799	0.00250225	0.000363954	8.10449e-06	2.13811e-22	2.52473e-06	0	0	0	3.86769e-155	1.62039e-236
72.1805	0.00220543	0.000305441	5.42962e-06	6.0242e-24	3.74427e-06	0	0	0	9.70627e-160	3.15571e-242
72.381	0.0019514	0.000251856	3.15368e-06	1.44523e-25	4.88131e-06	0	0	0	2.07406e-164	5.2329e-248
72.5815	0.00173097	0.000202996	1.57838e-06	2.95217e-27	5.4496e-06	0	0	0	3.77361e-169	7.38849e-254
72.782	0.00153428	0.000159875	6.78694e-07	5.1347e-29	5.18563e-06	0	0	0	5.84602e-174	8.88252e-260
72.9825	0.00135254	0.000123476	2.50324e-07	7.60423e-31	4.20227e-06	0	0	0	7.71136e-179	9.09251e-266
73.183	0.0011806	9.39677e-05	7.91103e-08	9.58879e-33	2.89967e-06	0	0	0	8.66103e-184	7.925e-272
73.3835	0.00101838	7.07603e-05	2.14045e-08	1.02953e-34	1.70366e-06	0	0	0	8.28276e-189	5.88142e-278
73.584	0.000869808	5.29814e-05	4.9546e-09	9.41201e-37	8.52283e-07	0	0	0	6.74448e-194	3.71648e-284
73.7845	0.000739474	3.97319e-05	9.80547e-10	7.32644e-39	3.63039e-07	0	0	0	4.67615e-199	1.99963e-290
73.985	0.000629157	3.00172e-05	1.65821e-10	4.85591e-41	1.31671e-07	0	0	0	2.76055e-204	9.16082e-297
74.1855	0.000536979	2.27554e-05	2.39496e-11	2.74041e-43	4.06625e-08	0	0	0	1.38762e-209	3.57344e-303
74.386	0.000459318	1.70848e-05	2.95292e-12	1.31683e-45	1.06922e-08	0	0	0	5.93901e-215	0
74.5865	0.000393063	1.26963e-05	3.10691e-13	5.38776e-48	2.39389e-09	0	0	0	2.16433e-220	3.35654336e-316
74.787	0.000335984	9.78811e-06	2.78856e-14	1.87696e-50	4.56362e-10	0	0	0	6.71584e-226	1.5e-322
74.9875	0.000285727	8.60208e-06	2.1344e-15	5.56762e-53	7.40769e-11	0	0	0	1.77437e-231	0
75.188	0.000239628	8.91195e-06	1.39287e-16	1.40621e-55	1.02382e-11	0	0	0	3.99168e-237	0
75.3885	0.000196138	9.88803e-06	7.74794e-18	3.02413e-58	1.20484e-12	0	0	0	7.64601e-243	0
75.589	0.000156241	1.04564e-05	3.67306e-19	5.53753e-61	1.20727e-13	0	0	0	1.24704e-248	0
75.7895	0.000123006	9.88248e-06	1.48377e-20	8.63375e-64	1.03003e-14	0	0	0	1.73178e-254	0
75.99	9.92571e-05	8.13568e-06	5.10681e-22	1.14617e-66	7.48268e-16	0	0	0	2.04774e-260	0
76.1905	8.52008e-05	5.78035e-06	1.49737e-23	1.29559e-69	4.62843e-17	0	0	0	2.06168e-266	0
76.391	7.78533e-05	3.53241e-06	3.73994e-25	1.24696e-72	2.43768e-18	0	0	0	1.76741e-272	0
76.5915	7.26788e-05	1.85395e-06	7.95655e-27	1.02189e-75	1.09317e-19	0	0	0	1.29008e-278	0
76.792	6.61265e-05	8.34913e-07	1.44173e-28	7.13055e-79	4.17412e-21	0	0	0	8.01801e-285	0
76.9925	5.71758e-05	3.22386e-07	2.22493e-30	4.23652e-82	1.35709e-22	0	0	0	4.24309e-291	0
77.193	4.69803e-05	1.06658e-07	2.92419e-32	2.1432e-85	3.75684e-24	0	0	0	1.9119e-297	0
77.3935	3.7297e-05	3.02134e-08	3.27293e-34	9.23171e-89	8.85526e-26	0	0	0	7.33527e-304	0
77.594	2.91244e-05	7.32319e-09	3.11957e-36	3.38586e-92	1.77724e-27	0	0	0	2.3962550067439e-310	0
77.7945	2.24171e-05	1.51785e-09	2.53205e-38	1.05736e-95	3.03711e-29	0	0	0	6.665261e-317	0
77.995	1.66728e-05	2.68864e-10	1.75008e-40	2.81155e-99	4.41917e-31	0	0	0	0	0
78.1955	1.16061e-05	4.06806e-11	1.03002e-42	6.36552e-103	5.47504e-33	0	0	0	0	0
78.396	7.33647e-06	5.2552e-12	5.1621e-45	1.22713e-106	5.77566e-35	0	0	0	0	0
78.5965	4.12311e-06	5.79375e-13	2.20293e-47	2.01424e-110	5.1878e-37	0	0	0	0	0
78.797	2.05136e-06	5.44934e-14	8.00497e-50	2.81514e-114	3.96763e-39	0	0	0	0	0
78.9975	9.64476e-07	4.37128e-15	2.47686e-52	3.35009e-118	2.58372e-41	0	0	0	0	0
79.198	6.1091e-07	2.98977e-16	6.52567e-55	3.39453e-122	1.43261e-43	0	0	0	0	0
79.3985	8.06258e-07	1.74315e-17	1.46395e-57	2.92867e-126	6.76358e-46	0	0	0	0	0
79.599	1.46515e-06	8.66195e-19	2.79642e-60	2.15143e-130	2.7189e-48	0	0	0	0	0
79.7995	2.49762e-06	3.66785e-20	4.54835e-63	1.34571e-134	9.30627e-51	0	0	0	0	0
80	3.6757e-06	1.32332e-21	6.29909e-66	7.16707e-139	2.71222e-53	0	0	0	0	0

## Sheet: Panel d - POPS
ED Figure 6 Panel d
	Outer leaflet					Inner leaflet
R (Å)	Headgroup density	Phosphate density	Glycerol density	Sn-1 tail density	Sn-2 tail density	Headgroup density	Phosphate density	Glycerol density	Sn-1 tail density	Sn-2 tail density
0	0	0	0	0	0	0	0	0	0	0
0.200501	0	0	0	0	0	1.24902e-60	3.28843e-112	4.61746e-198	2.9570854031698e-310	0
0.401003	0	0	0	0	0	3.86493e-58	1.19929e-108	3.48611e-193	4.80041e-304	2.8807495e-317
0.601504	0	0	0	0	0	1.35774e-55	4.96549e-105	2.988e-188	8.847e-298	7.346236552182e-311
0.802005	0	0	0	0	0	4.56885e-53	1.96933e-101	2.45323e-183	1.56182e-291	1.79449e-304
1.00251	0	0	0	0	0	1.39634e-50	7.09366e-98	1.82931e-178	2.50413e-285	3.98117e-298
1.20301	0	0	0	0	0	3.78501e-48	2.2663e-94	1.20985e-173	3.56104e-279	7.83384e-292
1.40351	0	0	0	0	0	8.98551e-46	6.34111e-91	7.00765e-169	4.43502e-273	1.35001e-285
1.60401	0	0	0	0	0	1.85412e-43	1.54218e-87	3.52803e-164	4.80102e-267	2.02219e-279
1.80451	0	0	0	0	0	3.30929e-41	3.24424e-84	1.53637e-159	4.49547e-261	2.62004e-273
2.00501	0	0	0	0	0	5.09204e-39	5.88374e-81	5.76793e-155	3.6289e-255	2.92656e-267
2.20551	0	0	0	0	0	6.73873e-37	9.17758e-78	1.8624e-150	2.51944e-249	2.81148e-261
2.40602	0	0	0	0	0	7.65653e-35	1.22907e-74	5.1629e-146	1.50176e-243	2.3189e-255
2.60652	0	0	0	0	0	7.45894e-33	1.41131e-71	1.22717e-141	7.6752e-238	1.63992e-249
2.80702	0	0	0	0	0	6.22391e-31	1.3881e-68	2.49838e-137	3.35985e-232	9.93359e-244
3.00752	0	0	0	0	0	4.44463e-29	1.16845e-65	4.35309e-133	1.25874e-226	5.14964e-238
3.20802	0	0	0	0	0	2.7146e-27	8.41228e-63	6.48687e-129	4.03319e-221	2.28322e-232
3.40852	0	0	0	0	0	1.41723e-25	5.17717e-60	8.26299e-125	1.10465e-215	8.65337e-227
3.60902	0	0	0	0	0	6.32186e-24	2.72243e-57	8.99309e-121	2.58508e-210	2.80217e-221
3.80952	0	0	0	3.434e-321	0	2.40855e-22	1.22278e-54	8.35965e-117	5.16687e-205	7.75021e-216
4.01003	0	0	0	1.326894766e-314	0	7.83494e-21	4.68951e-52	6.63493e-113	8.8176e-200	1.83022e-210
4.21053	0	0	0	4.42096e-308	0	2.17554e-19	1.53527e-49	4.49507e-109	1.28447e-194	3.68934e-205
4.41103	0	0	0	1.25703e-301	0	5.15523e-18	4.28967e-47	2.59889e-105	1.59679e-189	6.34668e-200
4.61153	0	0	0	3.04957e-295	0	1.0423e-16	1.02273e-44	1.28204e-101	1.69369e-184	9.3156e-195
4.81203	0	0	0	6.31128e-289	0	1.79773e-15	2.08029e-42	5.39513e-98	1.53252e-179	1.16645e-189
5.01253	0	0	0	1.11408e-282	0	2.6447e-14	3.60958e-40	1.93653e-94	1.18277e-174	1.24579e-184
5.21303	0	0	0	1.67715e-276	0	3.31812e-13	5.34204e-38	5.92796e-91	7.78483e-170	1.13471e-179
5.41353	0	0	0	2.15296e-270	0	3.54994e-12	6.74269e-36	1.54737e-87	4.36925e-165	8.81334e-175
5.61404	0	0	0	2.35646e-264	0	3.23833e-11	7.25772e-34	3.44388e-84	2.09086e-160	5.83662e-170
5.81454	0	0	0	2.19888e-258	0	2.51862e-10	6.66162e-32	6.53465e-81	8.53025e-156	3.2954e-165
6.01504	0	0	0	1.74914e-252	0	1.67003e-09	5.21377e-30	1.05701e-77	2.96674e-151	1.58614e-160
6.21554	0	0	0	1.18603e-246	0	9.44072e-09	3.47937e-28	1.45743e-74	8.79515e-147	6.50775e-156
6.41604	0	0	0	6.85461e-241	0	4.55027e-08	1.97979e-26	1.71284e-71	2.22241e-142	2.27585e-151
6.61654	0	0	0	3.37643e-235	0	1.87029e-07	9.60516e-25	1.71569e-68	4.78622e-138	6.78354e-147
6.81704	0	0	0	1.41741e-229	0	6.55868e-07	3.97341e-23	1.46463e-65	8.78466e-134	1.72322e-142
7.01754	0	0	0	5.07077e-224	0	1.96405e-06	1.40155e-21	1.06553e-62	1.37403e-129	3.73059e-138
7.21805	0	0	0	1.54586e-218	0	5.03148e-06	4.21559e-20	6.60589e-60	1.83142e-125	6.88249e-134
7.41855	0	0	0	4.01576e-213	0	1.1065e-05	1.08129e-18	3.48985e-57	2.08007e-121	1.082e-129
7.61905	0	0	0	8.88885e-208	0	2.10277e-05	2.36537e-17	1.571e-54	2.01303e-117	1.44945e-125
7.81955	0	0	0	1.67644e-202	0	3.49558e-05	4.41341e-16	6.02592e-52	1.65992e-113	1.65448e-121
8.02005	0	0	0	2.6939e-197	0	5.19143e-05	7.02469e-15	1.96942e-49	1.1662e-109	1.60912e-117
8.22055	0	0	0	3.68816e-192	0	7.11022e-05	9.53952e-14	5.48417e-47	6.98066e-106	1.33343e-113
8.42105	0	0	0	4.3019e-187	0	9.31958e-05	1.10549e-12	1.30116e-44	3.55993e-102	9.41442e-110
8.62155	0	0	0	4.27486e-182	0	0.000120028	1.09347e-11	2.63022e-42	1.54667e-98	5.66308e-106
8.82206	0	0	0	3.61895e-177	0	0.000152174	9.23412e-11	4.52989e-40	5.72467e-95	2.90226e-102
9.02256	0	0	0	2.60994e-172	6.47863e-319	0.000186972	6.65956e-10	6.64684e-38	1.80507e-91	1.26717e-98
9.22306	0	0	0	1.60346e-167	2.441673298245e-312	0.000219994	4.10302e-09	8.30947e-36	4.84858e-88	4.71351e-95
9.42356	0	0	0	8.39181e-163	7.83927e-306	0.000249445	2.16044e-08	8.85042e-34	1.10945e-84	1.49368e-91
9.62406	0	0	0	3.74122e-158	2.144e-299	0.000279227	9.72666e-08	8.03137e-32	2.16251e-81	4.03243e-88
9.82456	0	0	0	1.42077e-153	4.99489e-293	0.000317308	3.74651e-07	6.20952e-30	3.59056e-78	9.27404e-85
10.0251	0	0	0	4.59599e-149	9.91226e-287	0.000370806	1.23561e-06	4.09053e-28	5.07822e-75	1.81702e-81
10.2256	0	0	0	1.26641e-144	1.67555e-280	0.000442467	3.49338e-06	2.29599e-26	6.11785e-72	3.03275e-78
10.4261	0	0	0	2.97233e-140	2.41253e-274	0.000531209	8.48295e-06	1.09811e-24	6.27794e-69	4.31218e-75
10.6266	0	0	0	5.94219e-136	2.95878e-268	0.000634642	1.77499e-05	4.47543e-23	5.48733e-66	5.22324e-72
10.8271	0	0	0	1.01185e-131	3.09081e-262	0.000749326	3.21853e-05	1.55442e-21	4.08529e-63	5.38969e-69
11.0276	0	0	0	1.46756e-127	2.75008e-256	0.000867974	5.10746e-05	4.60136e-20	2.59059e-60	4.73771e-66
11.2281	0	0	0	1.81295e-123	2.08413e-250	0.000978271	7.20959e-05	1.16102e-18	1.3992e-57	3.54777e-63
11.4286	0	0	0	1.90755e-119	1.34526e-244	0.00106871	9.27631e-05	2.49742e-17	6.43675e-55	2.26322e-60
11.6291	0	0	0	1.70949e-115	7.39585e-239	0.00114005	0.000112193	4.58054e-16	2.52203e-52	1.22994e-57
11.8296	0	0	0	1.30481e-111	3.46307e-233	0.00121323	0.000131418	7.16492e-15	8.4164e-50	5.69421e-55
12.0301	0	0	0	8.48243e-108	1.3811e-227	0.00132488	0.00015226	9.56071e-14	2.39217e-47	2.24582e-52
12.2306	0	0	0	4.69653e-104	4.69107e-222	0.00151189	0.000176826	1.08866e-12	5.79085e-45	7.54602e-50
12.4311	0	0	0	2.2147e-100	1.35706e-216	0.00179469	0.000208582	1.05826e-11	1.19392e-42	2.16007e-47
12.6316	0	0	0	8.89464e-97	3.34353e-211	0.00216909	0.000252619	8.78614e-11	2.09644e-40	5.2678e-45
12.8321	0	0	0	3.0424e-93	7.01592e-206	0.00260922	0.000312662	6.23389e-10	3.13519e-38	1.09449e-42
13.0326	0	0	0	8.86288e-90	1.25382e-200	0.00307886	0.000386776	3.7825e-09	3.99315e-36	1.93745e-40
13.2331	0	0	0	2.19887e-86	1.90832e-195	0.00354557	0.000467143	1.96436e-08	4.33147e-34	2.92205e-38
13.4336	0	0	0	4.6461e-83	2.47361e-190	0.00399165	0.00054621	8.74011e-08	4.00146e-32	3.75493e-36
13.6341	0	0	0	8.36062e-80	2.73068e-185	0.00441794	0.000624783	3.33563e-07	3.1482e-30	4.11134e-34
13.8346	0	0	0	1.28129e-76	2.56726e-180	0.0048405	0.000714657	1.09348e-06	2.10942e-28	3.83573e-32
14.0351	0	0	0	1.67228e-73	2.05553e-175	0.00528337	0.000832624	3.0841e-06	1.20371e-26	3.04939e-30
14.2356	0	0	0	1.85877e-70	1.40163e-170	0.00577169	0.000990006	7.49921e-06	5.84967e-25	2.06583e-28
14.4361	0	0	0	1.75951e-67	8.13934e-166	0.00632704	0.00118589	1.57614e-05	2.42098e-23	1.19265e-26
14.6366	0	0	0	1.41843e-64	4.02527e-161	0.00696505	0.00140964	2.87379e-05	8.53297e-22	5.86804e-25
14.8371	0	0	0	9.73793e-62	1.6953e-156	0.00769503	0.00165077	4.57155e-05	2.56126e-20	2.46068e-23
15.0376	0	0	0	5.69338e-59	6.08051e-152	0.00852177	0.00190837	6.40683e-05	6.54715e-19	8.79485e-22
15.2381	0	0	0	2.83475e-56	1.85727e-147	0.00944809	0.00219334	8.04786e-05	1.42525e-17	2.67942e-20
15.4386	0	0	0	1.20198e-53	4.83116e-143	0.0104736	0.00252383	9.33164e-05	2.64224e-16	6.95863e-19
15.6391	0	0	0	4.34031e-51	1.0702e-138	0.0115864	0.0029181	0.000104337	4.17151e-15	1.54069e-17
15.8396	0	0	0	1.33468e-48	2.01889e-134	0.0127507	0.00338813	0.000118053	5.60858e-14	2.90842e-16
16.0401	0	0	0	3.49517e-46	3.24335e-130	0.0139049	0.00393435	0.000139219	6.42175e-13	4.68163e-15
16.2406	0	0	0	7.79455e-44	4.43719e-126	0.0149857	0.00454427	0.000170639	6.26181e-12	6.42673e-14
16.4411	0	0	0	1.48028e-41	5.16954e-122	0.0159727	0.00519846	0.000212839	5.19999e-11	7.52489e-13
16.6416	0	0	0	2.39401e-39	5.12891e-118	0.016922	0.00588354	0.000265071	3.67774e-10	7.51632e-12
16.8421	0	0	0	3.29712e-37	4.33336e-114	0.0179472	0.00660384	0.000326207	2.21552e-09	6.40621e-11
17.0426	0	0	0	3.86696e-35	3.11782e-110	0.0191513	0.00738154	0.000395132	1.13701e-08	4.66018e-10
17.2431	0	0	0	3.86215e-33	1.9103e-106	0.0205569	0.00824342	0.000471534	4.97263e-08	2.89439e-09
17.4436	0	0	0	3.28481e-31	9.96721e-103	0.022094	0.00920549	0.000557819	1.85446e-07	1.5355e-08
17.6441	0	0	0	2.37911e-29	4.42862e-99	0.0236572	0.0102684	0.000661379	5.90429e-07	6.96172e-08
17.8446	0	0	0	1.46736e-27	1.67565e-95	0.0251816	0.0114239	0.000794953	1.60839e-06	2.69943e-07
18.0451	0	0	0	7.70691e-26	5.39904e-92	0.026672	0.0126607	0.000973093	3.764e-06	8.96054e-07
18.2456	0	0	0	3.44699e-24	1.48138e-88	0.0281694	0.0139682	0.00120544	7.62284e-06	2.54962e-06
18.4461	0	0	0	1.31286e-22	3.46127e-85	0.0296962	0.0153419	0.00149113	1.35284e-05	6.23035e-06
18.6466	0	0	0	4.25804e-21	6.88683e-82	0.0312316	0.0167923	0.00181945	2.1459e-05	1.31119e-05
18.8471	0	0	0	1.17602e-19	1.16686e-78	0.0327245	0.0183418	0.00217836	3.1239e-05	2.38714e-05
19.0476	0	0	0	2.7659e-18	1.68356e-75	0.0341246	0.0200029	0.00256601	4.28674e-05	3.78813e-05
19.2481	0	0	0	5.53948e-17	2.06848e-72	0.0354085	0.021755	0.00299711	5.6318e-05	5.31028e-05
19.4486	0	0	0	9.4474e-16	2.16414e-69	0.0365883	0.02355	0.00349791	7.07115e-05	6.73405e-05
19.6491	0	0	4.6579e-319	1.37204e-14	1.92811e-66	0.0377034	0.0253471	0.00409123	8.39206e-05	8.03304e-05
19.8496	0	0	1.76814988187e-312	1.69679e-13	1.4628e-63	0.0387966	0.0271472	0.00478275	9.3694e-05	9.49401e-05
20.0501	0	0	5.71515e-306	1.7869e-12	9.45035e-61	0.0398897	0.0289933	0.00556203	9.96354e-05	0.000116076
20.2506	0	0	1.57305e-299	1.60243e-11	5.19898e-58	0.0409747	0.0309406	0.00642038	0.000104033	0.000147802
20.4511	0	0	3.68695e-293	1.22367e-10	2.43554e-55	0.042027	0.0330219	0.0073704	0.000110715	0.000190901
20.6516	0	0	7.35861e-287	7.95716e-10	9.71579e-53	0.0430287	0.0352302	0.00844666	0.000123364	0.000242908
20.8521	0	0	1.25063e-280	4.4061e-09	3.3004e-50	0.0439805	0.0375185	0.00968403	0.000144886	0.0003006
21.0526	0	0	1.80995e-274	2.07757e-08	9.54682e-48	0.0448873	0.0398057	0.0110923	0.000177385	0.000362938
21.2531	0	0	2.23054e-268	8.34182e-08	2.35155e-45	0.045732	0.0419886	0.0126489	0.000221465	0.000432318
21.4536	0	0	2.34074e-262	2.85212e-07	4.93234e-43	0.0464621	0.0439668	0.014313	0.000275445	0.000513459
21.6541	0	0	2.0917e-256	8.30382e-07	8.80955e-41	0.0470077	0.0456824	0.0160488	0.000336575	0.000610937
21.8546	0	0	1.59165e-250	2.05868e-06	1.33985e-38	0.0473194	0.0471507	0.0178419	0.000404305	0.000727209
22.0551	0	0	1.03133e-244	4.34611e-06	1.73524e-36	0.0473923	0.0484487	0.0197044	0.000482559	0.000863102
22.2556	0	0	5.69043e-239	7.81294e-06	1.91364e-34	0.0472615	0.0496609	0.0216654	0.000578638	0.00102145
22.4561	0	0	2.67358e-233	1.19601e-05	1.79706e-32	0.0469809	0.0508214	0.0237522	0.000700135	0.00121121
22.6566	0	0	1.06965e-227	1.55914e-05	1.43703e-30	0.0466026	0.0518933	0.025977	0.000852792	0.00144637
22.8571	0	0	3.64406e-222	1.73132e-05	9.78506e-29	0.0461619	0.0527967	0.0283407	0.00103955	0.00173719
23.0576	0	0	1.05713e-216	1.63957e-05	5.67362e-27	0.045671	0.0534579	0.0308494	0.00125904	0.0020804
23.2581	0	0	2.61136e-211	1.33133e-05	2.80126e-25	0.0451277	0.0538482	0.0335301	0.00150406	0.00245991
23.4586	0	0	5.49292e-206	9.49354e-06	1.17772e-23	0.0445353	0.053987	0.0364331	0.00176349	0.00286202
23.6591	0	0	9.83864e-201	6.52847e-06	4.21628e-22	0.0439114	0.0539124	0.0396127	0.00202929	0.00329334
23.8596	0	0	1.50059e-195	5.49486e-06	1.28532e-20	0.0432693	0.0536449	0.043088	0.00230459	0.00378453
24.0602	0	0	1.94887e-190	6.68968e-06	3.33647e-19	0.0425959	0.0531803	0.0468073	0.00260596	0.00437435
24.2607	0	0	2.15526e-185	9.61748e-06	7.37492e-18	0.0418588	0.0525114	0.0506571	0.00295784	0.00508528
24.4612	0	0	2.0296e-180	1.30846e-05	1.3881e-16	0.0410364	0.0516494	0.0545236	0.0033841	0.00590829
24.6617	0	0	1.62747e-175	1.55522e-05	2.22474e-15	0.0401272	0.0506163	0.0583538	0.00390178	0.00680638
24.8622	0	0	1.11124e-170	1.58327e-05	3.0362e-14	0.0391216	0.0494272	0.0621557	0.00451837	0.00773251
25.0627	0	0	6.46098e-166	1.37515e-05	3.52836e-13	0.037974	0.0480926	0.0659398	0.00523175	0.00865061
25.2632	0	0	3.19874e-161	1.02112e-05	3.49148e-12	0.036626	0.0466379	0.0696669	0.00603254	0.00955166
25.4637	0	0	1.3485e-156	6.59069e-06	2.94197e-11	0.0350652	0.0451007	0.0732499	0.00690707	0.0104621
25.6642	0	0	4.84076e-152	4.02111e-06	2.11087e-10	0.0333587	0.0434946	0.0765948	0.00783843	0.0114393
25.8647	0	0	1.47968e-147	3.08159e-06	1.28968e-09	0.0316225	0.0417841	0.0796327	0.00880906	0.012548
26.0652	1.72e-321	2.144e-321	3.85134e-143	3.90998e-06	6.70982e-09	0.0299581	0.0399113	0.0823232	0.00981088	0.0138266
26.2657	6.77429415e-315	8.72058238e-315	8.53582e-139	6.3438e-06	2.97279e-08	0.0284143	0.0378573	0.0846412	0.0108585	0.015266
26.4662	2.32201e-308	2.98112e-308	1.6109e-134	9.8903e-06	1.12172e-07	0.0269924	0.0356782	0.0865667	0.0119878	0.016822
26.6667	6.77722e-302	8.67765e-302	2.5887e-130	1.37849e-05	3.60551e-07	0.0256696	0.033487	0.0880862	0.0132326	0.0184501
26.8672	1.68433e-295	2.15087e-295	3.54227e-126	1.75221e-05	9.87675e-07	0.0244097	0.031404	0.0892103	0.0145994	0.0201357
27.0677	3.56446e-289	4.53956e-289	4.12735e-122	2.17283e-05	2.30822e-06	0.02317	0.0295111	0.0899999	0.0160686	0.0218975
27.2682	6.42313e-283	8.15833e-283	4.09495e-118	2.85301e-05	4.6125e-06	0.0219187	0.0278257	0.0905696	0.0176214	0.0237709
27.4687	9.8557e-277	1.24847e-276	3.4595e-114	4.05477e-05	7.91975e-06	0.0206547	0.0263006	0.0910396	0.0192654	0.0257918
27.6692	1.2877e-270	1.62682e-270	2.48866e-110	5.87521e-05	1.18046e-05	0.019403	0.024849	0.0914529	0.0210315	0.0279869
27.8697	1.43262e-264	1.80505e-264	1.52442e-106	8.08411e-05	1.55873e-05	0.0181836	0.0233884	0.091727	0.0229499	0.0303671
28.0702	1.35716e-258	1.7054e-258	7.95116e-103	0.000101958	1.88947e-05	0.0169868	0.0218781	0.0916914	0.02503	0.0329165
28.2707	1.09476e-252	1.37198e-252	3.53137e-99	0.000117777	2.20822e-05	0.0157818	0.0203289	0.0911904	0.0272559	0.0355841
28.4712	7.51959e-247	9.39845e-247	1.33549e-95	0.00012765	2.59524e-05	0.0145464	0.0187819	0.090171	0.0295952	0.0382914
28.6717	4.39799e-241	5.48214e-241	4.30055e-92	0.000135183	3.0963e-05	0.013285	0.0172786	0.0886919	0.0320083	0.0409599
28.8722	2.19028e-235	2.72289e-235	1.17922e-88	0.000145925	3.6868e-05	0.0120255	0.0158406	0.0868555	0.0344576	0.0435489
29.0727	9.28814e-230	1.15158e-229	2.75326e-85	0.0001643	4.3359e-05	0.0108081	0.0144643	0.0847279	0.0369137	0.0460764
29.2732	3.35385e-224	4.1471e-224	5.47377e-82	0.000192106	5.10015e-05	0.00967561	0.0131296	0.0823161	0.0393547	0.0486023
29.4737	1.0312e-218	1.27168e-218	9.26638e-79	0.000229117	6.12397e-05	0.00866337	0.0118162	0.07961	0.0417579	0.0511837
29.6742	2.69977e-213	3.32045e-213	1.33573e-75	0.000274938	7.52695e-05	0.00778582	0.010523	0.0766356	0.0440935	0.0538338
29.8747	6.01858e-208	7.38242e-208	1.63949e-72	0.000330823	9.29653e-05	0.00702997	0.0092781	0.0734692	0.0463403	0.056517
30.0752	1.14247e-202	1.39761e-202	1.7135e-69	0.00039995	0.000113121	0.00636448	0.00813004	0.0702132	0.0485126	0.0591798
30.2757	1.84663e-197	2.25296e-197	1.52491e-66	0.000485256	0.000134994	0.00575876	0.0071223	0.0669636	0.0506686	0.0617856
30.4762	2.54155e-192	3.09248e-192	1.15554e-63	0.000586084	0.000159944	0.00519791	0.00626809	0.0637836	0.0528784	0.0643231
30.6767	2.97851e-187	3.61445e-187	7.45609e-61	0.000697016	0.000191926	0.00468441	0.00554433	0.0606842	0.0551746	0.0667816
30.8772	2.97223e-182	3.59716e-182	4.09655e-58	0.000811179	0.00023659	0.00422885	0.00490722	0.0576231	0.0575258	0.0691203
31.0777	2.52551e-177	3.04832e-177	1.9165e-55	0.000926251	0.000299564	0.00383756	0.00431602	0.0545286	0.059855	0.0712664
31.2782	1.82725e-172	2.1996e-172	7.63451e-53	0.00104847	0.00038456	0.003505	0.00374974	0.0513442	0.0620816	0.0731585
31.4787	1.12571e-167	1.35148e-167	2.58962e-50	0.00119123	0.000491682	0.003214	0.00321047	0.048071	0.0641613	0.0748063
31.6792	5.90527e-163	7.07058e-163	7.47948e-48	0.00136896	0.000616542	0.00294179	0.0027162	0.0447794	0.0661021	0.0763113
31.8797	2.63775e-158	3.1498e-158	1.83946e-45	0.00159067	0.000751185	0.00266756	0.00228868	0.0415742	0.0679536	0.0778165
32.0802	1.00325e-153	1.19479e-153	3.85202e-43	0.0018573	0.000887371	0.00237922	0.00194178	0.0385301	0.0697756	0.0794196
32.2807	3.24911e-149	3.85907e-149	6.8686e-41	0.00216399	0.00102101	0.00207812	0.00167446	0.0356483	0.0716067	0.0811223
32.4812	8.95986e-145	1.06134e-144	1.04287e-38	0.00250495	0.00115488	0.00177838	0.0014713	0.0328716	0.0734489	0.0828562
32.6817	2.10387e-140	2.48546e-140	1.34825e-36	0.00287725	0.0012972	0.00149924	0.00130938	0.0301433	0.0752663	0.0845486
32.8822	4.20647e-136	4.95609e-136	1.4842e-34	0.00328113	0.00145654	0.00125501	0.00116674	0.0274547	0.076996	0.0861629
33.0827	7.16137e-132	8.41496e-132	1.39122e-32	0.00371712	0.00163688	0.00104964	0.00102777	0.0248478	0.0785744	0.087688
33.2832	1.03814e-127	1.21659e-127	1.1104e-30	0.00418311	0.00183736	0.000878484	0.000884883	0.0223871	0.0799768	0.0891059
33.4837	1.28143e-123	1.49768e-123	7.54641e-29	0.00467532	0.00205736	0.000733711	0.000738784	0.0201286	0.0812447	0.0903806
33.6842	1.34683e-119	1.5699e-119	4.36699e-27	0.00519429	0.00230181	0.000608566	0.000597399	0.0181013	0.0824648	0.0914702
33.8847	1.20534e-115	1.40121e-115	2.15181e-25	0.00575147	0.00257954	0.000498807	0.000471866	0.0162988	0.0837022	0.092348
34.0852	9.1852e-112	1.06491e-111	9.02828e-24	0.00636928	0.00289473	0.000402577	0.000370216	0.0146793	0.084935	0.0930174
34.2857	5.96e-108	6.89136e-108	3.22541e-22	0.00707177	0.00324015	0.000320286	0.000293111	0.01318	0.0860455	0.093513
34.4862	3.29293e-104	3.7973e-104	9.8117e-21	0.00787112	0.00360159	0.000254325	0.000234984	0.0117449	0.0868806	0.0938844
34.6867	1.54917e-100	1.78165e-100	2.54145e-19	0.00876023	0.00397135	0.000207381	0.000188863	0.0103517	0.0873434	0.0941698
34.8872	6.20573e-97	7.11787e-97	5.6053e-18	0.00971782	0.00435921	0.000179569	0.000150342	0.00901843	0.0874564	0.094379
35.0877	2.11674e-93	2.42134e-93	1.05267e-16	0.0107243	0.0047928	0.000166544	0.000118198	0.00778586	0.0873524	0.0945016
35.2882	6.1478e-90	7.01358e-90	1.68332e-15	0.0117802	0.00530881	0.000160381	9.26528e-05	0.00669045	0.0872067	0.0945256
35.4887	1.52038e-86	1.72982e-86	2.29202e-14	0.0129144	0.00594011	0.000152753	7.35236e-05	0.00574649	0.0871546	0.094447
35.6892	3.20156e-83	3.6328e-83	2.65735e-13	0.0141727	0.0067025	0.000138327	5.94686e-05	0.00494538	0.0872435	0.0942622
35.8897	5.74052e-80	6.4962e-80	2.62335e-12	0.015589	0.00758676	0.000116447	4.83726e-05	0.00426524	0.0874315	0.0939576
36.0902	8.76436e-77	9.89134e-77	2.20517e-11	0.0171575	0.00856386	9.03988e-05	3.83483e-05	0.00368083	0.0876226	0.093509
36.2907	1.13938e-73	1.28241e-73	1.57835e-10	0.0188263	0.00960338	6.49944e-05	2.85893e-05	0.00316951	0.087715	0.0928904
36.4912	1.26123e-70	1.41573e-70	9.61931e-10	0.0205228	0.0106926	4.41052e-05	1.94628e-05	0.00271419	0.0876406	0.0920847
36.6917	1.18878e-67	1.33078e-67	4.99185e-09	0.0221908	0.0118418	2.94461e-05	1.18554e-05	0.00230529	0.0873849	0.0910917
36.8922	9.54092e-65	1.06515e-64	2.20575e-08	0.0238134	0.013074	2.06818e-05	6.37712e-06	0.00194042	0.0869799	0.0899273
37.0927	6.52017e-62	7.25928e-62	8.29903e-08	0.0254063	0.0144064	1.6165e-05	3.00346e-06	0.00162109	0.0864781	0.0886173
37.2932	3.7941e-59	4.21262e-59	2.65874e-07	0.0269964	0.0158343	1.3791e-05	1.23124e-06	0.00134762	0.0859174	0.0871938
37.4937	1.87993e-56	2.08155e-56	7.25271e-07	0.0286074	0.0173251	1.18078e-05	4.37404e-07	0.00111654	0.0852927	0.0856927
37.6942	7.93153e-54	8.7579e-54	1.68462e-06	0.030261	0.0188263	9.37601e-06	1.34193e-07	0.000922171	0.0845544	0.0841461
37.8947	2.84943e-51	3.13753e-51	3.33182e-06	0.0319809	0.0202914	6.59369e-06	3.54528e-08	0.000760184	0.0836418	0.0825658
38.0952	8.71658e-49	9.5709e-49	5.61103e-06	0.0337884	0.0217079	4.01758e-06	8.04687e-09	0.000628849	0.082528	0.080934
38.2957	2.27051e-46	2.48596e-46	8.04646e-06	0.0356936	0.0231088	2.10037e-06	1.56612e-09	0.000526551	0.0812388	0.0792178
38.4962	5.03607e-44	5.49808e-44	9.82779e-06	0.0376951	0.024553	9.38144e-07	2.60956e-10	0.000448687	0.0798335	0.0774002
38.6967	9.51166e-42	1.03539e-41	1.02329e-05	0.0397892	0.0260921	3.57335e-07	3.71806e-11	0.000387629	0.0783724	0.0754979
38.8972	1.52975e-39	1.66024e-39	9.12172e-06	0.0419708	0.0277507	1.15972e-07	4.52526e-12	0.000335901	0.0768967	0.0735484
39.0977	2.09502e-37	2.26682e-37	7.09444e-06	0.0442212	0.0295319	3.20581e-08	4.70129e-13	0.000289234	0.0754216	0.0715797
39.2982	2.44325e-35	2.63534e-35	5.19958e-06	0.0464986	0.0314305	7.54677e-09	4.16657e-14	0.000246621	0.0739326	0.0695963
39.4987	2.42642e-33	2.60875e-33	4.46926e-06	0.0487471	0.0334329	1.51282e-09	3.1487e-15	0.000208069	0.0723866	0.0675914
39.6992	2.05207e-31	2.19888e-31	5.57662e-06	0.050924	0.0355086	2.58227e-10	2.02827e-16	0.000172932	0.0707278	0.0655637
39.8997	1.47795e-29	1.57815e-29	8.61945e-06	0.0530267	0.0376115	3.75315e-11	1.11338e-17	0.000140319	0.0689147	0.0635173
40.1003	9.06527e-28	9.64427e-28	1.29405e-05	0.0550991	0.0397005	4.64482e-12	5.20717e-19	0.000110349	0.0669421	0.0614476
40.3008	4.73558e-26	5.0184e-26	1.71582e-05	0.0572121	0.0417643	4.89461e-13	2.07459e-20	8.43259e-05	0.0648493	0.0593329
40.5013	2.10697e-24	2.22349e-24	1.97301e-05	0.0594237	0.0438296	4.3918e-14	7.04025e-22	6.35768e-05	0.0627151	0.0571439
40.7018	7.98479e-23	8.38845e-23	1.99727e-05	0.0617397	0.045946	3.35538e-15	2.03484e-23	4.82296e-05	0.0606405	0.0548601
40.9023	2.57762e-21	2.69465e-21	1.88729e-05	0.064097	0.048159	2.18281e-16	5.00876e-25	3.70565e-05	0.0587135	0.0524792
41.1028	7.08863e-20	7.37051e-20	1.90083e-05	0.0663804	0.0504864	1.20911e-17	1.04995e-26	2.83311e-05	0.056965	0.0500149
41.3033	1.66089e-18	1.71659e-18	2.35465e-05	0.0684626	0.0529043	5.70281e-19	1.87425e-28	2.08267e-05	0.0553427	0.0474929
41.5038	3.31597e-17	3.40418e-17	3.48844e-05	0.070251	0.0553489	2.29027e-20	2.84902e-30	1.42146e-05	0.0537356	0.0449532
41.7043	5.64209e-16	5.74821e-16	5.35231e-05	0.0717301	0.0577359	7.83175e-22	3.68779e-32	8.76745e-06	0.0520381	0.0424515
41.9048	8.18293e-15	8.26473e-15	7.75313e-05	0.0729789	0.0599936	2.28037e-23	4.06471e-34	4.79773e-06	0.0502081	0.0400474
42.1053	1.01185e-13	1.01182e-13	0.000102857	0.0741452	0.0620923	5.6536e-25	3.8149e-36	2.30116e-06	0.0482727	0.0377803
42.3058	1.06703e-12	1.05476e-12	0.000124699	0.0753759	0.0640492	1.19349e-26	3.04874e-38	9.59576e-07	0.0462861	0.0356517
42.5063	9.59904e-12	9.3625e-12	0.000139748	0.0767405	0.0659058	2.1453e-28	2.07463e-40	3.45937e-07	0.0442823	0.0336323
42.7068	7.36939e-11	7.07657e-11	0.000148345	0.0782067	0.0676966	3.28345e-30	1.2021e-42	1.07393e-07	0.0422651	0.0316854
42.9073	4.83032e-10	4.55474e-10	0.000155045	0.0796829	0.0694365	4.27904e-32	5.93089e-45	2.86264e-08	0.0402317	0.0297872
43.1078	2.70444e-09	2.49658e-09	0.000166815	0.0810831	0.0711288	4.74827e-34	2.49159e-47	6.53808e-09	0.0381956	0.0279296
43.3083	1.29414e-08	1.16554e-08	0.000189954	0.0823598	0.0727763	4.4864e-36	8.91267e-50	1.27746e-09	0.0361787	0.0261136
43.5088	5.29622e-08	4.63571e-08	0.000227987	0.0834964	0.0743821	3.6094e-38	2.71466e-52	2.13282e-10	0.0341868	0.0243428
43.7093	1.85495e-07	1.57151e-07	0.00028181	0.084492	0.0759469	2.47255e-40	7.04041e-55	3.04011e-11	0.0322025	0.022624
43.9098	5.56427e-07	4.54484e-07	0.000351306	0.0853592	0.0774797	1.44221e-42	1.55473e-57	3.69718e-12	0.0302095	0.0209662
44.1103	1.43065e-06	1.12317e-06	0.000436805	0.0861284	0.0790139	7.16282e-45	2.92338e-60	3.83429e-13	0.0282224	0.0193794
44.3108	3.15535e-06	2.37936e-06	0.000539627	0.0868423	0.0806026	3.0291e-47	4.68047e-63	3.38978e-14	0.026287	0.0178724
44.5113	5.97435e-06	4.34613e-06	0.000661991	0.0875347	0.0822805	1.09073e-49	6.38069e-66	2.55392e-15	0.0244506	0.0164516
44.7118	9.71806e-06	6.91749e-06	0.000806534	0.0882041	0.0840154	3.34419e-52	7.4066e-69	1.63947e-16	0.0227344	0.0151224
44.9123	1.35907e-05	9.76726e-06	0.000975247	0.0887954	0.0856929	8.7305e-55	7.32054e-72	8.96582e-18	0.0211333	0.0138904
45.1128	1.63582e-05	1.25696e-05	0.0011679	0.0892098	0.087158	1.94071e-57	6.16085e-75	4.17651e-19	0.0196381	0.0127598
45.3133	1.69905e-05	1.52364e-05	0.00138104	0.0893491	0.0882889	3.67328e-60	4.4148e-78	1.65705e-20	0.0182497	0.0117279
45.5138	1.53644e-05	1.78703e-05	0.00160894	0.0891767	0.0890495	5.91998e-63	2.69373e-81	5.59918e-22	0.0169707	0.0107787
45.7143	1.24821e-05	2.04315e-05	0.00184633	0.0887579	0.0894874	8.1238e-66	1.39949e-84	1.61123e-23	0.0157893	0.00988666
45.9148	1.00303e-05	2.25163e-05	0.00209179	0.0882442	0.0896963	9.49228e-69	6.19096e-88	3.94839e-25	0.0146771	0.0090303
46.1153	9.61305e-06	2.35874e-05	0.00235021	0.087803	0.089776	9.44397e-72	2.33195e-91	8.2394e-27	0.0136033	0.00820536
46.3158	1.21186e-05	2.35241e-05	0.00263406	0.0875338	0.089809	8.00038e-75	7.47914e-95	1.46411e-28	0.0125502	0.00742188
46.5163	1.74558e-05	2.30708e-05	0.00296288	0.0874244	0.0898455	5.77084e-78	2.04248e-98	2.21539e-30	0.0115167	0.00668778
46.7168	2.47276e-05	2.39298e-05	0.00335902	0.0873734	0.0898966	3.54438e-81	4.74935e-102	2.85442e-32	0.0105142	0.00599707
46.9173	3.28507e-05	2.84885e-05	0.00383888	0.0872568	0.0899411	1.85359e-84	9.40339e-106	3.13162e-34	0.0095605	0.00533634
47.1178	4.14306e-05	3.91848e-05	0.00440317	0.0869888	0.0899459	8.25387e-88	1.58528e-109	2.92553e-36	0.00867253	0.00470211
47.3183	5.13808e-05	5.75389e-05	0.00503426	0.0865391	0.0898838	3.1295e-91	2.27562e-113	2.32713e-38	0.00785943	0.00410949
47.5188	6.47894e-05	8.32298e-05	0.00570686	0.0859073	0.0897316	1.01033e-94	2.78142e-117	1.57621e-40	0.00711854	0.00358267
47.7193	8.40936e-05	0.000113978	0.00640806	0.0850888	0.0894583	2.77731e-98	2.8947e-121	9.0904e-43	0.0064381	0.00313706
47.9198	0.000111196	0.000146664	0.00715217	0.0840687	0.0890293	6.50065e-102	2.56515e-125	4.46404e-45	0.00580523	0.00276925
48.1203	0.000147038	0.00017908	0.00797613	0.0828472	0.088432	1.29557e-105	1.93551e-129	1.86659e-47	0.00521387	0.00246141
48.3208	0.000191479	0.00021115	0.00891705	0.0814671	0.0876955	2.19855e-109	1.2435e-133	6.64571e-50	0.00466649	0.00219297
48.5213	0.00024315	0.000245124	0.00999	0.0800095	0.0868748	3.17676e-113	6.80255e-138	2.01469e-52	0.00416723	0.00194921
48.7218	0.000299577	0.000285086	0.0111829	0.0785572	0.0860073	3.90844e-117	3.1686e-142	5.20053e-55	0.00371253	0.00172244
48.9223	0.000358203	0.00033599	0.012468	0.0771485	0.0850842	4.09444e-121	1.25671e-146	1.14303e-57	0.00328949	0.00150938
49.1228	0.000417942	0.000402205	0.013819	0.0757557	0.0840627	3.65222e-125	4.24399e-151	2.13916e-60	0.00288563	0.00130968
49.3233	0.00047985	0.000486193	0.0152224	0.0743039	0.0829054	2.77389e-129	1.22035e-155	3.40878e-63	0.00250054	0.00112598
49.5238	0.000546125	0.00058829	0.0166835	0.0727228	0.0816053	1.79388e-133	2.9879e-160	4.62515e-66	0.00214667	0.000962972
49.7243	0.000618572	0.000707469	0.0182214	0.0709968	0.0801787	9.87803e-138	6.22902e-165	5.34349e-69	0.00183786	0.000824507
49.9248	0.000698458	0.000841693	0.0198567	0.0691731	0.0786437	4.63146e-142	1.10572e-169	5.25648e-72	0.00157737	0.000711359
50.1253	0.00078789	0.000987241	0.0215999	0.0673181	0.0770122	1.849e-146	1.67124e-174	4.40288e-75	0.00135628	0.000621154
50.3258	0.000890459	0.0011386	0.0234502	0.0654611	0.0752975	6.28529e-151	2.15083e-179	3.14015e-78	0.00116156	0.000549526
50.5263	0.00100922	0.00129103	0.0254029	0.0635792	0.0735173	1.81922e-155	2.35691e-184	1.90693e-81	0.000984829	0.000490767
50.7268	0.00114365	0.0014453	0.0274536	0.0616356	0.0716854	4.4835e-160	2.19913e-189	9.86028e-85	0.000825436	0.000438285
50.9273	0.00128964	0.00161049	0.0295941	0.0596248	0.0698019	9.40849e-165	1.74715e-194	4.34126e-88	0.000687769	0.000386111
51.1278	0.00144411	0.00180146	0.0318039	0.0575774	0.0678548	1.6811e-169	1.1819e-199	1.62747e-91	0.000576232	0.000331131
51.3283	0.00160979	0.00203135	0.0340472	0.0555223	0.0658332	2.55763e-174	6.80773e-205	5.19494e-95	0.000491082	0.000274205
51.5288	0.00179472	0.00230422	0.0362786	0.0534493	0.0637461	3.31323e-179	3.33883e-210	1.41195e-98	0.000427283	0.000219068
51.7293	0.00200605	0.00261345	0.0384595	0.0513144	0.0616278	3.65458e-184	1.3943e-215	3.2676e-102	0.000376838	0.000169857
51.9298	0.00224445	0.00294739	0.0405751	0.0490836	0.0595185	3.43237e-189	4.95781e-221	6.43885e-106	0.000332781	0.000129013
52.1303	0.00250417	0.00329849	0.0426396	0.0467742	0.0574305	2.74486e-194	1.50104e-226	1.08034e-109	0.000291726	9.66907e-05
52.3308	0.0027781	0.00366923	0.0446813	0.0444567	0.0553338	1.86904e-199	3.86961e-232	1.54341e-113	0.000253413	7.1603e-05
52.5313	0.00306332	0.00407053	0.0467182	0.0422143	0.05318	1.08364e-204	8.49401e-238	1.87747e-117	0.000218517	5.23514e-05
52.7318	0.00336361	0.00451399	0.0487413	0.0400931	0.050945	5.34964e-210	1.58755e-243	1.94462e-121	0.000187112	3.81704e-05
52.9323	0.00368831	0.00500354	0.0507142	0.0380824	0.0486516	2.24871e-215	2.52647e-249	1.71501e-125	0.000158744	2.87178e-05
53.1328	0.0040487	0.00553329	0.0525794	0.0361343	0.0463497	8.04845e-221	3.4235e-255	1.28787e-129	0.00013311	2.33862e-05
53.3333	0.00445426	0.00609495	0.0542684	0.0342002	0.0440756	2.4528e-226	3.94999e-261	8.23463e-134	0.000110211	2.09313e-05
53.5338	0.00491023	0.00668931	0.0557185	0.0322549	0.041829	6.36475e-232	3.88055e-267	4.4832e-138	8.99918e-05	1.98316e-05
53.7343	0.00541597	0.00733057	0.0569	0.0302958	0.0395896	1.40628e-237	3.24609e-273	2.07827e-142	7.21877e-05	1.90413e-05
53.9348	0.00596418	0.00803773	0.0578299	0.028331	0.0373529	2.64565e-243	2.31205e-279	8.20325e-147	5.65557e-05	1.83498e-05
54.1353	0.00654214	0.00882159	0.0585541	0.0263712	0.0351468	4.23801e-249	1.40218e-285	2.75702e-151	4.31068e-05	1.79413e-05
54.3358	0.00713564	0.00968054	0.0591064	0.024433	0.0330115	5.78046e-255	7.24072e-292	7.88977e-156	3.20127e-05	1.76497e-05
54.5363	0.00773311	0.0106068	0.059488	0.0225484	0.0309659	6.71325e-261	3.18368e-298	1.92247e-160	2.33013e-05	1.67763e-05
54.7368	0.00832735	0.011593	0.0596838	0.0207649	0.0289965	6.63855e-267	1.19192e-304	3.98863e-165	1.66718e-05	1.46695e-05
54.9373	0.00891443	0.0126286	0.0596899	0.0191256	0.0270795	5.58964e-273	3.7995686518566e-311	7.04625e-170	1.16133e-05	1.13786e-05
55.1378	0.00949285	0.0136929	0.0595174	0.0176404	0.0252096	4.00742e-279	1.0313126e-317	1.05989e-174	7.68852e-06	7.66701e-06
55.3383	0.0100653	0.0147526	0.0591712	0.0162756	0.0234095	2.44633e-285	0	1.35749e-179	4.69257e-06	4.44067e-06
55.5388	0.0106435	0.0157736	0.0586324	0.0149757	0.021714	1.27155e-291	0	1.4804e-184	2.56889e-06	2.19979e-06
55.7393	0.0112515	0.016738	0.0578698	0.0137006	0.0201447	5.62762e-298	0	1.37466e-189	1.2363e-06	9.29864e-07
55.9398	0.0119188	0.0176545	0.0568675	0.012446	0.0186948	2.12072e-304	0	1.08687e-194	5.16276e-07	3.35049e-07
56.1404	0.0126616	0.0185522	0.0556424	0.0112367	0.0173309	6.8047739061656e-311	0	7.31697e-200	1.856e-07	1.02859e-07
56.3409	0.013461	0.0194627	0.0542349	0.0101039	0.0160122	1.859145e-317	0	4.19425e-205	5.71731e-08	2.68983e-08
56.5414	0.014261	0.0204044	0.052685	0.00906798	0.0147155	0	0	2.04714e-210	1.50507e-08	5.99124e-09
56.7419	0.0149947	0.0213759	0.0510134	0.00813427	0.0134494	0	0	8.50764e-216	3.38063e-09	1.13657e-09
56.9424	0.0156257	0.0223575	0.0492197	0.0073005	0.0122439	0	0	3.01052e-221	6.4734e-10	1.83635e-10
57.1429	0.0161746	0.0233146	0.0472967	0.00656546	0.0111237	0	0	9.07073e-227	1.05618e-10	2.5269e-11
57.3434	0.0167089	0.0242048	0.0452482	0.00592874	0.010089	0	0	2.32709e-232	1.46787e-11	2.96137e-12
57.5439	0.0173028	0.0249925	0.0430992	0.00538138	0.0091198	0	0	5.08339e-238	1.73744e-12	2.95576e-13
57.7444	0.0179952	0.0256665	0.0408932	0.00489899	0.00819523	0	0	9.45503e-244	1.75129e-13	2.51255e-14
57.9449	0.0187723	0.0262457	0.0386813	0.00444791	0.00731025	0	0	1.49742e-249	1.50318e-14	1.81898e-15
58.1454	0.0195805	0.0267607	0.0365095	0.00400172	0.00647618	0	0	2.01925e-255	1.09863e-15	1.12153e-16
58.3459	0.0203552	0.0272249	0.0344086	0.00355433	0.00570958	0	0	2.31851e-261	6.83714e-17	5.88926e-18
58.5464	0.0210439	0.0276182	0.0323877	0.00311886	0.00502057	0	0	2.26671e-267	3.62303e-18	2.63376e-19
58.7469	0.021618	0.0278994	0.0304346	0.00271423	0.004408	0	0	1.88691e-273	1.63472e-19	1.00313e-20
58.9474	0.0220747	0.0280349	0.0285248	0.00235147	0.00386195	0	0	1.33745e-279	6.28039e-21	3.25388e-22
59.1479	0.0224317	0.0280182	0.0266339	0.00202982	0.00336964	0	0	8.07182e-286	2.05447e-22	8.98895e-24
59.3484	0.0227154	0.0278688	0.0247457	0.00174289	0.0029218	0	0	4.14797e-292	5.72246e-24	2.11485e-25
59.5489	0.0229452	0.027614	0.022856	0.00148641	0.00251724	0	0	1.81496e-298	1.35717e-25	4.23751e-27
59.7494	0.0231256	0.0272724	0.020976	0.00126009	0.00216264	0	0	6.76192e-305	2.74067e-27	7.23106e-29
59.9499	0.0232497	0.0268495	0.019136	0.00106416	0.00186588	0	0	2.1450667137663e-311	4.71247e-29	1.05088e-30
60.1504	0.0233116	0.0263445	0.0173803	0.000896003	0.00162648	0	0	5.794e-318	6.89936e-31	1.30065e-32
60.3509	0.0233138	0.0257599	0.0157513	0.000750765	0.00143152	0	0	0	8.60079e-33	1.37096e-34
60.5514	0.0232649	0.0251066	0.0142689	0.00062447	0.00126175	0	0	0	9.12928e-35	1.23068e-36
60.7519	0.0231713	0.0244039	0.0129253	0.000516164	0.00110299	0	0	0	8.25095e-37	9.40853e-39
60.9524	0.0230324	0.0236705	0.0116964	0.000426963	0.000952495	0	0	0	6.3495e-39	6.12562e-41
61.1529	0.0228433	0.0229129	0.0105607	0.000357246	0.000815561	0	0	0	4.16049e-41	3.39649e-43
61.3534	0.0226029	0.0221174	0.00950784	0.000304782	0.000697249	0	0	0	2.32123e-43	1.60384e-45
61.5539	0.0223178	0.0212588	0.00853639	0.0002651	0.000597384	0	0	0	1.10271e-45	6.44975e-48
61.7544	0.0219967	0.0203206	0.00764581	0.000233115	0.000512023	0	0	0	4.46038e-48	2.20888e-50
61.9549	0.0216383	0.0193135	0.00683177	0.000204542	0.000437806	0	0	0	1.53622e-50	6.44241e-53
62.1554	0.0212259	0.0182737	0.00608474	0.000176631	0.000374029	0	0	0	4.50506e-53	1.60019e-55
62.3559	0.0207375	0.0172418	0.00539174	0.00014849	0.000321085	0	0	0	1.12491e-55	3.38483e-58
62.5564	0.0201626	0.0162387	0.0047412	0.000120953	0.000278022	0	0	0	2.39169e-58	6.09743e-61
62.7569	0.0195123	0.0152585	0.00412849	9.58113e-05	0.000242224	0	0	0	4.32971e-61	9.35402e-64
62.9574	0.0188129	0.0142836	0.0035574	7.46646e-05	0.000211193	0	0	0	6.67393e-64	1.22206e-66
63.1579	0.0180921	0.0133065	0.00303636	5.81248e-05	0.000183923	0	0	0	8.75938e-67	1.35964e-69
63.3584	0.0173689	0.0123387	0.00257353	4.5781e-05	0.000160196	0	0	0	9.7889e-70	1.28823e-72
63.5589	0.0166532	0.0114028	0.00217474	3.6635e-05	0.000138878	0	0	0	9.31456e-73	1.03944e-75
63.7594	0.0159498	0.0105181	0.00184295	2.9519e-05	0.00011762	0	0	0	7.54674e-76	7.14234e-79
63.9599	0.0152589	0.00969398	0.00157634	2.33984e-05	9.45874e-05	0	0	0	5.20625e-79	4.17943e-82
64.1604	0.0145757	0.00892952	0.00136536	1.76644e-05	7.03511e-05	0	0	0	3.05815e-82	2.0827e-85
64.3609	0.0138924	0.00821642	0.00119298	1.23052e-05	4.78704e-05	0	0	0	1.52954e-85	8.83826e-89
64.5614	0.0132023	0.00754131	0.00104031	7.74589e-06	3.05827e-05	0	0	0	6.51377e-89	3.19402e-92
64.7619	0.0125036	0.00689094	0.000894721	4.44857e-06	2.03489e-05	0	0	0	2.36195e-92	9.82965e-96
64.9624	0.0118005	0.00625928	0.00075443	2.60773e-06	1.66623e-05	0	0	0	7.29254e-96	2.57612e-99
65.1629	0.0111045	0.00565122	0.000625918	2.11963e-06	1.71973e-05	0	0	0	1.91714e-99	5.74938e-103
65.3634	0.0104317	0.00507898	0.000516828	2.69142e-06	1.90343e-05	0	0	0	4.29139e-103	1.0927e-106
65.5639	0.00979354	0.00455438	0.000429975	3.89568e-06	1.99031e-05	0	0	0	8.17919e-107	1.7685e-110
65.7644	0.00918913	0.00408293	0.00036212	5.17455e-06	1.89086e-05	0	0	0	1.32737e-110	2.43743e-114
65.9649	0.00860719	0.00366198	0.000306964	5.94306e-06	1.64141e-05	0	0	0	1.83417e-114	2.86076e-118
66.1654	0.00803653	0.00328197	0.000259138	5.82939e-06	1.32875e-05	0	0	0	2.15802e-118	2.85924e-122
66.3659	0.00747405	0.00292996	0.000216216	4.87146e-06	1.01868e-05	0	0	0	2.16192e-122	2.43355e-126
66.5664	0.00692255	0.00259567	0.00017804	3.46667e-06	7.3769e-06	0	0	0	1.84414e-126	1.76379e-130
66.7669	0.00638374	0.00227694	0.000145008	2.1006e-06	4.94601e-06	0	0	0	1.33941e-130	1.08861e-134
66.9674	0.00585669	0.00197939	0.000117168	1.08379e-06	2.99115e-06	0	0	0	8.2833e-135	5.72152e-139
67.1679	0.00534412	0.00170928	9.4325e-05	4.76117e-07	1.59579e-06	0	0	0	4.36175e-139	2.56074e-143
67.3684	0.00485817	0.00146686	7.62171e-05	1.78095e-07	7.39764e-07	0	0	0	1.95562e-143	9.75966e-148
67.5689	0.00441665	0.00124727	6.23151e-05	5.67227e-08	2.95272e-07	0	0	0	7.46584e-148	3.1675e-152
67.7694	0.00403146	0.00104712	5.16491e-05	1.53826e-08	1.00955e-07	0	0	0	2.42683e-152	8.75405e-157
67.9699	0.00369942	0.000869126	4.30074e-05	3.55199e-09	2.94845e-08	0	0	0	6.71689e-157	2.06021e-161
68.1704	0.00340391	0.000720185	3.53389e-05	6.98363e-10	7.34452e-09	0	0	0	1.58294e-161	4.12881e-166
68.3709	0.00312451	0.000605473	2.80672e-05	1.16912e-10	1.55917e-09	0	0	0	3.17636e-166	7.04606e-171
68.5714	0.00284626	0.000523798	2.12075e-05	1.66649e-11	2.81966e-10	0	0	0	5.42704e-171	1.02394e-175
68.7719	0.00256354	0.00046698	1.52544e-05	2.02263e-12	4.3429e-11	0	0	0	7.8952e-176	1.2671e-180
68.9724	0.00227954	0.000423261	1.08247e-05	2.09025e-13	5.69625e-12	0	0	0	9.77984e-181	1.33521e-185
69.1729	0.00200378	0.000382664	8.19281e-06	1.83927e-14	6.36205e-13	0	0	0	1.0315e-185	1.19811e-190
69.3734	0.00174831	0.000340943	7.02581e-06	1.37804e-15	6.05048e-14	0	0	0	9.26343e-191	9.15471e-196
69.5739	0.00152299	0.000299477	6.53579e-06	8.79117e-17	4.89959e-15	0	0	0	7.08343e-196	5.95657e-201
69.7744	0.00133171	0.000261602	5.94334e-06	4.77528e-18	3.37832e-16	0	0	0	4.61193e-201	3.30027e-206
69.9749	0.00117158	0.000228769	4.8908e-06	2.20861e-19	1.98341e-17	0	0	0	2.55676e-206	1.55705e-211
70.1754	0.0010355	0.000199506	3.50956e-06	8.69772e-21	9.91504e-19	0	0	0	1.20688e-211	6.25543e-217
70.3759	0.000916076	0.000171192	2.16361e-06	2.91649e-22	4.22031e-20	0	0	0	4.85073e-217	2.13999e-222
70.5764	0.000808505	0.000142364	1.13951e-06	8.3269e-24	1.52954e-21	0	0	0	1.66004e-222	6.23394e-228
70.7769	0.000710863	0.000113643	5.11639e-07	2.02429e-25	4.72006e-23	0	0	0	4.83722e-228	1.54636e-233
70.9774	0.000622521	8.70706e-05	1.95694e-07	4.19017e-27	1.24023e-24	0	0	0	1.20017e-233	3.26631e-239
71.1779	0.000542591	6.47787e-05	6.37431e-08	7.38511e-29	2.77474e-26	0	0	0	2.53544e-239	5.87488e-245
71.3784	0.000469759	4.78733e-05	1.76801e-08	1.10828e-30	5.2858e-28	0	0	0	4.56073e-245	8.9978e-251
71.5789	0.000403257	3.6018e-05	4.17558e-09	1.41616e-32	8.57367e-30	0	0	0	6.98527e-251	1.17346e-256
71.7794	0.000343744	2.78443e-05	8.3969e-10	1.54078e-34	1.18411e-31	0	0	0	9.10959e-257	1.30314e-262
71.9799	0.000293125	2.18771e-05	1.43777e-10	1.42737e-36	1.39246e-33	0	0	0	1.01154e-262	1.23228e-268
72.1805	0.000253159	1.72795e-05	2.09619e-11	1.1259e-38	1.39425e-35	0	0	0	9.56386e-269	9.9225e-275
72.381	0.000223592	1.38917e-05	2.60218e-12	7.56187e-41	1.18868e-37	0	0	0	7.6993e-275	6.80335e-281
72.5815	0.000201199	1.17319e-05	2.7505e-13	4.32442e-43	8.629e-40	0	0	0	5.27761e-281	3.97206e-287
72.782	0.000180908	1.0564e-05	2.47545e-14	2.10568e-45	5.33362e-42	0	0	0	3.08028e-287	1.97469e-293
72.9825	0.000158556	9.87695e-06	1.89699e-15	8.73025e-48	2.80705e-44	0	0	0	1.53077e-293	8.35933e-300
73.183	0.000133171	9.13024e-06	1.23777e-16	3.08196e-50	1.2579e-46	0	0	0	6.47738e-300	3.01324e-306
73.3835	0.000106923	7.98346e-06	6.8768e-18	9.26393e-53	4.79965e-49	0	0	0	2.33375e-306	9.2487609996e-313
73.584	8.30593e-05	6.39469e-06	3.25311e-19	2.37099e-55	1.55934e-51	0	0	0	7.1594161833e-313	2.41746e-319
73.7845	6.3745e-05	4.58638e-06	1.31032e-20	5.16694e-58	4.31359e-54	0	0	0	1.87014e-319	0
73.985	4.93211e-05	2.89731e-06	4.49391e-22	9.58745e-61	1.01603e-56	0	0	0	0	0
74.1855	3.88886e-05	1.59333e-06	1.31232e-23	1.51475e-63	2.03769e-59	0	0	0	0	0
74.386	3.12528e-05	7.5669e-07	3.26302e-25	2.03772e-66	3.47967e-62	0	0	0	0	0
74.5865	2.54677e-05	3.08697e-07	6.90826e-27	2.33409e-69	5.05947e-65	0	0	0	0	0
74.787	2.08859e-05	1.07815e-07	1.24533e-28	2.27644e-72	6.26383e-68	0	0	0	0	0
74.9875	1.70216e-05	3.2169e-08	1.91147e-30	1.89044e-75	6.60301e-71	0	0	0	0	0
75.188	1.35061e-05	8.18917e-09	2.49815e-32	1.33671e-78	5.92668e-74	0	0	0	0	0
75.3885	1.01761e-05	1.77722e-09	2.77994e-34	8.04782e-82	4.52947e-77	0	0	0	0	0
75.589	7.14163e-06	3.28647e-10	2.63403e-36	4.12559e-85	2.94748e-80	0	0	0	0	0
75.7895	4.70816e-06	5.177e-11	2.12507e-38	1.80079e-88	1.63314e-83	0	0	0	0	0
75.99	3.18496e-06	6.94561e-12	1.4598e-40	6.69275e-92	7.70479e-87	0	0	0	0	0
76.1905	2.70417e-06	7.9356e-13	8.53844e-43	2.11794e-95	3.09504e-90	0	0	0	0	0
76.391	3.12698e-06	7.72073e-14	4.25238e-45	5.70678e-99	1.05862e-93	0	0	0	0	0
76.5915	4.04507e-06	6.39631e-15	1.80324e-47	1.30929e-102	3.08303e-97	0	0	0	0	0
76.792	4.89144e-06	4.51214e-16	6.51089e-50	2.55768e-106	7.64512e-101	0	0	0	0	0
76.9925	5.16604e-06	2.71027e-17	2.00168e-52	4.25427e-110	1.6142e-104	0	0	0	0	0
77.193	4.67594e-06	1.38617e-18	5.23984e-55	6.02518e-114	2.90201e-108	0	0	0	0	0
77.3935	3.60961e-06	6.03654e-20	1.1679e-57	7.26579e-118	4.44229e-112	0	0	0	0	0
77.594	2.37355e-06	2.23836e-21	2.21648e-60	7.4604e-122	5.79004e-116	0	0	0	0	0
77.7945	1.32908e-06	7.06708e-23	3.58167e-63	6.52242e-126	6.42575e-120	0	0	0	0	0
77.995	6.33696e-07	1.89984e-24	4.92806e-66	4.85537e-130	6.07202e-124	0	0	0	0	0
78.1955	2.57265e-07	4.34873e-26	5.77342e-69	3.07753e-134	4.8855e-128	0	0	0	0	0
78.396	8.89301e-08	8.4757e-28	5.75914e-72	1.66093e-138	3.34697e-132	0	0	0	0	0
78.5965	2.61748e-08	1.40655e-29	4.89158e-75	7.63247e-143	1.95237e-136	0	0	0	0	0
78.797	6.55973e-09	1.98748e-31	3.53759e-78	2.98639e-147	9.69704e-141	0	0	0	0	0
78.9975	1.39976e-09	2.3912e-33	2.17837e-81	9.94935e-152	4.10094e-145	0	0	0	0	0
79.198	2.54326e-10	2.44961e-35	1.14215e-84	2.82235e-156	1.47671e-149	0	0	0	0	0
79.3985	3.93454e-11	2.1367e-37	5.09898e-88	6.81699e-161	4.52764e-154	0	0	0	0	0
79.599	5.18279e-12	1.58693e-39	1.93825e-91	1.40198e-165	1.182e-158	0	0	0	0	0
79.7995	5.813e-13	1.00355e-41	6.27338e-95	2.45504e-170	2.62741e-163	0	0	0	0	0
80	5.55142e-14	5.40366e-44	1.72887e-98	3.6605e-175	4.97286e-168	0	0	0	0	0

## Sheet: Panel d - PIP2
ED Figure 6 Panel d
	Outer leaflet					Inner leaflet
R (Å)	Headgroup density	Phosphate density	Glycerol density	Sn-1 tail density	Sn-2 tail density	Headgroup density	Phosphate density	Glycerol density	Sn-1 tail density	Sn-2 tail density
0	0	0	0	0	0	0	0	0	0	0
0.200501	0	0	0	0	0	1.48239e-27	3.5108e-111	6.30855e-226	0	1.322405e-317
0.401003	0	0	0	0	0	4.70789e-26	1.22705e-107	1.093e-220	1.2111496e-317	2.568746648916e-311
0.601504	0	0	0	0	0	1.69863e-24	4.86881e-104	2.14987e-215	3.1168764207914e-311	5.66472e-305
0.802005	0	0	0	0	0	5.87554e-23	1.85054e-100	4.05064e-210	7.68347e-305	1.19661e-298
1.00251	0	0	0	0	0	1.84761e-21	6.38804e-97	6.93154e-205	1.72024e-298	2.29572e-292
1.20301	0	0	0	0	0	5.15891e-20	1.95582e-93	1.05203e-199	3.41595e-292	3.90642e-286
1.40351	0	0	0	0	0	1.26322e-18	5.24433e-90	1.39839e-194	5.94066e-286	5.82153e-280
1.60401	0	0	0	0	0	2.69271e-17	1.22228e-86	1.61566e-189	8.97999e-280	7.54074e-274
1.80451	0	0	0	0	0	4.97376e-16	2.46407e-83	1.61465e-184	1.17414e-273	8.4488e-268
2.00501	0	0	0	0	0	7.93688e-15	4.28248e-80	1.39112e-179	1.3235e-267	8.16084e-262
2.20551	0	0	0	0	0	1.09194e-13	6.40127e-77	1.03082e-174	1.28309e-261	6.77959e-256
2.40602	0	0	0	0	0	1.29343e-12	8.21496e-74	6.55806e-170	1.06797e-255	4.83549e-250
2.60652	0	0	0	0	0	1.31794e-11	9.03932e-71	3.57734e-165	7.62168e-250	2.95712e-244
2.80702	0	0	0	0	0	1.1546e-10	8.51936e-68	1.67144e-160	4.65891e-244	1.54895e-238
3.00752	0	0	0	0	0	8.6947e-10	6.8717e-65	6.68358e-156	2.43727e-238	6.94373e-233
3.20802	0	0	0	0	0	5.62827e-09	4.74046e-62	2.28577e-151	1.09049e-232	2.66223e-227
3.40852	0	0	0	0	0	3.13265e-08	2.79537e-59	6.68226e-147	4.17064e-227	8.72497e-222
3.60902	0	0	0	0	0	1.50002e-07	1.40841e-56	1.66913e-142	1.36287e-221	2.44315e-216
3.80952	0	0	0	0	0	6.18445e-07	6.06073e-54	3.56098e-138	3.80374e-216	5.84311e-211
4.01003	0	0	0	0	0	2.19818e-06	2.22684e-51	6.48673e-134	9.06437e-211	1.19318e-205
4.21053	0	0	0	0	0	6.74813e-06	6.98403e-49	1.00865e-129	1.84381e-205	2.0798e-200
4.41103	0	0	0	0	0	1.79402e-05	1.86927e-46	1.33849e-125	3.20069e-200	3.09374e-195
4.61153	0	0	0	0	0	4.14694e-05	4.26875e-44	1.51552e-121	4.7406e-195	3.92654e-190
4.81203	0	0	0	0	0	8.38418e-05	8.316e-42	1.46389e-117	5.98977e-190	4.25131e-185
5.01253	0	0	0	0	0	0.000149559	1.38181e-39	1.2061e-113	6.45513e-185	3.92603e-180
5.21303	0	0	0	0	0	0.000238327	1.95812e-37	8.47487e-110	5.9328e-180	3.09203e-175
5.41353	0	0	0	0	0	0.000344939	2.36614e-35	5.07816e-106	4.64966e-175	2.07654e-170
5.61404	0	0	0	0	0	0.000462587	2.43781e-33	2.59452e-102	3.10701e-170	1.18905e-165
5.81454	0	0	0	0	0	0.00058682	2.1413e-31	1.13018e-98	1.77004e-165	5.80463e-161
6.01504	0	0	0	0	0	0.00071666	1.60338e-29	4.19704e-95	8.59616e-161	2.41564e-156
6.21554	0	0	0	0	0	0.000852821	1.0234e-27	1.32865e-91	3.55855e-156	8.56911e-152
6.41604	0	0	0	0	0	0.000996032	5.56758e-26	3.58527e-88	1.25562e-151	2.59093e-147
6.61654	0	0	0	0	0	0.00114716	2.58153e-24	8.24623e-85	3.77599e-147	6.67674e-143
6.81704	0	0	0	0	0	0.00130802	1.02012e-22	1.61655e-81	9.67758e-143	1.46635e-138
7.01754	0	0	0	0	0	0.00148176	3.43531e-21	2.70086e-78	2.1137e-138	2.7444e-134
7.21805	0	0	0	0	0	0.00167337	9.85822e-20	3.84575e-75	3.93404e-134	4.37702e-130
7.41855	0	0	0	0	0	0.00189014	2.41063e-18	4.66671e-72	6.23927e-130	5.94852e-126
7.61905	0	0	0	0	0	0.00214152	5.02279e-17	4.82593e-69	8.4316e-126	6.88843e-122
7.81955	0	0	0	0	0	0.0024405	8.9171e-16	4.25285e-66	9.70849e-122	6.79668e-118
8.02005	0	0	0	0	0	0.0028079	1.34881e-14	3.19377e-63	9.52453e-118	5.71377e-114
8.22055	0	0	0	0	0	0.00327447	1.73827e-13	2.04383e-60	7.96106e-114	4.09246e-110
8.42105	0	0	0	0	0	0.00387157	1.90855e-12	1.11455e-57	5.6692e-110	2.49729e-106
8.62155	0	0	0	0	0	0.00461391	1.78526e-11	5.17929e-55	3.4394e-106	1.29827e-102
8.82206	0	0	0	0	0	0.00549258	1.42265e-10	2.05095e-52	1.77764e-102	5.74987e-99
9.02256	0	0	0	0	0	0.0064893	9.65789e-10	6.92086e-50	7.82698e-99	2.16941e-95
9.22306	0	0	0	0	0	0.00759863	5.58531e-09	1.99017e-47	2.93578e-95	6.97271e-92
9.42356	0	0	0	0	0	0.00883747	2.75159e-08	4.877e-45	9.38044e-92	1.90912e-88
9.62406	0	0	0	0	0	0.0102392	1.15474e-07	1.0185e-42	2.5532e-88	4.4527e-85
9.82456	0	0	0	0	0	0.011843	4.12813e-07	1.8127e-40	5.91971e-85	8.84643e-82
10.0251	0	0	0	0	0	0.01368	1.25718e-06	2.74958e-38	1.16913e-81	1.49712e-78
10.2256	0	0	0	0	0	0.0157551	3.26182e-06	3.55468e-36	1.96682e-78	2.15816e-75
10.4261	0	0	0	0	0	0.0180404	7.21196e-06	3.917e-34	2.81839e-75	2.64998e-72
10.6266	0	0	0	0	0	0.0205016	1.3598e-05	3.67918e-32	3.44004e-72	2.77157e-69
10.8271	0	0	0	2.1501297e-317	0	0.0231509	2.19022e-05	2.94594e-30	3.57642e-69	2.46903e-66
11.0276	0	0	0	7.8227459003734e-311	5.2e-321	0.0260752	3.02737e-05	2.01097e-28	3.16702e-66	1.87345e-63
11.2281	0	0	0	2.42416e-304	2.0630593764e-314	0.0293978	3.63282e-05	1.1704e-26	2.38873e-63	1.21078e-60
11.4286	0	0	0	6.39833e-298	6.98087e-308	0.0331851	3.89503e-05	5.80839e-25	1.53458e-60	6.66483e-58
11.6291	0	0	0	1.43837e-291	2.01189e-301	0.037374	3.97704e-05	2.45818e-23	8.39691e-58	3.12473e-55
11.8296	0	0	0	2.75401e-285	4.93848e-295	0.0417881	4.29529e-05	8.87276e-22	3.91337e-55	1.24775e-52
12.0301	0	0	0	4.49108e-279	1.03246e-288	0.0462465	5.34169e-05	2.7318e-20	1.55339e-52	4.24359e-50
12.2306	0	0	0	6.23764e-273	1.83837e-282	0.0506903	7.49667e-05	7.17537e-19	5.25183e-50	1.2292e-47
12.4311	0	0	0	7.37855e-267	2.7879e-276	0.0552339	0.000109401	1.60808e-17	1.51229e-47	3.03246e-45
12.6316	0	0	0	7.43359e-261	3.60079e-270	0.0601004	0.000156218	3.07545e-16	3.70901e-45	6.37151e-43
12.8321	0	0	0	6.37823e-255	3.96088e-264	0.0654912	0.000212199	5.02017e-15	7.74778e-43	1.14016e-40
13.0326	0	0	0	4.66092e-249	3.7107e-258	0.0714804	0.000271468	6.99539e-14	1.37846e-40	1.73762e-38
13.2331	0	0	0	2.90075e-243	2.96065e-252	0.0779935	0.00032745	8.32275e-13	2.08889e-38	2.25535e-36
13.4336	0	0	0	1.53749e-237	2.01179e-246	0.0848553	0.00037659	8.45597e-12	2.69613e-36	2.49309e-34
13.6341	0	0	0	6.94026e-232	1.16423e-240	0.0918552	0.00042109	7.33814e-11	2.96401e-34	2.34704e-32
13.8346	0	0	0	2.66807e-226	5.73789e-235	0.0988016	0.000467803	5.44029e-10	2.77549e-32	1.88175e-30
14.0351	0	0	0	8.73521e-221	2.40836e-229	0.105566	0.000523868	3.44644e-09	2.21376e-30	1.28487e-28
14.2356	0	0	0	2.43558e-215	8.60882e-224	0.112103	0.000593267	1.86616e-08	1.50407e-28	7.47152e-27
14.4361	0	0	0	5.78339e-210	2.62069e-218	0.118427	0.000677824	8.63982e-08	8.70503e-27	3.70006e-25
14.6366	0	0	0	1.16953e-204	6.79417e-213	0.124551	0.000781558	3.42187e-07	4.292e-25	1.56048e-23
14.8371	0	0	0	2.01411e-199	1.50004e-207	0.130455	0.000913903	1.16032e-06	1.80288e-23	5.60468e-22
15.0376	0	0	0	2.95393e-194	2.82041e-202	0.136136	0.00108859	3.37335e-06	6.45244e-22	1.71431e-20
15.2381	0	0	0	3.68942e-189	4.51609e-197	0.141689	0.00131902	8.42966e-06	1.96779e-20	4.46548e-19
15.4386	0	0	0	3.92424e-184	6.15818e-192	0.147309	0.00161391	1.81893e-05	5.11433e-19	9.90574e-18
15.6391	0	0	0	3.5546e-179	7.15122e-187	0.15319	0.0019764	3.41745e-05	1.13297e-17	1.87131e-16
15.8396	0	0	0	2.74196e-174	7.07202e-182	0.159373	0.0024065	5.67353e-05	2.13973e-16	3.01052e-15
16.0401	0	0	0	1.80121e-169	5.9558e-177	0.16571	0.00290316	8.52608e-05	3.44599e-15	4.12455e-14
16.2406	0	0	0	1.00763e-164	4.27139e-172	0.17193	0.0034632	0.000120029	4.73385e-14	4.81228e-13
16.4411	0	0	0	4.8003e-160	2.60872e-167	0.177752	0.00407938	0.000164328	5.54913e-13	4.78158e-12
16.6416	0	0	0	1.94744e-155	1.3568e-162	0.182956	0.00474186	0.00022428	5.55323e-12	4.04621e-11
16.8421	0	0	0	6.72799e-151	6.0094e-158	0.187372	0.00544156	0.000305628	4.74708e-11	2.91609e-10
17.0426	0	0	0	1.9794e-146	2.26658e-153	0.190875	0.00617139	0.000410054	3.46877e-10	1.79008e-09
17.2431	0	0	0	4.95914e-142	7.28009e-149	0.193406	0.00692613	0.000534197	2.16855e-09	9.36127e-09
17.4436	0	0	0	1.05804e-137	1.99125e-144	0.195046	0.00770726	0.000671575	1.16113e-08	4.17184e-08
17.6441	0	0	0	1.92229e-133	4.63804e-140	0.196048	0.00853207	0.00081503	5.33198e-08	1.58529e-07
17.8446	0	0	0	2.9741e-129	9.19949e-136	0.196741	0.00943636	0.00095842	2.10331e-07	5.14234e-07
18.0451	0	0	0	3.91842e-125	1.55386e-131	0.197341	0.0104604	0.0010985	7.14175e-07	1.42685e-06
18.2456	0	0	0	4.39627e-121	2.23501e-127	0.197806	0.0116238	0.00123732	2.09255e-06	3.39965e-06
18.4461	0	0	0	4.20025e-117	2.73755e-123	0.197865	0.0129112	0.0013831	5.30686e-06	7.00482e-06
18.6466	0	0	0	3.41728e-113	2.85535e-119	0.197198	0.0142831	0.0015482	1.16925e-05	1.26401e-05
18.8471	0	0	0	2.36756e-109	2.53614e-115	0.19561	0.0157045	0.0017468	2.24824e-05	2.04023e-05
19.0476	0	0	0	1.3968e-105	1.91822e-111	0.193086	0.017162	0.00199559	3.79338e-05	3.03872e-05
19.2481	0	0	0	7.01745e-102	1.23548e-107	0.189726	0.0186537	0.00231625	5.65505e-05	4.32981e-05
19.4486	0	0	0	3.00218e-98	6.77621e-104	0.185682	0.0201619	0.00273392	7.51751e-05	6.06398e-05
19.6491	0	0	0	1.09371e-94	3.1648e-100	0.18114	0.0216374	0.00326872	9.03702e-05	8.39254e-05
19.8496	0	0	0	3.39297e-91	1.25868e-96	0.176324	0.0230141	0.00392343	0.000100607	0.000113404
20.0501	0	0	0	8.96324e-88	4.26279e-93	0.171453	0.0242476	0.00467573	0.000107976	0.00014758
20.2506	0	0	0	2.01631e-84	1.22936e-89	0.166655	0.0253472	0.00548394	0.000118068	0.000184072
20.4511	0	0	0	3.8624e-81	3.01905e-86	0.161895	0.0263764	0.00630951	0.000137501	0.000221015
20.6516	0	0	0	6.30032e-78	6.31348e-83	0.156985	0.0274149	0.00714684	0.00017017	0.000257935
20.8521	0	0	0	8.7513e-75	1.12427e-79	0.151655	0.0285123	0.00804035	0.000214536	0.000295872
21.0526	0	0	0	1.03511e-71	1.70482e-76	0.145681	0.0296647	0.0090726	0.000264054	0.000337245
21.2531	0	0	0	1.04257e-68	2.20135e-73	0.139	0.0308274	0.0103259	0.00031078	0.00038579
21.4536	0	0	0	8.94182e-66	2.42049e-70	0.131758	0.0319436	0.0118381	0.000349998	0.000446724
21.6541	0	0	0	6.53054e-63	2.26631e-67	0.12426	0.032968	0.0135797	0.000383267	0.000527195
21.8546	0	0	0	4.06138e-60	1.80691e-64	0.11684	0.033877	0.0154689	0.000418572	0.000636439
22.0551	0	0	0	2.15079e-57	1.22674e-61	0.109731	0.0346692	0.0174178	0.000467881	0.000784097
22.2556	0	0	0	9.69892e-55	7.09205e-59	0.103004	0.0353524	0.0193808	0.000543167	0.000975534
22.4561	0	0	0	3.72433e-52	3.49131e-56	0.0965894	0.0359174	0.0213662	0.000651939	0.00120605
22.6566	0	0	0	1.21779e-49	1.46354e-53	0.0903576	0.0363134	0.023408	0.000793721	0.00145943
22.8571	0	0	0	3.39073e-47	5.22419e-51	0.0842056	0.0364548	0.0255297	0.000959835	0.00171604
23.0576	0	0	0	8.03918e-45	1.58793e-48	0.0781014	0.0362714	0.0277328	0.00113804	0.00196857
23.2581	0	0	0	1.62303e-42	4.10997e-46	0.0720895	0.0357721	0.0300042	0.0013199	0.00223442
23.4586	0	0	0	2.79023e-40	9.05824e-44	0.066268	0.0350679	0.0323172	0.00150573	0.00255169
23.6591	0	0	0	4.08459e-38	1.69998e-41	0.0607479	0.0343269	0.0346246	0.00170395	0.00295746
23.8596	0	0	0	5.09158e-36	2.7167e-39	0.055605	0.0336827	0.0368662	0.00192762	0.00346249
24.0602	0	0	5.72716e-318	5.40445e-34	3.69685e-37	0.0508436	0.0331598	0.0390043	0.00219243	0.00404254
24.2607	0	0	2.1183358354233e-311	4.88478e-32	4.28368e-35	0.0463996	0.032666	0.0410534	0.00251658	0.00465493
24.4612	0	0	6.67202e-305	3.75952e-30	4.22665e-33	0.04218	0.0320547	0.0430704	0.00291929	0.0052703
24.6617	0	0	1.78948e-298	2.46385e-28	3.55115e-31	0.0381151	0.0312121	0.0451102	0.00341603	0.0058969
24.8622	0	0	4.087e-292	1.37496e-26	2.54059e-29	0.034195	0.0301128	0.0471837	0.00401279	0.00657773
25.0627	0	0	7.94858e-286	6.53371e-25	1.54772e-27	0.0304743	0.0288186	0.0492493	0.00470296	0.00736136
25.2632	0	0	1.31639e-279	2.64377e-23	8.02863e-26	0.0270432	0.0274289	0.0512355	0.00546893	0.00827048
25.4637	0	0	1.85646e-273	9.10924e-22	3.54636e-24	0.0239774	0.0260232	0.0530694	0.00628757	0.00929547
25.6642	0	0	2.22943e-267	2.67262e-20	1.33387e-22	0.0212972	0.0246321	0.0546999	0.00713621	0.0104151
25.8647	0	0	2.27989e-261	6.67717e-19	4.27206e-21	0.0189584	0.0232532	0.0561118	0.00799618	0.0116195
26.0652	0	0	1.98537e-255	1.42053e-17	1.16507e-19	0.0168797	0.0218847	0.0573228	0.0088555	0.0129123
26.2657	0	0	1.47224e-249	2.57345e-16	2.70554e-18	0.0149832	0.0205389	0.0583596	0.00971441	0.0142955
26.4662	0	0	9.29665e-244	3.97009e-15	5.3499e-17	0.0132218	0.0192264	0.0592253	0.0105924	0.0157584
26.6667	0	0	4.99902e-238	5.21578e-14	9.00798e-16	0.0115843	0.0179366	0.0598883	0.0115282	0.0172784
26.8672	0	0	2.28904e-232	5.83571e-13	1.29151e-14	0.0100803	0.0166461	0.0602984	0.0125667	0.0188253
27.0677	0	0	8.92554e-227	5.56109e-12	1.57673e-13	0.00871888	0.015346	0.0604169	0.0137373	0.0203601
27.2682	0	0	2.96365e-221	4.5141e-11	1.63909e-12	0.00749547	0.0140575	0.0602374	0.0150371	0.0218424
27.4687	0	0	8.37979e-216	3.12185e-10	1.4509e-11	0.00639397	0.0128159	0.0597926	0.0164303	0.0232527
27.6692	0	0	2.01768e-210	1.83996e-09	1.0936e-10	0.00540137	0.0116435	0.0591434	0.0178645	0.0246172
27.8697	0	0	4.13701e-205	9.24609e-09	7.01885e-10	0.00451853	0.0105372	0.0583484	0.0192967	0.0260045
28.0702	0	0	7.22329e-200	3.96434e-08	3.83585e-09	0.0037565	0.00947942	0.0574217	0.020714	0.0274858
28.2707	0	4.3013e-320	1.07399e-194	1.45188e-07	1.78502e-08	0.00312254	0.00845667	0.0563142	0.0221414	0.0290843
28.4712	0	1.6730274379e-313	1.35982e-189	4.54984e-07	7.07315e-08	0.00260857	0.00747054	0.0549433	0.0236315	0.0307551
28.6717	0	5.54079e-307	1.46616e-184	1.22346e-06	2.38656e-07	0.0021906	0.0065372	0.0532573	0.0252353	0.0324186
28.8722	0	1.56252e-300	1.34617e-179	2.83577e-06	6.8569e-07	0.00183803	0.00567989	0.0512832	0.0269687	0.0340235
29.0727	0	3.75202e-294	1.05253e-174	5.707e-06	1.67765e-06	0.00152634	0.00491959	0.0491198	0.0287941	0.0355845
29.2732	0	7.67165e-288	7.00802e-170	1.00894e-05	3.49586e-06	0.00124529	0.00426727	0.0468866	0.0306337	0.0371593
29.4737	0	1.33566e-281	3.97353e-165	1.59524e-05	6.20664e-06	0.000997856	0.00372027	0.0446763	0.032406	0.0387915
29.6742	0	1.98011e-275	1.91858e-160	2.31337e-05	9.39956e-06	0.000791168	0.00326345	0.0425326	0.0340616	0.0404772
29.8747	1.3125e-319	2.49958e-269	7.88877e-156	3.16996e-05	1.21829e-05	0.00062698	0.00287399	0.0404499	0.0355969	0.0421861
30.0752	5.0441466957e-313	2.68675e-263	2.76226e-151	4.21113e-05	1.3645e-05	0.000498688	0.00252777	0.0383818	0.0370386	0.043895
30.2757	1.65066e-306	2.45907e-257	8.23657e-147	5.48632e-05	1.35709e-05	0.000395757	0.00220486	0.0362673	0.0384148	0.0455871
30.4762	4.59953e-300	1.91645e-251	2.0915e-142	6.98671e-05	1.28473e-05	0.000310123	0.00189307	0.0340728	0.0397353	0.0472195
30.6767	1.09132e-293	1.27177e-245	4.52271e-138	8.63327e-05	1.31799e-05	0.000238872	0.00158973	0.0318213	0.0409954	0.048713
30.8772	2.20481e-287	7.18622e-240	8.32859e-134	0.00010346	1.63662e-05	0.000182253	0.00130202	0.0295784	0.0421965	0.0499921
31.0777	3.79291e-281	3.45761e-234	1.30611e-129	0.000121189	2.37337e-05	0.000140215	0.00104383	0.0274031	0.0433607	0.0510402
31.2782	5.55594e-275	1.41655e-228	1.7443e-125	0.000139952	3.6076e-05	0.000110613	0.000828673	0.0253078	0.0445305	0.0519178
31.4787	6.92986e-269	4.94165e-223	1.9838e-121	0.00015959	5.3832e-05	8.96619e-05	0.000662136	0.0232633	0.0457554	0.0527223
31.6792	7.35991e-263	1.46789e-217	1.9214e-117	0.000178811	7.6972e-05	7.33986e-05	0.000539343	0.0212383	0.0470746	0.0535215
31.8797	6.65584e-257	3.71275e-212	1.5848e-113	0.000196011	0.000104403	5.89682e-05	0.000448711	0.0192348	0.048497	0.0543157
32.0802	5.12524e-251	7.99613e-207	1.11321e-109	0.000210515	0.000133422	4.52382e-05	0.000378149	0.01729	0.0499847	0.0550596
32.2807	3.36052e-245	1.46637e-201	6.65921e-106	0.000222906	0.000160116	3.26629e-05	0.00031926	0.0154536	0.0514571	0.0557228
32.4812	1.8762e-239	2.28976e-196	3.39247e-102	0.000234397	0.000181054	2.2524e-05	0.000268112	0.013763	0.0528224	0.0563277
32.6817	8.91936e-234	3.04451e-191	1.47183e-98	0.000246156	0.000195378	1.59026e-05	0.000223645	0.0122338	0.0540201	0.0569286
32.8822	3.61051e-228	3.44686e-186	5.43814e-95	0.000259045	0.000205716	1.28799e-05	0.000185467	0.0108621	0.0550438	0.0575561
33.0827	1.24447e-222	3.32286e-181	1.71119e-91	0.000273775	0.000217161	1.23597e-05	0.000152553	0.00963166	0.0559265	0.0581816
33.2832	3.65239e-217	2.72759e-176	4.58564e-88	0.00029162	0.000235009	1.25886e-05	0.000123493	0.00852225	0.0566987	0.0587306
33.4837	9.12751e-212	1.90645e-171	1.04655e-84	0.000315561	0.000262781	1.20577e-05	9.75626e-05	0.00751812	0.0573543	0.0591293
33.6842	1.94226e-206	1.13463e-166	2.03415e-81	0.000350745	0.000301658	1.02016e-05	7.52173e-05	0.00661031	0.0578531	0.0593487
33.8847	3.51917e-201	5.7499e-162	3.36721e-78	0.000403219	0.000351301	7.44296e-06	5.73834e-05	0.00579178	0.0581627	0.0594184
34.0852	5.42943e-196	2.48111e-157	4.74703e-75	0.000477549	0.000410773	4.64369e-06	4.42631e-05	0.00505247	0.0583004	0.0593988
34.2857	7.13258e-191	9.11614e-153	5.69957e-72	0.000574812	0.000478213	2.47055e-06	3.48249e-05	0.00438099	0.0583369	0.0593321
34.4862	7.97845e-186	2.85204e-148	5.8282e-69	0.000691278	0.000549667	1.11975e-06	2.73906e-05	0.00376949	0.0583582	0.0592143
34.6867	7.59922e-181	7.59763e-144	5.07576e-66	0.00081746	0.000619186	4.32215e-07	2.06843e-05	0.00321462	0.0584212	0.0590136
34.8872	6.16308e-176	1.72337e-139	3.76483e-63	0.000938967	0.000681482	1.42064e-07	1.44084e-05	0.0027148	0.0585335	0.0587138
35.0877	4.25604e-171	3.32859e-135	2.37832e-60	0.00104168	0.000735805	3.97608e-08	8.99395e-06	0.00226945	0.0586643	0.0583365
35.2882	2.5026e-166	5.47417e-131	1.27961e-57	0.00112028	0.00078826	9.47563e-09	4.94093e-06	0.00188093	0.0587661	0.0579241
35.4887	1.25301e-161	7.66575e-127	5.86369e-55	0.00118388	0.000850627	1.92283e-09	2.36326e-06	0.00155406	0.0587941	0.057509
35.6892	5.34192e-157	9.14049e-123	2.28852e-52	0.00125342	0.000935655	3.3224e-10	9.77695e-07	0.00129087	0.0587184	0.0570942
35.8897	1.93918e-152	9.28029e-119	7.60728e-50	0.00135175	0.00105088	4.8881e-11	3.48377e-07	0.00108513	0.0585316	0.0566526
36.0902	5.99399e-148	8.02291e-115	2.15377e-47	0.0014934	0.00119468	6.1236e-12	1.06608e-07	0.000922511	0.058244	0.0561429
36.2907	1.57758e-143	5.90581e-111	5.19362e-45	0.00167932	0.00135755	6.53207e-13	2.79591e-08	0.000786403	0.0578637	0.0555377
36.4912	3.53545e-139	3.70173e-107	1.0667e-42	0.00189737	0.00152796	5.93297e-14	6.2744e-09	0.000664702	0.0573714	0.0548468
36.6917	6.74644e-135	1.97564e-103	1.86603e-40	0.00212703	0.00169816	4.5885e-15	1.20345e-09	0.000552817	0.0567208	0.0541121
36.8922	1.09618e-130	8.97814e-100	2.78037e-38	0.00234647	0.00186598	3.02167e-16	1.97107e-10	0.000451783	0.0558772	0.0533701
37.0927	1.51659e-126	3.4741e-96	3.52858e-36	0.00254076	0.0020324	1.69434e-17	2.75484e-11	0.000363857	0.0548652	0.0526126
37.2932	1.78661e-122	1.14466e-92	3.81427e-34	0.00270817	0.00219833	8.08964e-19	3.28384e-12	0.000289255	0.0537785	0.0517768
37.4937	1.79212e-118	3.21134e-89	3.51189e-32	0.00286078	0.00236389	3.28879e-20	3.33724e-13	0.000226111	0.0527303	0.050779
37.6942	1.53068e-114	7.67137e-86	2.75418e-30	0.00301778	0.00253001	1.13846e-21	2.89053e-14	0.000172544	0.0517802	0.0495708
37.8947	1.11321e-110	1.5604e-82	1.83979e-28	0.00319553	0.00269993	3.35566e-23	2.13331e-15	0.000128038	0.0508963	0.0481816
38.0952	6.8936e-107	2.70256e-79	1.04682e-26	0.00340193	0.00287794	8.42197e-25	1.34134e-16	9.28187e-05	0.0499832	0.0467138
38.2957	3.6349e-103	3.98558e-76	5.07349e-25	0.00363884	0.0030655	1.7998e-26	7.18418e-18	6.64142e-05	0.0489517	0.0452832
38.4962	1.63198e-99	5.00476e-73	2.09447e-23	0.00390788	0.00325865	3.27501e-28	3.27735e-19	4.71584e-05	0.0477747	0.0439435
38.6967	6.239e-96	5.3512e-70	7.36514e-22	0.00421166	0.00345051	5.07431e-30	1.27334e-20	3.29245e-05	0.0464915	0.0426528
38.8972	2.03092e-92	4.87187e-67	2.20611e-20	0.00454728	0.00363715	6.69447e-32	4.21325e-22	2.20888e-05	0.0451655	0.0413143
39.0977	5.62918e-89	3.77673e-64	5.62881e-19	0.00489862	0.00382158	7.52024e-34	1.18719e-23	1.38526e-05	0.0438355	0.0398606
39.2982	1.32855e-85	2.49294e-61	1.22335e-17	0.00523654	0.00401216	7.1932e-36	2.84867e-25	7.92383e-06	0.042498	0.0383106
39.4987	2.66984e-82	1.40115e-58	2.26484e-16	0.00553005	0.00421774	5.85853e-38	5.82066e-27	4.05648e-06	0.0411285	0.0367523
39.6992	4.56847e-79	6.70552e-56	3.57168e-15	0.00576164	0.00444365	4.06284e-40	1.01275e-28	1.83287e-06	0.0397156	0.0352702
39.8997	6.65632e-76	2.73248e-53	4.79803e-14	0.00593603	0.00469053	2.39909e-42	1.50045e-30	7.23587e-07	0.0382774	0.033884
40.1003	8.25803e-73	9.48107e-51	5.49048e-13	0.00607639	0.00495597	1.20625e-44	1.89292e-32	2.47762e-07	0.0368508	0.0325501
40.3008	8.72365e-70	2.80114e-48	5.35201e-12	0.00621211	0.0052375	5.16423e-47	2.03342e-34	7.31884e-08	0.0354725	0.0312135
40.5013	7.84693e-67	7.04676e-46	4.44411e-11	0.00636721	0.00553379	1.88255e-49	1.85997e-36	1.85797e-08	0.0341669	0.0298528
40.7018	6.0101e-64	1.50946e-43	3.14352e-10	0.00655617	0.00584116	5.84338e-52	1.44865e-38	4.04227e-09	0.032944	0.0284778
40.9023	3.91964e-61	2.75316e-41	1.89415e-09	0.00678673	0.00614855	1.54438e-54	9.60731e-41	7.52234e-10	0.0317965	0.0270993
41.1028	2.17668e-58	4.27584e-39	9.72255e-09	0.0070649	0.00643874	3.47553e-57	5.42521e-43	1.1957e-10	0.0306916	0.0257152
41.3033	1.02927e-55	5.65447e-37	4.25125e-08	0.00739534	0.00669836	6.65981e-60	2.60861e-45	1.62186e-11	0.0295689	0.0243276
41.5038	4.14427e-53	6.36715e-35	1.58353e-07	0.00777459	0.00692863	1.08662e-62	1.06802e-47	1.87602e-12	0.0283588	0.0229626
41.7043	1.42089e-50	6.10497e-33	5.02482e-07	0.00818375	0.0071461	1.50961e-65	3.72324e-50	1.84964e-13	0.027023	0.0216634
41.9048	4.14824e-48	4.98437e-31	1.35835e-06	0.00859185	0.00737178	1.78578e-68	1.1052e-52	1.55391e-14	0.0255854	0.0204589
42.1053	1.03126e-45	3.4652e-29	3.12859e-06	0.00897095	0.00761774	1.79873e-71	2.79341e-55	1.11212e-15	0.0241223	0.0193404
42.3058	2.18309e-43	2.05138e-27	6.14115e-06	0.00930974	0.00788009	1.54268e-74	6.01178e-58	6.77961e-17	0.0227097	0.0182678
42.5063	3.93537e-41	1.03411e-25	1.0281e-05	0.00961211	0.0081412	1.12658e-77	1.10166e-60	3.51992e-18	0.0213743	0.0171993
42.7068	6.04111e-39	4.4392e-24	1.47084e-05	0.0098838	0.00837875	7.0052e-81	1.71895e-63	1.55635e-19	0.0200888	0.0161171
42.9073	7.8972e-37	1.62281e-22	1.80776e-05	0.0101235	0.00857834	3.70897e-84	2.28378e-66	5.86006e-21	0.0188109	0.0150322
43.1078	8.79158e-35	5.05216e-21	1.93528e-05	0.0103272	0.0087446	1.67209e-87	2.58356e-69	1.87891e-22	0.0175254	0.0139698
43.3083	8.33511e-33	1.33952e-19	1.8661e-05	0.0104983	0.00890408	6.41858e-91	2.48861e-72	5.12985e-24	0.0162535	0.01295
43.5088	6.73014e-31	3.02493e-18	1.73589e-05	0.0106481	0.00909571	2.09794e-94	2.04113e-75	1.1926e-25	0.0150319	0.0119765
43.7093	4.62833e-29	5.81849e-17	1.71246e-05	0.0107853	0.00935206	5.83874e-98	1.42546e-78	2.36085e-27	0.0138862	0.0110387
43.9098	2.71106e-27	9.53414e-16	1.88531e-05	0.0109057	0.00968046	1.38363e-101	8.47645e-82	3.97944e-29	0.0128232	0.0101234
44.1103	1.35269e-25	1.33104e-14	2.23842e-05	0.0109958	0.0100534	2.79185e-105	4.29187e-85	5.71157e-31	0.0118374	0.00922688
44.3108	5.74963e-24	1.5835e-13	2.72763e-05	0.0110481	0.0104141	4.79665e-109	1.85034e-88	6.98016e-33	0.0109181	0.00835954
44.5113	2.08214e-22	1.6057e-12	3.37801e-05	0.0110729	0.0106982	7.01709e-113	6.7925e-92	7.26358e-35	0.0100495	0.0075416
44.7118	6.42486e-21	1.38824e-11	4.30253e-05	0.011089	0.0108625	8.74077e-117	2.12315e-95	6.43592e-37	0.00921232	0.00679429
44.9123	1.68955e-19	1.02373e-10	5.64294e-05	0.0111042	0.0109075	9.27074e-121	5.65074e-99	4.85562e-39	0.00839505	0.00613181
45.1128	3.78714e-18	6.44239e-10	7.52755e-05	0.0111061	0.0108761	8.37245e-125	1.28057e-102	3.11927e-41	0.00760509	0.00555584
45.3133	7.2375e-17	3.46196e-09	0.000100989	0.0110805	0.0108295	6.43818e-129	2.47099e-106	1.70621e-43	0.00686679	0.0050542
45.5138	1.17956e-15	1.58985e-08	0.00013542	0.0110368	0.0108143	4.21547e-133	4.05989e-110	7.94671e-46	0.00620469	0.004606
45.7143	1.64004e-14	6.24562e-08	0.000180188	0.0110116	0.0108456	2.35018e-137	5.67975e-114	3.15148e-48	0.0056264	0.00419223
45.9148	1.94608e-13	2.10142e-07	0.000235337	0.0110399	0.0109142	1.11566e-141	6.76576e-118	1.06418e-50	0.00511868	0.00380529
46.1153	1.97172e-12	6.06484e-07	0.000298583	0.0111239	0.0110075	4.50952e-146	6.8624e-122	3.05975e-53	0.00465727	0.00344893
46.3158	1.70666e-11	1.50414e-06	0.000365954	0.0112293	0.01112	1.55204e-150	5.92664e-126	7.49083e-56	0.00422072	0.0031286
46.5163	1.26283e-10	3.213e-06	0.000433502	0.0113113	0.0112471	4.5483e-155	4.35826e-130	1.56152e-58	0.00379937	0.00284139
46.7168	7.99382e-10	5.92876e-06	0.000499274	0.0113441	0.0113737	1.13492e-159	2.72891e-134	2.77164e-61	0.00339596	0.00257453
46.9173	4.33246e-09	9.48837e-06	0.000564688	0.0113278	0.011475	2.41133e-164	1.45492e-138	4.18887e-64	0.00302025	0.0023125
47.1178	2.01223e-08	1.32486e-05	0.000634446	0.0112734	0.0115258	4.36232e-169	6.60479e-143	5.39052e-67	0.00268139	0.00204554
47.3183	8.01696e-08	1.62895e-05	0.000714377	0.0111855	0.01151	6.71973e-174	2.55301e-147	5.90658e-70	0.00238262	0.001774
47.5188	2.74268e-07	1.7894e-05	0.000808097	0.0110596	0.0114225	8.81368e-179	8.40266e-152	5.51078e-73	0.00212074	0.00150733
47.7193	8.0655e-07	1.7945e-05	0.000914945	0.0108923	0.0112692	9.84317e-184	2.3548e-156	4.37787e-76	0.0018892	0.00125945
47.9198	2.04105e-06	1.691e-05	0.00103134	0.0106902	0.0110647	9.36018e-189	5.61904e-161	2.96131e-79	0.0016808	0.00104302
48.1203	4.44981e-06	1.55076e-05	0.00115502	0.0104702	0.0108295	7.57888e-194	1.14167e-165	1.7056e-82	0.00148784	0.000864819
48.3208	8.36948e-06	1.44966e-05	0.00128855	0.0102523	0.0105877	5.22514e-199	1.97512e-170	8.36451e-86	0.00130237	0.000724007
48.5213	1.36081e-05	1.48008e-05	0.00143869	0.0100532	0.0103657	3.06734e-204	2.9095e-175	3.49282e-89	0.00111931	0.000613529
48.7218	1.91946e-05	1.76423e-05	0.00161135	0.00988146	0.0101869	1.5332e-209	3.64933e-180	1.24189e-92	0.00094051	0.000523721
48.9223	2.36554e-05	2.42103e-05	0.00180649	0.00973513	0.0100632	6.52538e-215	3.89744e-185	3.75979e-96	0.000774682	0.000446339
49.1228	2.58545e-05	3.49342e-05	0.0020172	0.00960065	0.0099872	2.36475e-220	3.54419e-190	9.69201e-100	0.000631992	0.000377057
49.3233	2.58486e-05	4.90662e-05	0.00223419	0.00945601	0.00993238	7.29684e-226	2.74427e-195	2.12733e-103	0.000517886	0.000315352
49.5238	2.50427e-05	6.52226e-05	0.00245156	0.00927924	0.0098645	1.91715e-231	1.80929e-200	3.97584e-107	0.000431051	0.000262403
49.7243	2.55e-05	8.26875e-05	0.00266916	0.00905902	0.00975641	4.28893e-237	1.01569e-205	6.32694e-111	0.000365612	0.000218792
49.9248	2.89405e-05	0.000102385	0.00288993	0.00880122	0.0095983	8.16983e-243	4.85493e-211	8.57293e-115	0.000314512	0.000183524
50.1253	3.60167e-05	0.000126451	0.00311513	0.00852696	0.00939705	1.3251e-248	1.97596e-216	9.8909e-119	0.000272057	0.00015456
50.3258	4.60331e-05	0.000156523	0.00334174	0.00826272	0.00916739	1.83001e-254	6.84767e-222	9.71659e-123	0.000235333	0.000129959
50.5263	5.71182e-05	0.0001922	0.00356369	0.00802722	0.00892275	2.15195e-260	2.02059e-227	8.12761e-127	0.00020416	0.000108565
50.7268	6.70057e-05	0.000231188	0.0037753	0.0078214	0.00867144	2.15467e-266	5.07676e-233	5.78872e-131	0.000179304	8.99158e-05
50.9273	7.44044e-05	0.000271094	0.00397466	0.00762776	0.00841702	1.83696e-272	1.08609e-238	3.51054e-135	0.000160172	7.38491e-05
51.1278	8.0305e-05	0.00031131	0.00416513	0.00742087	0.00815944	1.33349e-278	1.9784e-244	1.81274e-139	0.000144091	6.03399e-05
51.3283	8.82e-05	0.000353395	0.00435507	0.00718297	0.00789564	8.24233e-285	3.06856e-250	7.97017e-144	0.000127788	4.94718e-05
51.5288	0.00010271	0.000399781	0.00455718	0.00691398	0.00762097	4.33792e-291	4.05252e-256	2.98381e-148	0.000109439	4.11711e-05
51.7293	0.000127233	0.000451901	0.00478754	0.00662901	0.00733254	1.94395e-297	4.55708e-262	9.51142e-153	8.9492e-05	3.48567e-05
51.9298	0.000162096	0.000509076	0.00506111	0.00634649	0.00703281	7.41749e-304	4.36333e-268	2.58161e-157	6.9946e-05	2.95644e-05
52.1303	0.000204454	0.000568861	0.00538136	0.00607615	0.00673006	2.40991032316596e-310	3.55731e-274	5.9663e-162	5.3033e-05	2.45805e-05
52.3308	0.000249925	0.000628697	0.00573035	0.0058146	0.00643397	6.666765e-317	2.46942e-280	1.17406e-166	4.0157e-05	1.98872e-05
52.5313	0.000294815	0.000687939	0.0060716	0.00555064	0.00614956	0	1.45962e-286	1.96719e-171	3.14343e-05	1.5894e-05
52.7318	0.000337847	0.000748905	0.00636928	0.00527586	0.00587529	0	7.34603e-293	2.80656e-176	2.58533e-05	1.28005e-05
52.9323	0.000380985	0.00081612	0.00660957	0.00499202	0.00560708	0	3.14802e-299	3.40935e-181	2.18925e-05	1.03285e-05
53.1328	0.000429106	0.000894168	0.00680371	0.00470853	0.00534377	0	1.14866e-305	3.52646e-186	1.82537e-05	8.03619e-06
53.3333	0.000488194	0.000985567	0.0069699	0.00443215	0.0050886	0	3.56876800514e-312	3.10583e-191	1.43382e-05	5.75264e-06
53.5338	0.000562451	0.00108968	0.00711302	0.00415947	0.00484561	0	9.4408e-319	2.32908e-196	1.02742e-05	3.65668e-06
53.7343	0.000651967	0.00120292	0.0072231	0.00388076	0.00461434	0	0	1.48718e-201	6.57607e-06	2.02131e-06
53.9348	0.00075267	0.00132021	0.00729194	0.00359163	0.00438743	0	0	8.0856e-207	3.70841e-06	9.61138e-07
54.1353	0.000858898	0.0014373	0.00732748	0.00330028	0.00415374	0	0	3.7431e-212	1.82541e-06	3.91044e-07
54.3358	0.000967067	0.00155254	0.00734851	0.00302297	0.00390564	0	0	1.47544e-217	7.79151e-07	1.35782e-07
54.5363	0.00107796	0.00166655	0.00736611	0.00277272	0.0036447	0	0	4.95198e-223	2.87012e-07	4.0189e-08
54.7368	0.00119588	0.00177943	0.00737339	0.00255208	0.00338101	0	0	1.41517e-228	9.09228e-08	1.01338e-08
54.9373	0.00132526	0.00188795	0.00735461	0.00235425	0.0031268	0	0	3.44355e-234	2.47069e-08	2.17628e-09
55.1378	0.0014682	0.00198618	0.00730231	0.00216897	0.00289031	0	0	7.1347e-240	5.7479e-09	3.97997e-10
55.3383	0.00162543	0.00207075	0.00722378	0.001988	0.00267366	0	0	1.25868e-245	1.14322e-09	6.19785e-11
55.5388	0.00179982	0.00214729	0.00713283	0.00180839	0.0024743	0	0	1.8907e-251	1.94188e-10	8.21833e-12
55.7393	0.00199768	0.00223185	0.00703784	0.00163306	0.00228742	0	0	2.41825e-257	2.81483e-11	9.27902e-13
55.9398	0.00222543	0.00234389	0.0069367	0.00146859	0.00210785	0	0	2.6336e-263	3.47992e-12	8.92058e-14
56.1404	0.00248422	0.00249493	0.00681905	0.00132077	0.00193157	0	0	2.44212e-269	3.66766e-13	7.30223e-15
56.3409	0.00276809	0.00268101	0.00667102	0.00119097	0.0017571	0	0	1.92821e-275	3.29437e-14	5.08965e-16
56.5414	0.0030678	0.00288398	0.00647993	0.00107579	0.0015863	0	0	1.29632e-281	2.52126e-15	3.02058e-17
56.7419	0.0033765	0.00307979	0.00623985	0.000969994	0.00142392	0	0	7.4206e-288	1.64381e-16	1.52638e-18
56.9424	0.0036925	0.00324797	0.00595757	0.000870128	0.00127574	0	0	3.61689e-294	9.1288e-18	6.56757e-20
57.1429	0.00401778	0.00337745	0.00565379	0.000776334	0.0011459	0	0	1.50107e-300	4.31784e-19	2.40611e-21
57.3434	0.0043547	0.00346673	0.00535489	0.000691267	0.00103533	0	0	5.3044e-307	1.73931e-20	7.5058e-23
57.5439	0.00470434	0.0035192	0.00507811	0.000617144	0.000941782	0	0	1.5960312708e-313	5.96654e-22	1.99364e-24
57.7444	0.00506766	0.00353815	0.00482106	0.00055324	0.000860586	0	0	4.0904e-320	1.74295e-23	4.50887e-26
57.9449	0.00544832	0.00352629	0.00456475	0.000495797	0.000785444	0	0	0	4.33566e-25	8.68274e-28
58.1454	0.00585349	0.00348994	0.00428849	0.000440292	0.000709948	0	0	0	9.18377e-27	1.42369e-29
58.3459	0.00628999	0.00344176	0.00398539	0.000384203	0.000630413	0	0	0	1.65644e-28	1.98766e-31
58.5464	0.00675775	0.00339711	0.00366729	0.000328307	0.000548278	0	0	0	2.54399e-30	2.36287e-33
58.7469	0.00724705	0.0033661	0.00335673	0.000275896	0.000469285	0	0	0	3.32685e-32	2.3917e-35
58.9474	0.00774301	0.00334901	0.00307329	0.000230604	0.000399356	0	0	0	3.7045e-34	2.0613e-37
59.1479	0.0082341	0.00333829	0.00282401	0.000194317	0.000340733	0	0	0	3.51238e-36	1.51268e-39
59.3484	0.0087174	0.00332377	0.00260264	0.000166603	0.000291713	0	0	0	2.83561e-38	9.45194e-42
59.5489	0.00919677	0.00329637	0.00239607	0.00014593	0.0002494	0	0	0	1.94924e-40	5.02879e-44
59.7494	0.00967666	0.00325018	0.00219338	0.00013129	0.000212242	0	0	0	1.14092e-42	2.27812e-46
59.9499	0.0101569	0.0031851	0.00199199	0.000122464	0.000180327	0	0	0	5.68608e-45	8.78733e-49
60.1504	0.0106325	0.00310821	0.0017978	0.00011874	0.000154113	0	0	0	2.41292e-47	2.88607e-51
60.3509	0.011098	0.00303018	0.00161945	0.000117589	0.000133361	0	0	0	8.71854e-50	8.07098e-54
60.5514	0.0115532	0.00295717	0.00146112	0.000114984	0.00011715	0	0	0	2.68234e-52	1.92183e-56
60.7519	0.0120039	0.0028845	0.0013194	0.000107385	0.000104462	0	0	0	7.02673e-55	3.89647e-59
60.9524	0.012455	0.00279838	0.00118623	9.38799e-05	9.43722e-05	0	0	0	1.56733e-57	6.72662e-62
61.1529	0.0128989	0.00268536	0.00105505	7.67238e-05	8.56791e-05	0	0	0	2.97673e-60	9.88761e-65
61.3534	0.0133111	0.00254236	0.000925263	5.98512e-05	7.67755e-05	0	0	0	4.81378e-63	1.23753e-67
61.5539	0.0136621	0.0023792	0.000802048	4.64996e-05	6.63121e-05	0	0	0	6.6283e-66	1.31882e-70
61.7544	0.0139362	0.00221194	0.00069268	3.76454e-05	5.40762e-05	0	0	0	7.77118e-69	1.19671e-73
61.9549	0.0141423	0.0020532	0.000602117	3.21058e-05	4.11263e-05	0	0	0	7.75783e-72	9.24607e-77
62.1554	0.0143064	0.00190724	0.00053043	2.78429e-05	2.90905e-05	0	0	0	6.59421e-75	6.08269e-80
62.3559	0.0144536	0.00177165	0.000473268	2.33322e-05	1.9346e-05	0	0	0	4.77258e-78	3.40724e-83
62.5564	0.0145953	0.00164195	0.000424636	1.81687e-05	1.25996e-05	0	0	0	2.94112e-81	1.62509e-86
62.7569	0.0147289	0.00151498	0.000379737	1.28428e-05	8.81384e-06	0	0	0	1.54327e-84	6.59967e-90
62.9574	0.014846	0.00139019	0.000336047	8.12839e-06	7.29233e-06	0	0	0	6.89506e-88	2.2821e-93
63.1579	0.014937	0.00126898	0.000292821	4.56589e-06	6.9299e-06	0	0	0	2.62303e-91	6.71918e-97
63.3584	0.0149878	0.00115311	0.000250381	2.26966e-06	6.64877e-06	0	0	0	8.49645e-95	1.68448e-100
63.5589	0.0149756	0.00104371	0.000209737	1.0301e-06	5.83132e-06	0	0	0	2.34336e-98	3.59571e-104
63.7594	0.0148724	0.000941857	0.000172201	5.41682e-07	4.46826e-06	0	0	0	5.50314e-102	6.53539e-108
63.9599	0.0146551	0.000849291	0.000138876	5.90161e-07	2.94135e-06	0	0	0	1.1004e-105	1.01141e-111
64.1604	0.0143181	0.000767722	0.000110412	1.11038e-06	1.65367e-06	0	0	0	1.87352e-109	1.33275e-115
64.3609	0.0138807	0.000697067	8.71558e-05	2.10481e-06	7.92453e-07	0	0	0	2.71603e-113	1.49535e-119
64.5614	0.0133847	0.000634956	6.93117e-05	3.47756e-06	3.23462e-07	0	0	0	3.35257e-117	1.42857e-123
64.7619	0.0128805	0.000578268	5.683e-05	4.90661e-06	1.12433e-07	0	0	0	3.52364e-121	1.16207e-127
64.9624	0.0124093	0.00052507	4.91095e-05	5.89679e-06	3.32778e-08	0	0	0	3.15335e-125	8.04875e-132
65.1629	0.0119914	0.000475105	4.48798e-05	6.03445e-06	8.38664e-09	0	0	0	2.40282e-129	4.74672e-136
65.3634	0.0116247	0.000428822	4.24777e-05	5.25813e-06	1.79967e-09	0	0	0	1.55898e-133	2.38357e-140
65.5639	0.0112897	0.000386239	4.03494e-05	3.90115e-06	3.28825e-10	0	0	0	8.61242e-138	1.01913e-144
65.7644	0.0109553	0.000346556	3.74237e-05	2.46446e-06	5.11572e-11	0	0	0	4.05116e-142	3.71021e-149
65.9649	0.0105863	0.000308586	3.32006e-05	1.32562e-06	6.77668e-12	0	0	0	1.62256e-146	1.1501e-153
66.1654	0.0101565	0.000271578	2.76946e-05	6.07137e-07	7.64355e-13	0	0	0	5.5334e-151	3.03559e-158
66.3659	0.00966122	0.000235885	2.13722e-05	2.36767e-07	7.34076e-14	0	0	0	1.60676e-155	6.8221e-163
66.5664	0.00911919	0.000202933	1.50267e-05	7.86183e-08	6.00282e-15	0	0	0	3.97262e-160	1.30545e-167
66.7669	0.0085618	0.000174374	9.50013e-06	2.22277e-08	4.17963e-16	0	0	0	8.36318e-165	2.12702e-172
66.9674	0.00801633	0.000151027	5.35665e-06	5.35097e-09	2.47793e-17	0	0	0	1.49911e-169	2.95087e-177
67.1679	0.00749691	0.0001324	2.72491e-06	1.09683e-09	1.25086e-18	0	0	0	2.28805e-174	3.48575e-182
67.3684	0.00700704	0.000116939	1.39968e-06	1.91432e-10	5.37642e-20	0	0	0	2.97347e-179	3.50599e-187
67.5689	0.00654646	0.000102695	1.07801e-06	2.84483e-11	1.96765e-21	0	0	0	3.29026e-184	3.00257e-192
67.7694	0.00611347	8.81709e-05	1.52455e-06	3.59971e-12	6.13155e-23	0	0	0	3.10003e-189	2.1895e-197
67.9699	0.00570301	7.3142e-05	2.55623e-06	3.87834e-13	1.6269e-24	0	0	0	2.48696e-194	1.35945e-202
68.1704	0.00530681	5.89038e-05	3.90518e-06	3.55789e-14	3.67552e-26	0	0	0	1.69879e-199	7.18703e-208
68.3709	0.00491806	4.74618e-05	5.1362e-06	2.77911e-15	7.07043e-28	0	0	0	9.88047e-205	3.23522e-213
68.5714	0.0045362	4.00934e-05	5.76188e-06	1.84837e-16	1.15808e-29	0	0	0	4.8931e-210	1.24001e-218
68.7719	0.00416714	3.64002e-05	5.5052e-06	1.04674e-17	1.61511e-31	0	0	0	2.06328e-215	4.04684e-224
68.9724	0.00381907	3.45615e-05	4.47887e-06	5.04727e-19	1.91792e-33	0	0	0	7.40799e-221	1.12454e-229
69.1729	0.00349709	3.24639e-05	3.10267e-06	2.07225e-20	1.93923e-35	0	0	0	2.2647e-226	2.66073e-235
69.3734	0.00319975	2.88138e-05	1.83008e-06	7.24429e-22	1.66953e-37	0	0	0	5.89505e-232	5.36036e-241
69.5739	0.00291955	2.35528e-05	9.19122e-07	2.15634e-23	1.22385e-39	0	0	0	1.30657e-237	9.19507e-247
69.7744	0.00264802	1.75222e-05	3.93046e-07	5.4652e-25	7.63886e-42	0	0	0	2.46573e-243	1.34302e-252
69.9749	0.0023819	1.17958e-05	1.43114e-07	1.1794e-26	4.05973e-44	0	0	0	3.96212e-249	1.67025e-258
70.1754	0.0021253	7.15199e-06	4.43698e-08	2.16714e-28	1.8371e-46	0	0	0	5.42096e-255	1.76866e-264
70.3759	0.00188648	3.88261e-06	1.17128e-08	3.39062e-30	7.07844e-49	0	0	0	6.31527e-261	1.59469e-270
70.5764	0.00167289	1.87326e-06	2.63271e-09	4.51689e-32	2.32225e-51	0	0	0	6.26435e-267	1.22427e-276
70.7769	0.00148817	7.96728e-07	5.03862e-10	5.1235e-34	6.48707e-54	0	0	0	5.29088e-273	8.00285e-283
70.9774	0.00133151	2.96376e-07	8.21085e-11	4.94836e-36	1.54296e-56	0	0	0	3.80493e-279	4.45431e-289
71.1779	0.00119798	9.57708e-08	1.13929e-11	4.06934e-38	3.12486e-59	0	0	0	2.32988e-285	2.11097e-295
71.3784	0.00107981	2.67356e-08	1.346e-12	2.84941e-40	5.38855e-62	0	0	0	1.21475e-291	8.5183e-302
71.5789	0.000969294	6.42091e-09	1.35401e-13	1.69884e-42	7.91192e-65	0	0	0	5.39275e-298	2.92679e-308
71.7794	0.000862371	1.32256e-09	1.15977e-14	8.62418e-45	9.89143e-68	0	0	0	2.03845e-304	8.562419023e-315
71.9799	0.000760622	2.33129e-10	8.45833e-16	3.72778e-47	1.05294e-70	0	0	0	6.5608004517855e-311	2.13e-321
72.1805	0.000669695	3.51125e-11	5.25251e-17	1.37199e-49	9.54369e-74	0	0	0	1.797965e-317	0
72.381	0.000594621	4.51384e-12	2.77726e-18	4.29951e-52	7.3654e-77	0	0	0	0	0
72.5815	0.000535289	4.94908e-13	1.25035e-19	1.14724e-54	4.83998e-80	0	0	0	0	0
72.782	0.000485637	4.62563e-14	4.79311e-21	2.6065e-57	2.70806e-83	0	0	0	0	0
72.9825	0.00043738	3.6841e-15	1.56448e-22	5.04228e-60	1.29015e-86	0	0	0	0	0
73.183	0.000385418	2.49977e-16	4.34799e-24	8.30549e-63	5.23347e-90	0	0	0	0	0
73.3835	0.00033055	1.44478e-17	1.0289e-25	1.16485e-65	1.80762e-93	0	0	0	0	0
73.584	0.000277479	7.11193e-19	2.07314e-27	1.39105e-68	5.31608e-97	0	0	0	0	0
73.7845	0.000230459	2.9814e-20	3.55672e-29	1.41443e-71	1.3312e-100	0	0	0	0	0
73.985	0.000190775	1.06433e-21	5.19564e-31	1.22459e-74	2.83833e-104	0	0	0	0	0
74.1855	0.000157621	3.23548e-23	6.46241e-33	9.02743e-78	5.15286e-108	0	0	0	0	0
74.386	0.000130154	8.37522e-25	6.84413e-35	5.66638e-81	7.9653e-112	0	0	0	0	0
74.5865	0.000108109	1.84603e-26	6.17175e-37	3.02841e-84	1.04839e-115	0	0	0	0	0
74.787	9.09485e-05	3.46469e-28	4.73878e-39	1.37813e-87	1.17493e-119	0	0	0	0	0
74.9875	7.72962e-05	5.53687e-30	3.09807e-41	5.33992e-91	1.12116e-123	0	0	0	0	0
75.188	6.54963e-05	7.53423e-32	1.72458e-43	1.76176e-94	9.1094e-128	0	0	0	0	0
75.3885	5.45354e-05	8.72942e-34	8.17417e-46	4.94907e-98	6.30202e-132	0	0	0	0	0
75.589	4.42776e-05	8.61196e-36	3.29891e-48	1.18378e-101	3.71225e-136	0	0	0	0	0
75.7895	3.49664e-05	7.23416e-38	1.13361e-50	2.41091e-105	1.86192e-140	0	0	0	0	0
75.99	2.67096e-05	5.1742e-40	3.31685e-53	4.18082e-109	7.95158e-145	0	0	0	0	0
76.1905	1.94431e-05	3.15113e-42	8.26331e-56	6.17317e-113	2.89143e-149	0	0	0	0	0
76.391	1.31853e-05	1.63402e-44	1.75287e-58	7.76108e-117	8.95237e-154	0	0	0	0	0
76.5915	8.13172e-06	7.21466e-47	3.16601e-61	8.30814e-121	2.3601e-158	0	0	0	0	0
76.792	4.46924e-06	2.71233e-49	4.86902e-64	7.57272e-125	5.29775e-163	0	0	0	0	0
76.9925	2.15664e-06	8.68232e-52	6.37586e-67	5.87716e-129	1.01255e-167	0	0	0	0	0
77.193	9.04513e-07	2.36645e-54	7.10891e-70	3.88374e-133	1.64783e-172	0	0	0	0	0
77.3935	3.2753e-07	5.49193e-57	6.74891e-73	2.18524e-137	2.28336e-177	0	0	0	0	0
77.594	1.01952e-07	1.08523e-59	5.45547e-76	1.04693e-141	2.69403e-182	0	0	0	0	0
77.7945	2.7202e-08	1.82592e-62	3.75489e-79	4.2707e-146	2.70644e-187	0	0	0	0	0
77.995	6.20925e-09	2.61585e-65	2.20054e-82	1.48337e-150	2.31505e-192	0	0	0	0	0
78.1955	1.21101e-09	3.19087e-68	1.09807e-85	4.387e-155	1.68613e-197	0	0	0	0	0
78.396	2.01622e-10	3.31415e-71	4.66546e-89	1.10472e-159	1.04565e-202	0	0	0	0	0
78.5965	2.8638e-11	2.93091e-74	1.68783e-92	2.36867e-164	5.52142e-208	0	0	0	0	0
78.797	3.46871e-12	2.20699e-77	5.19909e-96	4.32437e-169	2.48245e-213	0	0	0	0	0
78.9975	3.58161e-13	1.41503e-80	1.36362e-99	6.72215e-174	9.50339e-219	0	0	0	0	0
79.198	3.15192e-14	7.72497e-84	3.04529e-103	8.89735e-179	3.09772e-224	0	0	0	0	0
79.3985	2.36368e-15	3.59083e-87	5.79068e-107	1.00272e-183	8.59754e-230	0	0	0	0	0
79.599	1.5103e-16	1.42122e-90	9.37556e-111	9.62202e-189	2.03176e-235	0	0	0	0	0
79.7995	8.22175e-18	4.78953e-94	1.2925e-114	7.86176e-194	4.08825e-241	0	0	0	0	0
80	3.81293e-19	1.37433e-97	1.51717e-118	5.4694e-199	7.00438e-247	0	0	0	0	0

## Sheet: Panel d - CHOL
ED Figure 6 Panel d
	Outer leaflet				Inner leaflet
R (Å)	Hydroxyl (ROH bead) density	R1_R2 bead density	R3_R4_R5 bead density	Tail density	Hydroxyl (ROH bead) density	R1_R2 bead density	R3_R4_R5 bead density	Tail density
0	0	0	0	0	0	0	0	0
0.200501	0	0	0	0	8.96206e-237	3.11729489045e-313	0	0
0.401003	0	0	0	0	2.11525e-231	5.44357e-307	0	0
0.601504	0	0	0	0	5.66787e-226	1.07918e-300	0	0
0.802005	0	0	0	0	1.45477e-220	2.04937e-294	0	0
1.00251	0	0	0	0	3.39126e-215	3.53462e-288	0	0
1.20301	0	0	0	0	7.01167e-210	5.40701e-282	0	0
1.40351	0	0	0	0	1.26964e-204	7.24389e-276	0	0
1.60401	0	0	0	0	1.99829e-199	8.43543e-270	0	0
1.80451	0	0	0	0	2.72044e-194	8.49663e-264	0	0
2.00501	0	0	0	0	3.19286e-189	7.37814e-258	0	0
2.20551	0	0	0	0	3.22292e-184	5.51034e-252	9.785627e-318	0
2.40602	0	0	0	0	2.7931e-179	3.53329e-246	3.4085978998663e-311	0
2.60652	0	0	0	0	2.07546e-174	1.94255e-240	1.01802e-304	0
2.80702	0	0	0	0	1.32094e-169	9.14764e-235	2.60421e-298	0
3.00752	0	0	0	0	7.19515e-165	3.68667e-229	5.70141e-292	0
3.20802	0	0	0	0	3.35192e-160	1.27075e-223	1.06755e-285	0
3.40852	0	0	0	0	1.33479e-155	3.74414e-218	1.70866e-279	0
3.60902	0	0	0	0	4.5415e-151	9.42578e-213	2.33666e-273	0
3.80952	0	0	0	0	1.31976e-146	2.02671e-207	2.72923e-267	0
4.01003	0	0	0	0	3.27459e-142	3.72083e-202	2.72179e-261	0
4.21053	0	0	0	2.03e-322	6.93539e-138	5.83098e-197	2.31697e-255	0
4.41103	0	0	0	8.106454e-316	1.25353e-133	7.79827e-192	1.6832e-249	1.0484e-320
4.61153	0	0	0	0	1.93313e-129	8.89861e-187	1.04331e-243	4.070994118e-314
4.81203	0	0	0	8.20006e-303	2.54316e-125	8.66237e-182	5.51667e-238	1.3467e-307
5.01253	0	0	0	2.05457e-296	2.85368e-121	7.19243e-177	2.48805e-232	3.7998e-301
5.21303	0	0	0	4.39022e-290	2.73085e-117	5.09308e-172	9.56976e-227	9.14345e-295
5.41353	0	0	0	7.99941e-284	2.22841e-113	3.07538e-167	3.1387e-221	1.87615e-288
5.61404	0	0	0	1.24277e-277	1.55044e-109	1.58338e-162	8.77727e-216	3.28234e-282
5.81454	0	0	0	1.64604e-271	9.19669e-106	6.95019e-158	2.0926e-210	4.89574e-276
6.01504	0	0	0	1.85853e-265	4.65039e-102	2.60075e-153	4.253e-205	6.22492e-270
6.21554	0	0	0	1.78875e-259	2.00445e-98	8.29577e-149	7.36803e-200	6.74678e-264
6.41604	0	0	0	1.46738e-253	7.36406e-95	2.25549e-144	1.08799e-194	6.2327e-258
6.61654	0	0	0	1.02595e-247	2.30583e-91	5.22668e-140	1.36925e-189	4.90731e-252
6.81704	0	0	0	6.11324e-242	6.15322e-88	1.03225e-135	1.46861e-184	3.29287e-246
7.01754	0	0	0	3.10425e-236	1.39932e-84	1.7374e-131	1.34236e-179	1.88298e-240
7.21805	0	0	0	1.34327e-230	2.71176e-81	2.492e-127	1.04557e-174	9.1756e-235
7.41855	0	0	0	4.95297e-225	4.47802e-78	3.04587e-123	6.93959e-170	3.80999e-229
7.61905	0	0	0	1.55615e-219	6.30091e-75	3.1723e-119	3.92462e-165	1.34801e-223
7.81955	0	0	0	4.16583e-214	7.55417e-72	2.81528e-115	1.89115e-160	4.06377e-218
8.02005	0	0	0	9.50172e-209	7.71652e-69	2.12883e-111	7.76431e-156	1.04379e-212
8.22055	0	0	0	1.84645e-203	6.71573e-66	1.37157e-107	2.71592e-151	2.28421e-207
8.42105	0	0	0	3.05701e-198	4.97955e-63	7.5291e-104	8.0938e-147	4.25871e-202
8.62155	0	0	0	4.31187e-193	3.14558e-60	3.52133e-100	2.05494e-142	6.76445e-197
8.82206	0	0	0	5.18124e-188	1.69283e-57	1.40314e-96	4.44472e-138	9.15346e-192
9.02256	0	0	0	5.30384e-183	7.76102e-55	4.76337e-93	8.18991e-134	1.05518e-186
9.22306	0	0	0	4.62515e-178	3.03116e-52	1.37767e-89	1.28556e-129	1.03621e-181
9.42356	0	0	0	3.43582e-173	1.0085e-49	3.39456e-86	1.71899e-125	8.66834e-177
9.62406	0	0	0	2.17418e-168	2.85831e-47	7.12569e-83	1.95802e-121	6.17713e-172
9.82456	0	0	0	1.17196e-163	6.90094e-45	1.2743e-79	1.89982e-117	3.74964e-167
10.0251	0	0	0	5.38117e-159	1.41927e-42	1.94138e-76	1.57019e-113	1.93882e-162
10.2256	0	0	0	2.10464e-154	2.48642e-40	2.51967e-73	1.10543e-109	8.53932e-158
10.4261	0	0	0	7.01148e-150	3.71052e-38	2.78594e-70	6.6289e-106	3.20362e-153
10.6266	0	0	0	1.98961e-145	4.71676e-36	2.62416e-67	3.38592e-102	1.02372e-148
10.8271	0	0	0	4.80887e-141	5.10743e-34	2.10572e-64	1.47309e-98	2.7864e-144
11.0276	0	0	0	9.89992e-137	4.71098e-32	1.43948e-61	5.45878e-95	6.45976e-140
11.2281	0	0	0	1.73591e-132	3.70146e-30	8.38309e-59	1.72294e-91	1.27555e-135
11.4286	0	0	0	2.59255e-128	2.4774e-28	4.15911e-56	4.63177e-88	2.14527e-131
11.6291	0	0	4.071316e-317	3.2978e-124	1.4125e-26	1.75791e-53	1.06053e-84	3.07301e-127
11.8296	0	0	1.47380579123407e-310	3.57285e-120	6.86057e-25	6.32996e-51	2.06819e-81	3.74921e-123
12.0301	0	0	4.54413e-304	3.29681e-116	2.83877e-23	1.94185e-48	3.43515e-78	3.89587e-119
12.2306	0	0	1.19333e-297	2.59094e-112	1.00074e-21	5.07512e-46	4.85946e-75	3.44789e-115
12.4311	0	0	2.66914e-291	1.73421e-108	3.0058e-20	1.13006e-43	5.85478e-72	2.59886e-111
12.6316	1.099597e-318	0	5.08484e-285	9.8861e-105	7.69282e-19	2.14385e-41	6.00772e-69	1.66836e-107
12.8321	4.13238800876e-312	0	8.2504e-279	4.79977e-101	1.67781e-17	3.4652e-39	5.25029e-66	9.12161e-104
13.0326	1.3226e-305	0	1.14015e-272	1.98466e-97	3.11884e-16	4.77219e-37	3.90775e-63	4.2474e-100
13.2331	3.60516e-299	0	1.34195e-266	6.98906e-94	4.94208e-15	5.59981e-35	2.47706e-60	1.68438e-96
13.4336	8.36921e-293	0	1.34523e-260	2.09612e-90	6.6771e-14	5.59898e-33	1.33725e-57	5.68884e-93
13.6341	1.65464e-286	0	1.14852e-254	5.35393e-87	7.69391e-13	4.77023e-31	6.14817e-55	1.63632e-89
13.8346	2.78601e-280	2.14e-321	8.35143e-249	1.16463e-83	7.56377e-12	3.46322e-29	2.40735e-52	4.00838e-86
14.0351	3.995e-274	8.70574937e-315	5.17205e-243	2.15754e-80	6.34672e-11	2.14264e-27	8.02764e-50	8.36232e-83
14.2356	4.87868e-268	2.97633e-308	2.72798e-237	3.40395e-77	4.54797e-10	1.1297e-25	2.27976e-47	1.48572e-79
14.4361	5.07387e-262	8.66577e-302	1.22545e-231	4.57359e-74	2.78511e-09	5.07627e-24	5.51367e-45	2.24802e-76
14.6366	4.49391e-256	2.14873e-295	4.68839e-226	5.23334e-71	1.45882e-08	1.94407e-22	1.13564e-42	2.89674e-73
14.8371	3.38965e-250	4.53733e-289	1.52765e-220	5.09973e-68	6.54281e-08	6.34586e-21	1.99198e-40	3.17883e-70
15.0376	2.17735e-244	8.15949e-283	4.23934e-215	4.23212e-65	2.51611e-07	1.76564e-19	2.9756e-38	2.97077e-67
15.2381	1.19109e-238	1.24959e-276	1.00194e-209	2.99096e-62	8.31101e-07	4.18767e-18	3.78533e-36	2.36436e-64
15.4386	5.54878e-233	1.62971e-270	2.01676e-204	1.80012e-59	2.3632e-06	8.46699e-17	4.10084e-34	1.6025e-61
15.6391	2.20135e-227	1.81005e-264	3.4573e-199	9.22637e-57	5.80134e-06	1.45948e-15	3.78338e-32	9.24963e-59
15.8396	7.43732e-222	1.71202e-258	5.04762e-194	4.02713e-54	1.23432e-05	2.14493e-14	2.9725e-30	4.54661e-56
16.0401	2.13982e-216	1.37898e-252	6.27631e-189	1.4969e-51	2.28865e-05	2.68783e-13	1.98883e-28	1.90322e-53
16.2406	5.24289e-211	9.45889e-247	6.64644e-184	4.73832e-49	3.72846e-05	2.87211e-12	1.1332e-26	6.78464e-51
16.4411	1.09394e-205	5.52526e-241	5.99432e-179	1.27728e-46	5.40455e-05	2.61727e-11	5.4985e-25	2.05968e-48
16.6416	1.94378e-200	2.74849e-235	4.60424e-174	2.93207e-44	7.1075e-05	2.03419e-10	2.27202e-23	5.32488e-46
16.8421	2.94121e-195	1.16429e-229	3.01191e-169	5.7318e-42	8.719e-05	1.3486e-09	7.99476e-22	1.17234e-43
17.0426	3.78993e-190	4.20007e-224	1.678e-164	9.54187e-40	0.000103141	7.62767e-09	2.39566e-20	2.19805e-41
17.2431	4.15872e-185	1.29025e-218	7.96176e-160	1.3527e-37	0.000121108	3.68145e-08	6.11321e-19	3.5096e-39
17.4436	3.88608e-180	3.37533e-213	3.2173e-155	1.63301e-35	0.000143268	1.51672e-07	1.32842e-17	4.77219e-37
17.6441	3.09233e-175	7.51932e-208	1.10724e-150	1.67881e-33	0.000171226	5.33663e-07	2.45824e-16	5.52613e-35
17.8446	2.09546e-170	1.42647e-202	3.24533e-146	1.46971e-31	0.000207015	1.60491e-06	3.87377e-15	5.44969e-33
18.0451	1.20918e-165	2.30443e-197	8.10108e-142	1.09568e-29	0.000253945	4.13064e-06	5.1983e-14	4.57694e-31
18.2456	5.94187e-161	3.17017e-192	1.72225e-137	6.95585e-28	0.000315199	9.11853e-06	5.94028e-13	3.2737e-29
18.4461	2.4864e-156	3.71381e-187	3.1183e-133	3.7604e-26	0.000391013	1.73312e-05	5.78055e-12	1.99422e-27
18.6466	8.85999e-152	3.70485e-182	4.80849e-129	1.73115e-24	0.000477998	2.85553e-05	4.79013e-11	1.03463e-25
18.8471	2.6885e-147	3.14729e-177	6.31497e-125	6.78655e-23	0.000572579	4.12916e-05	3.38017e-10	4.57192e-24
19.0476	6.94705e-143	2.27676e-172	7.06326e-121	2.26556e-21	0.00067585	5.35893e-05	2.03116e-09	1.72079e-22
19.2481	1.52863e-138	1.40252e-167	6.72841e-117	6.44045e-20	0.000794968	6.48592e-05	1.03935e-08	5.51694e-21
19.4486	2.86429e-134	7.35717e-163	5.45876e-113	1.55908e-18	0.000939583	7.7382e-05	4.52891e-08	1.50675e-19
19.6491	4.57026e-130	3.28643e-158	3.77183e-109	3.21387e-17	0.0011167	9.61957e-05	1.68051e-07	3.50586e-18
19.8496	6.20975e-126	1.25011e-153	2.21967e-105	5.64157e-16	0.00132797	0.000127261	5.31015e-07	6.95039e-17
20.0501	7.18483e-122	4.04928e-149	1.11251e-101	8.43294e-15	0.00157005	0.000174966	1.42895e-06	1.1742e-15
20.2506	7.0789e-118	1.11691e-144	4.74897e-98	1.07341e-13	0.00183721	0.000240203	3.27509e-06	1.69072e-14
20.4511	5.93912e-114	2.62338e-140	1.72656e-94	1.16348e-12	0.00212601	0.00031976	6.39579e-06	2.07534e-13
20.6516	4.24311e-110	5.24702e-136	5.34624e-91	1.07389e-11	0.00244018	0.000407328	1.06535e-05	2.17224e-12
20.8521	2.58138e-106	8.93653e-132	1.40995e-87	8.44041e-11	0.00279112	0.000496128	1.51828e-05	1.93938e-11
21.0526	1.33728e-102	1.29607e-127	3.16704e-84	5.64901e-10	0.00319152	0.000582804	1.86758e-05	1.4775e-10
21.2531	5.89927e-99	1.60064e-123	6.05897e-81	3.21947e-09	0.00364802	0.000671409	2.03182e-05	9.60956e-10
21.4536	2.21603e-95	1.6833e-119	9.87287e-78	1.56243e-08	0.00416201	0.000774991	2.07957e-05	5.33863e-09
21.6541	7.08852e-92	1.5074e-115	1.37022e-74	6.45679e-08	0.00473922	0.000912265	2.25042e-05	2.53508e-08
21.8546	1.9308e-88	1.14948e-111	1.61975e-71	2.27214e-07	0.00539894	0.00109988	2.86836e-05	1.02971e-07
22.0551	4.47836e-85	7.46399e-108	1.63086e-68	6.80855e-07	0.00617098	0.00134469	4.21194e-05	3.58081e-07
22.2556	8.84506e-82	4.12707e-104	1.39863e-65	1.7373e-06	0.00707846	0.00164063	6.43845e-05	1.06709e-06
22.4561	1.48759e-78	1.94318e-100	1.02168e-62	3.7748e-06	0.00811836	0.00197114	9.6012e-05	2.72788e-06
22.6566	2.13041e-75	7.79079e-97	6.35707e-60	6.98416e-06	0.00925737	0.00231596	0.000137088	5.9886e-06
22.8571	2.59801e-72	2.6598e-93	3.36929e-57	1.10038e-05	0.0104491	0.00266203	0.000187483	1.13026e-05
23.0576	2.69784e-69	7.73239e-90	1.52113e-54	1.47644e-05	0.0116605	0.00301592	0.000246683	1.83596e-05
23.2581	2.38556e-66	1.91415e-86	5.84996e-52	1.68765e-05	0.0128881	0.00340941	0.000313989	2.56978e-05
23.4586	1.79622e-63	4.03491e-83	1.91648e-49	1.64599e-05	0.0141538	0.00388946	0.00038948	3.10488e-05
23.6591	1.15166e-60	7.2425e-80	5.34856e-47	1.37937e-05	0.0154869	0.00449549	0.000474736	3.2519e-05
23.8596	6.28759e-58	1.10698e-76	1.27163e-44	1.02385e-05	0.0169084	0.0052406	0.00057231	2.99043e-05
24.0602	2.92307e-55	1.44073e-73	2.57568e-42	7.55392e-06	0.0184277	0.00611164	0.000684931	2.51223e-05
24.2607	1.15715e-52	1.59669e-70	4.44475e-40	7.22626e-06	0.0200474	0.00708616	0.000816496	2.13674e-05
24.4612	3.90061e-50	1.50679e-67	6.53499e-38	1.01724e-05	0.0217635	0.00814993	0.000974582	2.15789e-05
24.6617	1.11962e-47	1.21082e-64	8.18666e-36	1.66591e-05	0.0235594	0.00930201	0.00117104	2.72312e-05
24.8622	2.73652e-45	8.28511e-62	8.73889e-34	2.61824e-05	0.0254047	0.0105488	0.00141812	3.81028e-05
25.0627	5.69536e-43	4.82736e-59	7.94915e-32	3.7427e-05	0.0272644	0.011897	0.00172245	5.29572e-05
25.2632	1.00933e-40	2.39504e-56	6.16212e-30	4.8661e-05	0.0291122	0.013352	0.00208189	7.04123e-05
25.4637	1.52314e-38	1.01183e-53	4.07116e-28	5.86108e-05	0.0309346	0.01492	0.00248794	8.92048e-05
25.6642	1.95721e-36	3.63994e-51	2.29258e-26	6.72874e-05	0.0327235	0.0166101	0.00293154	0.000107861
25.8647	2.14153e-34	1.11499e-48	1.1005e-24	7.60716e-05	0.0344698	0.0184369	0.00340894	0.000124696
26.0652	1.99527e-32	2.9083e-46	4.50366e-23	8.69081e-05	0.0361695	0.0204227	0.00392635	0.00013878
26.2657	1.58295e-30	6.45946e-44	1.57146e-21	0.000101156	0.0378323	0.0225946	0.00450313	0.000151311
26.4662	1.06936e-28	1.22164e-41	4.67588e-20	0.000118743	0.039476	0.0249754	0.00517093	0.000166141
26.6667	6.15135e-27	1.96735e-39	1.18662e-18	0.000137878	0.0411065	0.027567	0.00596444	0.000188879
26.8672	3.01304e-25	2.69781e-37	2.56877e-17	0.000155448	0.0427004	0.030337	0.0069046	0.000224855
27.0677	1.25669e-23	3.15013e-35	4.74441e-16	0.000168415	0.0442078	0.0332136	0.0079853	0.00027692
27.2682	4.46312e-22	3.13212e-33	7.4778e-15	0.000176027	0.0455716	0.036102	0.00917801	0.000344191
27.4687	1.3497e-20	2.65178e-31	1.006e-13	0.000181531	0.046743	0.0389234	0.0104574	0.000422456
27.6692	3.47554e-19	1.91175e-29	1.15547e-12	0.000191781	0.0476853	0.0416555	0.0118315	0.000506069
27.8697	7.6207e-18	1.17359e-27	1.13339e-11	0.000214696	0.0483783	0.0443427	0.0133503	0.000590709
28.0702	1.42283e-16	6.13477e-26	9.49692e-11	0.00025622	0.0488337	0.0470646	0.0150787	0.000676246
28.2707	2.26203e-15	2.73074e-24	6.80008e-10	0.000318369	0.0491069	0.0498915	0.0170503	0.000768445
28.4712	3.06218e-14	1.03506e-22	4.16232e-09	0.000398457	0.0492802	0.0528626	0.0192358	0.000877866
28.6717	3.52978e-13	3.34092e-21	2.17892e-08	0.000489072	0.0494192	0.0559904	0.0215543	0.00101604
28.8722	3.46458e-12	9.18304e-20	9.7606e-08	0.000579291	0.0495385	0.0592653	0.0239232	0.00119164
29.0727	2.89559e-11	2.14953e-18	3.74435e-07	0.000658143	0.0496043	0.0626447	0.026315	0.00140873
29.2732	2.06068e-10	4.28509e-17	1.2315e-06	0.000719771	0.0495613	0.0660431	0.0287849	0.00166588
29.4737	1.24873e-09	7.2755e-16	3.47866e-06	0.000767176	0.0493546	0.0693495	0.031452	0.00195444
29.6742	6.4433e-09	1.05219e-14	8.46366e-06	0.000811051	0.0489395	0.0724643	0.0344389	0.0022593
29.8747	2.83096e-08	1.29634e-13	1.78208e-05	0.000863912	0.0482924	0.075326	0.0378033	0.00256676
30.0752	1.05911e-07	1.36087e-12	3.27244e-05	0.000934268	0.0474233	0.0779062	0.041503	0.0028761
30.2757	3.37391e-07	1.21764e-11	5.30481e-05	0.00102571	0.0463724	0.0801881	0.0454212	0.0032042
30.4762	9.15186e-07	9.28973e-11	7.72657e-05	0.00114086	0.0451868	0.0821556	0.0494342	0.00357686
30.6767	2.11382e-06	6.0469e-10	0.000103407	0.00128542	0.0438968	0.0838085	0.0534725	0.00401393
30.8772	4.15728e-06	3.36116e-09	0.000130112	0.00146761	0.0425099	0.0851844	0.0575361	0.00452054
31.0777	6.96197e-06	1.59746e-08	0.000156579	0.00169284	0.0410211	0.0863574	0.0616694	0.00509022
31.2782	9.92746e-06	6.50375e-08	0.000181764	0.00195752	0.039426	0.0873988	0.0659236	0.00571468
31.4787	1.20539e-05	2.2744e-07	0.000204565	0.00224818	0.0377302	0.088323	0.070326	0.00639264
31.6792	1.24622e-05	6.85833e-07	0.000225389	0.00254752	0.0359521	0.089067	0.0748614	0.00713411
31.8797	1.0971e-05	1.79299e-06	0.000247167	0.00284327	0.0341224	0.0895298	0.0794721	0.00795948
32.0802	8.22391e-06	4.09395e-06	0.000274048	0.0031335	0.0322792	0.0896426	0.0840799	0.00889186
32.2807	5.24919e-06	8.24164e-06	0.000308836	0.0034259	0.0304647	0.0894048	0.0886121	0.00994389
32.4812	2.8529e-06	1.4794e-05	0.000351919	0.0037342	0.0287188	0.0888556	0.0930086	0.0111089
32.6817	1.32027e-06	2.39703e-05	0.000402747	0.00407437	0.0270709	0.0880216	0.0972162	0.0123675
32.8822	5.20282e-07	3.54875e-05	0.000462103	0.0044605	0.0255346	0.0868992	0.101199	0.0137058
33.0827	1.74768e-07	4.85848e-05	0.000532697	0.00490005	0.0241099	0.0854853	0.10496	0.0151238
33.2832	5.12289e-08	6.23542e-05	0.00061747	0.00539061	0.0227868	0.083814	0.10854	0.0166224
33.4837	1.97847e-08	7.64341e-05	0.000717099	0.00592153	0.0215444	0.0819565	0.111957	0.018182
33.6842	3.94221e-08	9.17941e-05	0.000828968	0.0064796	0.0203472	0.0799858	0.115157	0.0197589
33.8847	1.52743e-07	0.000110939	0.000949005	0.00705459	0.0191512	0.0779389	0.118024	0.0213119
34.0852	5.38484e-07	0.000136991	0.00107583	0.00764193	0.0179243	0.0758085	0.120452	0.0228375
34.2857	1.6343e-06	0.000171916	0.00121417	0.00824455	0.0166658	0.0735633	0.122414	0.0243862
34.4862	4.2726e-06	0.000215038	0.00137374	0.00887596	0.0154114	0.0711735	0.123959	0.0260411
34.6867	9.66479e-06	0.000263154	0.00156301	0.00956114	0.0142197	0.0686249	0.125155	0.0278735
34.8872	1.90425e-05	0.000312793	0.00178338	0.0103286	0.0131489	0.065923	0.126032	0.029903
35.0877	3.29939e-05	0.000363529	0.00203013	0.0111931	0.0122325	0.0630962	0.126565	0.0320934
35.2882	5.0941e-05	0.000419809	0.00229966	0.0121412	0.0114631	0.0601949	0.126683	0.0343854
35.4887	7.13099e-05	0.000488974	0.00259404	0.013134	0.0107975	0.0572802	0.126311	0.0367379
35.6892	9.24103e-05	0.000575926	0.00291682	0.0141294	0.0101814	0.0544022	0.125419	0.0391435
35.8897	0.000113347	0.00067831	0.00326572	0.015107	0.00958013	0.0515847	0.12406	0.0416077
36.0902	0.000134263	0.000786748	0.00363305	0.0160724	0.0089905	0.0488281	0.122349	0.0441149
36.2907	0.000155858	0.000890783	0.00401543	0.0170443	0.00842834	0.0461285	0.120402	0.046614
36.4912	0.000178625	0.000985871	0.00442153	0.0180414	0.00790657	0.0434941	0.118271	0.0490338
36.6917	0.000202377	0.00107572	0.00486766	0.0190842	0.00742371	0.0409459	0.115934	0.0513133
36.8922	0.000226646	0.00116901	0.00536437	0.0202041	0.00696844	0.0385048	0.113334	0.0534223
37.0927	0.000252203	0.00127475	0.00590709	0.0214389	0.00653101	0.0361812	0.110446	0.0553636
37.2932	0.000282749	0.00139999	0.00647939	0.0228111	0.00611091	0.033974	0.107293	0.0571598
37.4937	0.000324691	0.00154928	0.00706403	0.0243047	0.00571739	0.0318772	0.103922	0.0588353
37.6942	0.000383598	0.0017236	0.00765168	0.0258693	0.00536467	0.0298855	0.100372	0.0604051
37.8947	0.000458885	0.00191901	0.00824327	0.0274514	0.00506402	0.0279958	0.0966661	0.0618741
38.0952	0.000541085	0.00212783	0.0088498	0.0290254	0.00481571	0.0262021	0.0928139	0.0632422
38.2957	0.00061541	0.00234219	0.00949253	0.0305935	0.00460586	0.0244932	0.0888191	0.0645079
38.4962	0.000670375	0.00255716	0.0102	0.0321584	0.00441274	0.0228562	0.0846807	0.0656686
38.6967	0.000705306	0.00277136	0.010999	0.0337012	0.00421984	0.0212845	0.0804016	0.0667174
38.8972	0.000730768	0.00298681	0.0119011	0.0351926	0.00402539	0.0197813	0.0760062	0.06764
39.0977	0.000761931	0.00320962	0.0128956	0.0366232	0.00383958	0.0183528	0.0715517	0.0684146
39.2982	0.000810656	0.00344984	0.0139527	0.0380197	0.00367187	0.0170036	0.0671254	0.0690204
39.4987	0.000881704	0.00371899	0.0150367	0.0394263	0.00352013	0.0157407	0.0628286	0.069449
39.6992	0.000973434	0.00402632	0.0161233	0.0408676	0.00337098	0.0145794	0.0587559	0.0697032
39.8997	0.00108004	0.00437633	0.0172111	0.0423213	0.00320992	0.0135369	0.0549724	0.0697812
40.1003	0.00119345	0.00476836	0.0183243	0.0437203	0.00303175	0.0126139	0.0514954	0.0696652
40.3008	0.00130515	0.00519792	0.0195023	0.0449832	0.00284334	0.0117817	0.0482927	0.0693372
40.5013	0.00140862	0.0056592	0.0207832	0.0460556	0.00265865	0.0109889	0.0452982	0.0688048
40.7018	0.00150166	0.00614638	0.0221886	0.0469383	0.00249095	0.010186	0.0424317	0.0681014
40.9023	0.00158736	0.00665168	0.0237174	0.0476776	0.00234668	0.00935145	0.0396122	0.0672506
41.1028	0.00167296	0.00716339	0.0253482	0.0483223	0.00222299	0.00850297	0.036776	0.0662307
41.3033	0.00176736	0.00767097	0.027046	0.0488854	0.00210961	0.0076854	0.0339051	0.0649822
41.5038	0.00187854	0.00817639	0.0287763	0.0493432	0.00199454	0.00694456	0.0310476	0.0634597
41.7043	0.00201119	0.00869954	0.030526	0.0496718	0.00187038	0.00630554	0.0283038	0.061685
41.9048	0.00216463	0.00926576	0.0323201	0.0498789	0.00173743	0.00576715	0.0257756	0.0597535
42.1053	0.00233211	0.00988133	0.0342115	0.0500012	0.00160192	0.00530981	0.0235133	0.0577882
42.3058	0.00250296	0.0105183	0.0362396	0.0500662	0.00147195	0.00490783	0.0214962	0.0558761
42.5063	0.00266642	0.0111252	0.0383895	0.0500548	0.0013546	0.00453949	0.0196557	0.0540367
42.7068	0.00281424	0.0116594	0.0405926	0.0499003	0.00125495	0.00419282	0.0179203	0.0522354
42.9073	0.00294095	0.0121153	0.0427748	0.0495313	0.00117497	0.0038663	0.0162544	0.0504171
43.1078	0.00304397	0.0125315	0.044907	0.0489313	0.00111142	0.00356497	0.0146717	0.0485296
43.3083	0.00312582	0.0129715	0.0470102	0.0481661	0.00105572	0.00329387	0.0132152	0.0465342
43.5088	0.00319708	0.0134944	0.0491178	0.0473534	0.000997844	0.00305198	0.0119208	0.0444142
43.7093	0.00327608	0.0141317	0.0512404	0.0465903	0.000931241	0.00283006	0.0107887	0.0421833
43.9098	0.00338313	0.0148793	0.0533677	0.0458918	0.00085436	0.00261375	0.00978206	0.0398836
44.1103	0.00353116	0.0157074	0.0554935	0.0451864	0.000768721	0.00239054	0.00885125	0.0375706
44.3108	0.0037181	0.0165801	0.0576265	0.044371	0.000677358	0.00215675	0.00796383	0.0352995
44.5113	0.00392631	0.0174747	0.0597733	0.0433782	0.000585093	0.00192007	0.00711916	0.0331164
44.7118	0.00413139	0.0183921	0.0619102	0.0422034	0.000498361	0.00169489	0.00633982	0.0310472
44.9123	0.00431629	0.0193535	0.0639683	0.040884	0.000423173	0.00149322	0.00565067	0.029084
45.1128	0.00448165	0.0203857	0.0658393	0.0394612	0.000362869	0.00131824	0.00506227	0.0271872
45.3133	0.00464394	0.021503	0.067406	0.0379584	0.000317489	0.00116538	0.00456766	0.025315
45.5138	0.00482234	0.0226957	0.0685919	0.0363829	0.000284511	0.00102857	0.0041487	0.0234581
45.7143	0.00502495	0.0239341	0.069407	0.0347419	0.00026002	0.0009053	0.00378299	0.0216498
45.9148	0.00524526	0.0251816	0.0699556	0.0330573	0.000240113	0.00079714	0.00344745	0.0199429
46.1153	0.0054701	0.0264086	0.0703903	0.0313695	0.000222188	0.000706849	0.00312116	0.0183762
46.3158	0.00569134	0.0276027	0.0708364	0.0297263	0.000205144	0.000634906	0.00279086	0.0169581
46.5163	0.0059123	0.0287748	0.0713326	0.028161	0.000188219	0.000577391	0.00245666	0.0156694
46.7168	0.0061462	0.029956	0.0718217	0.0266742	0.000169922	0.000526558	0.00213254	0.0144766
46.9173	0.00640877	0.0311829	0.0721882	0.0252362	0.000148549	0.000474298	0.00183917	0.0133445
47.1178	0.0067088	0.0324762	0.0723108	0.0238089	0.000123871	0.000416477	0.00159293	0.012248
47.3183	0.00704175	0.0338264	0.0721013	0.0223699	9.80343e-05	0.000355006	0.00139818	0.0111797
47.5188	0.00739214	0.0351951	0.071519	0.0209204	7.44927e-05	0.000296162	0.00124683	0.0101503
47.7193	0.00774666	0.0365301	0.0705706	0.0194774	5.58929e-05	0.000246566	0.00112433	0.00918075
47.9198	0.00810927	0.0377862	0.0693055	0.0180645	4.27802e-05	0.000209462	0.00101711	0.00829163
48.1203	0.00850383	0.0389357	0.0678104	0.0167061	3.39958e-05	0.000183211	0.00091702	0.00749441
48.3208	0.00895838	0.0399612	0.0661912	0.0154252	2.79698e-05	0.000162511	0.000820986	0.00678638
48.5213	0.00948248	0.0408404	0.0645414	0.0142381	2.36155e-05	0.000141491	0.000728265	0.00615085
48.7218	0.0100584	0.0415495	0.0629042	0.0131505	2.03635e-05	0.000116882	0.000638221	0.00556497
48.9223	0.0106553	0.0420896	0.0612545	0.0121566	1.7789e-05	8.9452e-05	0.000550291	0.00501141
49.1228	0.0112541	0.0425077	0.059518	0.0112403	1.54137e-05	6.30826e-05	0.000465361	0.0044852
49.3233	0.0118627	0.0428792	0.0576198	0.0103785	1.28277e-05	4.23311e-05	0.000386516	0.00399079
49.5238	0.0125082	0.0432567	0.0555262	0.00954905	9.91673e-06	3.00226e-05	0.000317824	0.00353489
49.7243	0.0132167	0.0436274	0.0532555	0.00874309	6.92718e-06	2.60362e-05	0.000261848	0.00312263
49.9248	0.0139905	0.0439174	0.0508548	0.00797135	4.28498e-06	2.75579e-05	0.000218035	0.00275771
50.1253	0.0147962	0.0440373	0.0483716	0.00725581	2.315e-06	3.04466e-05	0.000183302	0.00244196
50.3258	0.0155694	0.0439304	0.0458424	0.00661057	1.08242e-06	3.10859e-05	0.000154082	0.00217297
50.5263	0.016238	0.0435895	0.0432969	0.0060279	4.3542e-07	2.78842e-05	0.000128033	0.0019432
50.7268	0.0167582	0.0430426	0.0407634	0.00548252	1.5012e-07	2.16042e-05	0.000104419	0.00174257
50.9273	0.0171404	0.0423312	0.0382625	0.00495148	4.42517e-08	1.43752e-05	8.35274e-05	0.00156241
51.1278	0.0174438	0.0415031	0.0357984	0.00443218	1.11358e-08	8.19571e-06	6.60048e-05	0.00139742
51.3283	0.0177444	0.0406117	0.0333659	0.00394325	2.38996e-09	3.99881e-06	5.24889e-05	0.00124566
51.5288	0.018098	0.0397058	0.0309713	0.00350841	4.37194e-10	1.66832e-06	4.33851e-05	0.00110771
51.7293	0.0185205	0.0388074	0.0286477	0.00313786	6.81408e-11	5.94758e-07	3.86044e-05	0.000985033
51.9298	0.0189898	0.0378982	0.0264465	0.00282201	9.04659e-12	1.81079e-07	3.74083e-05	0.000877217
52.1303	0.0194594	0.0369322	0.0244085	0.00254	1.02292e-12	4.70602e-08	3.85732e-05	0.000780312
52.3308	0.0198769	0.0358687	0.0225393	0.00227398	9.85004e-14	1.04358e-08	4.07488e-05	0.000688723
52.5313	0.020202	0.034698	0.020808	0.002018	8.07694e-15	1.97395e-09	4.26634e-05	0.000599343
52.7318	0.0204218	0.0334431	0.0191666	0.00177684	5.63967e-16	3.18392e-10	4.31101e-05	0.00051388
52.9323	0.0205527	0.0321368	0.0175753	0.00155863	3.3531e-17	4.37828e-11	4.10724e-05	0.000437252
53.1328	0.0206247	0.0307976	0.0160195	0.00136815	1.69754e-18	5.13189e-12	3.6207e-05	0.000373753
53.3333	0.0206546	0.0294204	0.0145109	0.00120485	7.31766e-20	5.12644e-13	2.92937e-05	0.000324247
53.5338	0.0206307	0.0279896	0.0130773	0.00106442	2.68595e-21	4.36377e-14	2.20266e-05	0.000286161
53.7343	0.0205263	0.0264996	0.0117458	0.000941452	8.39453e-23	3.16497e-15	1.60931e-05	0.00025556
53.9348	0.0203307	0.0249686	0.0105304	0.000832165	2.23391e-24	1.9557e-16	1.22327e-05	0.000229325
54.1353	0.0200668	0.023434	0.00942875	0.000736256	5.06183e-26	1.0295e-17	1.00214e-05	0.000205922
54.3358	0.0197738	0.0219339	0.0084296	0.000656344	9.76607e-28	4.61661e-19	8.46427e-06	0.000184856
54.5363	0.0194711	0.020487	0.00752262	0.000594333	1.60436e-29	1.76347e-20	6.80481e-06	0.000165822
54.7368	0.0191406	0.0190883	0.00670253	0.000547214	2.24417e-31	5.73778e-22	4.9092e-06	0.00014836
54.9373	0.0187437	0.0177206	0.00596712	0.000506324	2.67287e-33	1.59015e-23	3.08365e-06	0.000132009
55.1378	0.0182538	0.0163742	0.00531223	0.000461439	2.71063e-35	3.75355e-25	1.66436e-06	0.000116646
55.3383	0.0176733	0.015059	0.00472853	0.000406698	2.34063e-37	7.54645e-27	7.67716e-07	0.000102696
55.5388	0.0170265	0.0138	0.0042026	0.000343753	1.72094e-39	1.29221e-28	3.01974e-07	9.09297e-05
55.7393	0.0163426	0.0126197	0.00372118	0.000280096	1.07738e-41	1.88456e-30	1.01198e-07	8.17544e-05
55.9398	0.015641	0.0115237	0.00327463	0.000224289	5.74303e-44	2.3408e-32	2.88837e-08	7.45328e-05
56.1404	0.0149265	0.0104997	0.00285796	0.000181406	2.60665e-46	2.47624e-34	7.02016e-09	6.7741e-05
56.3409	0.0141961	0.00952955	0.00247077	0.000151012	1.00738e-48	2.23097e-36	1.45288e-09	6.00293e-05
56.5414	0.013451	0.00860331	0.00211692	0.000128297	3.31494e-51	1.71183e-38	2.56029e-10	5.12143e-05
56.7419	0.0127026	0.0077269	0.00180246	0.000107445	9.2881e-54	1.11864e-40	3.84167e-11	4.2283e-05
56.9424	0.011968	0.00691898	0.00153154	8.51373e-05	2.21589e-56	6.22567e-43	4.90822e-12	3.45353e-05
57.1429	0.0112574	0.00619922	0.00130304	6.19727e-05	4.50129e-59	2.9508e-45	5.33945e-13	2.87049e-05
57.3434	0.0105684	0.00557442	0.00111066	4.11646e-05	7.78569e-62	1.19111e-47	4.94584e-14	2.46716e-05
57.5439	0.00988991	0.00503084	0.000946272	2.59426e-05	1.14664e-64	4.09466e-50	3.90079e-15	2.17649e-05
57.7444	0.00921297	0.00453891	0.000803527	1.76685e-05	1.43789e-67	1.19878e-52	2.61959e-16	1.92909e-05
57.9449	0.0085372	0.00406793	0.000679164	1.55092e-05	1.5353e-70	2.98891e-55	1.49791e-17	1.68798e-05
58.1454	0.00786967	0.00360133	0.000571929	1.71912e-05	1.39582e-73	6.34656e-58	7.293e-19	1.44687e-05
58.3459	0.0072195	0.00314295	0.000480861	2.00526e-05	1.08053e-76	1.14766e-60	3.0234e-20	1.20768e-05
58.5464	0.00659412	0.0027114	0.000404331	2.19518e-05	7.12215e-80	1.76741e-63	1.06722e-21	9.7001e-06
58.7469	0.005999	0.0023275	0.0003399	2.18203e-05	3.9972e-83	2.31797e-66	3.20762e-23	7.42816e-06
58.9474	0.00543861	0.00200329	0.000284644	1.96912e-05	1.91016e-86	2.58895e-69	8.20883e-25	5.56222e-06
59.1479	0.00491694	0.00173826	0.000235866	1.62631e-05	7.77237e-90	2.46254e-72	1.78874e-26	4.50549e-06
59.3484	0.00443811	0.00152223	0.000191883	1.23653e-05	2.69281e-93	1.99475e-75	3.31882e-28	4.47073e-06
59.5489	0.00400691	0.00134078	0.000152221	8.66734e-06	7.94378e-97	1.37605e-78	5.24311e-30	5.24606e-06
59.7494	0.0036271	0.00118026	0.000117073	5.65055e-06	1.99534e-100	8.08389e-82	7.05282e-32	6.22051e-06
59.9499	0.00329723	0.00103126	8.66626e-05	3.64557e-06	4.26754e-104	4.04434e-85	8.07804e-34	6.68864e-06
60.1504	0.00300709	0.000890637	6.10729e-05	2.8176e-06	7.77152e-108	1.72311e-88	7.87804e-36	6.24718e-06
60.3509	0.00273843	0.000760783	4.03773e-05	3.11332e-06	1.20505e-111	6.25195e-92	6.54183e-38	4.99822e-06
60.5514	0.002471	0.000646065	2.46353e-05	4.2149e-06	1.591e-115	1.93177e-95	4.6254e-40	3.41109e-06
60.7519	0.00219204	0.00054879	1.36518e-05	5.56205e-06	1.78857e-119	5.0831e-99	2.78464e-42	1.98322e-06
60.9524	0.00190409	0.00046774	6.77578e-06	6.52616e-06	1.71202e-123	1.13904e-102	1.42743e-44	9.81945e-07
61.1529	0.00162462	0.000399591	2.9775e-06	6.72478e-06	1.39535e-127	2.17359e-106	6.23035e-47	4.13992e-07
61.3534	0.00137586	0.000340832	1.14783e-06	6.26763e-06	9.68333e-132	3.53225e-110	2.31546e-49	1.48618e-07
61.5539	0.00117161	0.000288537	3.85418e-07	5.68241e-06	5.72184e-136	4.88828e-114	7.32711e-52	4.54277e-08
61.7544	0.00101071	0.000240597	1.12105e-07	5.51376e-06	2.87882e-140	5.7609e-118	1.97422e-54	1.18233e-08
61.9549	0.000881045	0.000196251	2.8128e-08	5.89594e-06	1.23328e-144	5.78166e-122	4.52926e-57	2.62016e-09
62.1554	0.000769103	0.000156336	6.06872e-09	6.44854e-06	4.49863e-149	4.94132e-126	8.84764e-60	4.94408e-10
62.3559	0.000667006	0.000122391	1.12321e-09	6.57823e-06	1.39722e-153	3.59633e-130	1.47162e-62	7.94348e-11
62.5564	0.000573188	9.50737e-05	1.78011e-10	5.92913e-06	3.69504e-158	2.22896e-134	2.08417e-65	1.08669e-11
62.7569	0.000489058	7.33705e-05	2.41251e-11	4.61322e-06	8.32036e-163	1.17644e-138	2.51328e-68	1.26581e-12
62.9574	0.000416048	5.53455e-05	2.79306e-12	3.07132e-06	1.59527e-167	5.28763e-143	2.58057e-71	1.25545e-13
63.1579	0.000354861	3.96019e-05	2.76026e-13	1.74409e-06	2.60431e-172	2.02383e-147	2.2561e-74	1.06023e-14
63.3584	0.000305722	2.60314e-05	2.32715e-14	8.43821e-07	3.62011e-177	6.59644e-152	1.67946e-77	7.62374e-16
63.5589	0.000268117	1.53182e-05	1.67306e-15	3.47691e-07	4.28468e-182	1.8309e-156	1.06451e-80	4.66772e-17
63.7594	0.000240039	7.92697e-06	1.02533e-16	1.21994e-07	4.31801e-187	4.32753e-161	5.74513e-84	2.43338e-18
63.9599	0.000217762	3.56654e-06	5.35522e-18	3.6447e-08	3.70525e-192	8.71033e-166	2.64008e-87	1.08015e-19
64.1604	0.000196828	1.38531e-06	2.38321e-19	9.27168e-09	2.7072e-197	1.49296e-170	1.03301e-90	4.0825e-21
64.3609	0.000173861	4.62471e-07	9.03556e-21	2.00828e-09	1.68419e-202	2.17909e-175	3.44157e-94	1.31382e-22
64.5614	0.000147984	1.32326e-07	2.91814e-22	3.70391e-10	8.92133e-208	2.70845e-180	9.76291e-98	3.60011e-24
64.7619	0.000120818	3.23923e-08	8.02744e-24	5.81654e-11	4.0238e-213	2.86669e-185	2.35814e-101	8.39969e-26
64.9624	9.50961e-05	6.77565e-09	1.88078e-25	7.77744e-12	1.5453e-218	2.58378e-190	4.84986e-105	1.6687e-27
65.1629	7.29282e-05	1.21008e-09	3.75289e-27	8.85478e-13	5.05308e-224	1.98309e-195	8.49291e-109	2.82269e-29
65.3634	5.48826e-05	1.84411e-10	6.37738e-29	8.58394e-14	1.40692e-229	1.29611e-200	1.26635e-112	4.06551e-31
65.5639	4.02968e-05	2.39712e-11	9.22899e-31	7.08539e-15	3.3354e-235	7.21363e-206	1.60774e-116	4.9858e-33
65.7644	2.82781e-05	2.65699e-12	1.13734e-32	4.97977e-16	6.73282e-241	3.41882e-211	1.73799e-120	5.20624e-35
65.9649	1.84413e-05	2.51068e-13	1.19355e-34	2.98004e-17	1.15721e-246	1.37978e-216	1.59974e-124	4.62893e-37
66.1654	1.08853e-05	2.02218e-14	1.06659e-36	1.51846e-18	1.69355e-252	4.74188e-222	1.25377e-128	3.50433e-39
66.3659	5.69965e-06	1.38809e-15	8.11636e-39	6.588e-20	2.11033e-258	1.38771e-227	8.36668e-133	2.25891e-41
66.5664	2.6113e-06	8.11963e-17	5.25923e-41	2.43373e-21	2.23909e-264	3.45826e-233	4.75398e-137	1.23982e-43
66.7669	1.03762e-06	4.04708e-18	2.90187e-43	7.65522e-23	2.02284e-270	7.33875e-239	2.30001e-141	5.79414e-46
66.9674	3.55621e-07	1.71871e-19	1.36341e-45	2.05027e-24	1.55603e-276	1.32615e-244	9.47482e-146	2.30561e-48
67.1679	1.04756e-07	6.21859e-21	5.45465e-48	4.67556e-26	1.01916e-282	2.04065e-250	3.32338e-150	7.81181e-51
67.3684	2.64634e-08	1.91686e-22	1.85821e-50	9.0787e-28	5.68378e-289	2.67392e-256	9.92559e-155	2.25364e-53
67.5689	5.72453e-09	5.03359e-24	5.39028e-53	1.501e-29	2.69897e-295	2.98354e-262	2.52407e-159	5.53587e-56
67.7694	1.05932e-09	1.126e-25	1.33141e-55	2.11304e-31	1.09126e-301	2.83478e-268	5.4653e-164	1.15786e-58
67.9699	1.67572e-10	2.14567e-27	2.80027e-58	2.53281e-33	3.75686e-308	2.29355e-274	1.00761e-168	2.06202e-61
68.1704	2.26484e-11	3.48284e-29	5.01502e-61	2.58502e-35	1.101259215e-314	1.58016e-280	1.58177e-173	3.12678e-64
68.3709	2.61435e-12	4.81552e-31	7.64766e-64	2.24643e-37	2.767e-321	9.27027e-287	2.11427e-178	4.03711e-67
68.5714	2.57657e-13	5.6713e-33	9.93043e-67	1.66223e-39	0	4.63111e-293	2.40627e-183	4.43825e-70
68.7719	2.16753e-14	5.68908e-35	1.09797e-69	1.04727e-41	0	1.97005e-299	2.33183e-188	4.15452e-73
68.9724	1.55611e-15	4.86088e-37	1.0337e-72	5.61811e-44	0	7.13624e-306	1.92405e-193	3.31129e-76
69.1729	9.53207e-17	3.53749e-39	8.28676e-76	2.5662e-46	0	2.201200992657e-312	1.35177e-198	2.2472e-79
69.3734	4.98122e-18	2.19269e-41	5.65659e-79	9.98068e-49	0	5.7814e-319	8.08648e-204	1.29853e-82
69.5739	2.22036e-19	1.15759e-43	3.28782e-82	3.30519e-51	0	0	4.11892e-209	6.38901e-86
69.7744	8.44105e-21	5.20502e-46	1.6272e-85	9.31969e-54	0	0	1.78638e-214	2.67659e-89
69.9749	2.73653e-22	1.99332e-48	6.85738e-89	2.23755e-56	0	0	6.5968e-220	9.54765e-93
70.1754	7.56468e-24	6.50151e-51	2.46068e-92	4.57418e-59	0	0	2.07424e-225	2.89988e-96
70.3759	1.78288e-25	1.80605e-53	7.51856e-96	7.96198e-62	0	0	5.55334e-231	7.49947e-100
70.5764	3.58224e-27	4.27289e-56	1.95612e-99	1.18004e-64	0	0	1.26595e-236	1.65139e-103
70.7769	6.13553e-29	8.60965e-59	4.33348e-103	1.48915e-67	0	0	2.45723e-242	3.09624e-107
70.9774	8.95731e-31	1.47747e-61	8.17448e-107	1.60011e-70	0	0	4.06109e-248	4.94298e-111
71.1779	1.11455e-32	2.15932e-64	1.313e-110	1.46396e-73	0	0	5.71488e-254	6.71909e-115
71.3784	1.18191e-34	2.6877e-67	1.79576e-114	1.14044e-76	0	0	6.84762e-260	7.77677e-119
71.5789	1.06809e-36	2.84909e-70	2.09129e-118	7.56461e-80	0	0	6.98618e-266	7.664e-123
71.7794	8.22514e-39	2.57212e-73	2.07378e-122	4.27236e-83	0	0	6.06886e-272	6.43102e-127
71.9799	5.39712e-41	1.97758e-76	1.75101e-126	2.05455e-86	0	0	4.48892e-278	4.59485e-131
72.1805	3.01747e-43	1.29488e-79	1.25892e-130	8.41263e-90	0	0	2.82712e-284	2.79531e-135
72.381	1.43736e-45	7.22072e-83	7.70701e-135	2.93302e-93	0	0	1.51605e-290	1.44796e-139
72.5815	5.83318e-48	3.42912e-86	4.01749e-139	8.70695e-97	0	0	6.92233e-297	6.38633e-144
72.782	2.01673e-50	1.38686e-89	1.78322e-143	2.20082e-100	0	0	2.69127e-303	2.39835e-148
72.9825	5.93983e-53	4.77675e-93	6.7396e-148	4.73663e-104	0	0	8.9090155188239e-310	7.66905e-153
73.183	1.49028e-55	1.40113e-96	2.16892e-152	8.68007e-108	0	0	2.51113183e-316	2.08804e-157
73.3835	3.18503e-58	3.5e-100	5.94339e-157	1.35439e-111	0	0	8.4e-323	4.84063e-162
73.584	5.79825e-61	7.44564e-104	1.38677e-161	1.79942e-115	0	0	0	9.55505e-167
73.7845	8.99096e-64	1.34889e-107	2.75522e-166	2.03557e-119	0	0	0	1.60595e-171
73.985	1.18749e-66	2.0811e-111	4.66107e-171	1.96069e-123	0	0	0	2.29825e-176
74.1855	1.33584e-69	2.7343e-115	6.71423e-176	1.60805e-127	0	0	0	2.80047e-181
74.386	1.27988e-72	3.05941e-119	8.23544e-181	1.12294e-131	0	0	0	2.90557e-186
74.5865	1.0444e-75	2.91518e-123	8.60115e-186	6.677e-136	0	0	0	2.56684e-191
74.787	7.2584e-79	2.36553e-127	7.64903e-191	3.38044e-140	0	0	0	1.93078e-196
74.9875	4.29614e-82	1.63465e-131	5.79209e-196	1.45724e-144	0	0	0	1.23662e-201
75.188	2.16557e-85	9.61953e-136	3.7346e-201	5.34882e-149	0	0	0	6.74382e-207
75.3885	9.29648e-89	4.82074e-140	2.05037e-206	1.67168e-153	0	0	0	3.13143e-212
75.589	3.39867e-92	2.05733e-144	9.58518e-212	4.44849e-158	0	0	0	1.23807e-217
75.7895	1.05813e-95	7.47692e-149	3.81546e-217	1.00795e-162	0	0	0	4.1679e-223
75.99	2.80542e-99	2.31403e-153	1.29322e-222	1.94462e-167	0	0	0	1.19469e-228
76.1905	6.33414e-103	6.09878e-158	3.73232e-228	3.19447e-172	0	0	0	2.91583e-234
76.391	1.21787e-106	1.36881e-162	9.17198e-234	4.46815e-177	0	0	0	6.05947e-240
76.5915	1.99403e-110	2.61616e-167	1.91923e-239	5.32138e-182	0	0	0	1.0722e-245
76.792	2.78021e-114	4.25806e-172	3.41955e-245	5.3962e-187	0	0	0	1.6154e-251
76.9925	3.30091e-118	5.90175e-177	5.18788e-251	4.65928e-192	0	0	0	2.07231e-257
77.193	3.33733e-122	6.96581e-182	6.70177e-257	3.42544e-197	0	0	0	2.26358e-263
77.3935	2.87322e-126	7.00136e-187	7.37171e-263	2.14428e-202	0	0	0	2.10525e-269
77.594	2.1064e-130	5.99257e-192	6.9044e-269	1.14291e-207	0	0	0	1.66717e-275
77.7945	1.31495e-134	4.36779e-197	5.50632e-275	5.18696e-213	0	0	0	1.12414e-281
77.995	6.99001e-139	2.711e-202	3.73918e-281	2.00437e-218	0	0	0	6.45404e-288
78.1955	3.16402e-143	1.43289e-207	2.16206e-287	6.59496e-224	0	0	0	3.15506e-294
78.396	1.21953e-147	6.44928e-213	1.06448e-293	1.84762e-229	0	0	0	1.31326e-300
78.5965	4.00256e-152	2.47187e-218	4.46261e-300	4.40737e-235	0	0	0	4.65438e-307
78.797	1.11859e-156	8.06776e-224	1.593e-306	8.95186e-241	0	0	0	1.40455523856e-313
78.9975	2.66189e-161	2.2423e-229	4.84196238034e-313	1.54815e-246	0	0	0	3.606e-320
79.198	5.3938e-166	5.30698e-235	1.25305e-319	2.27972e-252	0	0	0	0
79.3985	9.30646e-171	1.06958e-240	0	2.85836e-258	0	0	0	0
79.599	1.36728e-175	1.83564e-246	0	3.05154e-264	0	0	0	0
79.7995	1.71045e-180	2.68271e-252	0	2.77388e-270	0	0	0	0
80	1.82198e-185	3.33863e-258	0	2.14695e-276	0	0	0	0

## Sheet: Panel e - SDPC
ED Figure 6 Panel e
Tail angle probabilities
Tail angle (degrees)	Outer leaflet sn-1 probability	Outer leaflet sn-2 probability	Inner leaflet sn-1 probability	Inner leaflet sn-2 probability
0	0.00252071	0.00115497	0.00132135	0.00110061
0.904523	0.00362614	0.00166592	0.00191062	0.00159332
1.80905	0.00495369	0.002279	0.0026264	0.0021907
2.71357	0.00646574	0.00297596	0.00345253	0.00287799
3.61809	0.00811306	0.00373374	0.00436508	0.00363454
4.52261	0.00984487	0.00452942	0.00533671	0.00443745
5.42714	0.0116159	0.00534389	0.00634101	0.0052644
6.33166	0.0133891	0.0061634	0.00735582	0.00609543
7.23618	0.0151345	0.0069797	0.00836503	0.00691478
8.1407	0.016827	0.00778925	0.00935859	0.00771302
9.04523	0.0184448	0.00859216	0.0103308	0.00848876
9.94975	0.0199697	0.00939071	0.0112778	0.00924827
10.8543	0.0213885	0.0101873	0.0121963	0.0100022
11.7588	0.0226948	0.0109823	0.0130833	0.0107602
12.6633	0.0238881	0.0117722	0.0139375	0.0115269
13.5678	0.0249708	0.012549	0.0147609	0.0123
14.4724	0.0259442	0.0133012	0.0155574	0.0130714
15.3769	0.0268045	0.0140161	0.01633	0.0138294
16.2814	0.0275429	0.0146825	0.0170771	0.0145598
17.1859	0.0281486	0.0152927	0.0177909	0.015247
18.0905	0.0286147	0.0158438	0.0184599	0.0158753
18.995	0.0289423	0.0163377	0.0190735	0.0164324
19.8995	0.0291405	0.0167805	0.0196262	0.0169135
20.804	0.0292232	0.0171817	0.0201195	0.0173239
21.7085	0.0292038	0.0175518	0.0205585	0.0176781
22.6131	0.0290912	0.0178997	0.0209489	0.017995
23.5176	0.0288889	0.0182298	0.0212936	0.0182908
24.4221	0.0285965	0.0185415	0.0215928	0.0185738
25.3266	0.0282133	0.0188304	0.021845	0.0188425
26.2312	0.0277416	0.0190904	0.0220499	0.0190872
27.1357	0.0271875	0.0193162	0.0222095	0.0192962
28.0402	0.0265601	0.0195047	0.0223274	0.019461
28.9447	0.0258686	0.0196546	0.0224069	0.0195809
29.8492	0.02512	0.0197656	0.0224471	0.0196625
30.7538	0.0243183	0.0198369	0.0224425	0.019716
31.6583	0.0234653	0.0198669	0.0223846	0.0197505
32.5628	0.0225637	0.0198528	0.0222678	0.0197696
33.4673	0.0216197	0.0197916	0.0220939	0.0197707
34.3719	0.020644	0.0196822	0.0218718	0.0197468
35.2764	0.0196507	0.0195275	0.0216127	0.0196902
36.1809	0.0186547	0.0193347	0.0213245	0.0195952
37.0854	0.0176686	0.0191136	0.0210077	0.0194597
37.9899	0.0167001	0.018873	0.0206569	0.0192858
38.8945	0.0157523	0.0186169	0.0202641	0.019078
39.799	0.0148253	0.0183437	0.0198222	0.0188418
40.7035	0.0139186	0.0180488	0.0193276	0.0185821
41.608	0.0130332	0.0177296	0.0187824	0.0183033
42.5126	0.0121718	0.0173897	0.018196	0.0180083
43.4171	0.0113365	0.01704	0.0175862	0.0176983
44.3216	0.0105281	0.016695	0.0169767	0.0173721
45.2261	0.00974574	0.0163673	0.0163918	0.0170256
46.1307	0.00898912	0.0160621	0.0158494	0.0166531
47.0352	0.00826038	0.0157757	0.0153555	0.0162505
47.9397	0.00756455	0.0154976	0.0149017	0.0158198
48.8442	0.00690773	0.0152152	0.0144674	0.0153704
49.7487	0.00629447	0.0149178	0.0140258	0.0149165
50.6533	0.00572615	0.0145988	0.0135515	0.0144711
51.5578	0.00520122	0.0142556	0.0130287	0.0140402
52.4623	0.00471694	0.0138871	0.0124546	0.0136212
53.3668	0.00427095	0.0134935	0.0118388	0.0132043
54.2714	0.00386185	0.0130755	0.011198	0.0127785
55.1759	0.00348858	0.0126358	0.0105503	0.0123362
56.0804	0.00314952	0.0121799	0.00991076	0.0118757
56.9849	0.00284188	0.0117149	0.00929044	0.0114022
57.8894	0.002562	0.0112489	0.00869784	0.010925
58.794	0.0023061	0.0107884	0.00813985	0.0104548
59.6985	0.00207118	0.0103379	0.00762141	0.0100001
60.603	0.00185551	0.00989959	0.00714403	0.00956481
61.5075	0.00165838	0.00947362	0.00670471	0.00914735
62.4121	0.00147945	0.00905881	0.00629637	0.00874254
63.3166	0.00131805	0.00865333	0.00590973	0.00834453
64.2211	0.00117292	0.00825545	0.00553575	0.00794978
65.1256	0.00104256	0.00786432	0.0051675	0.00755841
66.0302	0.000925587	0.00748007	0.00480102	0.00717361
66.9347	0.000820953	0.00710328	0.00443548	0.00679978
67.8392	0.000727697	0.00673404	0.00407303	0.00644088
68.7437	0.000644682	0.00637145	0.00371833	0.0060994
69.6482	0.000570574	0.00601411	0.00337763	0.00577623
70.5528	0.000504104	0.00566133	0.00305737	0.00547068
71.4573	0.000444339	0.00531424	0.00276236	0.00518031
72.3618	0.000390723	0.00497585	0.00249444	0.00490085
73.2663	0.000342872	0.00465003	0.00225218	0.00462679
74.1709	0.000300321	0.00434011	0.00203192	0.00435272
75.0754	0.000262419	0.00404777	0.00182971	0.00407517
75.9799	0.000228439	0.00377282	0.00164293	0.00379394
76.8844	0.000197798	0.00351369	0.00147092	0.0035122
77.7889	0.000170227	0.0032681	0.00131438	0.00323542
78.6935	0.000145776	0.00303361	0.00117406	0.00296965
79.598	0.00012462	0.00280805	0.00104963	0.00272013
80.5025	0.00010679	0.00258985	0.000939343	0.00249035
81.407	9.19885e-05	0.00237836	0.000840663	0.0022818
82.3116	7.96069e-05	0.00217406	0.000751148	0.00209402
83.2161	6.89307e-05	0.00197831	0.00066914	0.00192502
84.1206	5.93875e-05	0.00179285	0.0005938	0.0017717
85.0251	5.0683e-05	0.00161928	0.000524608	0.00163048
85.9296	4.27661e-05	0.00145869	0.000460861	0.00149796
86.8342	3.56865e-05	0.00131163	0.000401586	0.00137152
87.7387	2.94621e-05	0.00117808	0.00034594	0.00124993
88.6432	2.40332e-05	0.00105735	0.000293731	0.00113339
89.5477	1.92983e-05	0.000948132	0.000245627	0.00102331
90.4523	1.51746e-05	0.000848637	0.00020287	0.000921623
91.3568	1.16279e-05	0.000757113	0.000166686	0.000830052
92.2613	8.65835e-06	0.000672353	0.000137718	0.000749442
93.1658	6.26217e-06	0.000593966	0.000115754	0.000679376
94.0704	4.40332e-06	0.000522267	9.97699e-05	0.000618164
94.9749	3.0108e-06	0.00045788	8.82148e-05	0.000563258
95.8794	1.9962e-06	0.000401288	7.93955e-05	0.000512031
96.7839	1.27464e-06	0.000352489	7.18584e-05	0.000462678
97.6884	7.76078e-07	0.000310877	6.46555e-05	0.000414852
98.593	4.45573e-07	0.00027532	5.74144e-05	0.000369696
99.4975	2.38722e-07	0.000244436	5.01954e-05	0.000329185
100.402	1.18321e-07	0.000216948	4.32277e-05	0.000295041
101.307	5.38949e-08	0.000191971	3.668e-05	0.000267775
102.211	2.24526e-08	0.000169104	3.05853e-05	0.000246323
103.116	8.52628e-09	0.000148288	2.4921e-05	0.000228457
104.02	2.94462e-09	0.000129566	1.97407e-05	0.000211677
104.925	9.23417e-10	0.000112892	1.52355e-05	0.000194104
105.829	2.62671e-10	9.80921e-05	1.16753e-05	0.000174951
106.734	6.77273e-11	8.49595e-05	9.26921e-06	0.000154462
107.638	1.58216e-11	7.33595e-05	8.03362e-06	0.000133502
108.543	3.34759e-12	6.32546e-05	7.74234e-06	0.000113095
109.447	6.41382e-13	5.46242e-05	7.98101e-06	9.41144e-05
110.352	1.1126e-13	4.73514e-05	8.27794e-06	7.71766e-05
111.256	1.74728e-14	4.11749e-05	8.25145e-06	6.26429e-05
112.161	2.484e-15	3.57521e-05	7.71184e-06	5.06504e-05
113.065	3.1966e-16	3.07918e-05	6.68246e-06	4.11336e-05
113.97	3.72359e-17	2.61634e-05	5.34345e-06	3.38502e-05
114.874	3.92608e-18	2.19094e-05	3.93487e-06	2.84319e-05
115.779	3.74694e-19	1.81647e-05	2.66537e-06	2.44572e-05
116.683	3.23675e-20	1.5046e-05	1.65902e-06	2.15236e-05
117.588	2.53077e-21	1.25796e-05	9.4776e-07	1.9297e-05
118.492	1.79105e-22	1.06947e-05	4.96255e-07	1.75307e-05
119.397	1.14728e-23	9.25874e-06	2.3781e-07	1.60598e-05
120.302	6.6518e-25	8.12083e-06	1.04141e-07	1.47816e-05
121.206	3.49072e-26	7.14478e-06	4.16145e-08	1.36331e-05
122.111	1.65805e-27	6.23226e-06	1.51536e-08	1.25702e-05
123.015	7.12829e-29	5.33854e-06	5.02249e-09	1.15529e-05
123.92	2.77382e-30	4.47339e-06	1.51356e-09	1.0537e-05
124.824	9.76962e-32	3.67987e-06	4.14362e-10	9.47422e-06
125.729	3.11445e-33	2.99871e-06	1.02977e-10	8.3241e-06
126.633	8.98651e-35	2.43997e-06	2.32178e-11	7.0746e-06
127.538	2.34696e-36	1.97985e-06	4.74692e-12	5.76193e-06
128.442	5.54785e-38	1.5809e-06	8.79717e-13	4.47533e-06
129.347	1.187e-39	1.21705e-06	1.47734e-13	3.33873e-06
130.251	2.29868e-41	8.85121e-07	2.24757e-14	2.47495e-06
131.156	4.02915e-43	5.98503e-07	3.09713e-15	1.96661e-06
132.06	6.39224e-45	3.72227e-07	3.86503e-16	1.82782e-06
132.965	9.17905e-47	2.11496e-07	4.36755e-17	1.99414e-06
133.869	1.19302e-48	1.09349e-07	4.46865e-18	2.33341e-06
134.774	1.40347e-50	5.13265e-08	4.13937e-19	2.67789e-06
135.678	1.49438e-52	2.18429e-08	3.47126e-20	2.87222e-06
136.583	1.44021e-54	8.42171e-09	2.63521e-21	2.82186e-06
137.487	1.25631e-56	2.94062e-09	1.81093e-22	2.52026e-06
138.392	9.91906e-59	9.30108e-10	1.12651e-23	2.04054e-06
139.296	7.08843e-61	2.68789e-10	6.3432e-25	1.49622e-06
140.201	4.58495e-63	8.20887e-11	3.23304e-26	9.93214e-07
141.106	2.68426e-65	7.30979e-11	1.49156e-27	5.96798e-07
142.01	1.42239e-67	2.26186e-10	6.22857e-29	3.24585e-07
142.915	6.8221e-70	7.89452e-10	2.35426e-30	1.59786e-07
143.819	2.96157e-72	2.52825e-09	8.05443e-32	7.11962e-08
144.724	1.16368e-74	7.33405e-09	2.49418e-33	2.87131e-08
145.628	4.13853e-77	1.92571e-08	6.99087e-35	1.04811e-08
146.533	1.33219e-79	4.5766e-08	1.77355e-36	3.46291e-09
147.437	3.88142e-82	9.84465e-08	4.07255e-38	1.03557e-09
148.342	1.02358e-84	1.91674e-07	8.46439e-40	2.80299e-10
149.246	2.44317e-87	3.37777e-07	1.59233e-41	6.86705e-11
150.151	5.27829e-90	5.38769e-07	2.71128e-43	1.52273e-11
151.055	1.03214e-92	7.77821e-07	4.17854e-45	3.0562e-12
151.96	1.82678e-95	1.01639e-06	5.82881e-47	5.55194e-13
152.864	2.92645e-98	1.20212e-06	7.35937e-49	9.12879e-14
153.769	4.24327e-101	1.28689e-06	8.41022e-51	1.35858e-14
154.673	5.56885e-104	1.24692e-06	8.6992e-53	1.83006e-15
155.578	6.61507e-107	1.09356e-06	8.14436e-55	2.23124e-16
156.482	7.11228e-110	8.68057e-07	6.90144e-57	2.46227e-17
157.387	6.92131e-113	6.23678e-07	5.29331e-59	2.4594e-18
158.291	6.09638e-116	4.05581e-07	3.67469e-61	2.22344e-19
159.196	4.86028e-119	2.38726e-07	2.30897e-63	1.8194e-20
160.101	3.50716e-122	1.27182e-07	1.31317e-65	1.34753e-21
161.005	2.29063e-125	6.1328e-08	6.75975e-68	9.03338e-23
161.91	1.35413e-128	2.67668e-08	3.14952e-70	5.48111e-24
162.814	7.2455e-132	1.0574e-08	1.3282e-72	3.01017e-25
163.719	3.50899e-135	3.78082e-09	5.06974e-75	1.4963e-26
164.623	1.53816e-138	1.22359e-09	1.75152e-77	6.73212e-28
165.528	6.10275e-142	3.58422e-10	5.47706e-80	2.74151e-29
166.432	2.19157e-145	9.50291e-11	1.55019e-82	1.01049e-30
167.337	7.12343e-149	2.28047e-11	3.97127e-85	3.37117e-32
168.241	2.09569e-152	4.95331e-12	9.20827e-88	1.01797e-33
169.146	5.58049e-156	9.73807e-13	1.93255e-90	2.78222e-35
170.05	1.345e-159	1.73283e-13	3.67105e-93	6.88263e-37
170.955	2.9341e-163	2.79088e-14	6.31181e-96	1.54107e-38
171.859	5.79341e-167	4.0685e-15	9.8225e-99	3.12316e-40
172.764	1.03538e-170	5.36823e-16	1.38355e-101	5.72892e-42
173.668	1.67482e-174	6.4111e-17	1.7639e-104	9.51164e-44
174.573	2.45212e-178	6.9301e-18	2.03544e-107	1.42936e-45
175.477	3.24953e-182	6.78034e-19	2.12591e-110	1.94418e-47
176.382	3.89766e-186	6.00438e-20	2.00974e-113	2.3935e-49
177.286	4.23149e-190	4.81272e-21	1.71964e-116	2.66708e-51
178.191	4.15802e-194	3.49154e-22	1.33181e-119	2.68995e-53
179.095	3.69816e-198	2.29271e-23	9.33575e-123	2.45559e-55
180	2.97707e-202	1.36265e-24	5.92329e-126	2.02896e-57

## Sheet: Panel e - POPS
ED Figure 6 Panel e
Tail angle probabilities
Tail angle (degrees)	Outer leaflet sn-1 probability	Outer leaflet sn-2 probability	Inner leaflet sn-1 probability	Inner leaflet sn-2 probability
0	0.00238121	0.00237524	0.00144288	0.00179312
0.904523	0.00341537	0.00341843	0.00207153	0.00258663
1.80905	0.00465019	0.00466507	0.00282864	0.00354242
2.71357	0.00604655	0.00607385	0.00369597	0.0046317
3.61809	0.00755549	0.00759305	0.00464922	0.00581464
4.52261	0.00912928	0.0091727	0.0056631	0.00704811
5.42714	0.0107294	0.010774	0.00671489	0.00829281
6.33166	0.0123292	0.0123725	0.00778596	0.00951777
7.23618	0.0139124	0.0139545	0.0088614	0.010702
8.1407	0.0154681	0.0155096	0.00992882	0.0118336
9.04523	0.0169863	0.0170224	0.0109771	0.0129086
9.94975	0.0184553	0.0184695	0.011995	0.0139288
10.8543	0.0198601	0.0198234	0.0129707	0.0149006
11.7588	0.0211827	0.0210599	0.0138912	0.0158341
12.6633	0.0224042	0.0221661	0.0147437	0.0167411
13.5678	0.023507	0.0231436	0.0155191	0.0176321
14.4724	0.0244788	0.0240061	0.0162159	0.0185129
15.3769	0.0253155	0.0247727	0.0168441	0.019381
16.2814	0.0260224	0.0254617	0.017424	0.0202247
17.1859	0.0266129	0.026085	0.0179811	0.0210248
18.0905	0.0271037	0.0266458	0.0185375	0.0217588
18.995	0.0275098	0.0271385	0.0191047	0.0224061
19.8995	0.0278405	0.0275512	0.0196809	0.022951
20.804	0.0280979	0.0278711	0.0202545	0.0233848
21.7085	0.0282766	0.0280898	0.02081	0.0237077
22.6131	0.0283655	0.0282065	0.0213336	0.0239298
23.5176	0.0283513	0.0282277	0.0218153	0.0240707
24.4221	0.0282231	0.0281626	0.022249	0.0241553
25.3266	0.0279778	0.0280173	0.022631	0.0242062
26.2312	0.0276236	0.0277904	0.0229572	0.0242363
27.1357	0.0271787	0.027473	0.0232222	0.0242446
28.0402	0.0266645	0.0270525	0.0234185	0.024219
28.9447	0.0260979	0.0265201	0.0235383	0.0241434
29.8492	0.0254862	0.0258757	0.0235761	0.0240061
30.7538	0.0248274	0.0251297	0.0235317	0.023805
31.6583	0.0241151	0.0243004	0.0234112	0.0235471
32.5628	0.0233458	0.0234079	0.0232263	0.0232439
33.4673	0.0225223	0.0224691	0.0229903	0.0229051
34.3719	0.0216534	0.0214965	0.0227143	0.0225335
35.2764	0.0207502	0.0204998	0.0224036	0.0221235
36.1809	0.0198218	0.0194891	0.0220567	0.0216639
37.0854	0.018875	0.0184776	0.0216671	0.0211434
37.9899	0.0179156	0.0174808	0.0212267	0.0205559
38.8945	0.0169514	0.0165135	0.0207306	0.0199031
39.799	0.0159938	0.0155859	0.0201799	0.0191944
40.7035	0.0150552	0.0147018	0.0195822	0.018445
41.608	0.0141463	0.0138587	0.0189497	0.0176728
42.5126	0.0132722	0.0130506	0.0182956	0.0168964
43.4171	0.0124321	0.0122705	0.0176308	0.0161325
44.3216	0.0116212	0.0115125	0.0169638	0.0153937
45.2261	0.0108343	0.0107724	0.0163022	0.0146861
46.1307	0.0100689	0.0100481	0.0156537	0.0140083
47.0352	0.00932648	0.00934049	0.0150257	0.0133525
47.9397	0.00861165	0.00865386	0.0144216	0.0127079
48.8442	0.00792939	0.0079949	0.0138372	0.0120648
49.7487	0.00728321	0.00737034	0.0132611	0.0114184
50.6533	0.00667394	0.00678398	0.0126788	0.0107694
51.5578	0.00609981	0.00623471	0.0120809	0.0101235
52.4623	0.00555749	0.00571717	0.0114678	0.00948918
53.3668	0.00504348	0.00522486	0.0108505	0.00887511
54.2714	0.00455567	0.00475418	0.0102448	0.00828746
55.1759	0.00409428	0.00430711	0.00966349	0.00772822
56.0804	0.00366184	0.00389065	0.00911123	0.00719523
56.9849	0.00326207	0.00351286	0.00858344	0.00668407
57.8894	0.00289821	0.00317777	0.00807007	0.00619082
58.794	0.00257152	0.0028822	0.0075607	0.00571437
59.6985	0.00228078	0.00261654	0.00704869	0.00525669
60.603	0.00202271	0.00236908	0.00653326	0.00482115
61.5075	0.00179315	0.00213113	0.00601941	0.00440982
62.4121	0.00158818	0.00189991	0.00551652	0.00402191
63.3166	0.00140454	0.00167804	0.00503605	0.00365442
64.2211	0.00123949	0.00147069	0.00458894	0.00330485
65.1256	0.00109038	0.00128246	0.00418306	0.00297398
66.0302	0.000954555	0.00111565	0.0038216	0.00266661
66.9347	0.000829896	0.000970075	0.0035026	0.00238964
67.8392	0.000715507	0.000843995	0.00322	0.00214836
68.7437	0.000612156	0.000735163	0.00296572	0.00194328
69.6482	0.00052197	0.000641568	0.00273183	0.00176924
70.5528	0.000447369	0.00056166	0.00251207	0.00161708
71.4573	0.00038963	0.000494199	0.0023021	0.00147699
72.3618	0.000347747	0.000437944	0.00209878	0.00134176
73.2663	0.000318151	0.000391364	0.00189958	0.00120852
74.1709	0.000295514	0.000352504	0.00170255	0.00107852
75.0754	0.000274333	0.000319045	0.00150728	0.000955353
75.9799	0.000250591	0.000288594	0.00131577	0.00084269
76.8844	0.000222784	0.000259149	0.00113271	0.000742619
77.7889	0.000191896	0.000229577	0.000964363	0.000655072
78.6935	0.000160483	0.000199851	0.000816651	0.000578377
79.598	0.000131357	0.000170873	0.000693248	0.00051038
80.5025	0.0001065	0.000143965	0.000594582	0.000449511
81.407	8.65864e-05	0.000120259	0.000518124	0.000395252
82.3116	7.11336e-05	0.000100281	0.000459583	0.00034788
83.2161	5.9044e-05	8.38733e-05	0.000414265	0.000307736
84.1206	4.91874e-05	7.03965e-05	0.000377941	0.000274535
85.0251	4.07803e-05	5.90553e-05	0.000347104	0.000247111
85.9296	3.34785e-05	4.91685e-05	0.000318916	0.000223665
86.8342	2.72447e-05	4.03014e-05	0.000291245	0.000202289
87.7387	2.21277e-05	3.22688e-05	0.0002629	0.000181475
88.6432	1.8085e-05	2.50693e-05	0.000233839	0.000160414
89.5477	1.49229e-05	1.8809e-05	0.000205055	0.00013905
90.4523	1.23519e-05	1.36372e-05	0.000178027	0.000117934
91.3568	1.00987e-05	9.68573e-06	0.000153999	9.79435e-05
92.2613	8.00026e-06	7.00525e-06	0.000133465	7.99494e-05
93.1658	6.03224e-06	5.51044e-06	0.000116117	6.45425e-05
94.0704	4.26798e-06	4.95899e-06	0.000101221	5.18898e-05
94.9749	2.80446e-06	4.98359e-06	8.80978e-05	4.17504e-05
95.8794	1.69908e-06	5.17598e-06	7.64105e-05	3.36192e-05
96.7839	9.44331e-07	5.19532e-06	6.61154e-05	2.69245e-05
97.6884	4.79773e-07	4.85637e-06	5.72283e-05	2.12015e-05
98.593	2.22251e-07	4.15734e-06	4.96246e-05	1.61871e-05
99.4975	9.37005e-08	3.23658e-06	4.30157e-05	1.18177e-05
100.402	3.59035e-08	2.28504e-06	3.70778e-05	8.1504e-06
101.307	1.24907e-08	1.46131e-06	3.16051e-05	5.25792e-06
102.211	3.94235e-09	8.46122e-07	2.65771e-05	3.14841e-06
103.116	1.12823e-09	4.43489e-07	2.21036e-05	1.73963e-06
104.02	2.92634e-10	2.10407e-07	1.82991e-05	8.83037e-07
104.925	6.87691e-11	9.03548e-08	1.51715e-05	4.10397e-07
105.829	1.46385e-11	3.51198e-08	1.25921e-05	1.74193e-07
106.734	2.82197e-12	1.23554e-08	1.03577e-05	6.73942e-08
107.638	4.92607e-13	3.93433e-09	8.29719e-06	2.37323e-08
108.543	7.78565e-14	1.13394e-09	6.34855e-06	7.59785e-09
109.447	1.11404e-14	2.95809e-10	4.56199e-06	2.20948e-09
110.352	1.44309e-15	6.98456e-11	3.03995e-06	5.83226e-10
111.256	1.69219e-16	1.4927e-11	1.8622e-06	1.39667e-10
112.161	1.7962e-17	2.88742e-12	1.0427e-06	3.03301e-11
113.065	1.72584e-18	5.05536e-13	5.31737e-07	5.97066e-12
113.97	1.50099e-19	8.01125e-14	2.464e-07	1.06517e-12
114.874	1.18162e-20	1.14909e-14	1.03601e-07	1.72174e-13
115.779	8.41976e-22	1.4918e-15	3.94895e-08	2.52106e-14
116.683	5.43046e-23	1.75296e-16	1.36376e-08	3.34352e-15
117.588	3.1702e-24	1.86441e-17	4.26561e-09	4.01582e-16
118.492	1.67513e-25	1.79479e-18	1.20811e-09	4.3677e-17
119.397	8.01158e-27	1.56384e-19	3.09781e-10	4.30132e-18
120.302	3.46815e-28	1.23331e-20	7.19086e-11	3.83524e-19
121.206	1.35889e-29	8.80362e-22	1.51099e-11	3.096e-20
122.111	4.81924e-31	5.68793e-23	2.87393e-12	2.2626e-21
123.015	1.54696e-32	3.32623e-24	4.94785e-13	1.49691e-22
123.92	4.49454e-34	1.76057e-25	7.71036e-14	8.96503e-24
124.824	1.18195e-35	8.43455e-27	1.08754e-14	4.86031e-25
125.729	2.8133e-37	3.65742e-28	1.38845e-15	2.3852e-26
126.633	6.06093e-39	1.43546e-29	1.60443e-16	1.05956e-27
127.538	1.18187e-40	5.09934e-31	1.6781e-17	4.26049e-29
128.442	2.08594e-42	1.63962e-32	1.58863e-18	1.55068e-30
129.347	3.33228e-44	4.77171e-34	1.36124e-19	5.1087e-32
130.251	4.81822e-46	1.25693e-35	1.05572e-20	1.52342e-33
131.156	6.30574e-48	2.99678e-37	7.41091e-22	4.11195e-35
132.06	7.46948e-50	6.46698e-39	4.70868e-23	1.0046e-36
132.965	8.00848e-52	1.26315e-40	2.70789e-24	2.22151e-38
133.869	7.77168e-54	2.23312e-42	1.40951e-25	4.44651e-40
134.774	6.82629e-56	3.57334e-44	6.64065e-27	8.05564e-42
135.678	5.42699e-58	5.17537e-46	2.83177e-28	1.32097e-43
136.583	3.90516e-60	6.78444e-48	1.09297e-29	1.96061e-45
137.487	2.54345e-62	8.04991e-50	3.81828e-31	2.63391e-47
138.392	1.49939e-64	8.64517e-52	1.20734e-32	3.20271e-49
139.296	8.00034e-67	8.40351e-54	3.45539e-34	3.52486e-51
140.201	3.86374e-69	7.39355e-56	8.95095e-36	3.51134e-53
141.106	1.68893e-71	5.88776e-58	2.09868e-37	3.166e-55
142.01	6.68225e-74	4.24378e-60	4.45378e-39	2.58377e-57
142.915	2.39297e-76	2.7686e-62	8.55492e-41	1.90855e-59
143.819	7.75634e-79	1.63483e-64	1.48733e-42	1.27603e-61
144.724	2.27552e-81	8.73754e-67	2.34048e-44	7.72185e-64
145.628	6.04242e-84	4.2268e-69	3.33356e-46	4.2295e-66
146.533	1.45226e-86	1.85071e-71	4.29749e-48	2.09682e-68
147.437	3.15926e-89	7.33451e-74	5.0145e-50	9.40891e-71
148.342	6.22057e-92	2.63092e-76	5.29596e-52	3.8214e-73
149.246	1.10861e-94	8.54182e-79	5.06252e-54	1.40479e-75
150.151	1.78827e-97	2.51014e-81	4.3802e-56	4.67417e-78
151.055	2.61092e-100	6.67651e-84	3.43025e-58	1.40768e-80
151.96	3.45031e-103	1.60734e-86	2.43144e-60	3.83714e-83
152.864	4.12694e-106	3.50242e-89	1.55993e-62	9.4671e-86
153.769	4.46789e-109	6.90774e-92	9.05842e-65	2.11413e-88
154.673	4.37806e-112	1.23313e-94	4.76107e-67	4.27318e-91
155.578	3.88299e-115	1.99244e-97	2.26497e-69	7.81763e-94
156.482	3.11714e-118	2.91385e-100	9.75267e-72	1.29451e-96
157.387	2.26491e-121	3.85704e-103	3.80094e-74	1.94017e-99
158.291	1.48953e-124	4.62111e-106	1.3408e-76	2.63196e-102
159.196	8.86654e-128	5.01121e-109	4.28094e-79	3.23164e-105
160.101	4.77709e-131	4.91864e-112	1.23715e-81	3.59148e-108
161.005	2.32958e-134	4.3697e-115	3.236e-84	3.61266e-111
161.91	1.02825e-137	3.51369e-118	7.66127e-87	3.28918e-114
162.814	4.10792e-141	2.55729e-121	1.64171e-89	2.71051e-117
163.719	1.48543e-144	1.68462e-124	3.18419e-92	2.02172e-120
164.623	4.86167e-148	1.00445e-127	5.58993e-95	1.36488e-123
165.528	1.44021e-151	5.42078e-131	8.88215e-98	8.34018e-127
166.432	3.86162e-155	2.64788e-134	1.27742e-100	4.61275e-130
167.337	9.3717e-159	1.17069e-137	1.66287e-103	2.30914e-133
168.241	2.0586e-162	4.68476e-141	1.95922e-106	1.04627e-136
169.146	4.09291e-166	1.69683e-144	2.08937e-109	4.29085e-140
170.05	7.3654e-170	5.56283e-148	2.01675e-112	1.59275e-143
170.955	1.19968e-173	1.65066e-151	1.76195e-115	5.35128e-147
171.859	1.76864e-177	4.43327e-155	1.39329e-118	1.62732e-150
172.764	2.36004e-181	1.0777e-158	9.97224e-122	4.47911e-154
173.668	2.85038e-185	2.37122e-162	6.46026e-125	1.11588e-157
174.573	3.11596e-189	4.72231e-166	3.78801e-128	2.5162e-161
175.477	3.08309e-193	8.51219e-170	2.01038e-131	5.13547e-165
176.382	2.76112e-197	1.38878e-173	9.65717e-135	9.48679e-169
177.286	2.23815e-201	2.05083e-177	4.19881e-138	1.58622e-172
178.191	1.6421e-205	2.74114e-181	1.65237e-141	2.40056e-176
179.095	1.09047e-209	3.31618e-185	5.88566e-145	3.28827e-180
180	6.55439e-214	3.63119e-189	1.89752e-148	4.07687e-184

## Sheet: Panel e - PIP2
ED Figure 6 Panel e
Tail angle probabilities
Tail angle (degrees)	Outer leaflet sn-1 probability	Outer leaflet sn-2 probability	Inner leaflet sn-1 probability	Inner leaflet sn-2 probability
0	0.00223885	0.00194948	0.00158839	0.00169066
0.904523	0.00315737	0.00279301	0.00231643	0.00245524
1.80905	0.00420775	0.00382073	0.00319747	0.00338167
2.71357	0.0053431	0.00502185	0.0042014	0.00444237
3.61809	0.0065226	0.00637902	0.00528784	0.00559974
4.52261	0.00772138	0.00787165	0.00641651	0.00681596
5.42714	0.00892987	0.0094773	0.00755635	0.00806169
6.33166	0.0101461	0.0111704	0.00868953	0.00932051
7.23618	0.0113688	0.0129192	0.00980955	0.0105876
8.1407	0.0125979	0.0146824	0.0109151	0.0118645
9.04523	0.0138405	0.0164097	0.0120033	0.0131518
9.94975	0.0151161	0.018046	0.0130666	0.0144452
10.8543	0.0164538	0.0195409	0.0140933	0.0157327
11.7588	0.0178791	0.0208599	0.0150726	0.0169968
12.6633	0.0193946	0.0219931	0.0159985	0.0182167
13.5678	0.0209633	0.0229588	0.0168719	0.019372
14.4724	0.0225041	0.0237957	0.0176986	0.0204447
15.3769	0.0239068	0.0245483	0.0184859	0.0214205
16.2814	0.0250656	0.0252492	0.0192397	0.022289
17.1859	0.0259168	0.025908	0.0199624	0.0230433
18.0905	0.0264632	0.0265136	0.0206516	0.0236801
18.995	0.0267699	0.0270457	0.0212998	0.0241993
19.8995	0.0269335	0.0274877	0.021894	0.0246048
20.804	0.0270403	0.0278333	0.0224183	0.0249045
21.7085	0.0271354	0.0280842	0.0228577	0.0251104
22.6131	0.027216	0.0282438	0.023204	0.0252397
23.5176	0.0272467	0.0283128	0.0234587	0.0253133
24.4221	0.0271862	0.0282872	0.0236324	0.0253538
25.3266	0.0270079	0.0281587	0.0237404	0.0253779
26.2312	0.0267069	0.0279165	0.0237955	0.0253898
27.1357	0.0262948	0.0275503	0.0238041	0.025377
28.0402	0.0257918	0.0270537	0.0237653	0.0253164
28.9447	0.0252232	0.0264282	0.0236744	0.0251862
29.8492	0.0246211	0.0256857	0.0235281	0.0249784
30.7538	0.0240237	0.0248486	0.0233288	0.0247006
31.6583	0.0234671	0.0239483	0.0230859	0.0243675
32.5628	0.0229717	0.0230199	0.0228128	0.0239873
33.4673	0.0225315	0.0220947	0.0225214	0.0235532
34.3719	0.0221149	0.0211925	0.0222156	0.023046
35.2764	0.0216766	0.0203189	0.0218874	0.0224462
36.1809	0.0211742	0.0194702	0.0215189	0.0217474
37.0854	0.0205801	0.0186421	0.0210909	0.020963
37.9899	0.0198847	0.0178365	0.0205934	0.0201222
38.8945	0.0190929	0.0170595	0.0200316	0.0192586
39.799	0.0182171	0.0163133	0.0194241	0.0183999
40.7035	0.0172715	0.0155879	0.0187952	0.0175629
41.608	0.0162699	0.0148603	0.0181653	0.0167559
42.5126	0.0152269	0.0141037	0.0175449	0.0159836
43.4171	0.0141617	0.0133005	0.0169337	0.0152485
44.3216	0.0130998	0.0124526	0.0163229	0.0145482
45.2261	0.0120723	0.0115821	0.0156993	0.0138725
46.1307	0.0111129	0.0107213	0.0150496	0.0132043
47.0352	0.0102534	0.00989866	0.0143652	0.0125256
47.9397	0.00951884	0.00912887	0.0136465	0.0118263
48.8442	0.00892136	0.00841102	0.0129047	0.0111099
49.7487	0.00845395	0.00773392	0.0121608	0.0103912
50.6533	0.00808713	0.00708403	0.0114398	0.00968949
51.5578	0.00777223	0.00645192	0.0107627	0.0090201
52.4623	0.00745258	0.00583619	0.0101401	0.00838944
53.3668	0.007079	0.0052446	0.00956977	0.00779533
54.2714	0.00662324	0.00469257	0.00904023	0.00723119
55.1759	0.0060841	0.00419875	0.00853718	0.00669071
56.0804	0.00548473	0.00377853	0.00804936	0.00617055
56.9849	0.0048634	0.00343806	0.007571	0.00567038
57.8894	0.0042618	0.00317102	0.00710083	0.00519143
58.794	0.0037147	0.00295954	0.00663923	0.00473516
59.6985	0.00324358	0.00277875	0.00618612	0.00430309
60.603	0.00285488	0.00260339	0.00574051	0.00389739
61.5075	0.00254217	0.00241449	0.00530121	0.00352125
62.4121	0.00229026	0.00220392	0.0048677	0.00317785
63.3166	0.00207982	0.00197554	0.00444033	0.00286849
64.2211	0.00189172	0.00174252	0.00402035	0.00259122
65.1256	0.00171097	0.00152216	0.00361049	0.00234104
66.0302	0.00152927	0.00133015	0.00321584	0.00211193
66.9347	0.00134556	0.00117613	0.00284409	0.00189934
67.8392	0.00116408	0.00106149	0.00250432	0.00170156
68.7437	0.000991228	0.000979747	0.00220459	0.00151941
69.6482	0.00083293	0.000918901	0.00194939	0.00135444
70.5528	0.000693558	0.000865242	0.00173839	0.00120715
71.4573	0.000576039	0.00080728	0.00156685	0.00107602
72.3618	0.000481901	0.000738562	0.00142731	0.000957969
73.2663	0.000410721	0.000658441	0.00131155	0.000849658
74.1709	0.000359491	0.000570848	0.001212	0.000748829
75.0754	0.000322804	0.000481973	0.0011224	0.000654863
75.9799	0.000294158	0.000397996	0.00103791	0.000568448
76.8844	0.000267785	0.000323546	0.000954896	0.000490768
77.7889	0.000240075	0.000261	0.000870894	0.000422728
78.6935	0.000210024	0.000210525	0.000784655	0.000364565
79.598	0.000178691	0.000170702	0.000696307	0.000315847
80.5025	0.000148095	0.000139471	0.00060743	0.000275688
81.407	0.000120129	0.000114956	0.000520901	0.000242995
82.3116	9.59406e-05	9.57443e-05	0.000440411	0.000216587
83.2161	7.59646e-05	8.06481e-05	0.000369621	0.000195164
84.1206	6.03314e-05	6.83749e-05	0.000311138	0.000177229
85.0251	4.92012e-05	5.75524e-05	0.00026563	0.000161137
85.9296	4.26817e-05	4.71246e-05	0.000231512	0.000145394
86.8342	4.03994e-05	3.67469e-05	0.000205425	0.000129064
87.7387	4.11268e-05	2.68114e-05	0.000183444	0.000112038
88.6432	4.28622e-05	1.80742e-05	0.000162469	9.49289e-05
89.5477	4.34372e-05	1.11651e-05	0.00014118	7.86809e-05
90.4523	4.13344e-05	6.28813e-06	0.000120088	6.41361e-05
91.3568	3.62348e-05	3.21899e-06	0.000100761	5.18152e-05
92.2613	2.89876e-05	1.49514e-06	8.47235e-05	4.1934e-05
93.1658	2.1069e-05	6.29447e-07	7.26385e-05	3.45171e-05
94.0704	1.38846e-05	2.40046e-07	6.41166e-05	2.94678e-05
94.9749	8.28838e-06	8.28964e-08	5.80662e-05	2.6561e-05
95.8794	4.4799e-06	2.59178e-08	5.32422e-05	2.54071e-05
96.7839	2.19202e-06	7.33555e-09	4.86622e-05	2.54353e-05
97.6884	9.70863e-07	1.87936e-09	4.37615e-05	2.59222e-05
98.593	3.89217e-07	4.35828e-10	3.83525e-05	2.60858e-05
99.4975	1.41233e-07	9.14825e-11	3.2511e-05	2.52567e-05
100.402	4.63863e-08	1.73809e-11	2.64739e-05	2.30795e-05
101.307	1.37895e-08	2.98894e-12	2.05647e-05	1.96401e-05
102.211	3.71036e-09	4.65231e-13	1.5128e-05	1.54255e-05
103.116	9.03621e-10	6.55431e-14	1.04622e-05	1.11161e-05
104.02	1.99188e-10	8.35778e-15	6.75474e-06	7.32171e-06
104.925	3.97414e-11	9.64628e-16	4.04566e-06	4.3968e-06
105.829	7.17678e-12	1.00771e-16	2.2356e-06	2.40334e-06
106.734	1.17306e-12	9.52827e-18	1.13466e-06	1.19449e-06
107.638	1.73547e-13	8.15453e-19	5.27021e-07	5.39403e-07
108.543	2.3239e-14	6.31668e-20	2.23391e-07	2.21202e-07
109.447	2.81659e-15	4.42877e-21	8.62275e-08	8.23452e-08
110.352	3.08983e-16	2.8105e-22	3.02599e-08	2.78185e-08
111.256	3.06797e-17	1.61431e-23	9.64296e-09	8.52643e-09
112.161	2.75722e-18	8.39262e-25	2.78799e-09	2.37054e-09
113.065	2.24284e-19	3.94923e-26	7.30849e-10	5.97713e-10
113.97	1.65131e-20	1.68202e-27	1.73627e-10	1.36656e-10
114.874	1.10044e-21	6.48421e-29	3.73686e-11	2.83261e-11
115.779	6.63751e-23	2.26249e-30	7.28436e-12	5.32237e-12
116.683	3.62369e-24	7.14531e-32	1.28585e-12	9.06408e-13
117.588	1.79061e-25	2.04249e-33	2.05516e-13	1.39891e-13
118.492	8.00862e-27	5.28452e-35	2.97385e-14	1.95636e-14
119.397	3.24204e-28	1.23753e-36	3.89561e-15	2.4789e-15
120.302	1.18791e-29	2.62307e-38	4.61952e-16	2.84561e-16
121.206	3.93963e-31	5.03234e-40	4.95868e-17	2.9591e-17
122.111	1.18258e-32	8.73845e-42	4.81805e-18	2.78724e-18
123.015	3.21301e-34	1.37342e-43	4.23744e-19	2.37787e-19
123.92	7.90129e-36	1.95379e-45	3.37333e-20	1.83725e-20
124.824	1.75869e-37	2.51569e-47	2.43069e-21	1.28556e-21
125.729	3.54311e-39	2.93185e-49	1.58531e-22	8.14574e-23
126.633	6.46078e-41	3.09266e-51	9.35862e-24	4.67374e-24
127.538	1.06633e-42	2.95275e-53	5.00056e-25	2.42813e-25
128.442	1.59295e-44	2.55168e-55	2.41843e-26	1.14219e-26
129.347	2.15386e-46	1.99586e-57	1.05866e-27	4.86454e-28
130.251	2.63595e-48	1.41299e-59	4.19455e-29	1.87574e-29
131.156	2.91987e-50	9.05429e-62	1.50425e-30	6.54811e-31
132.06	2.92748e-52	5.25138e-64	4.88273e-32	2.06948e-32
132.965	2.65662e-54	2.75676e-66	1.43453e-33	5.92101e-34
133.869	2.18208e-56	1.30987e-68	3.81472e-35	1.5336e-35
134.774	1.62224e-58	5.63329e-71	9.18166e-37	3.59584e-37
135.678	1.09161e-60	2.19281e-73	2.00025e-38	7.6323e-39
136.583	6.64847e-63	7.72584e-76	3.94415e-40	1.46645e-40
137.487	3.66507e-65	2.46374e-78	7.03927e-42	2.55055e-42
138.392	1.82872e-67	7.11131e-81	1.13712e-43	4.01558e-44
139.296	8.25883e-70	1.85784e-83	1.66261e-45	5.72275e-46
140.201	3.37593e-72	4.39312e-86	2.20029e-47	7.38244e-48
141.106	1.24903e-74	9.40248e-89	2.63557e-49	8.62046e-50
142.01	4.18273e-77	1.82145e-91	2.85742e-51	9.11154e-52
142.915	1.2678e-79	3.19371e-94	2.804e-53	8.71731e-54
143.819	3.47813e-82	5.06851e-97	2.4905e-55	7.54916e-56
144.724	8.63667e-85	7.28064e-100	2.00217e-57	5.91751e-58
145.628	1.94112e-87	9.46594e-103	1.45687e-59	4.19856e-60
146.533	3.94877e-90	1.11394e-105	9.59499e-62	2.69639e-62
147.437	7.27072e-93	1.1865e-108	5.7197e-64	1.56741e-64
148.342	1.21171e-95	1.14387e-111	3.08608e-66	8.24703e-67
149.246	1.82778e-98	9.98137e-115	1.50712e-68	3.92762e-69
150.151	2.49548e-101	7.88333e-118	6.66179e-71	1.69307e-71
151.055	3.08382e-104	5.63551e-121	2.66526e-73	6.60593e-74
151.96	3.44928e-107	3.64639e-124	9.65149e-76	2.33295e-76
152.864	3.492e-110	2.13549e-127	3.1634e-78	7.4574e-79
153.769	3.19981e-113	1.13197e-130	9.38464e-81	2.15765e-81
154.673	2.65387e-116	5.431e-134	2.51992e-83	5.65046e-84
155.578	1.99223e-119	2.35846e-137	6.12436e-86	1.33936e-86
156.482	1.35365e-122	9.27007e-141	1.34722e-88	2.87355e-89
157.387	8.32483e-126	3.29793e-144	2.6824e-91	5.58019e-92
158.291	4.63394e-129	1.06195e-147	4.83407e-94	9.80816e-95
159.196	2.3347e-132	3.0951e-151	7.88509e-97	1.56039e-97
160.101	1.06467e-135	8.16487e-155	1.16414e-99	2.24692e-100
161.005	4.39447e-139	1.94952e-158	1.55564e-102	2.92852e-103
161.91	1.64173e-142	4.2132e-162	1.88156e-105	3.45475e-106
162.814	5.55139e-146	8.2414e-166	2.05984e-108	3.68885e-109
163.719	1.69905e-149	1.45913e-169	2.04104e-111	3.5651e-112
164.623	4.7067e-153	2.33826e-173	1.83052e-114	3.1186e-115
165.528	1.18014e-156	3.39154e-177	1.48595e-117	2.46919e-118
166.432	2.67825e-160	4.45253e-181	1.09179e-120	1.76951e-121
167.337	5.50145e-164	5.29079e-185	7.26068e-124	1.14778e-124
168.241	1.02284e-167	5.69035e-189	4.3704e-127	6.73862e-128
169.146	1.72124e-171	5.5394e-193	2.38106e-130	3.58087e-131
170.05	2.62169e-175	4.88081e-197	1.17415e-133	1.72231e-134
170.955	3.61432e-179	3.89247e-201	5.24062e-137	7.49791e-138
171.859	4.51e-183	2.80973e-205	2.11712e-140	2.95443e-141
172.764	5.09368e-187	1.83573e-209	7.74132e-144	1.05369e-144
173.668	5.20705e-191	1.08557e-213	2.56206e-147	3.40141e-148
174.573	4.81789e-195	5.81046e-218	7.67481e-151	9.93823e-152
175.477	4.03484e-199	2.81494e-222	2.0809e-154	2.62824e-155
176.382	3.05845e-203	1.23433e-226	5.1067e-158	6.29109e-159
177.286	2.09837e-207	4.89893e-231	1.13432e-161	1.36299e-162
178.191	1.30307e-211	1.75985e-235	2.28051e-165	2.67278e-166
179.095	7.32413e-216	5.72208e-240	4.14989e-169	4.74395e-170
180	3.72607e-220	1.68398e-244	6.8351e-173	7.62117e-174

## Sheet: Panel e - CHOL
ED Figure 6 Panel e
Tail angle probabilities
Tail angle (degrees)	Outer leaflet probability	Inner leaflet probability
0	0.00195642	0.00178967
0.904523	0.00281222	0.00258611
1.80905	0.00383586	0.00354459
2.71357	0.00499686	0.00463476
3.61809	0.00625748	0.00581615
4.52261	0.00758137	0.00704736
5.42714	0.00893963	0.0082939
6.33166	0.0103127	0.00953205
7.23618	0.0116883	0.0107479
8.1407	0.0130566	0.0119335
9.04523	0.0144056	0.0130825
9.94975	0.0157175	0.0141883
10.8543	0.0169691	0.0152446
11.7588	0.0181347	0.0162473
12.6633	0.0191912	0.0171956
13.5678	0.0201218	0.0180898
14.4724	0.0209198	0.0189292
15.3769	0.0215892	0.0197099
16.2814	0.0221431	0.0204241
17.1859	0.0226001	0.0210614
18.0905	0.0229774	0.0216116
18.995	0.0232858	0.0220666
19.8995	0.0235272	0.0224228
20.804	0.0236973	0.0226816
21.7085	0.0237912	0.0228499
22.6131	0.023809	0.022939
23.5176	0.0237576	0.0229617
24.4221	0.0236483	0.0229298
25.3266	0.0234922	0.0228508
26.2312	0.0232959	0.0227262
27.1357	0.0230593	0.022553
28.0402	0.0227764	0.0223269
28.9447	0.0224392	0.022046
29.8492	0.0220424	0.0217125
30.7538	0.0215857	0.0213327
31.6583	0.0210741	0.0209152
32.5628	0.0205145	0.0204681
33.4673	0.0199151	0.0199987
34.3719	0.0192852	0.0195135
35.2764	0.0186374	0.0190193
36.1809	0.0179878	0.0185236
37.0854	0.0173536	0.0180333
37.9899	0.0167492	0.0175511
38.8945	0.0161821	0.0170729
39.799	0.0156496	0.0165875
40.7035	0.015139	0.01608
41.608	0.0146311	0.015539
42.5126	0.0141056	0.0149614
43.4171	0.013548	0.0143547
44.3216	0.012955	0.0137338
45.2261	0.0123355	0.0131153
46.1307	0.0117081	0.0125127
47.0352	0.011095	0.0119336
47.9397	0.0105166	0.0113795
48.8442	0.00998631	0.0108478
49.7487	0.00950833	0.0103331
50.6533	0.00907642	0.00983
51.5578	0.00867599	0.00933476
52.4623	0.00828855	0.00884687
53.3668	0.00789801	0.00836971
54.2714	0.0074963	0.00790998
55.1759	0.00708582	0.0074758
56.0804	0.00667757	0.00707378
56.9849	0.0062861	0.00670607
57.8894	0.00592381	0.00636884
58.794	0.00559705	0.00605323
59.6985	0.00530542	0.00574883
60.603	0.00504354	0.00544781
61.5075	0.00480398	0.0051474
62.4121	0.00457959	0.00484982
63.3166	0.00436455	0.00456011
64.2211	0.00415433	0.00428382
65.1256	0.00394536	0.00402575
66.0302	0.00373519	0.00378971
66.9347	0.00352307	0.00357836
67.8392	0.00331076	0.00339234
68.7437	0.0031027	0.00322925
69.6482	0.00290522	0.00308355
70.5528	0.00272471	0.00294797
71.4573	0.00256545	0.00281603
72.3618	0.00242821	0.00268428
73.2663	0.0023103	0.00255318
74.1709	0.00220695	0.00242637
75.0754	0.00211335	0.00230884
75.9799	0.00202602	0.00220482
76.8844	0.00194317	0.00211618
77.7889	0.00186406	0.00204164
78.6935	0.00178811	0.00197725
79.598	0.00171443	0.00191758
80.5025	0.00164184	0.00185747
81.407	0.00156921	0.00179358
82.3116	0.00149588	0.00172515
83.2161	0.00142201	0.00165398
84.1206	0.0013489	0.0015836
85.0251	0.00127901	0.00151802
85.9296	0.00121555	0.00146042
86.8342	0.0011615	0.00141225
87.7387	0.00111812	0.00137282
88.6432	0.00108395	0.00133958
89.5477	0.00105469	0.00130881
90.4523	0.00102454	0.00127664
91.3568	0.000988226	0.00123994
92.2613	0.000943055	0.00119699
93.1658	0.000889744	0.00114769
94.0704	0.000831768	0.0010935
94.9749	0.000773455	0.00103713
95.8794	0.00071794	0.000981924
96.7839	0.000666146	0.000931034
97.6884	0.00061734	0.000886501
98.593	0.000570693	0.000848621
99.4975	0.000526631	0.000815995
100.402	0.000486991	0.000786289
101.307	0.000454023	0.000757389
102.211	0.000429085	0.000728405
103.116	0.000411951	0.000700008
104.02	0.000401008	0.000673846
104.925	0.000393948	0.000651274
105.829	0.000388413	0.000632031
106.734	0.000382324	0.000613724
107.638	0.000374046	0.00059255
108.543	0.000362531	0.000564977
109.447	0.000347449	0.000529452
110.352	0.00032912	0.00048718
111.256	0.000308223	0.000441623
112.161	0.000285444	0.000397149
113.065	0.000261352	0.000357631
113.97	0.000236565	0.000325608
114.874	0.000211995	0.000302098
115.779	0.00018889	0.00028678
116.683	0.000168563	0.00027823
117.588	0.000151955	0.000274132
118.492	0.000139298	0.000271603
119.397	0.000130052	0.000267771
120.302	0.000123138	0.000260484
121.206	0.000117356	0.00024887
122.111	0.000111784	0.000233436
123.015	0.000106011	0.000215642
123.92	0.000100093	0.000197179
124.824	9.42909e-05	0.000179338
125.729	8.87471e-05	0.000162735
126.633	8.32787e-05	0.000147435
127.538	7.73978e-05	0.000133305
128.442	7.05464e-05	0.000120343
129.347	6.24227e-05	0.000108801
130.251	5.322e-05	9.90806e-05
131.156	4.36356e-05	9.14698e-05
132.06	3.46326e-05	8.5898e-05
132.965	2.70852e-05	8.18549e-05
133.869	2.14999e-05	7.85384e-05
134.774	1.79431e-05	7.51648e-05
135.678	1.61603e-05	7.12719e-05
136.583	1.57664e-05	6.68464e-05
137.487	1.6381e-05	6.22182e-05
138.392	1.76605e-05	5.78061e-05
139.296	1.9263e-05	5.3879e-05
140.201	2.08213e-05	5.04605e-05
141.106	2.19796e-05	4.73979e-05
142.01	2.24898e-05	4.45171e-05
142.915	2.2307e-05	4.17538e-05
143.819	2.16119e-05	3.91888e-05
144.724	2.07302e-05	3.69848e-05
145.628	1.99904e-05	3.52714e-05
146.533	1.9603e-05	3.40439e-05
147.437	1.96179e-05	3.31302e-05
148.342	1.99604e-05	3.22522e-05
149.246	2.04925e-05	3.11642e-05
150.151	2.10475e-05	2.97883e-05
151.055	2.14277e-05	2.82522e-05
151.96	2.13991e-05	2.67902e-05
152.864	2.07259e-05	2.55728e-05
153.769	1.92539e-05	2.45908e-05
154.673	1.70056e-05	2.36709e-05
155.578	1.42275e-05	2.25855e-05
156.482	1.13468e-05	2.11594e-05
157.387	8.84667e-06	1.93076e-05
158.291	7.11069e-06	1.7024e-05
159.196	6.30417e-06	1.43733e-05
160.101	6.33985e-06	1.15013e-05
161.005	6.93803e-06	8.63205e-06
161.91	7.75057e-06	6.02001e-06
162.814	8.48882e-06	3.8717e-06
163.719	8.99361e-06	2.28321e-06
164.623	9.21981e-06	1.22958e-06
165.528	9.16466e-06	6.02995e-07
166.432	8.80644e-06	2.68777e-07
167.337	8.10434e-06	1.08755e-07
168.241	7.0519e-06	3.9914e-08
169.146	5.72893e-06	1.32796e-08
170.05	4.30069e-06	4.00385e-09
170.955	2.96116e-06	1.0937e-09
171.859	1.86068e-06	2.70635e-10
172.764	1.06359e-06	6.0658e-11
173.668	5.51964e-07	1.23135e-11
174.573	2.59745e-07	2.2638e-12
175.477	1.10756e-07	3.76918e-13
176.382	4.27736e-08	5.68322e-14
177.286	1.49575e-08	7.76018e-15
178.191	4.73533e-09	9.59556e-16
179.095	1.35708e-09	1.07444e-16
180	3.5205e-10	1.08944e-17

## Sheet: Panel f
ED Figure 6 Panel f
R (Å)	Inner leaflet hydrophile density	Inner leaflet hydrophobe density	Outer leaflet hydrophobe density	Outer leaflet hydrophile density			Inner leaflet glycerol plane (Å)	Outer leaflet glycerol plane (Å)	Midplane (Å)
0	0	0	0	0			27.9953	55.5298	40.7017
0.200501	9.48736e-28	2.64298e-203	0	0
0.401003	3.01307e-26	2.32926e-198	0	0
0.601504	1.08713e-24	2.33048e-193	0	0
0.802005	3.7604e-23	2.23352e-188	0	0
1.00251	1.18249e-21	1.94414e-183	0	0
1.20301	3.30181e-20	1.50092e-178	0	0
1.40351	8.085e-19	1.01481e-173	0	0
1.60401	1.72347e-17	5.96396e-169	0	0
1.80451	3.18359e-16	3.0317e-164	0	0
2.00501	5.08055e-15	1.32861e-159	0	0
2.20551	6.99044e-14	5.00767e-155	0	0
2.40602	8.28163e-13	1.62048e-150	0	0
2.60652	8.44059e-12	4.49616e-146	0	0
2.80702	7.39721e-11	1.06852e-141	0	0
3.00752	5.57352e-10	2.17324e-137	0	0
3.20802	3.61085e-09	3.78035e-133	0	0
3.40852	2.01225e-08	5.62108e-129	0	0
3.60902	9.65299e-08	7.1413e-125	0	0
3.80952	3.99044e-07	7.74892e-121	2.2e-321	0
4.01003	1.4238e-06	7.17917e-117	8.4921265e-315	0
4.21053	4.39461e-06	5.67752e-113	2.82941e-308	0
4.41103	1.17709e-05	3.83171e-109	8.04501e-302	0
4.61153	2.74814e-05	2.20643e-105	1.95173e-295	0
4.81203	5.62711e-05	1.08386e-101	4.03922e-289	0
5.01253	0.000101903	4.54123e-98	7.13009e-283	0
5.21303	0.00016502	1.62269e-94	1.07338e-276	0
5.41353	0.00024227	4.94428e-91	1.37789e-270	0
5.61404	0.000327636	1.28449e-87	1.50813e-264	0
5.81454	0.000415096	2.84498e-84	1.40729e-258	0
6.01504	0.000500855	5.37164e-81	1.11945e-252	0
6.21554	0.000584239	8.64535e-78	7.5906e-247	0
6.41604	0.000667496	1.18597e-74	4.38695e-241	0
6.61654	0.000754907	1.38661e-71	2.16091e-235	0
6.81704	0.000851567	1.38165e-68	9.07143e-230	0
7.01754	0.000962833	1.17323e-65	3.24529e-224	0
7.21805	0.00109501	8.4896e-63	9.89353e-219	0
7.41855	0.00125611	5.23469e-60	2.57009e-213	0
7.61905	0.00145524	2.75028e-57	5.68886e-208	0
7.81955	0.0017021	1.23121e-54	1.07292e-202	0
8.02005	0.00200922	4.69607e-52	1.72409e-197	0
8.22055	0.00239405	1.52608e-49	2.36042e-192	0
8.42105	0.00287424	4.22517e-47	2.75322e-187	0
8.62155	0.00345673	9.96611e-45	2.73591e-182	0
8.82206	0.00413248	2.00268e-42	2.31612e-177	0
9.02256	0.00488553	3.42839e-40	1.67036e-172	0
9.22306	0.00570868	4.99984e-38	1.02622e-167	0
9.42356	0.00661149	6.21156e-36	5.37076e-163	0
9.62406	0.00761785	6.57385e-34	2.39438e-158	0
9.82456	0.00875949	5.92662e-32	9.09293e-154	0
10.0251	0.0100665	4.55156e-30	2.94144e-149	0
10.2256	0.0115523	2.97768e-28	8.10499e-145	0
10.4261	0.013205	1.65945e-26	1.90229e-140	0
10.6266	0.0150024	7.87801e-25	3.803e-136	0
10.8271	0.0169491	3.18601e-23	6.47582e-132	0
11.0276	0.0191026	1.09765e-21	9.39239e-128	0
11.2281	0.0215526	3.2217e-20	1.16029e-123	0
11.4286	0.0243599	8.05621e-19	1.22083e-119	0
11.6291	0.0275031	1.71645e-17	1.09407e-115	0
11.8296	0.0308834	3.11623e-16	8.35081e-112	0
12.0301	0.034392	4.82143e-15	5.42876e-108	0
12.2306	0.0379947	6.35831e-14	3.00578e-104	0
12.4311	0.0417712	7.14853e-13	1.41741e-100	0
12.6316	0.0458781	6.85359e-12	5.69257e-97	7.0374e-319
12.8321	0.0504608	5.60527e-11	1.94714e-93	2.644728325604e-312
13.0326	0.0555767	3.91244e-10	5.67224e-90	8.46466e-306
13.2331	0.061176	2.33198e-09	1.40728e-86	2.3073e-299
13.4336	0.0671359	1.18783e-08	2.97351e-83	5.35629e-293
13.6341	0.073311	5.17571e-08	5.3508e-80	1.05897e-286
13.8346	0.0795753	1.9318e-07	8.20024e-77	1.78305e-280
14.0351	0.0858494	6.18805e-07	1.07026e-73	2.5568e-274
14.2356	0.0921103	1.70587e-06	1.18961e-70	3.12236e-268
14.4361	0.0983725	4.06414e-06	1.12609e-67	3.24728e-262
14.6366	0.104649	8.42405e-06	9.07793e-65	2.8761e-256
14.8371	0.110937	1.53545e-05	6.23228e-62	2.16937e-250
15.0376	0.117251	2.50201e-05	3.64377e-59	1.3935e-244
15.2381	0.123698	3.73083e-05	1.81424e-56	7.62295e-239
15.4386	0.13047	5.23082e-05	7.69271e-54	3.55122e-233
15.6391	0.137753	7.04964e-05	2.7778e-51	1.40886e-227
15.8396	0.145593	9.19992e-05	8.54198e-49	4.75989e-222
16.0401	0.153835	0.000115428	2.23692e-46	1.36949e-216
16.2406	0.162212	0.000137885	4.98854e-44	3.35545e-211
16.4411	0.170487	0.000157019	9.47388e-42	7.00123e-206
16.6416	0.178557	0.000173682	1.53219e-39	1.24402e-200
16.8421	0.186439	0.000192441	2.11019e-37	1.88237e-195
17.0426	0.194173	0.000218709	2.47492e-35	2.42555e-190
17.2431	0.201746	0.00025457	2.47186e-33	2.66158e-185
17.4436	0.209114	0.000297267	2.10238e-31	2.48709e-180
17.6441	0.216291	0.000342588	1.52274e-29	1.97909e-175
17.8446	0.223412	0.000390673	9.39206e-28	1.3411e-170
18.0451	0.230662	0.000448765	4.93312e-26	7.73878e-166
18.2456	0.238136	0.000528051	2.20652e-24	3.8028e-161
18.4461	0.245762	0.000637624	8.40469e-23	1.59129e-156
18.6466	0.253367	0.000780635	2.72625e-21	5.67039e-152
18.8471	0.260806	0.000954358	7.5309e-20	1.72064e-147
19.0476	0.268021	0.00115273	1.77163e-18	4.44611e-143
19.2481	0.274997	0.00137032	3.54939e-17	9.78324e-139
19.4486	0.281699	0.00160721	6.05631e-16	1.83314e-134
19.6491	0.288087	0.00187219	8.80161e-15	2.92497e-130
19.8496	0.294186	0.00218119	1.08956e-13	3.97424e-126
20.0501	0.300124	0.00255117	1.14901e-12	4.59829e-122
20.2506	0.306083	0.00299386	1.03243e-11	4.5305e-118
20.4511	0.312198	0.00351337	7.90598e-11	3.80104e-114
20.6516	0.318473	0.00410861	5.16131e-10	2.71559e-110
20.8521	0.324776	0.00477893	2.87393e-09	1.65208e-106
21.0526	0.330919	0.00553197	1.3658e-08	8.5586e-103
21.2531	0.33675	0.00639171	5.54481e-08	3.77553e-99
21.4536	0.342218	0.00740235	1.92535e-07	1.41826e-95
21.6541	0.347375	0.00862085	5.72768e-07	4.53665e-92
21.8546	0.352347	0.010097	1.46297e-06	1.23571e-88
22.0551	0.357274	0.0118527	3.21726e-06	2.86615e-85
22.2556	0.362212	0.0138788	6.11216e-06	5.66084e-82
22.4561	0.367072	0.0161533	1.00703e-05	9.52056e-79
22.6566	0.371648	0.0186656	1.44484e-05	1.36346e-75
22.8571	0.375751	0.0214248	1.8123e-05	1.66273e-72
23.0576	0.379338	0.0244506	1.99431e-05	1.72662e-69
23.2581	0.382552	0.027767	1.93251e-05	1.52676e-66
23.4586	0.385624	0.0314105	1.66267e-05	1.14958e-63
23.6591	0.38873	0.0354393	1.30708e-05	7.37062e-61
23.8596	0.391869	0.0399227	1.02842e-05	4.02406e-58
24.0602	0.394856	0.0449099	9.72721e-06	1.87077e-55
24.2607	0.397431	0.0504107	1.22709e-05	7.40576e-53
24.4612	0.399403	0.0564083	1.80122e-05	2.49639e-50
24.6617	0.400738	0.0628925	2.62901e-05	7.16555e-48
24.8622	0.401514	0.0698789	3.58648e-05	1.75137e-45
25.0627	0.401827	0.0774041	4.52656e-05	3.64503e-43
25.2632	0.401719	0.0855084	5.32919e-05	6.45974e-41
25.4637	0.401181	0.0942242	5.95623e-05	9.7481e-39
25.6642	0.400184	0.103573	6.49071e-05	1.25261e-36
25.8647	0.3987	0.113573	7.13627e-05	1.37058e-34
26.0652	0.396697	0.12425	8.16451e-05	1.27697e-32
26.2657	0.394126	0.135661	9.81827e-05	1.01309e-30
26.4662	0.390917	0.147875	0.000121968	6.84392e-29
26.6667	0.386998	0.16093	0.00015169	3.93686e-27
26.8672	0.382333	0.174768	0.000183888	1.92835e-25
27.0677	0.376944	0.189205	0.000214757	8.04281e-24
27.2682	0.370894	0.203995	0.000243034	2.85639e-22
27.4687	0.364232	0.218956	0.000271863	8.63807e-21
27.6692	0.356961	0.234073	0.000307754	2.22434e-19
27.8697	0.349044	0.249501	0.000357308	4.87725e-18
28.0702	0.340454	0.265438	0.000424574	9.10613e-17
28.2707	0.331228	0.281982	0.000510803	1.4477e-15
28.4712	0.321468	0.299075	0.000615487	1.95979e-14
28.6717	0.3113	0.316572	0.000736713	2.25906e-13
28.8722	0.300814	0.334335	0.000871134	2.21733e-12
29.0727	0.290039	0.352262	0.00101576	1.85318e-11
29.2732	0.278959	0.370228	0.00117221	1.31883e-10
29.4737	0.267571	0.388038	0.00135007	7.99184e-10
29.6742	0.255928	0.405474	0.00156488	4.12371e-09
29.8747	0.244146	0.422417	0.00183092	1.81181e-08
30.0752	0.232371	0.438936	0.00215422	6.77832e-08
30.2757	0.220733	0.455234	0.00253135	2.15931e-07
30.4762	0.209301	0.471472	0.00295495	5.85719e-07
30.6767	0.198057	0.48762	0.00342217	1.35284e-06
30.8772	0.186921	0.503433	0.00394116	2.66066e-06
31.0777	0.175806	0.518569	0.00453172	4.45566e-06
31.2782	0.164671	0.532758	0.00521941	6.35357e-06
31.4787	0.153557	0.5459	0.00602682	7.71446e-06
31.6792	0.142582	0.558068	0.0069669	7.97582e-06
31.8797	0.131914	0.569417	0.00804047	7.02144e-06
32.0802	0.121711	0.580086	0.00923791	5.2633e-06
32.2807	0.112075	0.590131	0.0105454	3.35948e-06
32.4812	0.103028	0.599533	0.0119556	1.82586e-06
32.6817	0.0945305	0.608231	0.0134774	8.44972e-07
32.8822	0.0865162	0.616183	0.0151358	3.32981e-07
33.0827	0.0789337	0.623375	0.0169608	1.11852e-07
33.2832	0.071778	0.629784	0.0189735	3.27865e-08
33.4837	0.0650896	0.635318	0.0211852	1.26622e-08
33.6842	0.0589185	0.639793	0.0236087	2.52301e-08
33.8847	0.0532772	0.643005	0.0262669	9.77553e-08
34.0852	0.0481195	0.644848	0.0291863	3.4463e-07
34.2857	0.0433608	0.645378	0.0323868	1.04595e-06
34.4862	0.0389256	0.644793	0.0358832	2.73446e-06
34.6867	0.0347857	0.64335	0.0396955	6.18547e-06
34.8872	0.0309629	0.641294	0.0438519	1.21872e-05
35.0877	0.0274996	0.638788	0.0483818	2.11161e-05
35.2882	0.0244197	0.635852	0.0533115	3.26022e-05
35.4887	0.0217088	0.632346	0.0586655	4.56383e-05
35.6892	0.019322	0.628027	0.0644648	5.91426e-05
35.8897	0.0172086	0.622679	0.0707132	7.2542e-05
36.0902	0.0153288	0.616229	0.0773848	8.5929e-05
36.2907	0.0136565	0.608769	0.0844278	9.97538e-05
36.4912	0.0121707	0.600483	0.0917841	0.00011434
36.6917	0.0108498	0.591533	0.0994154	0.000129593
36.8922	0.0096727	0.582009	0.107325	0.00014528
37.0927	0.00862372	0.571971	0.115567	0.000162025
37.2932	0.00769666	0.56151	0.124231	0.000182395
37.4937	0.00689275	0.550741	0.133391	0.000210696
37.6942	0.00621304	0.539717	0.143058	0.000250565
37.8947	0.00564895	0.528371	0.153171	0.000301419
38.0952	0.00517709	0.516554	0.163647	0.000356703
38.2957	0.00476367	0.504149	0.174435	0.000406354
38.4962	0.00437758	0.491158	0.185541	0.000442629
38.6967	0.00400453	0.477717	0.196983	0.000465085
38.8972	0.0036512	0.464016	0.208746	0.000480793
39.0977	0.00333537	0.450214	0.220768	0.000499894
39.2982	0.00306947	0.436378	0.232981	0.00053045
39.4987	0.00285003	0.422493	0.245363	0.00057612
39.6992	0.00266015	0.408521	0.257948	0.000636691
39.8997	0.00248056	0.394461	0.2708	0.000709357
40.1003	0.00229988	0.380353	0.283959	0.000789608
40.3008	0.00211773	0.366262	0.297403	0.000872277
40.5013	0.00194149	0.352241	0.311058	0.000953191
40.7018	0.00178062	0.338315	0.324814	0.00103075
40.9023	0.00164165	0.324458	0.338541	0.00110636
41.1028	0.00152506	0.310607	0.352095	0.00118357
41.3033	0.00142516	0.2967	0.365348	0.00126704
41.5038	0.00133313	0.282746	0.378245	0.00136204
41.7043	0.00124159	0.268881	0.390859	0.00147361
41.9048	0.00114774	0.255327	0.40336	0.00160456
42.1053	0.00105338	0.242275	0.415904	0.00175342
42.3058	0.000962863	0.229764	0.428515	0.00191459
42.5063	0.000880983	0.217664	0.441063	0.0020809
42.7068	0.000811644	0.205791	0.45336	0.00224627
42.9073	0.000756502	0.194061	0.465303	0.00240684
43.1078	0.00071342	0.18254	0.476945	0.00256169
43.3083	0.000676521	0.171367	0.488427	0.00271534
43.5088	0.000638923	0.160628	0.499848	0.00288102
43.7093	0.000596087	0.150306	0.511197	0.0030811
43.9098	0.000546815	0.140331	0.522382	0.00334117
44.1103	0.000491987	0.130672	0.533312	0.00367966
44.3108	0.00043351	0.121373	0.543918	0.00409902
44.5113	0.00037446	0.112522	0.55411	0.00458527
44.7118	0.000318951	0.104193	0.563748	0.00511702
44.9123	0.00027083	0.0963969	0.572665	0.00567944
45.1128	0.000232236	0.089088	0.580738	0.00627512
45.3133	0.000203193	0.0821912	0.587931	0.00692582
45.5138	0.000182087	0.0756423	0.594297	0.00766335
45.7143	0.000166413	0.0694137	0.599958	0.00851341
45.9148	0.000153672	0.0635199	0.605086	0.0094817
46.1153	0.000142201	0.0580011	0.60988	0.0105539
46.3158	0.000131292	0.0528925	0.614495	0.011714
46.5163	0.00012046	0.048196	0.61895	0.0129702
46.7168	0.00010875	0.0438726	0.623099	0.0143685
46.9173	9.50711e-05	0.0398631	0.626708	0.0159776
47.1178	7.92775e-05	0.0361179	0.629611	0.0178508
47.3183	6.2742e-05	0.0326146	0.631787	0.0199929
47.5188	4.76754e-05	0.0293534	0.6333	0.0223592
47.7193	3.57714e-05	0.0263407	0.634182	0.0248945
47.9198	2.73793e-05	0.023577	0.634385	0.0275852
48.1203	2.17573e-05	0.0210559	0.633859	0.0304823
48.3208	1.79006e-05	0.0187656	0.632636	0.0336715
48.5213	1.51139e-05	0.0166868	0.630828	0.0372142
48.7218	1.30326e-05	0.0147906	0.628552	0.0411082
48.9223	1.1385e-05	0.0130472	0.625843	0.0452987
49.1228	9.86477e-06	0.0114405	0.622648	0.049723
49.3233	8.20974e-06	0.00997652	0.618845	0.0543534
49.5238	6.34671e-06	0.00867411	0.614303	0.059212
49.7243	4.43339e-06	0.00754642	0.60895	0.0643593
49.9248	2.74239e-06	0.00658749	0.602818	0.0698653
50.1253	1.4816e-06	0.00577268	0.596025	0.0757712
50.3258	6.92749e-07	0.00506926	0.588694	0.0820594
50.5263	2.78669e-07	0.00444839	0.580868	0.0886566
50.7268	9.60765e-08	0.00389175	0.572483	0.0954761
50.9273	2.83211e-08	0.00339113	0.563403	0.10247
51.1278	7.1269e-09	0.00294334	0.553493	0.109646
51.3283	1.52957e-09	0.00254542	0.542703	0.117036
51.5288	2.79804e-10	0.00219312	0.531125	0.124664
51.7293	4.36101e-11	0.00188199	0.518984	0.132532
51.9298	5.78982e-12	0.00160842	0.506537	0.140631
52.1303	6.54669e-13	0.00136926	0.493966	0.148938
52.3308	6.30402e-14	0.00116143	0.481308	0.157392
52.5313	5.16924e-15	0.000982021	0.468464	0.16589
52.7318	3.60939e-16	0.000828459	0.455274	0.174316
52.9323	2.14599e-17	0.000698254	0.441617	0.182593
53.1328	1.08643e-18	0.000588718	0.427488	0.190697
53.3333	4.6833e-20	0.000497173	0.413004	0.198628
53.5338	1.71901e-21	0.000421386	0.398322	0.206374
53.7343	5.3725e-23	0.000359615	0.383561	0.213916
53.9348	1.4297e-24	0.000310084	0.368765	0.221242
54.1353	3.23957e-26	0.000270405	0.353948	0.228343
54.3358	6.25028e-28	0.000237706	0.339141	0.235168
54.5363	1.02679e-29	0.000209438	0.324411	0.241603
54.7368	1.43627e-31	0.000184039	0.309842	0.247513
54.9373	1.71064e-33	0.000160816	0.295504	0.252818
55.1378	1.7348e-35	0.000139447	0.281433	0.25751
55.3383	1.49801e-37	0.000119805	0.267623	0.261614
55.5388	1.1014e-39	0.000102055	0.254047	0.265142
55.7393	6.89523e-42	8.64572e-05	0.240681	0.268109
55.9398	3.67554e-44	7.28815e-05	0.227523	0.270584
56.1404	1.66826e-46	6.07217e-05	0.214574	0.272688
56.3409	6.44725e-49	4.94405e-05	0.20184	0.274522
56.5414	2.12156e-51	3.91047e-05	0.189351	0.276091
56.7419	5.94438e-54	3.02968e-05	0.177206	0.277284
56.9424	1.41817e-56	2.35598e-05	0.165568	0.277943
57.1429	2.88083e-59	1.8952e-05	0.1546	0.277963
57.3434	4.98284e-62	1.60235e-05	0.144368	0.27736
57.5439	7.33848e-65	1.4113e-05	0.134794	0.276262
57.7444	9.20247e-68	1.27003e-05	0.125697	0.274835
57.9449	9.82589e-71	1.15807e-05	0.116893	0.273199
58.1454	8.93324e-74	1.07634e-05	0.108289	0.271377
58.3459	6.91537e-77	1.02118e-05	0.0999194	0.269295
58.5464	4.55818e-80	9.69987e-06	0.0918986	0.266835
58.7469	2.55821e-83	8.93594e-06	0.084344	0.263898
58.9474	1.2225e-86	7.82436e-06	0.0773071	0.260458
59.1479	4.97432e-90	6.58637e-06	0.0707583	0.256542
59.3484	1.7234e-93	5.59888e-06	0.0646234	0.252195
59.5489	5.08402e-97	5.08083e-06	0.0588392	0.24744
59.7494	1.27702e-100	4.90486e-06	0.053392	0.242297
59.9499	2.73123e-104	4.70232e-06	0.048315	0.236812
60.1504	4.97377e-108	4.16203e-06	0.0436555	0.231068
60.3509	7.7123e-112	3.25307e-06	0.0394365	0.225146
60.5514	1.01824e-115	2.19837e-06	0.0356399	0.219095
60.7519	1.14468e-119	1.27293e-06	0.0322172	0.212917
60.9524	1.0957e-123	6.29193e-07	0.0291102	0.2066
61.1529	8.93024e-128	2.65085e-07	0.0262675	0.200157
61.3534	6.19733e-132	9.51347e-08	0.0236501	0.19364
61.5539	3.66198e-136	2.90762e-08	0.0212316	0.187123
61.7544	1.84245e-140	7.5672e-09	0.0189982	0.180666
61.9549	7.89302e-145	1.67693e-09	0.0169484	0.174292
62.1554	2.87912e-149	3.16423e-10	0.0150869	0.167977
62.3559	8.94222e-154	5.08384e-11	0.0134117	0.161665
62.5564	2.36483e-158	6.95482e-12	0.0119049	0.155294
62.7569	5.32503e-163	8.10118e-13	0.0105356	0.148818
62.9574	1.02097e-167	8.03488e-14	0.0092766	0.142219
63.1579	1.66676e-172	6.78546e-15	0.00811877	0.135528
63.3584	2.31687e-177	4.87919e-16	0.00706997	0.128823
63.5589	2.7422e-182	2.98734e-17	0.00614068	0.122213
63.7594	2.76353e-187	1.55736e-18	0.00532992	0.115792
63.9599	2.37136e-192	6.91296e-20	0.00462248	0.109602
64.1604	1.73261e-197	2.6128e-21	0.00399683	0.103626
64.3609	1.07788e-202	8.40847e-23	0.00343594	0.097823
64.5614	5.70965e-208	2.30407e-24	0.00293388	0.0921651
64.7619	2.57523e-213	5.3758e-26	0.00249498	0.0866666
64.9624	9.8899e-219	1.06797e-27	0.0021263	0.0813747
65.1629	3.23397e-224	1.80652e-29	0.0018282	0.0763431
65.3634	9.00426e-230	2.60193e-31	0.00158959	0.0715977
65.5639	2.13466e-235	3.19092e-33	0.00139156	0.0671126
65.7644	4.309e-241	3.33199e-35	0.00121599	0.0628155
65.9649	7.40617e-247	2.96252e-37	0.00105221	0.0586266
66.1654	1.08387e-252	2.24277e-39	0.000897683	0.0545045
66.3659	1.35061e-258	1.4457e-41	0.000754166	0.0504641
66.5664	1.43302e-264	7.93487e-44	0.000623996	0.0465581
66.7669	1.29462e-270	3.70825e-46	0.000508733	0.042842
66.9674	9.95861e-277	1.47559e-48	0.000409511	0.0393479
67.1679	6.52265e-283	4.99956e-51	0.00032722	0.0360806
67.3684	3.63762e-289	1.44233e-53	0.000261852	0.0330291
67.5689	1.72734e-295	3.54296e-56	0.00021171	0.0301812
67.7694	6.98405e-302	7.41029e-59	0.000173442	0.0275294
67.9699	2.40439e-308	1.31969e-61	0.00014308	0.0250689
68.1704	7.048058975e-315	2.00114e-64	0.000117452	0.0227939
68.3709	1.77e-321	2.58375e-67	9.51544e-05	0.0206963
68.5714	0	2.84048e-70	7.64967e-05	0.0187647
68.7719	0	2.65889e-73	6.24299e-05	0.0169848
68.9724	0	2.11922e-76	5.31631e-05	0.0153434
69.1729	0	1.43821e-79	4.74867e-05	0.0138334
69.3734	0	8.31062e-83	4.33116e-05	0.0124539
69.5739	0	4.08897e-86	3.88896e-05	0.0112039
69.7744	0	1.71301e-89	3.3634e-05	0.0100751
69.9749	0	6.1105e-93	2.79521e-05	0.00905032
70.1754	0	1.85592e-96	2.24732e-05	0.00810839
70.3759	0	4.79966e-100	1.74898e-05	0.00723227
70.5764	0	1.05689e-103	1.29898e-05	0.00641456
70.7769	0	1.9816e-107	8.98158e-06	0.00565711
70.9774	0	3.16351e-111	5.64268e-06	0.0049662
71.1779	0	4.30022e-115	3.18777e-06	0.00434677
71.3784	0	4.97713e-119	1.6888e-06	0.00379884
71.5789	0	4.90496e-123	1.04789e-06	0.00331738
71.7794	0	4.11585e-127	1.08816e-06	0.00289549
71.9799	0	2.9407e-131	1.61583e-06	0.00252796
72.1805	0	1.789e-135	2.39633e-06	0.00221212
72.381	0	9.26695e-140	3.12404e-06	0.00194465
72.5815	0	4.08725e-144	3.48774e-06	0.00171761
72.782	0	1.53494e-148	3.3188e-06	0.00151804
72.9825	0	4.90819e-153	2.68945e-06	0.00133253
73.183	0	1.33634e-157	1.85579e-06	0.00115352
73.3835	0	3.098e-162	1.09034e-06	0.000982153
73.584	0	6.11523e-167	5.45461e-07	0.000825425
73.7845	0	1.02781e-171	2.32345e-07	0.000689918
73.985	0	1.47088e-176	8.42694e-08	0.000577387
74.1855	0	1.7923e-181	2.6024e-08	0.000485016
74.386	0	1.85956e-186	6.84298e-09	0.000408683
74.5865	0	1.64278e-191	1.53209e-09	0.000345372
74.787	0	1.2357e-196	2.92072e-10	0.000292937
74.9875	0	7.91436e-202	4.74092e-11	0.000248754
75.188	0	4.31604e-207	6.55244e-12	0.000209632
75.3885	0	2.00411e-212	7.711e-13	0.000173273
75.589	0	7.92367e-218	7.72655e-14	0.000139595
75.7895	0	2.66746e-223	6.59216e-15	0.00011044
75.99	0	7.64603e-229	4.78891e-16	8.78639e-05
76.1905	0	1.86613e-234	2.96219e-17	7.24022e-05
76.391	0	3.87806e-240	1.56012e-18	6.25267e-05
76.5915	0	6.86206e-246	6.99629e-20	5.54941e-05
76.792	0	1.03386e-251	2.67144e-21	4.88461e-05
76.9925	0	1.32628e-257	8.68541e-23	4.14853e-05
77.193	0	1.44869e-263	2.40437e-24	3.37072e-05
77.3935	0	1.34736e-269	5.66736e-26	2.64092e-05
77.594	0	1.06699e-275	1.13744e-27	2.02286e-05
77.7945	0	7.19453e-282	1.94375e-29	1.52159e-05
77.995	0	4.13058e-288	2.82827e-31	1.10803e-05
78.1955	0	2.01924e-294	3.50403e-33	7.59337e-06
78.396	0	8.40487e-301	3.69642e-35	4.75239e-06
78.5965	0	2.9788e-307	3.32019e-37	2.65556e-06
78.797	0	8.989153527e-314	2.53928e-39	1.31707e-06
78.9975	0	2.308e-320	1.65358e-41	6.18161e-07
79.198	0	0	9.1687e-44	3.91145e-07
79.3985	0	0	4.32869e-46	5.1603e-07
79.599	0	0	1.74009e-48	9.37697e-07
79.7995	0	0	5.95601e-51	1.59848e-06
80	0	0	1.73582e-53	2.35245e-06
