# Supplementary material for: Brominated lipid probes expose structural asymmetries in constricted membranes
Source: Nat Struct Mol Biol. 2023 Jan 9;30(2):167–75. doi: 10.1038/s41594-022-00898-1 (PMC9935397; doi:10.1038/s41594-022-00898-1)
Supplement: Source Data Extended Data Fig. 7 — Statistical source data. [file 41594_2022_898_MOESM14_ESM.xlsx]

## Sheet: Panel a - Headgroup density
ED Figure 7 panel a
Headgroup density
			Theta (degrees)
			-54	-52.9979	-51.9957	-50.9936	-49.9914	-48.9893	-47.9872	-46.985	-45.9829	-44.9807	-43.9786	-42.9764	-41.9743	-40.9722	-39.97	-38.9679	-37.9657	-36.9636	-35.9615	-34.9593	-33.9572	-32.955	-31.9529	-30.9507	-29.9486	-28.9465	-27.9443	-26.9422	-25.94	-24.9379	-23.9358	-22.9336	-21.9315	-20.9293	-19.9272	-18.9251	-17.9229	-16.9208	-15.9186	-14.9165	-13.9143	-12.9122	-11.9101	-10.9079	-9.90578	-8.90364	-7.9015
	Z (Å)	-26.6486	0.188688	0.197209	0.205666	0.214027	0.22226	0.23033	0.238209	0.245864	0.253269	0.260398	0.267226	0.273734	0.279902	0.285717	0.291166	0.296242	0.30094	0.305259	0.309203	0.312777	0.315993	0.318863	0.321405	0.323639	0.325588	0.327279	0.328739	0.329998	0.331089	0.332044	0.332897	0.333683	0.334436	0.335189	0.335976	0.336827	0.337773	0.338841	0.340057	0.341441	0.343014	0.344791	0.346785	0.349003	0.351449	0.354126	0.357029
		-25.8148	0.203759	0.213005	0.222192	0.231282	0.240241	0.249034	0.257629	0.265992	0.274096	0.281911	0.289412	0.296578	0.303388	0.309826	0.31588	0.321542	0.326804	0.331668	0.336134	0.340209	0.343903	0.347231	0.350209	0.352859	0.355203	0.357268	0.359083	0.36068	0.36209	0.363348	0.364488	0.365545	0.366556	0.367554	0.368573	0.369646	0.370802	0.372071	0.373478	0.375046	0.376794	0.378738	0.380891	0.383262	0.385854	0.388669	0.391704
		-24.981	0.218717	0.228692	0.23861	0.248433	0.258124	0.267648	0.276968	0.286051	0.294865	0.303381	0.311572	0.319414	0.326885	0.33397	0.340653	0.346926	0.352782	0.358219	0.363239	0.367849	0.372058	0.375879	0.379331	0.382433	0.385211	0.38769	0.3899	0.391872	0.39364	0.395238	0.396701	0.398065	0.399366	0.40064	0.401919	0.403238	0.404627	0.406116	0.407729	0.409491	0.411421	0.413535	0.415847	0.418364	0.421091	0.42403	0.427177
		-24.1473	0.233416	0.244114	0.25476	0.265314	0.275737	0.285991	0.296039	0.305845	0.315376	0.324601	0.333492	0.342022	0.35017	0.357918	0.36525	0.372155	0.378628	0.384665	0.390267	0.39544	0.400194	0.404542	0.408501	0.412092	0.415339	0.418268	0.42091	0.423294	0.425456	0.42743	0.42925	0.430954	0.432577	0.434154	0.435721	0.43731	0.438953	0.440677	0.442511	0.444476	0.446593	0.448878	0.451345	0.454	0.45685	0.459895	0.463132
		-23.3135	0.247716	0.259125	0.270488	0.281763	0.29291	0.303888	0.314659	0.325186	0.335434	0.345369	0.354963	0.364188	0.373021	0.381442	0.389436	0.39699	0.404097	0.410754	0.41696	0.422722	0.428047	0.43295	0.437446	0.441557	0.445305	0.448718	0.451824	0.454654	0.457243	0.459625	0.461834	0.463907	0.465881	0.467789	0.469667	0.471547	0.473461	0.475437	0.477502	0.479678	0.481985	0.484441	0.487056	0.489841	0.492799	0.495931	0.499235
		-22.4797	0.261484	0.273586	0.285648	0.297628	0.309484	0.321173	0.332656	0.343894	0.354851	0.365491	0.375785	0.385704	0.395224	0.404324	0.412986	0.421198	0.428951	0.436242	0.44307	0.449438	0.455356	0.460836	0.465895	0.47055	0.474827	0.478751	0.48235	0.485655	0.4887	0.491518	0.494144	0.496613	0.498961	0.501224	0.503433	0.505623	0.507824	0.510063	0.512368	0.514759	0.517258	0.51988	0.522638	0.525539	0.52859	0.531789	0.535135
		-21.646	0.274603	0.287372	0.30011	0.312772	0.325315	0.337696	0.349873	0.361805	0.373456	0.38479	0.395774	0.40638	0.416581	0.426356	0.435687	0.44456	0.452965	0.460897	0.468355	0.475343	0.481869	0.487942	0.49358	0.498801	0.503627	0.508084	0.512199	0.516003	0.519527	0.522804	0.525869	0.528756	0.5315	0.534134	0.536693	0.539206	0.541705	0.544217	0.546767	0.549376	0.552065	0.554849	0.557739	0.560744	0.563869	0.567115	0.570477
		-20.8122	0.286968	0.300374	0.313758	0.327074	0.340277	0.353322	0.366168	0.378773	0.391097	0.403105	0.414763	0.426041	0.436912	0.447353	0.457345	0.466874	0.475929	0.484503	0.492595	0.500208	0.507347	0.514024	0.520253	0.526052	0.531442	0.536447	0.541094	0.545412	0.549433	0.553187	0.556707	0.560028	0.563182	0.566203	0.569121	0.571968	0.574773	0.577562	0.580359	0.583186	0.58606	0.588998	0.59201	0.595104	0.598286	0.601556	0.604911
		-19.9784	0.298495	0.312502	0.326496	0.340431	0.354261	0.367939	0.381424	0.394672	0.407643	0.4203	0.432609	0.444538	0.456059	0.46715	0.47779	0.487963	0.497657	0.506867	0.515588	0.523823	0.531576	0.538858	0.545682	0.552064	0.558024	0.563586	0.568774	0.573617	0.578144	0.582384	0.586371	0.590135	0.593708	0.597122	0.600407	0.603593	0.606706	0.609773	0.612816	0.615855	0.618909	0.621991	0.625112	0.628281	0.631501	0.634773	0.638095
		-19.1446	0.309115	0.323684	0.338249	0.352764	0.367182	0.381457	0.395545	0.409401	0.422986	0.436261	0.449191	0.461744	0.473892	0.485609	0.496875	0.507673	0.517992	0.527822	0.53716	0.546007	0.554367	0.562248	0.569662	0.576624	0.583154	0.589272	0.595003	0.600372	0.605408	0.610138	0.614593	0.618803	0.622798	0.626607	0.63026	0.633783	0.637203	0.640544	0.643828	0.647073	0.650296	0.653511	0.656727	0.659953	0.663193	0.666447	0.669713
		-18.3109	0.318783	0.333869	0.348962	0.364015	0.37898	0.39381	0.408459	0.422886	0.437047	0.450903	0.46442	0.477564	0.490306	0.50262	0.514485	0.525883	0.536802	0.547232	0.557168	0.566609	0.57556	0.584025	0.592018	0.59955	0.60664	0.613307	0.619573	0.625463	0.631002	0.636218	0.641137	0.645788	0.6502	0.6544	0.658415	0.66227	0.665991	0.669598	0.673113	0.676553	0.679933	0.683267	0.686564	0.689831	0.693072	0.696288	0.699476
		-17.4771	0.327471	0.343028	0.358603	0.374148	0.389614	0.404954	0.420123	0.435076	0.449771	0.464168	0.478232	0.491929	0.505228	0.518105	0.530535	0.542502	0.553991	0.564992	0.575499	0.585511	0.595028	0.604058	0.612609	0.620693	0.628326	0.635526	0.642313	0.64871	0.65474	0.660428	0.6658	0.670882	0.6757	0.680279	0.684645	0.688821	0.692829	0.69669	0.700424	0.704045	0.707569	0.711008	0.714369	0.71766	0.720884	0.724043	0.727135
		-16.6433	0.335171	0.351152	0.367161	0.38315	0.39907	0.414873	0.430514	0.445948	0.461131	0.476026	0.490593	0.5048	0.518616	0.532015	0.544973	0.557471	0.569494	0.581032	0.592078	0.602628	0.612683	0.622248	0.63133	0.63994	0.648092	0.655802	0.663088	0.66997	0.676471	0.682612	0.688418	0.693913	0.699119	0.704061	0.708761	0.713241	0.717521	0.72162	0.725556	0.729343	0.732994	0.73652	0.739929	0.743228	0.746419	0.749504	0.752483
		-15.8096	0.341893	0.358249	0.374645	0.391029	0.407354	0.423572	0.439637	0.455503	0.471128	0.486471	0.501496	0.516168	0.530456	0.544333	0.557775	0.570763	0.583281	0.595316	0.606862	0.617914	0.628471	0.638536	0.648116	0.657219	0.665859	0.674048	0.681804	0.689144	0.696089	0.702658	0.708873	0.714755	0.720326	0.725608	0.730621	0.735383	0.739915	0.744233	0.748352	0.752285	0.756046	0.759642	0.763083	0.766373	0.769516	0.772513	0.775364
		-14.9758	0.347664	0.364348	0.381081	0.397812	0.414493	0.431077	0.447516	0.463766	0.479783	0.495527	0.510961	0.52605	0.540763	0.555072	0.568952	0.582384	0.595351	0.607841	0.619844	0.631355	0.642373	0.652899	0.662938	0.672497	0.681587	0.69022	0.698411	0.706175	0.71353	0.720495	0.727088	0.733329	0.739238	0.744832	0.75013	0.755151	0.75991	0.764423	0.768704	0.772764	0.776615	0.780264	0.78372	0.786986	0.790067	0.792965	0.795678
		-14.142	0.352525	0.369491	0.386514	0.403544	0.420534	0.437434	0.454199	0.470783	0.487143	0.503239	0.519033	0.53449	0.549578	0.56427	0.578541	0.592369	0.605739	0.618636	0.63105	0.642975	0.654409	0.665351	0.675806	0.685778	0.695277	0.704313	0.712899	0.721049	0.728778	0.736102	0.743038	0.749604	0.755816	0.761692	0.767247	0.772497	0.777457	0.78214	0.786559	0.790725	0.794646	0.798331	0.801785	0.805015	0.808022	0.810809	0.813377
		-13.3083	0.356533	0.373736	0.391003	0.408286	0.425536	0.442706	0.459749	0.476619	0.493274	0.509673	0.525778	0.541554	0.556969	0.571995	0.586606	0.600783	0.614505	0.627761	0.640538	0.652829	0.664632	0.675944	0.686767	0.697107	0.70697	0.716365	0.725303	0.733796	0.741857	0.7495	0.756741	0.763594	0.770075	0.776197	0.781976	0.787426	0.792558	0.797386	0.801919	0.806167	0.810139	0.813841	0.81728	0.82046	0.823384	0.826054	0.828471
		-12.4745	0.359753	0.377149	0.394618	0.412111	0.429578	0.446972	0.464247	0.481357	0.49826	0.514914	0.531282	0.547329	0.563022	0.578333	0.593237	0.607712	0.621739	0.635303	0.648394	0.661003	0.673125	0.684758	0.695903	0.706562	0.716742	0.72645	0.735694	0.744485	0.752835	0.760756	0.76826	0.775361	0.782073	0.788406	0.794376	0.799992	0.805267	0.810211	0.814834	0.819143	0.823146	0.82685	0.83026	0.833379	0.836212	0.838761	0.841026
		-11.6407	0.362258	0.37981	0.397441	0.415102	0.432745	0.450321	0.467785	0.485092	0.502198	0.519062	0.535648	0.551919	0.567844	0.583393	0.598541	0.613266	0.627549	0.641375	0.654731	0.667608	0.680001	0.691906	0.703323	0.714254	0.724704	0.734677	0.744181	0.753225	0.761819	0.769974	0.7777	0.78501	0.791913	0.798422	0.804547	0.810298	0.815687	0.82072	0.825408	0.829756	0.833773	0.837462	0.840831	0.843881	0.846618	0.849042	0.851158
		-10.8069	0.36413	0.381803	0.39956	0.417353	0.435133	0.452853	0.470467	0.487929	0.505197	0.522231	0.538991	0.555444	0.571556	0.587299	0.602646	0.617575	0.632068	0.646107	0.659681	0.672779	0.685395	0.697525	0.709167	0.720323	0.730994	0.741186	0.750904	0.760157	0.768952	0.777297	0.785204	0.792681	0.799739	0.806386	0.812633	0.818488	0.82396	0.829058	0.833787	0.838155	0.842167	0.845829	0.849146	0.852121	0.854757	0.857059	0.859028
		-9.97317	0.365455	0.383218	0.401069	0.418961	0.436845	0.454674	0.472402	0.489984	0.507377	0.524541	0.541438	0.558032	0.574291	0.590185	0.60569	0.620781	0.635439	0.649649	0.663396	0.67667	0.689464	0.701774	0.713595	0.72493	0.735778	0.746144	0.756033	0.765449	0.774402	0.782898	0.790945	0.798551	0.805726	0.812478	0.818814	0.824743	0.830272	0.835408	0.840157	0.844526	0.848519	0.852142	0.855399	0.858293	0.860829	0.863009	0.864838
		-9.1394	0.36632	0.384146	0.402064	0.420027	0.437987	0.455895	0.473706	0.491376	0.508862	0.526122	0.54312	0.55982	0.57619	0.592199	0.607822	0.623037	0.637822	0.652161	0.66604	0.679449	0.69238	0.704826	0.716785	0.728256	0.739239	0.749737	0.759754	0.769295	0.778366	0.786972	0.795122	0.802823	0.810081	0.816904	0.8233	0.829275	0.834835	0.839987	0.844738	0.849091	0.853051	0.856625	0.859815	0.862626	0.865061	0.867125	0.868822
		-8.30563	0.366814	0.384682	0.402645	0.420656	0.438666	0.456628	0.474497	0.492227	0.509777	0.527106	0.544176	0.560951	0.577399	0.593491	0.6092	0.624502	0.639379	0.653812	0.667787	0.681294	0.694323	0.706868	0.718926	0.730495	0.741575	0.752168	0.762276	0.771903	0.781055	0.789738	0.797956	0.805717	0.813028	0.819893	0.826321	0.832317	0.837886	0.843035	0.847769	0.852092	0.85601	0.859526	0.862646	0.865372	0.86771	0.869663	0.871236
		-7.47186	0.367027	0.384919	0.402909	0.420949	0.43899	0.456986	0.474891	0.492661	0.510252	0.527625	0.544742	0.561567	0.578067	0.594214	0.609979	0.625341	0.640279	0.654775	0.668815	0.682387	0.695481	0.708093	0.720217	0.73185	0.742993	0.753645	0.763811	0.773492	0.782694	0.791421	0.799678	0.807471	0.814806	0.821688	0.828124	0.834119	0.839678	0.844807	0.84951	0.853792	0.857658	0.861111	0.864157	0.8668	0.869044	0.870893	0.872353
		-6.63809	0.367044	0.384949	0.402953	0.421008	0.439066	0.457081	0.475006	0.492798	0.510413	0.527812	0.544956	0.56181	0.578341	0.59452	0.61032	0.625717	0.640691	0.655224	0.669302	0.682912	0.696045	0.708694	0.720855	0.732524	0.743701	0.754385	0.76458	0.774287	0.78351	0.792254	0.800524	0.808324	0.81566	0.822537	0.828961	0.834937	0.84047	0.845564	0.850225	0.854456	0.858264	0.861651	0.864623	0.867184	0.869339	0.871092	0.87245
		-5.80432	0.366951	0.38486	0.402869	0.42093	0.438996	0.457019	0.474953	0.492755	0.510382	0.527793	0.54495	0.561818	0.578364	0.594559	0.610375	0.625788	0.640779	0.65533	0.669424	0.683051	0.6962	0.708864	0.721038	0.73272	0.743906	0.754599	0.764799	0.774508	0.78373	0.79247	0.80073	0.808517	0.815835	0.822689	0.829085	0.835026	0.840519	0.845568	0.850178	0.854353	0.858097	0.861416	0.864315	0.866797	0.868868	0.870533	0.871799
		-4.97055	0.366826	0.384737	0.402747	0.42081	0.438878	0.456903	0.474841	0.492646	0.510276	0.527691	0.544852	0.561723	0.578273	0.594472	0.610291	0.625708	0.640702	0.655254	0.66935	0.682976	0.696124	0.708786	0.720956	0.732631	0.743809	0.754491	0.764678	0.774371	0.783574	0.792291	0.800525	0.808283	0.815567	0.822384	0.828738	0.834634	0.840077	0.845072	0.849624	0.853737	0.857417	0.860667	0.863493	0.8659	0.867893	0.869478	0.870662
		-4.13678	0.366746	0.384657	0.402669	0.420734	0.438803	0.45683	0.474769	0.492574	0.510205	0.527619	0.544779	0.56165	0.578198	0.594393	0.610208	0.62562	0.640607	0.655151	0.669237	0.682852	0.695987	0.708633	0.720786	0.732441	0.743598	0.754255	0.764414	0.774077	0.783247	0.791928	0.800124	0.807839	0.815078	0.821847	0.828149	0.833991	0.839378	0.844313	0.848803	0.852851	0.856464	0.859646	0.862402	0.864737	0.866658	0.868171	0.869282
		-3.30301	0.366778	0.384695	0.402713	0.420783	0.438856	0.456887	0.474829	0.492637	0.510269	0.527684	0.544843	0.561711	0.578255	0.594444	0.610252	0.625654	0.64063	0.65516	0.66923	0.682827	0.695941	0.708564	0.720691	0.732318	0.743443	0.754066	0.764188	0.773811	0.782939	0.791574	0.799721	0.807385	0.814571	0.821284	0.827529	0.83331	0.838635	0.843506	0.847931	0.851913	0.855459	0.858573	0.861261	0.863529	0.865383	0.866829	0.867874
		-2.46924	0.366985	0.384916	0.402947	0.421029	0.439114	0.457155	0.475106	0.492922	0.51056	0.527979	0.54514	0.562009	0.57855	0.594736	0.610537	0.625929	0.640893	0.655408	0.66946	0.683036	0.696125	0.708721	0.720817	0.73241	0.743498	0.754081	0.76416	0.773737	0.782815	0.791398	0.799491	0.807099	0.814225	0.820877	0.827059	0.832776	0.838035	0.84284	0.847198	0.851113	0.854592	0.857639	0.860261	0.862464	0.864255	0.865639	0.866625
		-1.63547	0.367424	0.385379	0.403433	0.421537	0.439643	0.457703	0.475672	0.493504	0.511156	0.528587	0.545757	0.562632	0.579177	0.595363	0.611161	0.626547	0.641501	0.656003	0.670038	0.683593	0.696658	0.709225	0.721289	0.732846	0.743894	0.754434	0.764466	0.773994	0.783019	0.791547	0.799581	0.807128	0.814192	0.820779	0.826895	0.832545	0.837736	0.842473	0.846763	0.85061	0.854021	0.857002	0.85956	0.8617	0.863429	0.864755	0.865685
		-0.801702	0.368143	0.386134	0.404223	0.422362	0.4405	0.458592	0.47659	0.494449	0.512125	0.529577	0.546766	0.563656	0.580212	0.596405	0.612207	0.627593	0.642542	0.657035	0.671056	0.684593	0.697636	0.710176	0.722208	0.73373	0.744739	0.755235	0.765219	0.774695	0.783666	0.792136	0.80011	0.807594	0.814593	0.821113	0.827161	0.832742	0.837863	0.84253	0.84675	0.850528	0.853871	0.856785	0.859278	0.861355	0.863025	0.864293	0.865169
		0.0320681	0.36918	0.387222	0.405361	0.423548	0.441734	0.45987	0.477911	0.495809	0.513521	0.531006	0.548224	0.565139	0.581717	0.597927	0.61374	0.629133	0.644084	0.658574	0.672587	0.686111	0.699135	0.711651	0.723655	0.735143	0.746113	0.756566	0.766503	0.775928	0.784843	0.793255	0.801167	0.808586	0.815518	0.82197	0.827947	0.833457	0.838506	0.843101	0.847249	0.850956	0.854229	0.857075	0.859502	0.861515	0.863123	0.864332	0.865152
		0.865838	0.370567	0.388676	0.40688	0.425131	0.443379	0.461575	0.479671	0.497623	0.515385	0.532916	0.550175	0.567127	0.583736	0.599973	0.615808	0.631216	0.646177	0.660671	0.674682	0.688198	0.701208	0.713705	0.725683	0.73714	0.748074	0.758485	0.768376	0.777749	0.786609	0.794961	0.80281	0.810163	0.817026	0.823407	0.829311	0.834747	0.839722	0.844242	0.848315	0.851948	0.855148	0.857922	0.860278	0.862224	0.863767	0.864915	0.865676
		1.69961	0.372326	0.390518	0.408804	0.427134	0.445459	0.46373	0.481898	0.499917	0.517743	0.535333	0.552646	0.569647	0.586299	0.602572	0.618438	0.633871	0.64885	0.663355	0.677371	0.690884	0.703886	0.716367	0.728323	0.739752	0.750651	0.761022	0.770867	0.780189	0.788992	0.797284	0.805068	0.812353	0.819145	0.825451	0.83128	0.836638	0.841534	0.845975	0.849968	0.853522	0.856643	0.859341	0.861622	0.863494	0.864966	0.866046	0.866742
		2.53338	0.374469	0.39276	0.411144	0.429571	0.447989	0.466349	0.484604	0.502705	0.520607	0.538269	0.555649	0.572709	0.589416	0.605736	0.621642	0.637108	0.652113	0.666636	0.680662	0.694179	0.707176	0.719645	0.731582	0.742984	0.75385	0.764181	0.77398	0.783249	0.791996	0.800224	0.807941	0.815155	0.821871	0.8281	0.833847	0.839123	0.843934	0.848289	0.852197	0.855664	0.858701	0.861314	0.863512	0.865303	0.866696	0.867699	0.868322
		3.36715	0.376998	0.395405	0.413903	0.432441	0.450967	0.469432	0.487787	0.505983	0.523976	0.541722	0.55918	0.576311	0.593081	0.609458	0.625413	0.64092	0.655956	0.670503	0.684545	0.698069	0.711064	0.723524	0.735444	0.74682	0.757653	0.767943	0.777694	0.786909	0.795595	0.803757	0.811403	0.818539	0.825176	0.83132	0.83698	0.842166	0.846885	0.851147	0.85496	0.858333	0.861275	0.863795	0.8659	0.8676	0.868904	0.86982	0.870357
		4.20092	0.379908	0.398446	0.417072	0.435736	0.454384	0.472967	0.491435	0.509739	0.527833	0.545674	0.56322	0.580432	0.597274	0.613715	0.629725	0.645278	0.660352	0.674927	0.688988	0.702522	0.715517	0.727968	0.73987	0.75122	0.762017	0.772264	0.781964	0.791121	0.799742	0.807832	0.8154	0.822454	0.829003	0.835054	0.840619	0.845706	0.850324	0.854482	0.858191	0.861459	0.864296	0.86671	0.868711	0.870307	0.871509	0.872326	0.872766
		5.03469	0.383181	0.401864	0.420632	0.439434	0.458217	0.476929	0.495521	0.513944	0.532149	0.550094	0.567736	0.585036	0.601957	0.618468	0.634538	0.650141	0.665256	0.679861	0.693942	0.707486	0.720481	0.732922	0.744804	0.756124	0.766883	0.777082	0.786726	0.795819	0.804367	0.812379	0.819861	0.826824	0.833275	0.839225	0.844684	0.849661	0.854166	0.85821	0.861802	0.864952	0.86767	0.869966	0.871848	0.873328	0.874415	0.875118	0.875447
		5.86846	0.386793	0.405631	0.424553	0.443504	0.462432	0.481284	0.500009	0.518557	0.536882	0.554938	0.572682	0.590074	0.607079	0.623662	0.639795	0.655451	0.670606	0.685242	0.699342	0.712894	0.725887	0.738314	0.750172	0.761457	0.772172	0.782317	0.791897	0.800917	0.809385	0.817309	0.824695	0.831556	0.837899	0.843736	0.849076	0.853931	0.85831	0.862226	0.865687	0.868705	0.87129	0.873452	0.875202	0.87655	0.877505	0.878079	0.878281
		6.70223	0.390708	0.409712	0.428796	0.447905	0.466985	0.485984	0.504848	0.523529	0.541978	0.560148	0.577997	0.595485	0.612575	0.629232	0.645428	0.661135	0.676329	0.690993	0.705109	0.718664	0.731649	0.744057	0.755884	0.767128	0.777789	0.787871	0.797379	0.806317	0.814694	0.822517	0.829797	0.836542	0.842765	0.848475	0.853683	0.858401	0.86264	0.866412	0.869728	0.872598	0.875034	0.877047	0.878648	0.879848	0.880656	0.881085	0.881144
		7.536	0.394885	0.414062	0.433314	0.452586	0.471824	0.490973	0.509981	0.528797	0.547372	0.565658	0.583613	0.601196	0.618369	0.635099	0.651354	0.667108	0.682338	0.697024	0.71115	0.724703	0.737672	0.750053	0.76184	0.773032	0.783631	0.793639	0.803062	0.811906	0.820179	0.82789	0.835049	0.841666	0.847753	0.853321	0.858382	0.862949	0.867032	0.870644	0.873798	0.876504	0.878775	0.880622	0.882058	0.883092	0.883738	0.884005	0.883906
		8.36977	0.399275	0.418628	0.438052	0.45749	0.476887	0.496189	0.515341	0.534291	0.55299	0.571391	0.58945	0.607125	0.624377	0.641174	0.657484	0.673279	0.688537	0.703238	0.717365	0.730905	0.74385	0.756192	0.767929	0.779058	0.789582	0.799504	0.80883	0.817566	0.825721	0.833305	0.840328	0.846802	0.852738	0.858148	0.863047	0.867445	0.871355	0.874792	0.877766	0.880292	0.882381	0.884046	0.885299	0.886152	0.886618	0.886708	0.886435
		9.20354	0.403821	0.423351	0.442947	0.462551	0.482106	0.501558	0.520851	0.539933	0.558753	0.577264	0.59542	0.61318	0.630506	0.647362	0.663718	0.679545	0.694822	0.709527	0.723644	0.737162	0.750069	0.762361	0.774034	0.785087	0.795522	0.805344	0.814557	0.823171	0.831193	0.838634	0.845506	0.85182	0.857589	0.862826	0.867544	0.871758	0.875479	0.878723	0.881502	0.88383	0.885721	0.887187	0.888242	0.888899	0.88917	0.889068	0.888606
		10.0373	0.408462	0.428167	0.447932	0.467698	0.487407	0.507004	0.526432	0.545639	0.564573	0.583186	0.601432	0.619268	0.636656	0.653562	0.669952	0.685801	0.701083	0.71578	0.729875	0.743356	0.756213	0.76844	0.780035	0.790997	0.801328	0.811034	0.820119	0.828594	0.836467	0.84375	0.850454	0.856592	0.862177	0.867224	0.871746	0.875758	0.879274	0.882309	0.884877	0.886992	0.888669	0.889921	0.890763	0.891208	0.89127	0.890963	0.890299
		10.8711	0.413133	0.433008	0.452935	0.472856	0.492711	0.512445	0.532	0.551322	0.570359	0.589063	0.607387	0.625287	0.642726	0.659668	0.67608	0.691935	0.70721	0.721884	0.735942	0.74937	0.762161	0.774308	0.785809	0.796663	0.806875	0.816448	0.82539	0.833709	0.841417	0.848524	0.855044	0.86099	0.866375	0.871216	0.875526	0.879321	0.882616	0.885426	0.887768	0.889655	0.891104	0.892128	0.892744	0.892965	0.892806	0.892281	0.891406
		11.7048	0.417767	0.437801	0.457881	0.477947	0.497938	0.517797	0.537466	0.556891	0.576018	0.594799	0.613186	0.631137	0.648611	0.665573	0.681991	0.697837	0.713088	0.727723	0.741727	0.755086	0.767794	0.779844	0.791233	0.801964	0.812038	0.821462	0.830243	0.838391	0.845917	0.852833	0.859152	0.864889	0.87006	0.874678	0.878761	0.882325	0.885384	0.887957	0.890058	0.891705	0.892913	0.893698	0.894077	0.894063	0.893674	0.892924	0.891828
		12.5386	0.422292	0.442474	0.462694	0.482891	0.503003	0.522973	0.542741	0.562253	0.581455	0.600296	0.61873	0.636714	0.654206	0.671171	0.687577	0.703396	0.718604	0.733182	0.747114	0.760387	0.772993	0.784928	0.796189	0.806777	0.816697	0.825955	0.834559	0.842518	0.849846	0.856555	0.862658	0.868173	0.873113	0.877496	0.881338	0.884657	0.887469	0.889791	0.891642	0.893037	0.893995	0.894532	0.894664	0.894409	0.893782	0.892801	0.891481
		13.3724	0.426637	0.446952	0.467296	0.487607	0.507824	0.527886	0.547736	0.567316	0.586573	0.605457	0.623919	0.641915	0.659406	0.676354	0.692729	0.708501	0.723648	0.738149	0.751989	0.765156	0.777643	0.789444	0.800558	0.810987	0.820736	0.82981	0.83822	0.845975	0.853089	0.859576	0.86545	0.870727	0.875424	0.879559	0.883148	0.886211	0.888765	0.890828	0.892419	0.893555	0.894255	0.894537	0.894419	0.893917	0.89305	0.891835	0.890289
		14.2062	0.430731	0.45116	0.471609	0.492015	0.512316	0.532451	0.552361	0.571989	0.591281	0.610185	0.628653	0.646641	0.664108	0.681019	0.69734	0.713045	0.728109	0.742513	0.756242	0.769284	0.781631	0.793279	0.804229	0.81448	0.82404	0.832915	0.841115	0.848651	0.855537	0.861787	0.867418	0.872446	0.876889	0.880765	0.884092	0.88689	0.889178	0.890975	0.892299	0.893172	0.89361	0.893635	0.893263	0.892515	0.891408	0.88996	0.888191
		15.0399	0.434502	0.455024	0.475556	0.496035	0.516397	0.536582	0.556529	0.576181	0.595484	0.614384	0.632835	0.650792	0.668213	0.685063	0.701309	0.716923	0.731883	0.746168	0.759765	0.772661	0.784849	0.796326	0.807092	0.817149	0.826503	0.835162	0.843137	0.850439	0.857084	0.863086	0.868462	0.87323	0.877409	0.881018	0.884076	0.886603	0.88862	0.890146	0.891202	0.891808	0.891985	0.891753	0.89113	0.890138	0.888795	0.887121	0.885134
		15.8737	0.437878	0.458469	0.47906	0.499586	0.519985	0.540194	0.560153	0.579804	0.599091	0.617964	0.636372	0.654271	0.671622	0.688386	0.704533	0.720034	0.734867	0.749011	0.762454	0.775183	0.787193	0.798479	0.809043	0.818888	0.828021	0.836449	0.844184	0.85124	0.857631	0.863374	0.868486	0.872986	0.876894	0.88023	0.883013	0.885266	0.887009	0.888264	0.889052	0.889394	0.889312	0.888827	0.887959	0.88673	0.88516	0.883268	0.881076
		16.7075	0.440791	0.461423	0.482045	0.502592	0.523	0.543205	0.563148	0.58277	0.602015	0.620832	0.63917	0.656987	0.67424	0.690893	0.706916	0.722279	0.736961	0.750942	0.764209	0.776751	0.788562	0.799639	0.809984	0.8196	0.828495	0.836678	0.844161	0.850958	0.857085	0.86256	0.8674	0.871626	0.875257	0.878316	0.880823	0.882801	0.884272	0.885258	0.885781	0.885865	0.885531	0.884801	0.883698	0.882243	0.880458	0.878364	0.875981
		17.5412	0.443169	0.463814	0.484438	0.504976	0.525362	0.545534	0.565432	0.584995	0.604169	0.6229	0.641141	0.658846	0.675974	0.692491	0.708363	0.723564	0.73807	0.751865	0.764934	0.777268	0.78886	0.799709	0.809817	0.819189	0.827831	0.835756	0.842974	0.849503	0.855357	0.860556	0.865118	0.869065	0.872418	0.875199	0.877431	0.879136	0.880338	0.881061	0.881328	0.881161	0.880586	0.879625	0.8783	0.876635	0.874652	0.872373	0.869819
		18.375	0.444945	0.465571	0.486165	0.506661	0.526995	0.547102	0.566922	0.586396	0.605467	0.624083	0.642196	0.65976	0.676736	0.693087	0.708783	0.723795	0.738102	0.751687	0.764536	0.77664	0.787994	0.798597	0.808452	0.817563	0.82594	0.833593	0.840537	0.846788	0.852362	0.85728	0.861561	0.865227	0.868301	0.870806	0.872765	0.874204	0.875145	0.875613	0.875634	0.875231	0.874429	0.873252	0.871724	0.869869	0.867709	0.865268	0.862568
		19.2088	0.446051	0.466625	0.487155	0.507576	0.527823	0.547831	0.567541	0.586891	0.605827	0.624297	0.642251	0.659644	0.676438	0.692596	0.708087	0.722885	0.736968	0.750319	0.762926	0.77478	0.785876	0.796215	0.8058	0.814636	0.822735	0.830106	0.836767	0.842732	0.848021	0.852653	0.856652	0.860038	0.862835	0.865069	0.866763	0.867942	0.868633	0.86886	0.868649	0.868026	0.867016	0.865644	0.863935	0.861913	0.859603	0.857027	0.85421
		20.0426	0.446422	0.466907	0.487337	0.507647	0.527771	0.547646	0.56721	0.586403	0.605171	0.62346	0.641223	0.658415	0.674996	0.690932	0.706191	0.720748	0.734582	0.747676	0.760018	0.771601	0.782422	0.79248	0.801779	0.810328	0.818136	0.825216	0.831585	0.83726	0.842259	0.846606	0.850322	0.853431	0.855957	0.857927	0.859364	0.860297	0.860751	0.860753	0.860329	0.859506	0.85831	0.856768	0.854903	0.852743	0.850312	0.847633	0.84473
		20.8763	0.445993	0.466351	0.486644	0.506806	0.52677	0.546474	0.565856	0.584856	0.60342	0.621496	0.639035	0.655993	0.672331	0.688015	0.703015	0.717304	0.730864	0.743677	0.755734	0.767027	0.777553	0.787314	0.796314	0.804563	0.81207	0.818851	0.824923	0.830303	0.835012	0.839074	0.842511	0.845348	0.847611	0.849326	0.850521	0.851222	0.851456	0.851252	0.850637	0.849638	0.848283	0.846597	0.844608	0.842342	0.839823	0.837076	0.834125
		21.7101	0.444702	0.464894	0.485011	0.504984	0.524751	0.544246	0.563408	0.582179	0.600504	0.618331	0.635612	0.652305	0.66837	0.683772	0.698484	0.71248	0.725741	0.738251	0.750001	0.760984	0.771199	0.780648	0.789337	0.797274	0.804473	0.810949	0.816719	0.821803	0.826224	0.830003	0.833167	0.835741	0.837751	0.839226	0.840193	0.84068	0.840716	0.840329	0.839548	0.838401	0.836915	0.835119	0.833039	0.830701	0.828132	0.825356	0.822397
		22.5439	0.442493	0.462478	0.482377	0.502122	0.52165	0.540897	0.559802	0.578307	0.596356	0.6139	0.63089	0.647284	0.663044	0.678137	0.692533	0.70621	0.719148	0.731333	0.742757	0.753413	0.763301	0.772424	0.78079	0.788408	0.795292	0.801459	0.806926	0.811716	0.81585	0.819354	0.822254	0.824575	0.826347	0.827598	0.828356	0.82865	0.828512	0.827968	0.82705	0.825785	0.824203	0.822331	0.820197	0.817827	0.815248	0.812485	0.809561
		23.3776	0.439312	0.459048	0.478688	0.498164	0.517413	0.536372	0.554981	0.573181	0.590919	0.608144	0.624809	0.640873	0.656298	0.671052	0.685107	0.69844	0.711033	0.722873	0.733952	0.744265	0.753813	0.762599	0.770633	0.777925	0.784491	0.790346	0.795513	0.800011	0.803867	0.807104	0.809751	0.811834	0.813384	0.81443	0.815002	0.815129	0.814843	0.814173	0.813149	0.811801	0.810158	0.808249	0.806101	0.803741	0.801196	0.79849	0.795647
		24.2114	0.435117	0.45456	0.473898	0.493063	0.511993	0.530624	0.548898	0.566756	0.584146	0.601018	0.617326	0.633029	0.64809	0.662478	0.676166	0.689132	0.701359	0.712835	0.723553	0.733509	0.742705	0.751147	0.758842	0.765805	0.772051	0.777597	0.782467	0.786681	0.790267	0.79325	0.795659	0.797523	0.798872	0.799736	0.800146	0.800134	0.799731	0.798967	0.797873	0.796479	0.794814	0.792909	0.790789	0.788483	0.786017	0.783416	0.780702
		25.0452	0.429871	0.448979	0.467972	0.486785	0.505355	0.523619	0.54152	0.559	0.576007	0.592492	0.608411	0.623723	0.638393	0.65239	0.665688	0.678266	0.690109	0.701205	0.711549	0.721137	0.729973	0.738063	0.745418	0.752051	0.757979	0.763222	0.767802	0.771743	0.775073	0.777818	0.780008	0.781673	0.782844	0.783553	0.783831	0.783711	0.783224	0.782401	0.781274	0.779874	0.77823	0.776371	0.774325	0.772119	0.76978	0.76733	0.764794
		25.8789	0.423553	0.442284	0.460891	0.47931	0.49748	0.515339	0.53283	0.549896	0.566487	0.582555	0.598055	0.612949	0.627202	0.640785	0.653673	0.665846	0.677289	0.687992	0.697951	0.707165	0.715636	0.723373	0.730388	0.736694	0.742311	0.747259	0.751561	0.755244	0.758334	0.76086	0.762854	0.764345	0.765366	0.765949	0.766128	0.765933	0.765399	0.764556	0.763437	0.762073	0.760492	0.758725	0.756799	0.75474	0.752575	0.750326	0.748016
		26.7127	0.416157	0.434469	0.452649	0.470637	0.488369	0.505786	0.522832	0.539452	0.555596	0.571217	0.586272	0.600724	0.614539	0.627688	0.640148	0.651901	0.662933	0.673236	0.682804	0.691639	0.699745	0.707131	0.71381	0.719798	0.725114	0.729781	0.733821	0.737264	0.740136	0.742467	0.74429	0.745636	0.746538	0.747029	0.747142	0.746911	0.746368	0.745546	0.744477	0.743192	0.74172	0.74009	0.73833	0.736466	0.734523	0.732524	0.730489
		27.5465	0.407695	0.425549	0.443265	0.460783	0.478043	0.494985	0.511555	0.527699	0.543368	0.558517	0.573104	0.587093	0.600451	0.613152	0.625172	0.636496	0.647109	0.657006	0.666182	0.674639	0.682385	0.689427	0.695781	0.701463	0.706493	0.710896	0.714696	0.71792	0.7206	0.722764	0.724447	0.725679	0.726496	0.726931	0.727017	0.726789	0.726279	0.72552	0.724545	0.723383	0.722065	0.72062	0.719073	0.71745	0.715777	0.714073	0.71236
		28.3803	0.398201	0.41556	0.432777	0.449793	0.466548	0.482986	0.499052	0.514694	0.529865	0.544521	0.558622	0.572132	0.585021	0.597262	0.608836	0.619725	0.629918	0.63941	0.648198	0.656285	0.663678	0.670389	0.676432	0.681826	0.686591	0.690753	0.694336	0.697371	0.699888	0.701917	0.703493	0.704648	0.705418	0.705835	0.705935	0.705751	0.705316	0.704665	0.703827	0.702835	0.701716	0.7005	0.699211	0.697876	0.696517	0.695154	0.693807
		29.214	0.387732	0.404564	0.421252	0.437736	0.45396	0.469868	0.485407	0.500527	0.515183	0.52933	0.542931	0.555953	0.568365	0.580142	0.591267	0.601722	0.611499	0.620593	0.629002	0.636731	0.643788	0.650185	0.655938	0.661066	0.665592	0.66954	0.672938	0.675815	0.678202	0.680132	0.681639	0.682755	0.683517	0.683958	0.684114	0.684017	0.683702	0.683202	0.682547	0.681768	0.680893	0.67995	0.678964	0.677959	0.676957	0.675975	0.675034
		30.0478	0.376368	0.392647	0.40878	0.42471	0.440382	0.455741	0.470736	0.48532	0.499447	0.513077	0.526172	0.538701	0.550634	0.56195	0.57263	0.582659	0.59203	0.600739	0.608785	0.616175	0.622916	0.629023	0.634512	0.639403	0.643719	0.647487	0.650733	0.653488	0.655784	0.657654	0.659132	0.660252	0.661048	0.661557	0.661811	0.661846	0.661695	0.661389	0.66096	0.660438	0.659849	0.659222	0.658579	0.657944	0.657336	0.656773	0.656272
		30.8816	0.364217	0.379923	0.395483	0.410842	0.425947	0.440744	0.455186	0.469226	0.48282	0.495929	0.508519	0.520558	0.532019	0.542882	0.553128	0.562746	0.571727	0.58007	0.587776	0.594851	0.601304	0.60715	0.612407	0.617094	0.621237	0.62486	0.627994	0.630668	0.632914	0.634766	0.636258	0.637424	0.6383	0.638919	0.639317	0.639528	0.639583	0.639515	0.639354	0.639129	0.638867	0.638593	0.63833	0.638099	0.63792	0.637807	0.637776
		31.7153	0.351414	0.366533	0.381508	0.396287	0.410817	0.425049	0.438935	0.45243	0.465494	0.478089	0.490181	0.50174	0.512743	0.523168	0.532999	0.542226	0.550843	0.558847	0.566241	0.573031	0.579229	0.58485	0.589911	0.594434	0.598442	0.601964	0.605027	0.607663	0.609904	0.611782	0.613333	0.614591	0.61559	0.616365	0.616951	0.617379	0.617683	0.617894	0.61804	0.61815	0.61825	0.618364	0.618512	0.618716	0.618992	0.619354	0.619815
		32.5491	0.338116	0.352643	0.367031	0.381228	0.395186	0.408855	0.422191	0.43515	0.447695	0.459788	0.471398	0.482496	0.493061	0.503072	0.512515	0.52138	0.529662	0.53736	0.544477	0.55102	0.557002	0.562437	0.567344	0.571746	0.575665	0.579129	0.582168	0.584812	0.587093	0.589045	0.590701	0.592095	0.593263	0.594237	0.595052	0.59574	0.596332	0.596859	0.597348	0.597827	0.59832	0.598849	0.599436	0.600097	0.600848	0.601703	0.602671
		33.3829	0.324504	0.338443	0.352249	0.365873	0.379268	0.392387	0.405187	0.417628	0.429673	0.441286	0.452438	0.463103	0.473258	0.482887	0.491974	0.500513	0.508498	0.515928	0.522809	0.529148	0.534958	0.540253	0.545053	0.549379	0.553256	0.556711	0.559774	0.562473	0.564842	0.566914	0.568721	0.570297	0.571677	0.572892	0.573977	0.574962	0.575879	0.576755	0.577618	0.578494	0.579405	0.580373	0.581417	0.582552	0.583792	0.585149	0.586631
		34.2166	0.310779	0.324143	0.337383	0.350452	0.363303	0.375893	0.388182	0.400131	0.411703	0.422867	0.433594	0.443859	0.453642	0.462926	0.471699	0.479953	0.487684	0.494893	0.501584	0.507766	0.513451	0.518655	0.523397	0.527699	0.531584	0.535079	0.538214	0.541018	0.543523	0.545761	0.547764	0.549565	0.551198	0.552694	0.554086	0.555403	0.556675	0.557929	0.559192	0.560487	0.561836	0.563258	0.564771	0.566388	0.568123	0.569983	0.571976
		35.0504	0.297157	0.309971	0.322669	0.335208	0.347545	0.359638	0.371449	0.382939	0.394076	0.40483	0.415172	0.42508	0.434534	0.443519	0.452024	0.460041	0.467568	0.474605	0.481158	0.487235	0.492848	0.498013	0.502749	0.507077	0.511021	0.514608	0.517865	0.520822	0.523509	0.525957	0.528199	0.530266	0.532191	0.534003	0.535734	0.537412	0.539066	0.540722	0.542403	0.544133	0.545931	0.547816	0.549802	0.551903	0.554128	0.556485	0.558978
		35.8842	0.283868	0.296162	0.308354	0.320401	0.332262	0.343897	0.355271	0.366347	0.377094	0.387483	0.397489	0.407089	0.416265	0.425003	0.433292	0.441126	0.448503	0.455422	0.461891	0.467917	0.473512	0.478693	0.483476	0.487884	0.491938	0.495666	0.499094	0.50225	0.505163	0.507865	0.510386	0.512756	0.515006	0.517165	0.519263	0.521326	0.523382	0.525455	0.527568	0.529741	0.531993	0.53434	0.536796	0.539372	0.542075	0.544913	0.547887
		36.718	0.271142	0.282961	0.29469	0.30629	0.317722	0.32895	0.339936	0.35065	0.36106	0.371139	0.380862	0.39021	0.399165	0.407712	0.415843	0.423552	0.430835	0.437695	0.444137	0.450168	0.455802	0.461052	0.465936	0.470475	0.474691	0.478608	0.482253	0.485652	0.488834	0.491828	0.494662	0.497367	0.499971	0.502502	0.504988	0.507454	0.509926	0.512426	0.514975	0.517592	0.520294	0.523096	0.52601	0.529044	0.532206	0.5355	0.538927
		37.5517	0.259215	0.270609	0.281929	0.293136	0.304196	0.315071	0.325729	0.336139	0.346271	0.3561	0.365602	0.374759	0.383553	0.391972	0.400005	0.407649	0.414899	0.421759	0.428232	0.434326	0.440053	0.445427	0.450465	0.455186	0.459611	0.463763	0.467667	0.471349	0.474837	0.478156	0.481335	0.484401	0.487382	0.490304	0.493192	0.496072	0.498965	0.501893	0.504876	0.507931	0.511072	0.514313	0.517664	0.521132	0.524724	0.528442	0.532285
		38.3855	0.248311	0.259341	0.270312	0.28119	0.29194	0.302527	0.312921	0.323092	0.333012	0.342656	0.352003	0.361034	0.369732	0.378085	0.386085	0.393726	0.401005	0.407924	0.414486	0.4207	0.426575	0.432125	0.437366	0.442316	0.446995	0.451423	0.455626	0.459627	0.46345	0.467123	0.47067	0.474118	0.477492	0.480816	0.484115	0.48741	0.490724	0.494075	0.497481	0.500958	0.504519	0.508175	0.511935	0.515806	0.519792	0.523893	0.52811
		39.2193	0.238645	0.249378	0.260069	0.270687	0.281196	0.291566	0.301766	0.311768	0.321545	0.331074	0.340334	0.349307	0.357976	0.36633	0.374361	0.382061	0.38943	0.396466	0.403175	0.409562	0.415638	0.421413	0.426904	0.432126	0.437097	0.441839	0.446373	0.450721	0.454907	0.458954	0.462887	0.466729	0.470504	0.474235	0.477944	0.481651	0.485376	0.489136	0.492947	0.496824	0.500778	0.504818	0.508953	0.513188	0.517524	0.521963	0.526503
		40.053	0.230413	0.240922	0.251408	0.261838	0.272182	0.282409	0.292489	0.302396	0.312104	0.32159	0.330833	0.339817	0.348525	0.356946	0.365071	0.372893	0.38041	0.387621	0.39453	0.401142	0.407466	0.413511	0.419292	0.424824	0.430123	0.435209	0.4401	0.444818	0.449384	0.453819	0.458147	0.46239	0.466567	0.470702	0.474813	0.478919	0.483038	0.487186	0.491378	0.495625	0.499938	0.504325	0.508793	0.513345	0.517984	0.522709	0.527518
		40.8868	0.223785	0.234149	0.244507	0.25483	0.265087	0.275248	0.285285	0.295172	0.304885	0.314401	0.3237	0.332764	0.341578	0.35013	0.358411	0.366414	0.374136	0.381575	0.388734	0.395616	0.402231	0.408586	0.414693	0.420566	0.42622	0.431672	0.43694	0.442042	0.446999	0.45183	0.456555	0.461195	0.465769	0.470295	0.474793	0.479279	0.483769	0.488277	0.492816	0.497397	0.50203	0.50672	0.511474	0.516295	0.521183	0.526137	0.531155
		41.7206	0.218904	0.229204	0.239517	0.249813	0.260062	0.270237	0.280309	0.290253	0.300045	0.309663	0.319087	0.328299	0.337284	0.346029	0.354525	0.362764	0.370742	0.378457	0.385911	0.393105	0.400047	0.406744	0.413206	0.419445	0.425474	0.431309	0.436965	0.442459	0.44781	0.453034	0.458151	0.463178	0.468133	0.473033	0.477895	0.482734	0.487564	0.492398	0.497246	0.50212	0.507027	0.511972	0.516961	0.521996	0.527076	0.532201	0.537367
		42.5543	0.215878	0.226198	0.236548	0.246899	0.257222	0.267489	0.277673	0.287749	0.297694	0.307484	0.3171	0.326524	0.335741	0.344737	0.353502	0.362027	0.370309	0.378343	0.386129	0.393669	0.400968	0.408033	0.41487	0.421491	0.427908	0.434133	0.440181	0.446067	0.451806	0.457415	0.46291	0.468307	0.473622	0.47887	0.484067	0.489225	0.494359	0.499478	0.504593	0.509713	0.514845	0.519993	0.525162	0.530354	0.535568	0.540803	0.546055
		43.3881	0.214782	0.225205	0.235674	0.24616	0.256635	0.267072	0.277443	0.287724	0.29789	0.30792	0.317792	0.327488	0.336993	0.346292	0.355374	0.364231	0.372855	0.381243	0.389393	0.397306	0.404985	0.412434	0.419661	0.426674	0.433482	0.440098	0.446533	0.452801	0.458916	0.464893	0.470745	0.476487	0.482133	0.487698	0.493194	0.498634	0.504029	0.509389	0.514723	0.52004	0.525344	0.530641	0.535934	0.541225	0.546513	0.551797	0.557074
		44.2219	0.215649	0.226256	0.236923	0.247623	0.258327	0.269007	0.279637	0.290191	0.300644	0.310974	0.32116	0.331183	0.341026	0.350674	0.360116	0.36934	0.378341	0.387111	0.395649	0.403954	0.412026	0.41987	0.427491	0.434896	0.442093	0.449091	0.455901	0.462536	0.469007	0.475327	0.481508	0.487565	0.493508	0.499352	0.505107	0.510785	0.516396	0.521949	0.527452	0.532912	0.538335	0.543726	0.549086	0.554418	0.559721	0.564995	0.570236
		45.0557	0.218474	0.229342	0.240284	0.251271	0.262276	0.273269	0.284223	0.295113	0.305912	0.316599	0.327151	0.337548	0.347772	0.357808	0.367643	0.377266	0.386667	0.39584	0.404781	0.413488	0.421961	0.430202	0.438214	0.446004	0.453577	0.460943	0.468109	0.475087	0.481887	0.48852	0.494998	0.501332	0.507533	0.513614	0.519584	0.525453	0.531231	0.536927	0.542547	0.548098	0.553586	0.559014	0.564385	0.569701	0.574963	0.58017	0.585319
		45.8894	0.223211	0.234413	0.245701	0.257044	0.268415	0.279783	0.291122	0.302404	0.313602	0.324694	0.335656	0.346467	0.357108	0.367564	0.377818	0.38786	0.397679	0.407267	0.416619	0.425732	0.434603	0.443235	0.451629	0.459789	0.46772	0.47543	0.482927	0.490219	0.497315	0.504226	0.510961	0.517532	0.523949	0.530221	0.536358	0.54237	0.548265	0.554052	0.559737	0.565326	0.570824	0.576236	0.581565	0.586812	0.591978	0.597065	0.60207
		46.7232	0.229777	0.24138	0.253077	0.264838	0.276633	0.288433	0.300208	0.31193	0.323573	0.33511	0.346518	0.357776	0.368862	0.379759	0.390452	0.400927	0.411172	0.42118	0.430942	0.440456	0.449717	0.458726	0.467484	0.475993	0.484258	0.492285	0.50008	0.507651	0.515006	0.522155	0.529106	0.535869	0.542454	0.54887	0.555126	0.561231	0.567193	0.57302	0.578718	0.584293	0.589751	0.595095	0.60033	0.605458	0.610481	0.615398	0.620212
		47.557	0.238051	0.250113	0.262276	0.274509	0.28678	0.299059	0.311314	0.323517	0.33564	0.347655	0.359538	0.371265	0.382815	0.394169	0.40531	0.416223	0.426897	0.43732	0.447486	0.457388	0.467023	0.47639	0.485488	0.494319	0.502887	0.511197	0.519255	0.527066	0.53464	0.541983	0.549105	0.556015	0.562721	0.569233	0.575559	0.581707	0.587686	0.593503	0.599164	0.604676	0.610045	0.615275	0.62037	0.625334	0.630168	0.634875	0.639455
		48.3907	0.247879	0.260451	0.273128	0.285877	0.298666	0.311462	0.324234	0.336949	0.34958	0.362096	0.374473	0.386685	0.39871	0.410527	0.422119	0.433469	0.444564	0.455393	0.465948	0.476221	0.486208	0.495906	0.505316	0.514438	0.523275	0.531831	0.540111	0.548122	0.55587	0.563364	0.570611	0.57762	0.5844	0.590959	0.597306	0.60345	0.609398	0.615158	0.620737	0.626141	0.631376	0.636449	0.641362	0.646122	0.650729	0.655189	0.659502
		49.2245	0.259079	0.272202	0.285431	0.298733	0.312073	0.325417	0.33873	0.351981	0.365137	0.378171	0.391053	0.403757	0.416259	0.428539	0.440576	0.452354	0.463858	0.475076	0.485999	0.496619	0.506931	0.516932	0.526621	0.535998	0.545066	0.553828	0.56229	0.570456	0.578335	0.585933	0.593259	0.600321	0.607129	0.613689	0.620012	0.626105	0.631978	0.637637	0.643091	0.648346	0.65341	0.658287	0.662984	0.667505	0.671855	0.676038	0.680057
		50.0583	0.271445	0.28515	0.298961	0.312842	0.326756	0.340667	0.354539	0.368339	0.382033	0.395589	0.408979	0.422175	0.435151	0.447885	0.460356	0.472546	0.484441	0.496026	0.507293	0.518232	0.528838	0.539108	0.54904	0.558635	0.567894	0.576821	0.585422	0.593701	0.601666	0.609325	0.616685	0.623756	0.630545	0.637064	0.643319	0.649321	0.655077	0.660597	0.665889	0.670959	0.675816	0.680467	0.684917	0.689173	0.693241	0.697125	0.70083
		50.892	0.284751	0.299061	0.313473	0.327949	0.342452	0.356941	0.371381	0.385734	0.399967	0.414046	0.427939	0.441618	0.455057	0.468231	0.481119	0.493701	0.505963	0.51789	0.529471	0.540698	0.551565	0.562069	0.572207	0.581981	0.591391	0.600443	0.60914	0.617489	0.625498	0.633175	0.640527	0.647564	0.654296	0.660731	0.66688	0.672753	0.678358	0.683704	0.688801	0.693658	0.698281	0.70268	0.706861	0.710831	0.714598	0.718167	0.721544
		51.7258	0.298762	0.313687	0.328711	0.34379	0.358886	0.373957	0.388963	0.403868	0.418634	0.433226	0.447612	0.461761	0.475645	0.489239	0.502522	0.515472	0.528074	0.540312	0.552177	0.563659	0.574753	0.585453	0.59576	0.605674	0.615196	0.624332	0.633086	0.641466	0.649478	0.657133	0.664438	0.671404	0.67804	0.684358	0.690367	0.696078	0.701501	0.706646	0.711522	0.71614	0.720508	0.724636	0.728531	0.732202	0.735656	0.738902	0.741945
		52.5596	0.313234	0.328778	0.344413	0.360095	0.37578	0.391426	0.406992	0.422438	0.437724	0.452815	0.467676	0.482275	0.496583	0.510574	0.524225	0.537516	0.550428	0.562947	0.575063	0.586766	0.59805	0.608913	0.619351	0.629368	0.638965	0.648147	0.656921	0.665293	0.673273	0.68087	0.688093	0.694954	0.701464	0.707633	0.713473	0.718996	0.724212	0.729133	0.733769	0.73813	0.742228	0.746072	0.749671	0.753034	0.756171	0.75909	0.761799
		53.3934	0.327926	0.344083	0.360322	0.376596	0.392859	0.409068	0.425178	0.441148	0.456936	0.472505	0.487819	0.502844	0.517551	0.531912	0.545904	0.559504	0.572696	0.585464	0.597798	0.609688	0.621129	0.632118	0.642654	0.652738	0.662375	0.671569	0.680328	0.688661	0.696576	0.704083	0.711195	0.717923	0.724279	0.730275	0.735924	0.741237	0.746228	0.750908	0.755289	0.759383	0.7632	0.766753	0.770051	0.773105	0.775924	0.778519	0.780899
		54.2271	0.342603	0.359359	0.376186	0.393035	0.409859	0.42661	0.443244	0.459715	0.475981	0.492004	0.507744	0.523169	0.538246	0.552948	0.567249	0.581129	0.594569	0.607555	0.620074	0.632119	0.643684	0.654767	0.665368	0.675489	0.685134	0.69431	0.703025	0.711289	0.719111	0.726504	0.73348	0.740052	0.746233	0.752037	0.757476	0.762565	0.767318	0.771746	0.775864	0.779684	0.783218	0.786478	0.789476	0.792223	0.794731	0.797009	0.799069
		55.0609	0.357043	0.374376	0.391769	0.40917	0.42653	0.443799	0.460929	0.477875	0.494592	0.51104	0.527178	0.542972	0.55839	0.573402	0.587983	0.602112	0.615769	0.628941	0.641615	0.653785	0.665444	0.676592	0.687229	0.697357	0.706984	0.716116	0.724762	0.732933	0.740641	0.747899	0.75472	0.761119	0.767109	0.772707	0.777926	0.782781	0.787287	0.791459	0.79531	0.798855	0.802106	0.805077	0.807781	0.810229	0.812434	0.814407	0.81616
		55.8947	0.371041	0.388925	0.406855	0.424779	0.442645	0.460402	0.478	0.49539	0.512527	0.529369	0.545874	0.562007	0.577734	0.593026	0.607856	0.622203	0.636048	0.649377	0.662178	0.674444	0.686172	0.697358	0.708006	0.718119	0.727705	0.736771	0.745328	0.753389	0.760965	0.768072	0.774725	0.780938	0.786729	0.792112	0.797104	0.801721	0.80598	0.809894	0.813481	0.816754	0.819728	0.822417	0.824835	0.826995	0.82891	0.830592	0.832054
		56.7284	0.384417	0.402817	0.421252	0.439666	0.458006	0.476217	0.494248	0.51205	0.529574	0.546777	0.563618	0.580058	0.596064	0.611605	0.626655	0.641192	0.655197	0.668656	0.681559	0.693897	0.705668	0.716872	0.72751	0.737588	0.747115	0.756099	0.764552	0.772489	0.779922	0.786869	0.793344	0.799366	0.804951	0.810117	0.814881	0.819261	0.823273	0.826935	0.830262	0.833271	0.835977	0.838395	0.840539	0.842425	0.844065	0.845473	0.846661
		57.5622	0.397011	0.415892	0.434795	0.453663	0.47244	0.49107	0.509499	0.527677	0.545555	0.563087	0.58023	0.596946	0.6132	0.628961	0.644204	0.658904	0.673044	0.68661	0.69959	0.71198	0.723776	0.734978	0.74559	0.755619	0.765073	0.773963	0.782303	0.790107	0.79739	0.804171	0.810466	0.816294	0.821674	0.826624	0.831163	0.835309	0.839081	0.842497	0.845574	0.84833	0.850779	0.852939	0.854825	0.856452	0.857834	0.858985	0.859918
		58.396	0.408696	0.428018	0.44735	0.466633	0.485808	0.50482	0.523611	0.54213	0.560327	0.578154	0.595568	0.612529	0.629002	0.644957	0.660365	0.675204	0.689456	0.703107	0.716147	0.728571	0.740375	0.751562	0.762136	0.772104	0.781476	0.790265	0.798485	0.806152	0.813284	0.819897	0.826013	0.83165	0.836828	0.841567	0.845887	0.849808	0.85335	0.856531	0.859369	0.861884	0.864091	0.866008	0.867651	0.869036	0.870177	0.871089	0.871786
		59.2297	0.41937	0.439091	0.458811	0.478469	0.498004	0.517359	0.536475	0.5553	0.573781	0.591871	0.609524	0.626702	0.643367	0.659489	0.675039	0.689995	0.704339	0.718058	0.731141	0.743584	0.755384	0.766545	0.777071	0.786972	0.796257	0.804942	0.813041	0.820571	0.827551	0.834001	0.839941	0.845392	0.850375	0.854912	0.859023	0.862729	0.866052	0.86901	0.871624	0.873912	0.875892	0.877582	0.878999	0.880158	0.881076	0.881767	0.882245
		60.0635	0.428961	0.449039	0.469105	0.489097	0.508952	0.528612	0.548017	0.567112	0.585844	0.604165	0.622029	0.639395	0.656226	0.672491	0.688161	0.703215	0.717634	0.731404	0.744517	0.756968	0.768756	0.779883	0.790357	0.800186	0.809383	0.817963	0.825942	0.833338	0.840172	0.846464	0.852236	0.857509	0.862307	0.866651	0.870565	0.874069	0.877186	0.879936	0.882339	0.884416	0.886184	0.887663	0.88887	0.889821	0.890532	0.891019	0.891296
		60.8973	0.437424	0.457815	0.478186	0.498471	0.518608	0.538535	0.558192	0.577523	0.596474	0.614996	0.633042	0.65057	0.667543	0.68393	0.699701	0.714835	0.729314	0.743123	0.756255	0.768705	0.780473	0.791563	0.801981	0.811739	0.820848	0.829326	0.837189	0.844457	0.851151	0.857292	0.862905	0.868011	0.872635	0.8768	0.880528	0.883844	0.886769	0.889324	0.891532	0.893413	0.894986	0.896269	0.897281	0.89804	0.89856	0.898859	0.898951
		61.7311	0.444738	0.465401	0.486035	0.506574	0.526953	0.547111	0.566986	0.58652	0.605659	0.624353	0.642553	0.660219	0.677313	0.693801	0.709656	0.724855	0.73938	0.753218	0.76636	0.778803	0.790547	0.801596	0.811959	0.821645	0.83067	0.83905	0.846802	0.853949	0.860512	0.866513	0.871977	0.876928	0.88139	0.885387	0.888944	0.892085	0.894832	0.897209	0.899236	0.900935	0.902327	0.90343	0.904263	0.904843	0.905187	0.905311	0.905231
		62.5648	0.450907	0.4718	0.492657	0.513411	0.533996	0.554348	0.574407	0.594113	0.613411	0.632248	0.650579	0.66836	0.685553	0.702124	0.718047	0.733297	0.747857	0.761714	0.77486	0.787291	0.799008	0.810016	0.820323	0.829941	0.838885	0.847172	0.854822	0.861856	0.868297	0.874168	0.879494	0.884301	0.888613	0.892457	0.895856	0.898835	0.901418	0.903629	0.90549	0.907022	0.908246	0.909182	0.909848	0.910263	0.910443	0.910405	0.910164
		63.3986	0.455952	0.477035	0.498076	0.519007	0.539762	0.560276	0.580486	0.600333	0.619761	0.638717	0.657154	0.675028	0.692301	0.708939	0.724914	0.740203	0.754788	0.768656	0.781799	0.794214	0.805902	0.816869	0.827122	0.836675	0.845543	0.853744	0.861298	0.868227	0.874555	0.880306	0.885506	0.89018	0.894355	0.898057	0.90131	0.904141	0.906574	0.908632	0.910339	0.911716	0.912785	0.913566	0.914077	0.914337	0.914364	0.914173	0.91378
		64.2324	0.459909	0.481144	0.502332	0.523405	0.544295	0.564938	0.585268	0.605228	0.624759	0.643808	0.662328	0.680275	0.697609	0.714297	0.730311	0.745627	0.760227	0.774098	0.787234	0.799629	0.811287	0.822211	0.832413	0.841904	0.8507	0.85882	0.866285	0.873118	0.879342	0.884983	0.890066	0.894619	0.898667	0.902239	0.905358	0.908052	0.910346	0.912262	0.913826	0.91506	0.915984	0.916619	0.916985	0.917099	0.91698	0.916644	0.916106
		65.0661	0.462829	0.484178	0.505477	0.526657	0.54765	0.568389	0.588811	0.608854	0.628462	0.647581	0.666162	0.684161	0.701539	0.718262	0.7343	0.749632	0.764237	0.778105	0.791226	0.803598	0.815222	0.826105	0.836256	0.845687	0.854416	0.86246	0.869842	0.876585	0.882713	0.888252	0.893228	0.897668	0.9016	0.905051	0.908046	0.910613	0.912777	0.914562	0.915993	0.917091	0.917878	0.918376	0.918603	0.918579	0.918321	0.917844	0.917166
		65.8999	0.464765	0.486194	0.50757	0.528824	0.549887	0.570692	0.591176	0.611277	0.630936	0.650101	0.668722	0.686754	0.704157	0.720898	0.736948	0.752282	0.766883	0.780738	0.793839	0.806183	0.817772	0.828611	0.83871	0.848083	0.856746	0.864719	0.872023	0.878681	0.884719	0.890163	0.895038	0.899374	0.903197	0.906535	0.909415	0.911863	0.913905	0.915566	0.91687	0.91784	0.918497	0.918863	0.918958	0.918799	0.918405	0.917792	0.916976
		66.7337	0.465779	0.487253	0.508673	0.529968	0.551071	0.571913	0.592431	0.612562	0.632248	0.651435	0.670073	0.688118	0.705529	0.722272	0.738318	0.753643	0.768228	0.782062	0.795135	0.807444	0.818992	0.829785	0.839831	0.849146	0.857744	0.865647	0.872875	0.879452	0.885404	0.890757	0.895538	0.899775	0.903495	0.906726	0.909496	0.91183	0.913756	0.915299	0.916481	0.917327	0.917859	0.918097	0.918062	0.917771	0.917244	0.916496	0.915543
		67.5674	0.465931	0.487417	0.508848	0.530154	0.551266	0.572116	0.592639	0.612774	0.632461	0.651646	0.67028	0.688317	0.705716	0.722444	0.738471	0.753772	0.76833	0.78213	0.795166	0.807434	0.818935	0.829676	0.839666	0.848919	0.857451	0.865283	0.872436	0.878934	0.884802	0.890066	0.894755	0.898896	0.902516	0.905644	0.908308	0.910533	0.912346	0.913773	0.914837	0.915562	0.915971	0.916083	0.915919	0.915497	0.914837	0.913953	0.912862
		68.4012	0.465279	0.486745	0.508156	0.529441	0.550532	0.571361	0.591862	0.611973	0.631635	0.650794	0.6694	0.687407	0.704775	0.721469	0.737459	0.752721	0.767236	0.780992	0.793979	0.806194	0.81764	0.828322	0.838249	0.847436	0.855899	0.863657	0.870733	0.877149	0.882933	0.888109	0.892706	0.896752	0.900274	0.9033	0.905858	0.907975	0.909677	0.91099	0.911937	0.912542	0.912827	0.912813	0.91252	0.911967	0.911172	0.910151	0.90892
		69.235	0.463877	0.485291	0.506651	0.527885	0.548924	0.569702	0.590152	0.610211	0.629823	0.64893	0.667484	0.685438	0.702752	0.719391	0.735325	0.75053	0.764987	0.778682	0.791607	0.803758	0.815138	0.825751	0.835607	0.84472	0.853106	0.860785	0.867779	0.874111	0.879806	0.884892	0.889395	0.893344	0.896766	0.89969	0.902142	0.90415	0.90574	0.906937	0.907766	0.90825	0.908411	0.908269	0.907846	0.907159	0.906227	0.905066	0.903692
		70.0688	0.461774	0.483105	0.504381	0.525532	0.54649	0.567186	0.587555	0.607535	0.627067	0.646095	0.664571	0.682447	0.699684	0.716246	0.732103	0.747231	0.76161	0.775227	0.788074	0.800146	0.811445	0.821977	0.831751	0.84078	0.84908	0.856672	0.863576	0.869817	0.875419	0.880409	0.884814	0.888662	0.891981	0.894798	0.897142	0.899038	0.900514	0.901593	0.902302	0.902662	0.902696	0.902424	0.901868	0.901044	0.899972	0.898668	0.897148
		70.9025	0.459011	0.480226	0.501387	0.522424	0.543268	0.563851	0.584109	0.603979	0.623402	0.642323	0.660692	0.678464	0.695598	0.712057	0.727814	0.742842	0.757122	0.770641	0.783391	0.795366	0.806569	0.817004	0.826682	0.835614	0.843817	0.85131	0.858116	0.864256	0.869756	0.874643	0.878943	0.882684	0.885894	0.888601	0.890831	0.892611	0.893968	0.894926	0.89551	0.895743	0.895646	0.895242	0.894549	0.893586	0.892371	0.89092	0.88925
		71.7363	0.455622	0.476689	0.497702	0.518592	0.53929	0.559728	0.579842	0.599569	0.618852	0.637635	0.655869	0.673507	0.690509	0.70684	0.722469	0.737373	0.751531	0.764929	0.77756	0.789419	0.800506	0.810827	0.820391	0.829211	0.837302	0.844684	0.851378	0.857407	0.862795	0.867569	0.871755	0.875382	0.878476	0.881064	0.883174	0.884833	0.886066	0.886898	0.887353	0.887455	0.887224	0.886683	0.88585	0.884744	0.883383	0.881784	0.879961
		72.5701	0.451635	0.47252	0.493352	0.514061	0.534578	0.554837	0.574774	0.594326	0.613436	0.632048	0.650114	0.667587	0.684428	0.7006	0.716074	0.730825	0.744835	0.758088	0.770576	0.782295	0.793245	0.803432	0.812864	0.821553	0.829516	0.836772	0.843339	0.849243	0.854507	0.859157	0.86322	0.866722	0.86969	0.872153	0.874137	0.875667	0.87677	0.877471	0.877793	0.877759	0.87739	0.876709	0.875733	0.874482	0.872974	0.871224	0.869249
		73.4038	0.44707	0.46774	0.488355	0.508848	0.52915	0.549195	0.568919	0.588261	0.607163	0.62557	0.643434	0.66071	0.677356	0.693338	0.708626	0.723196	0.737028	0.750108	0.762428	0.773982	0.784772	0.794802	0.804081	0.81262	0.820436	0.827547	0.833974	0.839738	0.844864	0.849377	0.853304	0.856671	0.859506	0.861834	0.863683	0.865078	0.866046	0.86661	0.866794	0.866621	0.866112	0.865288	0.864168	0.862771	0.861115	0.859215	0.857088
		74.2376	0.441943	0.462363	0.482727	0.502967	0.523018	0.542812	0.562287	0.581381	0.600039	0.618206	0.635833	0.652875	0.669293	0.685052	0.700122	0.714479	0.728103	0.740981	0.753104	0.764467	0.775071	0.78492	0.794023	0.802392	0.810041	0.81699	0.823257	0.828865	0.833839	0.838202	0.841982	0.845203	0.847894	0.850079	0.851786	0.85304	0.853867	0.85429	0.854332	0.854017	0.853366	0.852399	0.851136	0.849594	0.847792	0.845745	0.84347
		75.0714	0.436267	0.456401	0.476477	0.496428	0.51619	0.535695	0.554883	0.573693	0.592069	0.609958	0.627311	0.644084	0.660238	0.675739	0.690557	0.704668	0.718053	0.730699	0.742596	0.75374	0.764132	0.773776	0.782679	0.790854	0.798317	0.805083	0.811174	0.81661	0.821417	0.825617	0.829237	0.832302	0.834839	0.836874	0.838432	0.83954	0.840221	0.8405	0.8404	0.839942	0.83915	0.838041	0.836637	0.834954	0.833011	0.830824	0.828408
		75.9051	0.430053	0.449863	0.469615	0.48924	0.508674	0.527853	0.546716	0.565203	0.583259	0.600831	0.617873	0.63434	0.650194	0.665401	0.679933	0.693765	0.706879	0.719261	0.730903	0.7418	0.751952	0.761365	0.770045	0.778005	0.78526	0.791825	0.797722	0.802971	0.807596	0.81162	0.81507	0.817969	0.820345	0.822222	0.823627	0.824584	0.825117	0.825252	0.825009	0.824411	0.82348	0.822235	0.820696	0.81888	0.816804	0.814486	0.811941
		76.7389	0.423309	0.442761	0.462151	0.481413	0.500482	0.519296	0.537795	0.555921	0.573618	0.590837	0.607529	0.623653	0.639171	0.654049	0.66826	0.68178	0.69459	0.706678	0.718035	0.728657	0.738544	0.747701	0.756135	0.763858	0.770884	0.777231	0.782918	0.787965	0.792395	0.796233	0.799502	0.802228	0.804436	0.806152	0.8074	0.808205	0.808592	0.808583	0.808202	0.807469	0.806406	0.805033	0.803368	0.80143	0.799236	0.796801	0.794142
		77.5727	0.416049	0.435107	0.454099	0.47296	0.491627	0.510039	0.528137	0.545863	0.563164	0.579992	0.596299	0.612044	0.62719	0.641705	0.655561	0.668736	0.681212	0.692976	0.70402	0.71434	0.723937	0.732814	0.74098	0.748447	0.755227	0.761339	0.766801	0.771633	0.775859	0.7795	0.782582	0.78513	0.787167	0.788719	0.789811	0.790467	0.790711	0.790565	0.790052	0.789193	0.78801	0.78652	0.784745	0.7827	0.780404	0.777873	0.775121
		78.4065	0.408289	0.426919	0.445478	0.463902	0.482131	0.500105	0.517765	0.535056	0.551926	0.568326	0.584212	0.599544	0.614285	0.628404	0.641874	0.654674	0.666787	0.6782	0.688905	0.698899	0.708182	0.71676	0.724639	0.731832	0.738351	0.744214	0.74944	0.754048	0.758061	0.761501	0.764392	0.766759	0.768626	0.770017	0.770957	0.771469	0.771577	0.771304	0.770671	0.7697	0.76841	0.766822	0.764954	0.762824	0.760449	0.757845	0.755027
		79.2402	0.40005	0.418219	0.436313	0.454268	0.472026	0.489527	0.506716	0.523538	0.539943	0.555884	0.571317	0.586204	0.600509	0.614203	0.627259	0.639657	0.651381	0.662418	0.672762	0.682409	0.69136	0.69962	0.707197	0.714102	0.720349	0.725953	0.730935	0.735313	0.739109	0.742346	0.745047	0.747236	0.748936	0.750172	0.750968	0.751347	0.751332	0.750946	0.750209	0.749143	0.747769	0.746104	0.744168	0.741978	0.739551	0.736903	0.73405
		80.074	0.391362	0.409042	0.42664	0.444096	0.461352	0.478351	0.495038	0.511362	0.527273	0.542725	0.557678	0.572093	0.585936	0.599179	0.611797	0.62377	0.635084	0.645726	0.65569	0.664973	0.673577	0.681507	0.68877	0.695378	0.701345	0.706686	0.711421	0.715568	0.719148	0.722185	0.7247	0.726718	0.728261	0.729354	0.730019	0.73028	0.730159	0.729678	0.728859	0.727722	0.726287	0.724572	0.722597	0.720378	0.717932	0.715275	0.712423
		80.9078	0.382266	0.39943	0.416507	0.433437	0.450166	0.466637	0.482798	0.498598	0.51399	0.52893	0.543379	0.557299	0.570659	0.583432	0.595593	0.607125	0.618012	0.628244	0.637816	0.646725	0.654972	0.662564	0.669508	0.675816	0.681501	0.686579	0.691068	0.694988	0.698359	0.701204	0.703544	0.705403	0.706803	0.707768	0.708321	0.708484	0.70828	0.707729	0.706854	0.705673	0.704207	0.702475	0.700494	0.698281	0.695853	0.693227	0.690416
		81.7415	0.37281	0.389438	0.405973	0.422358	0.438538	0.454461	0.470075	0.485333	0.500188	0.514598	0.528526	0.541936	0.554798	0.567087	0.578779	0.589858	0.600309	0.610124	0.619297	0.627826	0.635715	0.642968	0.649593	0.655603	0.66101	0.665831	0.670084	0.673787	0.676961	0.679627	0.681808	0.683526	0.684803	0.685662	0.686126	0.686217	0.685956	0.685365	0.684464	0.683273	0.681812	0.680098	0.678149	0.675982	0.673615	0.671061	0.668336
		82.5753	0.363057	0.379134	0.395112	0.410937	0.426555	0.441916	0.456971	0.471673	0.485979	0.499849	0.513247	0.526138	0.538495	0.550293	0.561512	0.572134	0.582147	0.591544	0.600319	0.608472	0.616006	0.622926	0.62924	0.634961	0.640102	0.644679	0.648709	0.652211	0.655206	0.657714	0.659757	0.661357	0.662537	0.663317	0.663721	0.66377	0.663485	0.662888	0.661997	0.660833	0.659414	0.657759	0.655885	0.653808	0.651545	0.64911	0.64652
		83.4091	0.353083	0.3686	0.384013	0.39927	0.414319	0.429112	0.443602	0.457745	0.471499	0.484826	0.497691	0.510063	0.521916	0.533226	0.543974	0.554144	0.563726	0.572712	0.581098	0.588885	0.596075	0.602675	0.608694	0.614142	0.619035	0.623387	0.627216	0.63054	0.63338	0.635756	0.637689	0.639201	0.640313	0.641047	0.641424	0.641466	0.641194	0.640628	0.639787	0.638691	0.637357	0.635804	0.634049	0.632108	0.629997	0.627731	0.625324
		84.2428	0.342975	0.357931	0.372779	0.387467	0.401949	0.416176	0.430104	0.443691	0.456898	0.469688	0.482029	0.493891	0.505248	0.516081	0.52637	0.536102	0.545267	0.553858	0.561873	0.569312	0.576179	0.58248	0.588225	0.593425	0.598095	0.602248	0.605904	0.60908	0.611795	0.61407	0.615926	0.617383	0.618464	0.619188	0.619577	0.619652	0.619432	0.618939	0.61819	0.617205	0.616002	0.614597	0.613009	0.611251	0.60934	0.607291	0.605118
		85.0766	0.332834	0.347236	0.361526	0.375656	0.389579	0.403251	0.41663	0.429674	0.442348	0.454616	0.466449	0.477818	0.4887	0.499075	0.508927	0.518243	0.527015	0.535236	0.542905	0.550023	0.556594	0.562626	0.568127	0.57311	0.577588	0.581577	0.585094	0.588156	0.590783	0.592994	0.59481	0.596252	0.59734	0.598095	0.598538	0.598687	0.598564	0.598188	0.597576	0.596748	0.595721	0.594512	0.593136	0.59161	0.589949	0.588166	0.586276
		85.9104	0.322774	0.336637	0.350385	0.363974	0.377358	0.390495	0.403345	0.41587	0.428034	0.439806	0.451157	0.462061	0.472495	0.482443	0.491888	0.500819	0.509229	0.517114	0.524471	0.531304	0.537615	0.543414	0.548709	0.553513	0.557838	0.561701	0.565118	0.568107	0.570686	0.572876	0.574695	0.576164	0.577304	0.578133	0.578672	0.578942	0.57896	0.578745	0.578317	0.577692	0.576887	0.575919	0.574804	0.573557	0.572192	0.570722	0.569162
		86.7442	0.312919	0.326266	0.339498	0.352572	0.365445	0.378077	0.39043	0.402467	0.414155	0.425466	0.43637	0.446845	0.45687	0.466428	0.475506	0.484093	0.492183	0.499773	0.506861	0.51345	0.519545	0.525154	0.530287	0.534955	0.539173	0.542954	0.546317	0.549278	0.551855	0.554068	0.555935	0.557477	0.558713	0.559662	0.560344	0.560779	0.560983	0.560977	0.560776	0.560399	0.559863	0.559181	0.558371	0.557447	0.556422	0.55531	0.554124
		87.5779	0.303402	0.316267	0.329017	0.341612	0.354011	0.366176	0.378071	0.389662	0.400918	0.41181	0.422313	0.432405	0.442067	0.451284	0.460042	0.468334	0.476153	0.483497	0.490365	0.49676	0.502689	0.508158	0.513178	0.517761	0.52192	0.525669	0.529026	0.532007	0.534631	0.536915	0.538878	0.540539	0.541918	0.543034	0.543904	0.544549	0.544984	0.54523	0.545301	0.545216	0.544989	0.544636	0.544172	0.543611	0.542966	0.542251	0.541476
		88.4117	0.294364	0.306786	0.319098	0.331258	0.34323	0.354976	0.366463	0.377659	0.388533	0.39906	0.409215	0.418979	0.428333	0.437263	0.445758	0.45381	0.461414	0.468568	0.475272	0.481529	0.487347	0.492731	0.497693	0.502243	0.506397	0.510167	0.51357	0.516622	0.519341	0.521745	0.523852	0.525681	0.527249	0.528576	0.52968	0.530577	0.531287	0.531825	0.532209	0.532454	0.532576	0.532589	0.532507	0.532345	0.532114	0.531827	0.531496
		89.2455	0.285947	0.297977	0.309901	0.32168	0.333279	0.344663	0.355799	0.366658	0.37721	0.387433	0.397302	0.406798	0.415907	0.424613	0.432907	0.440782	0.448233	0.455258	0.461859	0.468039	0.473805	0.479163	0.484124	0.488699	0.492902	0.496747	0.500249	0.503424	0.506289	0.508862	0.511161	0.513202	0.515005	0.516587	0.517964	0.519156	0.520178	0.521047	0.521779	0.522389	0.522892	0.523302	0.523633	0.523897	0.524107	0.524275	0.524411
		90.0792	0.278296	0.289991	0.301586	0.313045	0.324333	0.335418	0.346268	0.356856	0.367154	0.377139	0.386789	0.396088	0.405018	0.413569	0.42173	0.429495	0.436859	0.443822	0.450385	0.456551	0.462327	0.46772	0.47274	0.477398	0.481707	0.485681	0.489335	0.492684	0.495744	0.498534	0.501069	0.503367	0.505445	0.507321	0.509011	0.510532	0.511901	0.513132	0.514242	0.515245	0.516156	0.516988	0.517753	0.518465	0.519134	0.519773	0.520391
		90.913	0.271551	0.282974	0.294306	0.305511	0.316558	0.327414	0.33805	0.348438	0.358554	0.368375	0.37788	0.387054	0.39588	0.404347	0.412446	0.420172	0.42752	0.434489	0.441081	0.447299	0.453149	0.458638	0.463777	0.468575	0.473046	0.477203	0.481059	0.484631	0.487933	0.490983	0.493797	0.496391	0.498782	0.500986	0.503021	0.504902	0.506644	0.508264	0.509775	0.511192	0.512529	0.513798	0.515013	0.516184	0.517323	0.51844	0.519546
		91.7468	0.265843	0.277064	0.288204	0.299229	0.310108	0.320811	0.331308	0.341574	0.351585	0.361319	0.370756	0.379881	0.388678	0.397137	0.405249	0.413008	0.420411	0.427455	0.434143	0.440479	0.446466	0.452113	0.457429	0.462424	0.46711	0.4715	0.475607	0.479447	0.483034	0.486384	0.489513	0.492437	0.495172	0.497734	0.500139	0.502403	0.50454	0.506565	0.508492	0.510336	0.512109	0.513824	0.515493	0.517126	0.518735	0.520329	0.521917
		92.5805	0.261293	0.272387	0.28341	0.294332	0.305122	0.315749	0.326188	0.336411	0.346397	0.356123	0.365572	0.374726	0.383572	0.392099	0.400298	0.408163	0.415691	0.422879	0.42973	0.436246	0.442433	0.448296	0.453845	0.459089	0.464039	0.468709	0.473111	0.477258	0.481167	0.484851	0.488326	0.491608	0.494712	0.497653	0.500447	0.503109	0.505653	0.508093	0.510444	0.512719	0.514929	0.517088	0.519206	0.521295	0.523363	0.525422	0.52748
		93.4143	0.258005	0.269048	0.280034	0.290932	0.301712	0.312346	0.322807	0.333069	0.343111	0.35291	0.362449	0.371711	0.380682	0.389352	0.397712	0.405754	0.413476	0.420875	0.427952	0.43471	0.441153	0.447287	0.453119	0.45866	0.46392	0.468911	0.473645	0.478135	0.482395	0.486441	0.490286	0.493946	0.497435	0.500769	0.503962	0.507029	0.509984	0.512841	0.515613	0.518313	0.520953	0.523544	0.526099	0.528626	0.531136	0.533638	0.53614
		94.2481	0.256063	0.267134	0.278162	0.289117	0.299969	0.310691	0.321255	0.331637	0.341814	0.351766	0.361473	0.370919	0.380091	0.388977	0.397567	0.405855	0.413836	0.421508	0.42887	0.435925	0.442677	0.44913	0.455293	0.461173	0.46678	0.472126	0.477222	0.482082	0.486718	0.491145	0.495376	0.499426	0.50331	0.507041	0.510636	0.514107	0.517468	0.520733	0.523914	0.527025	0.530078	0.533082	0.53605	0.53899	0.541914	0.544828	0.547741
		95.0819	0.255525	0.266703	0.277853	0.288945	0.299949	0.310839	0.321586	0.332167	0.342558	0.352738	0.362689	0.372393	0.381836	0.391006	0.399892	0.408488	0.416789	0.42479	0.432491	0.439893	0.447	0.453815	0.460346	0.466599	0.472585	0.478314	0.483796	0.489044	0.494071	0.49889	0.503514	0.507959	0.512238	0.516364	0.520353	0.524217	0.527971	0.531628	0.5352	0.538699	0.542138	0.545526	0.548876	0.552196	0.555496	0.558783	0.562066
		95.9156	0.256426	0.267788	0.279138	0.290444	0.301678	0.312812	0.323819	0.334674	0.345353	0.355834	0.366098	0.376128	0.385907	0.395424	0.404667	0.413628	0.422301	0.430681	0.438767	0.446559	0.45406	0.461272	0.468201	0.474856	0.481243	0.487372	0.493255	0.498903	0.504327	0.509542	0.51456	0.519394	0.524059	0.528569	0.532937	0.537177	0.541302	0.545325	0.549259	0.553116	0.556908	0.560645	0.564337	0.567995	0.571627	0.575242	0.578847
		96.7494	0.258769	0.27039	0.282013	0.293608	0.305145	0.316597	0.327934	0.339133	0.350168	0.361016	0.371658	0.382074	0.392249	0.402168	0.41182	0.421195	0.430286	0.439088	0.447597	0.455814	0.463738	0.471374	0.478725	0.485798	0.492601	0.499142	0.505432	0.511482	0.517303	0.522908	0.528309	0.533522	0.538558	0.543431	0.548155	0.552745	0.557212	0.56157	0.565831	0.570008	0.574112	0.578154	0.582144	0.586092	0.590006	0.593896	0.597768
		97.5832	0.262529	0.274477	0.286443	0.298395	0.310303	0.322138	0.333872	0.345477	0.356929	0.368204	0.379279	0.390137	0.400758	0.411127	0.421233	0.431062	0.440609	0.449865	0.458827	0.467494	0.475864	0.483941	0.491728	0.49923	0.506454	0.513409	0.520104	0.52655	0.532758	0.538741	0.54451	0.55008	0.555463	0.560673	0.565725	0.570631	0.575404	0.580058	0.584606	0.589059	0.593429	0.597728	0.601965	0.606151	0.610294	0.614402	0.618484
		98.4169	0.26765	0.279988	0.292359	0.30473	0.317069	0.329347	0.341534	0.353602	0.365524	0.377275	0.388833	0.400176	0.411285	0.422143	0.432737	0.443054	0.453084	0.462819	0.472255	0.481388	0.490218	0.498745	0.506972	0.514904	0.522548	0.52991	0.537001	0.54383	0.550408	0.556748	0.562861	0.568762	0.574463	0.579978	0.58532	0.590504	0.595543	0.600451	0.605239	0.60992	0.614507	0.619011	0.623441	0.627809	0.632123	0.636392	0.640624
		99.2507	0.274044	0.28683	0.29966	0.312503	0.325326	0.338098	0.350786	0.363363	0.375799	0.388069	0.400147	0.412011	0.423641	0.435018	0.446126	0.456952	0.467484	0.477713	0.487634	0.497242	0.506535	0.515513	0.524177	0.532533	0.540586	0.548343	0.555812	0.563004	0.569929	0.576599	0.583027	0.589227	0.59521	0.600992	0.606586	0.612006	0.617266	0.622379	0.62736	0.632219	0.63697	0.641624	0.646193	0.650686	0.655113	0.659483	0.663804
		100.084	0.2816	0.294879	0.308216	0.321576	0.334926	0.348232	0.361462	0.374584	0.387569	0.400388	0.413016	0.425427	0.4376	0.449515	0.461153	0.472501	0.483545	0.494275	0.504684	0.514765	0.524517	0.533938	0.54303	0.551795	0.56024	0.568371	0.576195	0.583724	0.590967	0.597937	0.604645	0.611107	0.617334	0.623342	0.629144	0.634755	0.640189	0.64546	0.650582	0.655568	0.66043	0.665181	0.669832	0.674394	0.678876	0.683289	0.68764
		100.918	0.290178	0.30399	0.31787	0.331783	0.345692	0.359564	0.373364	0.387059	0.400616	0.414007	0.427203	0.440177	0.452907	0.465369	0.477545	0.489418	0.500974	0.512202	0.523093	0.53364	0.543839	0.553688	0.563189	0.572344	0.581157	0.589636	0.597788	0.605622	0.61315	0.620384	0.627336	0.63402	0.64045	0.646641	0.652607	0.658363	0.663924	0.669304	0.674518	0.679579	0.6845	0.689295	0.693974	0.698551	0.703034	0.707434	0.71176
		101.752	0.299621	0.313993	0.328443	0.342933	0.357426	0.371885	0.386274	0.400557	0.414702	0.428676	0.442449	0.455992	0.469281	0.482292	0.495003	0.507397	0.519457	0.531173	0.542532	0.553528	0.564156	0.574413	0.5843	0.593818	0.602972	0.611769	0.620215	0.628322	0.636099	0.643559	0.650716	0.657582	0.664173	0.670504	0.676589	0.682445	0.688086	0.693527	0.698785	0.703872	0.708803	0.713591	0.71825	0.72279	0.727223	0.73156	0.735809
		102.586	0.309752	0.324703	0.33974	0.354822	0.369912	0.384969	0.399956	0.414835	0.429571	0.444129	0.458478	0.472588	0.486431	0.499981	0.513217	0.526119	0.538669	0.550854	0.562662	0.574085	0.585118	0.595756	0.606001	0.615852	0.625316	0.634397	0.643104	0.651447	0.659436	0.667085	0.674406	0.681414	0.688124	0.694553	0.700714	0.706626	0.712303	0.717762	0.723019	0.728087	0.732983	0.73772	0.742311	0.74677	0.751107	0.755335	0.759463
		103.42	0.320385	0.335924	0.351554	0.367235	0.382924	0.39858	0.414163	0.429635	0.444957	0.460093	0.475009	0.489673	0.504056	0.51813	0.531873	0.545262	0.55828	0.570911	0.583142	0.594966	0.606374	0.617365	0.627935	0.638088	0.647827	0.657159	0.666091	0.674633	0.682797	0.690596	0.698043	0.705154	0.711945	0.718431	0.72463	0.730558	0.736232	0.741668	0.746883	0.751893	0.756713	0.761359	0.765844	0.770181	0.774384	0.778465	0.782433
		104.253	0.33133	0.347456	0.363677	0.37995	0.396232	0.412479	0.428649	0.444701	0.460595	0.476292	0.491758	0.506957	0.521859	0.536435	0.55066	0.564511	0.577969	0.591018	0.603643	0.615836	0.627589	0.638898	0.649762	0.660182	0.670162	0.679709	0.68883	0.697536	0.705839	0.713752	0.72129	0.728469	0.735304	0.741813	0.748013	0.753922	0.759557	0.764935	0.770075	0.774993	0.779704	0.784226	0.788572	0.792756	0.796793	0.800695	0.804474
		105.087	0.342396	0.359098	0.375898	0.39275	0.40961	0.426431	0.443169	0.459781	0.476226	0.492462	0.508451	0.52416	0.539553	0.554603	0.569281	0.583564	0.597431	0.610864	0.623851	0.636381	0.648444	0.660039	0.671162	0.681815	0.692002	0.70173	0.711007	0.719843	0.728252	0.736247	0.743843	0.751057	0.757905	0.764406	0.770577	0.776437	0.782004	0.787298	0.792334	0.797132	0.801709	0.80608	0.810263	0.81427	0.818118	0.821819	0.825385
		105.921	0.353397	0.370657	0.388015	0.405426	0.42284	0.440211	0.457491	0.474637	0.491603	0.508348	0.524832	0.541018	0.556872	0.572361	0.587459	0.602139	0.616381	0.630167	0.64348	0.656312	0.668652	0.680498	0.691847	0.7027	0.713062	0.722939	0.732341	0.741277	0.749762	0.75781	0.765437	0.772659	0.779494	0.785961	0.79208	0.797868	0.803346	0.808532	0.813445	0.818104	0.822527	0.826731	0.830732	0.834547	0.838189	0.841674	0.845015
		106.755	0.364161	0.381952	0.399842	0.417781	0.43572	0.45361	0.471401	0.489047	0.506501	0.523721	0.540664	0.557292	0.57357	0.589464	0.604945	0.619988	0.634569	0.64867	0.662276	0.675376	0.68796	0.700024	0.711566	0.722589	0.733096	0.743094	0.752592	0.761603	0.770139	0.778216	0.785851	0.79306	0.799862	0.806277	0.812325	0.818025	0.823398	0.828463	0.83324	0.837748	0.842006	0.846032	0.849844	0.853457	0.856888	0.860151	0.863259
		107.588	0.374527	0.392818	0.411206	0.42964	0.448069	0.466441	0.484706	0.502814	0.520719	0.538376	0.55574	0.572772	0.589436	0.605697	0.621525	0.636892	0.651777	0.666159	0.680023	0.693357	0.706153	0.718405	0.730112	0.741276	0.751902	0.761996	0.771569	0.780632	0.789199	0.797287	0.804912	0.812093	0.818848	0.825199	0.831165	0.836768	0.842027	0.846964	0.851599	0.855952	0.860042	0.863888	0.867509	0.87092	0.874139	0.877181	0.880061
		108.422	0.384358	0.403112	0.42196	0.44085	0.459729	0.478544	0.497242	0.515773	0.534088	0.55214	0.569885	0.587282	0.604292	0.620881	0.637018	0.652674	0.667827	0.682456	0.696546	0.710084	0.723062	0.735474	0.747321	0.758602	0.769324	0.779494	0.789122	0.798221	0.806805	0.814891	0.822496	0.829639	0.836341	0.842621	0.848502	0.854004	0.859149	0.863958	0.868452	0.872652	0.876578	0.880249	0.883684	0.886901	0.889915	0.892745	0.895403
		109.256	0.393537	0.412712	0.431979	0.451284	0.47057	0.489785	0.508874	0.527784	0.546467	0.564873	0.582958	0.600679	0.617998	0.634877	0.651286	0.667196	0.682583	0.697428	0.711713	0.725427	0.738561	0.75111	0.763073	0.774452	0.785253	0.795483	0.805153	0.814277	0.822868	0.830945	0.838524	0.845627	0.852273	0.858484	0.864281	0.869686	0.874722	0.879409	0.883771	0.887827	0.891599	0.895106	0.898368	0.901402	0.904226	0.906856	0.909308
		110.09	0.401971	0.421524	0.441167	0.460841	0.480492	0.500062	0.519498	0.538746	0.557754	0.576473	0.594857	0.612863	0.630451	0.647584	0.66423	0.680361	0.695952	0.710983	0.725437	0.739301	0.752569	0.765234	0.777297	0.788758	0.799625	0.809905	0.819608	0.82875	0.837345	0.845411	0.852965	0.86003	0.866624	0.872771	0.878492	0.88381	0.888747	0.893325	0.897568	0.901495	0.905128	0.908488	0.911593	0.914462	0.917114	0.919565	0.921829
		110.923	0.409591	0.429479	0.449452	0.469452	0.489422	0.509305	0.529044	0.548586	0.567877	0.586869	0.605513	0.623766	0.641587	0.65894	0.675792	0.692113	0.70788	0.723071	0.73767	0.751665	0.765048	0.777813	0.789961	0.801494	0.812418	0.822741	0.832475	0.841634	0.850233	0.858291	0.865826	0.872859	0.879411	0.885505	0.891163	0.896407	0.901261	0.905747	0.909888	0.913705	0.917219	0.920452	0.923422	0.926149	0.928651	0.930944	0.933044
		111.757	0.416355	0.436533	0.456792	0.477074	0.49732	0.517471	0.537472	0.557267	0.576802	0.596027	0.614894	0.633359	0.651381	0.668922	0.685949	0.702434	0.718351	0.73368	0.748405	0.762513	0.775997	0.788851	0.801075	0.812673	0.823649	0.834014	0.843779	0.852958	0.861567	0.869624	0.877149	0.884162	0.890685	0.896741	0.902351	0.90754	0.91233	0.916744	0.920804	0.924533	0.927952	0.931081	0.93394	0.936549	0.938925	0.941085	0.943046
		112.591	0.422242	0.442666	0.463169	0.48369	0.50417	0.524549	0.544771	0.56478	0.584521	0.603944	0.623	0.641644	0.659836	0.677537	0.694714	0.711339	0.727386	0.742835	0.75767	0.771878	0.785451	0.798386	0.810681	0.82234	0.833369	0.843777	0.853577	0.862782	0.87141	0.879477	0.887004	0.894012	0.900522	0.906557	0.91214	0.917294	0.922041	0.926405	0.930409	0.934073	0.937421	0.940471	0.943245	0.945761	0.948037	0.95009	0.951936
		113.425	0.427253	0.447883	0.468589	0.489308	0.509982	0.530551	0.550957	0.571144	0.591057	0.610644	0.629858	0.648653	0.666988	0.684824	0.70213	0.718875	0.735034	0.750588	0.76552	0.779818	0.793474	0.806484	0.818848	0.830569	0.841653	0.85211	0.861952	0.871193	0.879849	0.88794	0.895485	0.902503	0.909019	0.915053	0.920628	0.925768	0.930496	0.934834	0.938804	0.942429	0.94573	0.948728	0.951441	0.95389	0.956091	0.958062	0.959818
		114.259	0.431411	0.452208	0.473077	0.493958	0.51479	0.535513	0.556069	0.576401	0.596455	0.616178	0.635522	0.654442	0.672896	0.690847	0.708262	0.72511	0.741369	0.757016	0.772036	0.786417	0.800152	0.813235	0.825668	0.837453	0.848597	0.85911	0.869003	0.878291	0.88699	0.895118	0.902696	0.909743	0.916282	0.922334	0.927923	0.933072	0.937802	0.942136	0.946097	0.949707	0.952986	0.955954	0.958631	0.961036	0.963186	0.965098	0.966787
		115.092	0.434752	0.45568	0.476679	0.497687	0.518644	0.539489	0.560165	0.580613	0.600779	0.620612	0.640063	0.659086	0.67764	0.695688	0.713196	0.730135	0.746481	0.762212	0.777314	0.791775	0.805586	0.818743	0.831247	0.843101	0.854312	0.864888	0.874842	0.884188	0.892942	0.901123	0.90875	0.915843	0.922423	0.928513	0.934135	0.939312	0.944066	0.948418	0.952392	0.956007	0.959285	0.962246	0.964909	0.967291	0.969411	0.971283	0.972925
		115.926	0.437326	0.458354	0.479451	0.500556	0.521609	0.542548	0.563316	0.583854	0.60411	0.62403	0.643567	0.662675	0.681312	0.699442	0.717031	0.73405	0.750475	0.766285	0.781464	0.796001	0.809888	0.823121	0.835699	0.847627	0.858911	0.869559	0.879584	0.888999	0.897821	0.906068	0.913758	0.920912	0.92755	0.933695	0.939368	0.944591	0.949386	0.953775	0.957779	0.961419	0.964715	0.967687	0.970352	0.97273	0.974835	0.976685	0.978294
		116.76	0.439195	0.460294	0.481462	0.502637	0.523759	0.544768	0.565605	0.586212	0.606536	0.626526	0.646131	0.665308	0.684015	0.702214	0.719874	0.736964	0.753461	0.769344	0.784598	0.79921	0.813173	0.826483	0.839139	0.851146	0.862509	0.873236	0.88334	0.892835	0.901735	0.910059	0.917825	0.925052	0.931762	0.937974	0.943712	0.948995	0.953847	0.958286	0.962335	0.966014	0.969342	0.972337	0.975019	0.977404	0.979507	0.981346	0.982933
		117.594	0.440426	0.461571	0.482786	0.504008	0.525178	0.546235	0.567121	0.587778	0.608154	0.628195	0.647855	0.667087	0.685852	0.704112	0.721833	0.738988	0.755551	0.771503	0.786828	0.801514	0.815553	0.828941	0.841678	0.853767	0.865213	0.876025	0.886215	0.895795	0.904782	0.913191	0.921041	0.928351	0.935141	0.941431	0.947242	0.952596	0.957512	0.962012	0.966115	0.969841	0.973209	0.976236	0.978941	0.98134	0.983449	0.985281	0.986851
		118.427	0.441089	0.46226	0.4835	0.50475	0.525949	0.547036	0.567954	0.588646	0.609057	0.629138	0.648839	0.668116	0.686929	0.705239	0.723015	0.740227	0.756852	0.772869	0.788262	0.80302	0.817134	0.8306	0.843418	0.855589	0.867121	0.87802	0.888298	0.897968	0.907043	0.915541	0.92348	0.930876	0.93775	0.944122	0.950012	0.955439	0.960425	0.964988	0.969147	0.972923	0.976333	0.979395	0.982124	0.984538	0.986651	0.988477	0.990029
		119.261	0.441257	0.462435	0.483684	0.504945	0.526156	0.547259	0.568194	0.588906	0.609342	0.629449	0.649181	0.668493	0.687344	0.705697	0.723519	0.740783	0.757463	0.773539	0.788996	0.803822	0.818007	0.831549	0.844445	0.856698	0.868313	0.879298	0.889662	0.89942	0.908583	0.917169	0.925194	0.932675	0.939632	0.946084	0.952049	0.957548	0.962599	0.967222	0.971435	0.975256	0.978704	0.981794	0.984543	0.986966	0.989077	0.99089	0.992416
		120.095	0.440999	0.46217	0.483414	0.504671	0.525881	0.546985	0.567926	0.588647	0.609094	0.629218	0.648971	0.668307	0.687188	0.705575	0.723436	0.740743	0.757472	0.773601	0.789115	0.804002	0.818253	0.831863	0.844831	0.857159	0.868852	0.879916	0.890361	0.900199	0.909443	0.91811	0.926213	0.933772	0.940803	0.947325	0.953356	0.958916	0.964023	0.968696	0.972951	0.976807	0.980281	0.983388	0.986144	0.988564	0.99066	0.992446	0.993933
		120.929	0.440384	0.461533	0.482759	0.504001	0.525198	0.546293	0.567227	0.587946	0.608396	0.628526	0.648289	0.667641	0.686541	0.704953	0.722844	0.740185	0.756952	0.773125	0.788687	0.803625	0.817932	0.8316	0.84463	0.857022	0.86878	0.879911	0.890424	0.90033	0.909642	0.918375	0.926543	0.934163	0.941252	0.947829	0.95391	0.959515	0.96466	0.969364	0.973644	0.977516	0.980997	0.984102	0.986846	0.989243	0.991305	0.993045	0.994474
		121.763	0.439471	0.460589	0.481786	0.503001	0.524176	0.545251	0.566169	0.586875	0.607316	0.627442	0.647205	0.666561	0.685471	0.703896	0.721805	0.739169	0.755963	0.772166	0.787763	0.802739	0.817086	0.830799	0.843874	0.856314	0.86812	0.8793	0.889862	0.899817	0.909176	0.917953	0.926164	0.933824	0.940949	0.947556	0.953663	0.959288	0.964446	0.969157	0.973435	0.977298	0.98076	0.983837	0.986543	0.988892	0.990895	0.992564	0.99391
		122.596	0.438316	0.459394	0.480552	0.501732	0.522873	0.543918	0.564809	0.585493	0.605914	0.626025	0.645776	0.665125	0.684031	0.702457	0.72037	0.737741	0.754547	0.770764	0.786378	0.801374	0.815742	0.829478	0.842578	0.855042	0.866874	0.878078	0.888664	0.898641	0.908019	0.916814	0.925038	0.932707	0.939837	0.946444	0.952545	0.958157	0.963297	0.967981	0.972225	0.976046	0.979457	0.982475	0.985111	0.987379	0.989292	0.99086	0.992093
		123.43	0.436967	0.457996	0.479107	0.500241	0.52134	0.542345	0.563199	0.583848	0.604239	0.624321	0.644048	0.663375	0.682262	0.700672	0.718572	0.735933	0.75273	0.768941	0.784549	0.799542	0.813907	0.82764	0.840737	0.853198	0.865024	0.876222	0.886799	0.896764	0.906128	0.914904	0.923105	0.930746	0.937843	0.944411	0.950468	0.956028	0.96111	0.965728	0.9699	0.973639	0.976961	0.97988	0.982409	0.984561	0.986348	0.98778	0.988867
		124.264	0.435464	0.456436	0.477491	0.498571	0.519617	0.540571	0.561377	0.581979	0.602325	0.622365	0.642052	0.66134	0.68019	0.698565	0.716431	0.733759	0.750524	0.766704	0.78228	0.79724	0.811573	0.825271	0.838332	0.850754	0.862539	0.873693	0.884222	0.894135	0.903442	0.912156	0.920291	0.92786	0.934879	0.941363	0.947329	0.952793	0.957771	0.962278	0.966331	0.969945	0.973133	0.975911	0.978292	0.980287	0.981908	0.983166	0.98407
		125.098	0.43384	0.454746	0.475736	0.496752	0.517734	0.538626	0.559371	0.579912	0.600199	0.62018	0.639808	0.659039	0.677831	0.696148	0.713956	0.731225	0.747929	0.764047	0.77956	0.794453	0.808717	0.822344	0.835329	0.847672	0.859373	0.870438	0.880874	0.890688	0.89989	0.908494	0.916512	0.923959	0.930849	0.937198	0.943022	0.948337	0.953159	0.957505	0.961389	0.964828	0.967835	0.970426	0.972612	0.974406	0.97582	0.976864	0.977548
		125.931	0.432119	0.452951	0.473866	0.494807	0.515715	0.536532	0.5572	0.577666	0.597875	0.617778	0.637327	0.656477	0.675187	0.69342	0.711141	0.72832	0.744932	0.760953	0.776366	0.791155	0.805309	0.818821	0.831686	0.843903	0.855472	0.866399	0.876689	0.886351	0.895396	0.903834	0.91168	0.918948	0.925652	0.931809	0.937434	0.942544	0.947156	0.951285	0.954947	0.958158	0.960933	0.963286	0.96523	0.966778	0.967942	0.968732	0.969157
		126.765	0.43032	0.451068	0.471899	0.492753	0.513573	0.5343	0.554876	0.575248	0.595361	0.615164	0.634611	0.653655	0.672255	0.690373	0.707976	0.725031	0.741513	0.757399	0.77267	0.787311	0.80131	0.81466	0.827355	0.839393	0.850778	0.861511	0.871599	0.881052	0.889879	0.898093	0.905706	0.912734	0.919192	0.925096	0.930462	0.935308	0.939649	0.943504	0.946888	0.949817	0.952306	0.954371	0.956025	0.957281	0.958152	0.958647	0.958777
		127.599	0.428455	0.449109	0.469843	0.490598	0.511315	0.531936	0.552402	0.57266	0.592654	0.612335	0.631652	0.650562	0.669022	0.686993	0.704441	0.721335	0.737647	0.753355	0.76844	0.782885	0.796679	0.809814	0.822285	0.83409	0.845231	0.855712	0.865538	0.87472	0.883267	0.891193	0.89851	0.905234	0.911382	0.916969	0.922013	0.926532	0.930544	0.934065	0.937113	0.939704	0.941856	0.943582	0.944899	0.945819	0.946354	0.946517	0.946318
		128.433	0.42653	0.44708	0.467704	0.488346	0.508944	0.52944	0.549778	0.569899	0.589751	0.609282	0.628442	0.647187	0.665473	0.683261	0.700516	0.717207	0.733306	0.74879	0.76364	0.777838	0.791375	0.80424	0.81643	0.827943	0.83878	0.848946	0.858447	0.867293	0.875495	0.883067	0.890022	0.896377	0.902149	0.907355	0.912014	0.916144	0.919764	0.922893	0.925549	0.927749	0.929511	0.930851	0.931784	0.932325	0.932488	0.932285	0.931726
		129.266	0.424549	0.444981	0.465483	0.485995	0.506457	0.52681	0.546996	0.566958	0.586642	0.605995	0.624968	0.643514	0.66159	0.679157	0.696179	0.712624	0.728464	0.743676	0.75824	0.772139	0.785362	0.797901	0.80975	0.82091	0.831381	0.841168	0.850279	0.858724	0.866515	0.873666	0.880193	0.886113	0.891444	0.896205	0.900416	0.904096	0.907266	0.909945	0.912154	0.913911	0.915235	0.916143	0.916652	0.916778	0.916535	0.915936	0.914993
		130.1	0.42251	0.442811	0.463176	0.483542	0.503849	0.524039	0.544051	0.563829	0.583318	0.602463	0.621216	0.639529	0.657359	0.674665	0.691411	0.707565	0.723099	0.737989	0.752215	0.76576	0.778614	0.790768	0.802217	0.812962	0.823003	0.832348	0.841004	0.848983	0.856297	0.862963	0.868997	0.874417	0.879244	0.883498	0.8872	0.890372	0.893036	0.895212	0.896924	0.898191	0.899033	0.899469	0.899518	0.899197	0.89852	0.897503	0.896157
		130.934	0.420411	0.440569	0.46078	0.480983	0.501116	0.521121	0.540936	0.560504	0.579768	0.598676	0.617176	0.635221	0.652766	0.66977	0.686198	0.702016	0.717196	0.731714	0.74555	0.758688	0.771116	0.782827	0.793817	0.804086	0.813637	0.822477	0.830615	0.838064	0.844839	0.850956	0.856434	0.861294	0.865557	0.869246	0.872383	0.874993	0.8771	0.878726	0.879895	0.88063	0.880953	0.880885	0.880445	0.879651	0.878521	0.877071	0.875313
		131.768	0.41825	0.438249	0.458291	0.478313	0.498253	0.51805	0.537644	0.556975	0.575988	0.594627	0.612841	0.630582	0.647805	0.664468	0.680534	0.695972	0.710751	0.724848	0.738243	0.75092	0.762868	0.774081	0.784554	0.794289	0.80329	0.811566	0.819126	0.825986	0.832162	0.837672	0.842538	0.846781	0.850426	0.853497	0.85602	0.85802	0.859525	0.860559	0.861149	0.861319	0.861093	0.860494	0.859544	0.858262	0.856667	0.854777	0.852606
		132.602	0.416024	0.435851	0.455706	0.475529	0.495256	0.514824	0.534173	0.553242	0.571975	0.590315	0.608211	0.625613	0.642476	0.658759	0.674424	0.689437	0.703771	0.7174	0.730305	0.742472	0.753888	0.764549	0.774452	0.783599	0.791996	0.799653	0.806581	0.812798	0.818321	0.823172	0.827374	0.830951	0.83393	0.836338	0.838204	0.839555	0.840422	0.840831	0.840812	0.840391	0.839596	0.83845	0.836977	0.8352	0.833139	0.830812	0.828236
		133.435	0.413732	0.433372	0.453026	0.472632	0.492126	0.511444	0.530525	0.549307	0.567732	0.585745	0.603291	0.620322	0.636792	0.652657	0.667881	0.68243	0.696276	0.709394	0.721765	0.733375	0.744213	0.754275	0.763559	0.77207	0.779814	0.786802	0.79305	0.798576	0.803401	0.807547	0.811041	0.813911	0.816185	0.817894	0.819069	0.819741	0.819942	0.819703	0.819056	0.818029	0.816653	0.814953	0.812957	0.810688	0.808169	0.805418	0.802455
		134.269	0.411376	0.430814	0.450252	0.469625	0.488868	0.507916	0.526707	0.545179	0.563272	0.58093	0.598099	0.614728	0.630771	0.646186	0.660934	0.674983	0.688303	0.700871	0.712668	0.72368	0.733899	0.74332	0.751944	0.759776	0.766825	0.773105	0.778633	0.783429	0.787517	0.790923	0.793676	0.795806	0.797346	0.798329	0.798789	0.798762	0.798281	0.797381	0.796097	0.794459	0.792502	0.790253	0.787742	0.784994	0.782034	0.778883	0.77556
		135.103	0.408959	0.428184	0.447392	0.466516	0.485491	0.504251	0.522733	0.540873	0.558612	0.575891	0.592657	0.608858	0.624448	0.639383	0.653625	0.667142	0.679904	0.691889	0.703078	0.713459	0.723024	0.73177	0.7397	0.746819	0.753141	0.75868	0.763456	0.767493	0.770816	0.773456	0.775444	0.776813	0.777601	0.777842	0.777576	0.77684	0.775671	0.774109	0.772189	0.769948	0.767419	0.764636	0.761629	0.758427	0.755054	0.751536	0.747892
		135.937	0.406489	0.42549	0.444455	0.463318	0.48201	0.500467	0.518623	0.536414	0.553779	0.57066	0.587001	0.602752	0.617864	0.632296	0.646007	0.658967	0.671146	0.682521	0.693077	0.7028	0.711685	0.71973	0.72694	0.733323	0.738894	0.74367	0.747674	0.750932	0.753474	0.755333	0.756543	0.757142	0.75717	0.756666	0.755672	0.75423	0.75238	0.750165	0.747624	0.744796	0.741719	0.738427	0.734954	0.731331	0.727585	0.723742	0.719824
		136.77	0.403977	0.422745	0.441458	0.460048	0.478447	0.496588	0.514404	0.531831	0.548808	0.565275	0.581176	0.596459	0.611077	0.624986	0.638149	0.650533	0.66211	0.672858	0.682761	0.691809	0.699997	0.707325	0.7138	0.719433	0.724239	0.728241	0.731464	0.733936	0.735692	0.736766	0.737198	0.737029	0.736302	0.735061	0.733351	0.731217	0.728705	0.725858	0.722721	0.719335	0.715742	0.711978	0.708079	0.704079	0.700008	0.695891	0.691752
		137.604	0.401439	0.419967	0.43842	0.45673	0.474827	0.492642	0.51011	0.527164	0.543742	0.559784	0.575233	0.590038	0.60415	0.617527	0.63013	0.641927	0.652892	0.663003	0.672245	0.68061	0.688093	0.694698	0.700433	0.705311	0.709353	0.712581	0.715024	0.716715	0.71769	0.71799	0.717656	0.716733	0.715269	0.713311	0.710908	0.708109	0.704963	0.701518	0.697821	0.693918	0.68985	0.685661	0.681386	0.677062	0.67272	0.668388	0.664091
		138.438	0.398893	0.417177	0.435366	0.453391	0.471181	0.488666	0.50578	0.522456	0.53863	0.554242	0.569235	0.583557	0.597159	0.609999	0.62204	0.633248	0.643599	0.653072	0.661653	0.669336	0.676118	0.682004	0.687006	0.691138	0.694424	0.69689	0.698568	0.699494	0.699709	0.699255	0.698178	0.696529	0.694357	0.691714	0.688653	0.685228	0.681489	0.67749	0.67328	0.668908	0.66442	0.659859	0.655266	0.650678	0.646128	0.641647	0.637259
		139.272	0.396359	0.414399	0.432323	0.450062	0.467545	0.4847	0.50146	0.517757	0.533528	0.548711	0.563249	0.577091	0.590186	0.602494	0.613976	0.624602	0.634347	0.643191	0.651122	0.658134	0.664229	0.669412	0.673697	0.677104	0.679656	0.681384	0.682323	0.682513	0.681997	0.680823	0.679041	0.676703	0.673865	0.670581	0.666909	0.662905	0.658626	0.654126	0.649459	0.644677	0.639828	0.634959	0.630112	0.625326	0.620637	0.616075	0.611668
		140.105	0.393863	0.41166	0.429322	0.446779	0.463957	0.480787	0.497197	0.513122	0.528496	0.543257	0.55735	0.57072	0.58332	0.595107	0.606045	0.616103	0.625258	0.633491	0.640793	0.647158	0.652589	0.657096	0.660694	0.663404	0.665256	0.666282	0.66652	0.666014	0.664811	0.662962	0.660522	0.657546	0.654093	0.650223	0.645996	0.641473	0.636714	0.631776	0.626716	0.62159	0.616448	0.611339	0.606309	0.601396	0.59664	0.59207	0.587715
		140.939	0.391429	0.408989	0.426396	0.443577	0.46046	0.476972	0.493044	0.508607	0.523597	0.537951	0.551612	0.564528	0.57665	0.587937	0.598353	0.607868	0.616459	0.62411	0.630812	0.636562	0.641365	0.645232	0.648182	0.65024	0.651436	0.651806	0.651393	0.650242	0.648406	0.645939	0.642898	0.639344	0.635339	0.630947	0.626232	0.621257	0.616086	0.61078	0.605399	0.600001	0.594639	0.589364	0.584223	0.579258	0.574507	0.570002	0.565773
		141.773	0.389083	0.406416	0.423578	0.440496	0.457095	0.473305	0.489053	0.504272	0.518895	0.532862	0.546114	0.5586	0.570271	0.581086	0.59101	0.600014	0.608077	0.615183	0.621325	0.626502	0.630722	0.633998	0.63635	0.637807	0.638402	0.638174	0.637169	0.635436	0.633031	0.630011	0.626438	0.622376	0.61789	0.613049	0.607918	0.602567	0.597059	0.591462	0.585836	0.580242	0.574736	0.569371	0.564195	0.559252	0.554581	0.550214	0.546181
		142.607	0.386852	0.403971	0.420902	0.437571	0.453905	0.46983	0.485275	0.500172	0.514454	0.52806	0.540932	0.553019	0.564272	0.574651	0.584122	0.592656	0.600234	0.606842	0.612473	0.61713	0.620821	0.623562	0.625377	0.626295	0.626353	0.625595	0.624067	0.621823	0.618922	0.615425	0.611396	0.606903	0.602016	0.596805	0.59134	0.585691	0.579929	0.57412	0.568329	0.562619	0.557048	0.551669	0.546534	0.541687	0.537166	0.533007	0.529237
		143.441	0.384762	0.401682	0.4184	0.434841	0.45093	0.466594	0.481761	0.496364	0.510334	0.523612	0.536139	0.547864	0.558739	0.568726	0.577789	0.585903	0.593048	0.599211	0.60439	0.608587	0.611812	0.614085	0.61543	0.615881	0.615477	0.614262	0.61229	0.609615	0.606298	0.602406	0.598005	0.593166	0.587962	0.582466	0.576751	0.570891	0.564958	0.559021	0.553147	0.547401	0.541843	0.536528	0.531507	0.526826	0.522525	0.518638	0.515193
		144.274	0.382835	0.399576	0.416102	0.432337	0.448207	0.463637	0.478557	0.492898	0.506592	0.519579	0.531802	0.543209	0.553753	0.563397	0.572105	0.579854	0.586625	0.592407	0.597198	0.601002	0.603833	0.60571	0.606663	0.606725	0.605939	0.604352	0.602019	0.598999	0.595356	0.591156	0.586473	0.581377	0.575946	0.570254	0.564378	0.558394	0.552375	0.546394	0.54052	0.534818	0.529349	0.524171	0.519335	0.514888	0.510869	0.507313	0.504246
		145.108	0.381093	0.397676	0.414034	0.430089	0.445769	0.460997	0.475704	0.489819	0.503277	0.516016	0.527981	0.539118	0.549384	0.55874	0.567152	0.574598	0.58106	0.586529	0.591003	0.59449	0.597004	0.598566	0.599208	0.598967	0.597886	0.596016	0.593413	0.590139	0.586261	0.581848	0.576975	0.571716	0.566149	0.560354	0.554407	0.548387	0.542369	0.536428	0.530633	0.525052	0.519748	0.514777	0.510191	0.506038	0.502357	0.499183	0.496541
		145.942	0.379551	0.396001	0.412217	0.428123	0.443644	0.458705	0.473235	0.487165	0.50043	0.512969	0.524725	0.535647	0.545691	0.554819	0.562999	0.570209	0.576433	0.581662	0.585897	0.589145	0.591424	0.592757	0.593177	0.592721	0.591437	0.589377	0.586599	0.583168	0.579151	0.57462	0.569653	0.564325	0.558718	0.55291	0.546983	0.541015	0.535083	0.529263	0.523626	0.518241	0.513169	0.508469	0.504193	0.500389	0.497094	0.494343	0.492161
		146.776	0.378223	0.394567	0.41067	0.426457	0.441852	0.456783	0.471177	0.484966	0.498085	0.510472	0.522073	0.532837	0.542719	0.551683	0.559699	0.566744	0.572804	0.577871	0.581947	0.585041	0.587172	0.588364	0.588652	0.588076	0.586684	0.58453	0.581674	0.578182	0.574124	0.569574	0.564609	0.559308	0.553753	0.548026	0.542206	0.536376	0.530612	0.524992	0.519587	0.514465	0.509689	0.505319	0.501405	0.497994	0.495126	0.492831	0.491135
		147.609	0.377117	0.393381	0.409401	0.425102	0.440409	0.455248	0.469548	0.483241	0.496262	0.508551	0.520052	0.530717	0.540501	0.549368	0.557289	0.564243	0.570215	0.5752	0.5792	0.582226	0.584298	0.585441	0.585691	0.585089	0.583685	0.581534	0.578699	0.575244	0.571243	0.56677	0.561904	0.556725	0.551314	0.545756	0.540131	0.53452	0.529003	0.523656	0.51855	0.513755	0.509333	0.505342	0.501834	0.498855	0.496441	0.494625	0.493431
		148.443	0.376235	0.392447	0.408416	0.424065	0.439319	0.454107	0.468356	0.482	0.494973	0.507217	0.518675	0.529301	0.539051	0.547889	0.555786	0.562723	0.568686	0.57367	0.577679	0.580724	0.582826	0.584011	0.584317	0.583785	0.582466	0.580416	0.577697	0.574378	0.57053	0.56623	0.561556	0.55659	0.551413	0.546109	0.540761	0.535448	0.53025	0.525243	0.520499	0.516086	0.512067	0.508499	0.505432	0.502911	0.500974	0.499649	0.49896
		149.277	0.375575	0.391764	0.407712	0.423343	0.438582	0.453358	0.4676	0.48124	0.494216	0.506468	0.517941	0.528589	0.538368	0.547245	0.55519	0.562185	0.568217	0.573281	0.577382	0.580533	0.582753	0.584072	0.584525	0.584156	0.583017	0.581162	0.578657	0.575567	0.571967	0.567932	0.563541	0.558875	0.554016	0.549048	0.544052	0.539108	0.534296	0.529691	0.525364	0.521382	0.517807	0.514695	0.512096	0.510053	0.508601	0.50777	0.507581
		150.111	0.375129	0.391323	0.407281	0.422926	0.438187	0.45299	0.467267	0.480951	0.493978	0.506291	0.517835	0.528564	0.538437	0.547418	0.555481	0.562607	0.568783	0.574006	0.578282	0.581622	0.584047	0.585587	0.586278	0.586164	0.585295	0.583728	0.581526	0.578757	0.575494	0.571811	0.567787	0.563504	0.559042	0.554484	0.549911	0.545403	0.541037	0.536887	0.533023	0.529512	0.526415	0.523784	0.52167	0.520114	0.51915	0.518805	0.519099
		150.944	0.374885	0.391111	0.407107	0.4228	0.438116	0.452985	0.467338	0.481108	0.494234	0.506658	0.518328	0.529196	0.539222	0.548372	0.55662	0.563946	0.57034	0.575799	0.580326	0.583936	0.586649	0.588494	0.589508	0.589734	0.589222	0.588029	0.586217	0.583854	0.58101	0.577761	0.574185	0.57036	0.566367	0.562287	0.5582	0.554185	0.550316	0.546667	0.543306	0.540299	0.537703	0.535571	0.533951	0.532882	0.532398	0.532523	0.533276
		151.778	0.374825	0.391107	0.40717	0.422939	0.438344	0.453314	0.467781	0.48168	0.49495	0.507533	0.519378	0.530438	0.540675	0.550054	0.558549	0.566142	0.572822	0.578587	0.58344	0.587395	0.590472	0.592701	0.594117	0.594763	0.594689	0.59395	0.592607	0.590728	0.58838	0.585639	0.582581	0.579282	0.575823	0.572281	0.568735	0.565262	0.561934	0.558824	0.555997	0.553516	0.551438	0.549814	0.548688	0.5481	0.548079	0.54865	0.54983
		152.612	0.374928	0.391289	0.407442	0.423316	0.43884	0.453943	0.46856	0.482625	0.496078	0.508864	0.520931	0.532234	0.542733	0.552395	0.561196	0.569116	0.576145	0.58228	0.587525	0.591894	0.595406	0.59809	0.59998	0.601119	0.601555	0.601342	0.60054	0.599214	0.597431	0.595264	0.592787	0.590074	0.587203	0.584251	0.581293	0.578402	0.575651	0.573108	0.570838	0.568899	0.567347	0.566231	0.565593	0.56547	0.56589	0.566876	0.568443
		153.446	0.375168	0.391628	0.407894	0.423897	0.439565	0.45483	0.469627	0.483892	0.497566	0.510593	0.522923	0.534512	0.54532	0.555315	0.564472	0.572773	0.580206	0.586769	0.592466	0.597309	0.601319	0.60452	0.606948	0.608644	0.609654	0.61003	0.609831	0.609119	0.60796	0.606423	0.604579	0.602503	0.600268	0.597947	0.595613	0.593338	0.59119	0.589235	0.587535	0.586146	0.585121	0.584506	0.584342	0.584662	0.585495	0.586859	0.58877
		154.28	0.375517	0.392092	0.408491	0.424642	0.440477	0.455929	0.470933	0.485426	0.499351	0.512653	0.525281	0.537193	0.54835	0.55872	0.568277	0.577004	0.58489	0.59193	0.59813	0.6035	0.608059	0.611832	0.614852	0.617159	0.618796	0.619815	0.62027	0.620223	0.619735	0.618875	0.61771	0.61631	0.614746	0.613088	0.611407	0.60977	0.608243	0.606889	0.605764	0.604925	0.604421	0.604294	0.604583	0.605321	0.606532	0.608234	0.610441
		155.113	0.375944	0.392649	0.409193	0.42551	0.44153	0.457188	0.47242	0.487166	0.501366	0.514969	0.527925	0.540191	0.551729	0.562507	0.572501	0.581692	0.590069	0.597627	0.604371	0.61031	0.615461	0.619849	0.623505	0.626466	0.628774	0.630477	0.631629	0.632285	0.632508	0.632359	0.631904	0.63121	0.630344	0.629373	0.628363	0.627378	0.626481	0.62573	0.62518	0.624884	0.624886	0.625229	0.625947	0.62707	0.628621	0.630618	0.633072
		155.947	0.376419	0.393262	0.409964	0.426457	0.442675	0.458554	0.474031	0.489045	0.503541	0.517466	0.530771	0.543414	0.555358	0.566571	0.577028	0.586711	0.595608	0.603715	0.611034	0.617574	0.62335	0.628386	0.63271	0.636357	0.639368	0.641786	0.643664	0.645053	0.646011	0.646599	0.646876	0.646907	0.646755	0.646483	0.646152	0.645824	0.645556	0.645405	0.645421	0.645653	0.646144	0.646931	0.648048	0.649523	0.651375	0.653621	0.656271
		156.781	0.376909	0.393896	0.410762	0.427439	0.443864	0.459974	0.475705	0.491	0.505803	0.520063	0.533731	0.546767	0.559133	0.570798	0.581737	0.591932	0.601369	0.610045	0.61796	0.625122	0.631545	0.63725	0.642263	0.646617	0.65035	0.653503	0.656124	0.658263	0.659972	0.661308	0.662329	0.663094	0.66366	0.664089	0.664437	0.664762	0.665116	0.665553	0.666119	0.66686	0.667814	0.669018	0.670502	0.67229	0.674402	0.676852	0.679648
		157.615	0.377382	0.394516	0.411548	0.428413	0.445049	0.461392	0.477383	0.492964	0.50808	0.522681	0.536721	0.550157	0.562953	0.575079	0.586509	0.597225	0.607213	0.616468	0.624989	0.632783	0.639863	0.646247	0.651959	0.65703	0.661493	0.665389	0.668759	0.671651	0.674115	0.676202	0.677966	0.679461	0.680743	0.681865	0.682883	0.683847	0.684808	0.685814	0.686908	0.688132	0.689523	0.691111	0.692926	0.69499	0.69732	0.699929	0.702823
		158.448	0.377808	0.395087	0.412284	0.429336	0.446181	0.462758	0.479007	0.494873	0.510303	0.525245	0.539656	0.553492	0.566719	0.579306	0.591228	0.602465	0.613004	0.622838	0.631965	0.640392	0.648128	0.655189	0.661599	0.667383	0.672574	0.677207	0.681322	0.684962	0.688173	0.691001	0.693497	0.695711	0.697693	0.699493	0.70116	0.702744	0.704289	0.705838	0.707434	0.709112	0.710906	0.712845	0.714954	0.717254	0.719761	0.722486	0.725434
		159.282	0.378161	0.39558	0.412936	0.430169	0.447218	0.464022	0.480525	0.49667	0.512406	0.527683	0.542457	0.556687	0.570338	0.583378	0.595783	0.607533	0.618613	0.629017	0.638741	0.647789	0.65617	0.663898	0.670992	0.677477	0.683381	0.688737	0.69358	0.69795	0.701889	0.70544	0.708647	0.711557	0.714215	0.716668	0.71896	0.721135	0.723234	0.725297	0.727361	0.729459	0.731622	0.733875	0.736242	0.73874	0.741384	0.744184	0.747145
		160.116	0.378414	0.395965	0.413473	0.430878	0.448121	0.465143	0.481887	0.498301	0.514331	0.529931	0.545055	0.559665	0.573724	0.587202	0.600074	0.61232	0.623925	0.63488	0.645181	0.654831	0.663836	0.672208	0.679964	0.687126	0.693719	0.699772	0.705317	0.710391	0.715029	0.719272	0.723161	0.726736	0.730039	0.733112	0.735995	0.738727	0.741346	0.743887	0.746384	0.748866	0.75136	0.75389	0.756476	0.759135	0.761879	0.764717	0.767653
		160.95	0.378547	0.39622	0.413868	0.431433	0.448856	0.466082	0.483054	0.499719	0.516027	0.531931	0.547388	0.562357	0.576804	0.590698	0.604014	0.616732	0.628836	0.640316	0.651167	0.661389	0.670988	0.679974	0.688361	0.696167	0.703415	0.71013	0.716342	0.722082	0.727384	0.732282	0.736814	0.741016	0.744925	0.748578	0.752013	0.755262	0.758361	0.761341	0.764231	0.767058	0.769845	0.772615	0.775384	0.778168	0.780977	0.783819	0.786698
		161.783	0.378545	0.396326	0.4141	0.43181	0.449398	0.46681	0.483991	0.500888	0.517453	0.533639	0.549404	0.564707	0.579516	0.593798	0.607529	0.620688	0.633259	0.64523	0.656597	0.667356	0.677512	0.687073	0.69605	0.70446	0.712321	0.719657	0.726492	0.732855	0.738776	0.744284	0.749414	0.754197	0.758667	0.762856	0.766797	0.770521	0.774056	0.777432	0.780674	0.783806	0.786848	0.78982	0.792737	0.795611	0.798454	0.801271	0.804067
		162.617	0.378395	0.39627	0.414154	0.431992	0.449727	0.467305	0.484673	0.50178	0.518578	0.53502	0.551065	0.566674	0.581813	0.596452	0.610563	0.624128	0.637128	0.649552	0.661392	0.672647	0.683317	0.693408	0.702929	0.711895	0.720322	0.728229	0.735638	0.742573	0.749062	0.75513	0.760807	0.766121	0.771102	0.775778	0.780177	0.784327	0.788253	0.791981	0.795532	0.798928	0.802187	0.805324	0.808355	0.81129	0.814138	0.816905	0.819596
		163.451	0.378093	0.396046	0.414023	0.43197	0.449831	0.467554	0.485087	0.502379	0.519382	0.536052	0.552347	0.56823	0.583665	0.598623	0.613078	0.627008	0.640396	0.653229	0.665499	0.677201	0.688336	0.698908	0.708923	0.718393	0.727332	0.735756	0.743684	0.751138	0.758139	0.764712	0.770881	0.776672	0.78211	0.78722	0.792027	0.796554	0.800823	0.804857	0.808675	0.812295	0.815732	0.819001	0.822115	0.825082	0.827911	0.830608	0.833176
		164.285	0.377638	0.395653	0.413705	0.431742	0.449709	0.467554	0.485227	0.502677	0.519858	0.536726	0.553239	0.569361	0.585056	0.600296	0.615053	0.629306	0.643037	0.656233	0.668884	0.680985	0.692534	0.703533	0.713988	0.723906	0.733301	0.742185	0.750574	0.758487	0.765943	0.772963	0.779568	0.785779	0.791619	0.797109	0.802271	0.807125	0.81169	0.815985	0.820026	0.82383	0.82741	0.830779	0.833946	0.836921	0.839711	0.842321	0.844755
		165.119	0.377037	0.395097	0.413207	0.431314	0.449366	0.467311	0.485098	0.50268	0.52001	0.537045	0.553743	0.570069	0.585987	0.601469	0.616487	0.63102	0.645049	0.65856	0.671543	0.683991	0.6959	0.707272	0.718109	0.72842	0.738211	0.747496	0.756288	0.764601	0.772452	0.77986	0.786842	0.793416	0.799602	0.805418	0.810883	0.816013	0.820826	0.825338	0.829562	0.833513	0.837201	0.840639	0.843835	0.846797	0.84953	0.852041	0.854334
		165.952	0.376302	0.394392	0.412542	0.430701	0.448817	0.466838	0.484717	0.502404	0.519854	0.537026	0.553877	0.570372	0.586477	0.602161	0.617399	0.632168	0.646449	0.660227	0.673492	0.686234	0.698451	0.710141	0.721305	0.73195	0.74208	0.751707	0.760841	0.769495	0.777683	0.785419	0.79272	0.799601	0.806077	0.812166	0.817882	0.823241	0.828256	0.832942	0.83731	0.841372	0.845138	0.848618	0.85182	0.85475	0.857415	0.859819	0.861966
		166.786	0.375451	0.393556	0.411731	0.429923	0.448084	0.466161	0.484107	0.501875	0.519419	0.536697	0.55367	0.570301	0.586556	0.602405	0.617823	0.632785	0.647274	0.661273	0.674771	0.687758	0.70023	0.712184	0.723621	0.734543	0.744956	0.754867	0.764286	0.773223	0.781689	0.789697	0.79726	0.804392	0.811107	0.817417	0.823336	0.828876	0.83405	0.83887	0.843345	0.847487	0.851302	0.854801	0.857989	0.860874	0.86346	0.865752	0.867756
		167.62	0.374507	0.392614	0.410799	0.42901	0.447197	0.465311	0.483304	0.501129	0.518742	0.5361	0.553165	0.5699	0.586272	0.602251	0.61781	0.632926	0.64758	0.661756	0.67544	0.688625	0.701302	0.71347	0.725126	0.736273	0.746914	0.757055	0.766703	0.775868	0.784557	0.792783	0.800556	0.807888	0.81479	0.821273	0.827349	0.833028	0.838321	0.843238	0.847788	0.851979	0.855819	0.859316	0.862475	0.865302	0.867803	0.869983	0.871846
		168.454	0.373498	0.391598	0.40978	0.427995	0.446194	0.464328	0.482349	0.50021	0.517869	0.535284	0.552415	0.569226	0.585684	0.601759	0.617425	0.632658	0.647438	0.66175	0.67558	0.688917	0.701754	0.714087	0.725915	0.737237	0.748055	0.758375	0.768202	0.777543	0.786405	0.794799	0.802732	0.810216	0.817259	0.823871	0.830062	0.835841	0.841217	0.846198	0.850793	0.855009	0.858852	0.862329	0.865446	0.868208	0.870622	0.87269	0.874419
		169.287	0.372459	0.390542	0.408712	0.42692	0.445118	0.463258	0.48129	0.499172	0.516858	0.534307	0.55148	0.568342	0.58486	0.601003	0.616745	0.632062	0.646935	0.661346	0.675281	0.688731	0.701687	0.714144	0.726098	0.737551	0.748501	0.758954	0.768913	0.778384	0.787373	0.795889	0.803939	0.811531	0.818673	0.825375	0.831643	0.837487	0.842914	0.847931	0.852546	0.856764	0.860592	0.864036	0.867102	0.869794	0.872118	0.874079	0.875682
		170.121	0.371426	0.389485	0.407636	0.42583	0.444017	0.462151	0.480184	0.49807	0.515767	0.533234	0.550431	0.567323	0.583878	0.600064	0.615855	0.631229	0.646163	0.660642	0.674651	0.688179	0.701217	0.713759	0.725803	0.737345	0.748388	0.758933	0.768983	0.778543	0.787619	0.796217	0.804344	0.812007	0.819212	0.825969	0.832282	0.838161	0.843611	0.84864	0.853252	0.857455	0.861254	0.864654	0.867661	0.870281	0.872517	0.874376	0.875863
		170.955	0.370437	0.38847	0.406598	0.424772	0.442942	0.461063	0.479086	0.496968	0.514665	0.532135	0.549341	0.566247	0.58282	0.599029	0.614849	0.630255	0.645226	0.659747	0.673801	0.687377	0.700466	0.713063	0.725162	0.736762	0.747862	0.758464	0.76857	0.778185	0.787312	0.795958	0.804129	0.81183	0.819068	0.825849	0.832181	0.838069	0.843519	0.848538	0.853132	0.857305	0.861063	0.864412	0.867356	0.869902	0.872054	0.873818	0.875199
		171.789	0.369535	0.387542	0.405645	0.423796	0.441947	0.46005	0.478059	0.495929	0.513617	0.531083	0.548287	0.565194	0.581772	0.597989	0.61382	0.62924	0.644229	0.65877	0.672846	0.686447	0.699563	0.712188	0.724315	0.735944	0.747074	0.757704	0.767837	0.777477	0.786627	0.795293	0.803479	0.811192	0.818436	0.825219	0.831546	0.837422	0.842854	0.847848	0.852408	0.85654	0.86025	0.863542	0.866421	0.868894	0.870966	0.872642	0.873928
		172.622	0.36876	0.386743	0.404824	0.422954	0.441085	0.45917	0.477163	0.495019	0.512695	0.530149	0.547345	0.564246	0.580819	0.597034	0.612864	0.628286	0.643278	0.657822	0.671904	0.685511	0.698634	0.711266	0.723401	0.735037	0.746173	0.756808	0.766946	0.776587	0.785737	0.794399	0.802579	0.810282	0.817512	0.824277	0.83058	0.836429	0.841829	0.846784	0.851301	0.855384	0.859039	0.862271	0.865085	0.867488	0.869484	0.871079	0.872281
		173.456	0.368155	0.38612	0.404182	0.422295	0.44041	0.458479	0.476458	0.4943	0.511963	0.529406	0.54659	0.563481	0.580045	0.596251	0.612074	0.627488	0.642473	0.65701	0.671086	0.684686	0.697802	0.710426	0.722553	0.734179	0.745304	0.755927	0.766051	0.775676	0.784807	0.793449	0.801605	0.80928	0.816481	0.823212	0.82948	0.835288	0.840644	0.845552	0.850017	0.854046	0.857642	0.860813	0.863563	0.865897	0.867823	0.869345	0.870472
		174.29	0.367759	0.385712	0.403764	0.421867	0.439971	0.458031	0.475999	0.493832	0.511485	0.528918	0.546093	0.562974	0.579527	0.595723	0.611534	0.626937	0.641909	0.656434	0.670495	0.68408	0.69718	0.709786	0.721893	0.733499	0.744601	0.755199	0.765295	0.774891	0.783991	0.792598	0.800718	0.808355	0.815514	0.822201	0.828421	0.834181	0.839484	0.844338	0.848747	0.852717	0.856254	0.859362	0.862048	0.864318	0.866178	0.867634	0.868693
		175.124	0.367607	0.38556	0.403611	0.421712	0.439815	0.457873	0.475839	0.493668	0.511318	0.528747	0.545916	0.56279	0.579336	0.595523	0.611323	0.626714	0.641673	0.656181	0.670225	0.683791	0.696869	0.709451	0.721532	0.733109	0.74418	0.754745	0.764806	0.774364	0.783423	0.791987	0.800061	0.80765	0.814759	0.821394	0.827561	0.833264	0.838511	0.843306	0.847655	0.851564	0.855039	0.858085	0.860709	0.862917	0.864714	0.866109	0.867109
		175.958	0.367732	0.385696	0.403758	0.421869	0.439982	0.458048	0.476021	0.493857	0.511511	0.528943	0.546114	0.562988	0.579531	0.595713	0.611507	0.626887	0.641834	0.656328	0.670354	0.6839	0.696954	0.70951	0.721562	0.733107	0.744142	0.754669	0.764689	0.774203	0.783215	0.791731	0.799753	0.807289	0.814342	0.82092	0.827028	0.832671	0.837856	0.842589	0.846876	0.850722	0.854135	0.857119	0.859681	0.861828	0.863567	0.864904	0.865848
		176.791	0.368159	0.386147	0.404233	0.422367	0.440502	0.458589	0.476581	0.494434	0.512103	0.529548	0.546729	0.563611	0.580159	0.596343	0.612135	0.627512	0.64245	0.656933	0.670944	0.68447	0.697502	0.710032	0.722054	0.733565	0.744564	0.75505	0.765026	0.774493	0.783456	0.791919	0.799886	0.807364	0.814358	0.820875	0.82692	0.8325	0.837621	0.84229	0.846512	0.850294	0.853643	0.856564	0.859065	0.861153	0.862833	0.864115	0.865005
		177.625	0.368907	0.386934	0.405057	0.423228	0.441398	0.459518	0.477542	0.495424	0.51312	0.530589	0.547791	0.56469	0.581252	0.597446	0.613245	0.628623	0.643559	0.658035	0.672035	0.685546	0.698558	0.711064	0.723057	0.734535	0.745497	0.755942	0.765873	0.775292	0.784203	0.792611	0.800521	0.807939	0.814871	0.821324	0.827304	0.832818	0.837872	0.842473	0.846629	0.850345	0.853628	0.856485	0.858924	0.860951	0.862573	0.863798	0.864635
		178.459	0.369985	0.388065	0.406241	0.424463	0.442681	0.460849	0.478917	0.496841	0.514576	0.53208	0.549314	0.56624	0.582825	0.599038	0.614851	0.630238	0.645179	0.659654	0.673648	0.687148	0.700143	0.712627	0.724594	0.736041	0.746967	0.757371	0.767257	0.776627	0.785485	0.793837	0.801687	0.809043	0.815911	0.822298	0.82821	0.833655	0.838639	0.843171	0.847256	0.850903	0.854118	0.856909	0.859282	0.861245	0.862807	0.863974	0.864755
		179.293	0.371392	0.38954	0.407782	0.426069	0.44435	0.462578	0.480704	0.498682	0.516467	0.534018	0.551294	0.568258	0.584876	0.601116	0.616951	0.632355	0.647306	0.661786	0.675779	0.689272	0.702255	0.71472	0.726663	0.73808	0.74897	0.759334	0.769175	0.778495	0.787299	0.795593	0.803382	0.810674	0.817475	0.823792	0.829633	0.835005	0.839917	0.844375	0.848387	0.85196	0.855103	0.857822	0.860126	0.862022	0.863517	0.864621	0.865342
		180.126	0.373117	0.391346	0.409668	0.428032	0.446389	0.464689	0.482885	0.500928	0.518775	0.536382	0.55371	0.570721	0.58738	0.603655	0.619519	0.634946	0.649914	0.664403	0.6784	0.691889	0.704862	0.717311	0.729231	0.74062	0.751475	0.761799	0.771593	0.780862	0.789611	0.797845	0.80557	0.812794	0.819524	0.825768	0.831534	0.83683	0.841663	0.846042	0.849975	0.85347	0.856534	0.859177	0.861405	0.863226	0.86465	0.865684	0.866338
		180.96	0.375135	0.393457	0.41187	0.430323	0.448767	0.46715	0.485425	0.503544	0.521461	0.539134	0.556522	0.573587	0.590293	0.60661	0.622509	0.637963	0.652951	0.667455	0.681457	0.694946	0.70791	0.720344	0.732242	0.743601	0.754421	0.764702	0.774449	0.783665	0.792355	0.800525	0.808182	0.815335	0.82199	0.828156	0.833841	0.839054	0.843803	0.848097	0.851944	0.855352	0.858331	0.860889	0.863033	0.864772	0.866116	0.867072	0.867649
		181.794	0.377409	0.395833	0.414347	0.432899	0.451437	0.469912	0.488274	0.506475	0.52447	0.542215	0.559668	0.576792	0.593551	0.609913	0.625849	0.641334	0.656345	0.670863	0.684872	0.69836	0.711316	0.723734	0.735607	0.746935	0.757717	0.767954	0.777649	0.786807	0.795434	0.803536	0.81112	0.818195	0.824769	0.83085	0.836447	0.84157	0.846227	0.850428	0.854181	0.857495	0.86038	0.862843	0.864894	0.866542	0.867795	0.868662	0.869153
		182.628	0.379887	0.39842	0.417041	0.435697	0.454336	0.472908	0.491362	0.50965	0.527726	0.545545	0.563067	0.580252	0.597065	0.613473	0.629448	0.644963	0.659996	0.674527	0.688542	0.702027	0.714972	0.727369	0.739216	0.750508	0.761247	0.771434	0.781073	0.790168	0.798725	0.806752	0.814256	0.821246	0.82773	0.833718	0.83922	0.844244	0.8488	0.852898	0.856547	0.859757	0.862537	0.864896	0.866843	0.868387	0.869539	0.870307	0.8707
		183.461	0.382503	0.401149	0.41988	0.438642	0.457384	0.476054	0.4946	0.512976	0.531133	0.549027	0.566616	0.583861	0.600726	0.617178	0.633188	0.64873	0.663782	0.678323	0.692338	0.705815	0.718743	0.731116	0.742928	0.754179	0.764869	0.774999	0.784573	0.793597	0.802077	0.81002	0.817435	0.824331	0.830717	0.836603	0.841999	0.846914	0.851359	0.855344	0.858878	0.861973	0.864636	0.866879	0.86871	0.87014	0.871178	0.871834	0.872118
		184.295	0.385179	0.403936	0.422775	0.441642	0.460484	0.479249	0.497885	0.516344	0.534578	0.552542	0.570194	0.587493	0.604405	0.620895	0.636934	0.652497	0.667559	0.682102	0.696111	0.709572	0.722475	0.734814	0.746584	0.757785	0.768415	0.778479	0.787979	0.796922	0.805315	0.813165	0.820481	0.827273	0.83355	0.839323	0.844602	0.849397	0.85372	0.85758	0.860988	0.863955	0.866491	0.868605	0.870309	0.871612	0.872524	0.873056	0.873217
		185.129	0.387821	0.406683	0.425624	0.444589	0.463524	0.482376	0.501094	0.519629	0.537931	0.555956	0.57366	0.591005	0.607953	0.624471	0.640529	0.656101	0.671164	0.685699	0.699689	0.713123	0.72599	0.738284	0.750001	0.76114	0.771701	0.781687	0.791102	0.799953	0.808247	0.815992	0.823198	0.829874	0.836031	0.841679	0.846829	0.851493	0.855681	0.859405	0.862675	0.865503	0.867898	0.869873	0.871437	0.872601	0.873375	0.873771	0.873798
		185.963	0.390322	0.409279	0.42831	0.44736	0.466376	0.485303	0.50409	0.522687	0.541044	0.559116	0.576859	0.594235	0.611205	0.627736	0.643799	0.659366	0.674415	0.688927	0.702886	0.716278	0.729096	0.741331	0.752981	0.764044	0.774522	0.784417	0.793734	0.80248	0.810663	0.818291	0.825374	0.831922	0.837946	0.843457	0.848467	0.852988	0.85703	0.860605	0.863725	0.866402	0.868646	0.870469	0.871881	0.872895	0.87352	0.873769	0.873651
		186.797	0.392567	0.411602	0.430705	0.449824	0.468902	0.487886	0.506723	0.525363	0.543756	0.561856	0.57962	0.597008	0.613981	0.630507	0.646556	0.6621	0.677118	0.691589	0.705498	0.718833	0.731583	0.743744	0.755311	0.766283	0.776662	0.786452	0.795657	0.804284	0.812342	0.81984	0.826787	0.833194	0.839073	0.844436	0.849294	0.853659	0.857544	0.860959	0.863919	0.866433	0.868515	0.870176	0.871427	0.87228	0.872746	0.872838	0.872566
		187.63	0.394429	0.413519	0.432673	0.451836	0.470953	0.48997	0.508833	0.527492	0.545897	0.564002	0.581762	0.599138	0.616092	0.63259	0.648602	0.664101	0.679066	0.693475	0.707315	0.720571	0.733236	0.745304	0.75677	0.767634	0.777899	0.787567	0.796644	0.805138	0.813057	0.82041	0.827209	0.833463	0.839186	0.844388	0.849082	0.853282	0.856998	0.860245	0.863033	0.865376	0.867287	0.868776	0.869857	0.870541	0.870841	0.870768	0.870334
		188.464	0.395777	0.414892	0.434067	0.453246	0.472372	0.491392	0.510253	0.528901	0.547289	0.565369	0.583097	0.600434	0.61734	0.633783	0.649732	0.665162	0.680048	0.694372	0.708118	0.721275	0.733833	0.745787	0.757133	0.767871	0.778003	0.787533	0.796467	0.804813	0.812579	0.819775	0.826412	0.832501	0.838056	0.843087	0.847608	0.851632	0.855172	0.85824	0.86085	0.863014	0.864746	0.866057	0.866961	0.867471	0.867598	0.867355	0.866755
		189.298	0.396474	0.415581	0.434742	0.453901	0.473002	0.49199	0.510812	0.529415	0.547751	0.565773	0.583436	0.6007	0.617528	0.633885	0.649742	0.665072	0.679852	0.694064	0.707693	0.720725	0.733153	0.744971	0.756176	0.766769	0.77675	0.786125	0.7949	0.803083	0.810682	0.817708	0.824172	0.830086	0.835462	0.840313	0.844652	0.848493	0.851849	0.854732	0.857158	0.859138	0.860686	0.861815	0.862538	0.862869	0.862821	0.862405	0.861637
		190.132	0.396386	0.415444	0.43455	0.453648	0.472683	0.491598	0.510342	0.528861	0.547107	0.565032	0.582592	0.599748	0.616461	0.632698	0.648429	0.663628	0.678272	0.692344	0.705826	0.718708	0.730982	0.742642	0.753685	0.764111	0.773924	0.783127	0.791727	0.799732	0.807151	0.813996	0.820276	0.826004	0.831194	0.835858	0.840008	0.84366	0.846827	0.849522	0.851759	0.853552	0.854914	0.855859	0.856401	0.856553	0.856329	0.855742	0.854805
		190.965	0.395382	0.414344	0.433349	0.452341	0.471263	0.490061	0.508682	0.527072	0.545184	0.562969	0.580386	0.597393	0.613953	0.630032	0.645602	0.660636	0.675112	0.689011	0.702319	0.715024	0.727118	0.738595	0.749454	0.759695	0.76932	0.778334	0.786744	0.794559	0.801786	0.808438	0.814526	0.820061	0.825057	0.829528	0.833486	0.836946	0.839921	0.842426	0.844474	0.846079	0.847256	0.848019	0.848381	0.848357	0.84796	0.847204	0.846105
		191.799	0.393337	0.412154	0.431007	0.449842	0.468602	0.487232	0.50568	0.523894	0.541824	0.559425	0.576653	0.593468	0.609833	0.625715	0.641086	0.655918	0.670191	0.683887	0.696989	0.709489	0.721377	0.732648	0.743301	0.753336	0.762755	0.771565	0.779771	0.787382	0.794407	0.800857	0.806744	0.812081	0.816879	0.821153	0.824917	0.828183	0.830967	0.833283	0.835144	0.836565	0.837561	0.838145	0.838332	0.838137	0.837573	0.836656	0.8354
		192.633	0.390143	0.408758	0.427405	0.446028	0.464571	0.482981	0.501203	0.519188	0.536887	0.554254	0.571246	0.587824	0.603951	0.619594	0.634725	0.649319	0.663354	0.676812	0.689679	0.701944	0.713599	0.724641	0.735066	0.744875	0.754072	0.762662	0.77065	0.778047	0.78486	0.791101	0.796782	0.801916	0.806514	0.81059	0.814159	0.817234	0.819829	0.821959	0.823638	0.82488	0.825701	0.826114	0.826134	0.825776	0.825056	0.823987	0.822585
		193.467	0.385704	0.40406	0.422442	0.440795	0.459064	0.477196	0.495139	0.512842	0.530257	0.547339	0.564045	0.580338	0.596181	0.611542	0.626394	0.64071	0.65447	0.667657	0.680257	0.69226	0.703657	0.714444	0.72462	0.734185	0.743143	0.751498	0.759257	0.766429	0.773023	0.77905	0.784521	0.789448	0.793845	0.797725	0.801102	0.803988	0.8064	0.80835	0.809854	0.810926	0.81158	0.811832	0.811696	0.811188	0.810322	0.809114	0.807579
		194.3	0.379947	0.397983	0.416039	0.434063	0.451999	0.469796	0.487401	0.504765	0.521842	0.538587	0.554958	0.570918	0.586431	0.601466	0.615996	0.629996	0.643446	0.656329	0.66863	0.680341	0.691454	0.701964	0.711871	0.721174	0.729876	0.737984	0.745503	0.752442	0.75881	0.764617	0.769876	0.774597	0.778794	0.78248	0.785669	0.788374	0.790609	0.792388	0.793726	0.794638	0.795138	0.795241	0.794962	0.794316	0.793319	0.791987	0.790334
		195.134	0.372822	0.390476	0.408145	0.425778	0.443321	0.460723	0.477933	0.494903	0.511587	0.527942	0.543927	0.559505	0.574642	0.589308	0.603475	0.61712	0.630223	0.642768	0.654741	0.666133	0.676936	0.687147	0.696764	0.705788	0.714221	0.72207	0.729339	0.736037	0.742174	0.747759	0.752804	0.75732	0.76132	0.764817	0.767824	0.770354	0.772421	0.77404	0.775224	0.775988	0.776347	0.776315	0.775908	0.775141	0.77403	0.77259	0.770838
		195.968	0.364307	0.381515	0.398736	0.415917	0.433006	0.449954	0.466712	0.483231	0.499469	0.515381	0.53093	0.546079	0.560795	0.575048	0.588812	0.602064	0.614786	0.62696	0.638576	0.649622	0.660092	0.669982	0.679291	0.688019	0.69617	0.703747	0.710758	0.71721	0.723112	0.728473	0.733305	0.737618	0.741425	0.744738	0.74757	0.749934	0.751844	0.753314	0.754356	0.754987	0.755219	0.755069	0.754551	0.75368	0.752473	0.750944	0.749111
		196.802	0.354405	0.371108	0.387819	0.404488	0.421066	0.437503	0.453751	0.469766	0.485504	0.500923	0.515987	0.530661	0.544911	0.55871	0.572032	0.584855	0.597162	0.608935	0.620164	0.630839	0.640953	0.650502	0.659485	0.667904	0.675759	0.683056	0.689801	0.696001	0.701665	0.706801	0.711421	0.715534	0.719153	0.722289	0.724955	0.727163	0.728927	0.730259	0.731174	0.731686	0.731809	0.731556	0.730945	0.729989	0.728704	0.727107	0.725213
		197.636	0.343154	0.359292	0.375435	0.391536	0.407544	0.423415	0.439101	0.454559	0.469747	0.484625	0.499158	0.513312	0.527055	0.54036	0.553203	0.565564	0.577423	0.588767	0.599583	0.609862	0.619599	0.628788	0.63743	0.645524	0.653074	0.660082	0.666554	0.672498	0.677921	0.682832	0.687241	0.691158	0.694594	0.69756	0.700069	0.702131	0.70376	0.704969	0.705771	0.706179	0.706208	0.705871	0.705184	0.704162	0.70282	0.701173	0.699239
		198.469	0.330618	0.346136	0.361657	0.377134	0.392522	0.407775	0.422848	0.437701	0.452292	0.466584	0.480543	0.494136	0.507333	0.520108	0.532439	0.544304	0.555687	0.566574	0.576953	0.586815	0.596155	0.604968	0.613253	0.621011	0.628244	0.634954	0.641149	0.646833	0.652014	0.6567	0.660901	0.664625	0.667884	0.670688	0.673047	0.674974	0.67648	0.677578	0.678281	0.678601	0.678552	0.678148	0.677404	0.676334	0.674954	0.673279	0.671326
		199.303	0.316891	0.331739	0.346588	0.361394	0.376113	0.3907	0.405116	0.419319	0.433271	0.446936	0.460282	0.473277	0.485893	0.498106	0.509893	0.521234	0.532115	0.54252	0.55244	0.561865	0.57079	0.579211	0.587127	0.594538	0.601444	0.607851	0.613762	0.619183	0.62412	0.628582	0.632577	0.636113	0.6392	0.641848	0.644067	0.645868	0.647263	0.648262	0.648879	0.649126	0.649015	0.648561	0.647778	0.646679	0.645279	0.643596	0.641643
		200.137	0.302096	0.316229	0.330362	0.344453	0.35846	0.372342	0.386059	0.399574	0.41285	0.425852	0.438551	0.450916	0.46292	0.474541	0.485757	0.496551	0.506905	0.516808	0.526249	0.53522	0.543715	0.551731	0.559266	0.566319	0.572892	0.578988	0.584611	0.589767	0.59446	0.598698	0.602489	0.60584	0.60876	0.611259	0.613345	0.61503	0.616323	0.617236	0.61778	0.617968	0.61781	0.617322	0.616515	0.615404	0.614004	0.61233	0.610398
		200.971	0.286378	0.299758	0.313138	0.326478	0.339738	0.352879	0.365864	0.378658	0.391226	0.403536	0.415558	0.427265	0.438633	0.449638	0.460261	0.470484	0.480294	0.489676	0.498623	0.507125	0.515177	0.522776	0.52992	0.536608	0.54284	0.548621	0.553953	0.55884	0.563288	0.567303	0.570891	0.57406	0.576819	0.579174	0.581135	0.582712	0.583913	0.58475	0.585233	0.585374	0.585183	0.584674	0.58386	0.582754	0.581369	0.579722	0.577827
		201.804	0.269904	0.282501	0.295098	0.307657	0.320141	0.332514	0.344741	0.356787	0.368622	0.380216	0.391539	0.402568	0.413277	0.423647	0.433659	0.443296	0.452545	0.461393	0.469832	0.477854	0.485453	0.492626	0.499371	0.505686	0.511574	0.517034	0.522072	0.526689	0.530891	0.534683	0.538071	0.541062	0.543662	0.545879	0.547721	0.549196	0.550315	0.551085	0.551517	0.551621	0.55141	0.550893	0.550085	0.548997	0.547644	0.54604	0.544198
		202.638	0.252855	0.264647	0.27644	0.288197	0.299885	0.311469	0.322917	0.334198	0.345283	0.356142	0.366751	0.377085	0.387122	0.396843	0.406231	0.415269	0.423946	0.43225	0.440172	0.447705	0.454844	0.461584	0.467924	0.473863	0.4794	0.484538	0.489279	0.493625	0.497581	0.501151	0.50434	0.507154	0.509599	0.511682	0.513411	0.514791	0.515833	0.516544	0.516934	0.517012	0.51679	0.516277	0.515487	0.51443	0.513121	0.511573	0.509799
		203.472	0.235424	0.246397	0.257372	0.268314	0.279193	0.289977	0.300635	0.31114	0.321463	0.331578	0.341462	0.351092	0.360448	0.369513	0.378268	0.386702	0.3948	0.402553	0.409953	0.416992	0.423666	0.42997	0.435902	0.441461	0.446646	0.45146	0.455902	0.459977	0.463687	0.467035	0.470027	0.472666	0.47496	0.476912	0.47853	0.479821	0.480792	0.48145	0.481805	0.481865	0.48164	0.481141	0.480379	0.479364	0.47811	0.476629	0.474935
		204.306	0.217808	0.227958	0.238109	0.248233	0.258298	0.268277	0.278142	0.287866	0.297424	0.306793	0.315949	0.324873	0.333545	0.34195	0.350072	0.357898	0.365416	0.372617	0.379493	0.386037	0.392243	0.39811	0.403633	0.408811	0.413644	0.418133	0.422278	0.426081	0.429545	0.432673	0.435469	0.437936	0.440079	0.441904	0.443416	0.444621	0.445525	0.446136	0.446461	0.44651	0.44629	0.445811	0.445084	0.44412	0.442929	0.441526	0.439921
[truncated: 421 more columns]

## Sheet: Panel a - F9,F13 coordinates
ED Figure 7 panel a
Phenylalanine coordinates
Theta (degrees)	Z (angstroms)
39.688	84.4085
143.583	69.1007
102.04	75.2285
205.89	59.938
25.8725	139.486
60.5093	81.3572
171.261	118.084
46.6409	136.455
351.298	38.5177
67.4171	133.37
81.2789	78.3143
309.743	44.6204
88.1783	130.326
212.805	111.959
268.157	50.7275
316.658	96.6635
226.631	56.8658
330.522	41.5858
337.427	93.5881
295.89	99.7176
18.973	87.4782
192.035	115.016
108.954	127.251
164.363	66.0712
247.421	54.0983
275.114	102.78
254.349	105.858
150.476	121.124
358.196	90.539
233.567	108.901
288.986	47.703
185.118	62.9979
122.808	72.1807
129.727	124.21
44.6856	81.2146
148.534	65.9442
106.989	72.0747
210.838	56.7873
30.8228	136.323
65.4552	78.2019
176.223	114.924
51.6241	133.285
356.231	35.3305
72.3708	130.211
86.2241	75.1426
314.677	41.4508
93.127	127.166
217.757	108.801
273.135	47.5468
321.612	93.4926
231.618	53.6767
335.477	38.4288
342.38	90.4378
300.834	96.558
23.9213	84.3098
196.976	111.849
113.901	124.084
169.306	62.9015
252.367	50.9446
280.057	99.625
259.3	102.686
155.434	117.953
3.13426	87.3832
238.525	105.73
293.937	44.552
190.065	59.833
127.76	69.0297
134.671	121.04

## Sheet: Panel c - SDPC
ED Figure 7 panel c
Phenylanine contact site radial densities													Gap between contact site radial densities
	Outer leaflet					Inner leaflet								Outer leaflet					Inner leaflet
R (Å)	Headgroup density	Phosphate density	Glycerol density	Sn-1 tail density	Sn-2 tail density	Headgroup density	Phosphate density	Glycerol density	Sn-1 tail density	Sn-2 tail density			R (Å)	Headgroup density	Phosphate density	Glycerol density	Sn-1 tail density	Sn-2 tail density	Headgroup density	Phosphate density	Glycerol density	Sn-1 tail density	Sn-2 tail density
0	0	0	0	0	0	0	0	0	0	0			0	0	0	0	0	0	0	0	0	0	0
0.200501	0	0	0	0	0	9.83311e-144	1.72232e-188	1.9763e-320	0	0			0.200501	0	0	0	0	0	8.84104e-154	1.95094e-236	0	0	0
0.401003	0	0	0	0	0	1.23566e-139	9.80652e-184	4.252619652e-314	0	0			0.401003	0	0	0	0	0	1.60389e-149	4.66462e-231	0	0	0
0.601504	0	0	0	0	0	1.76282e-135	6.33896e-179	1.017e-307	0	0			0.601504	0	0	0	0	0	3.30329e-145	1.2662e-225	0	0	0
0.802005	0	0	0	0	0	2.40899e-131	3.92499e-174	2.32969e-301	0	6.423e-320			0.802005	0	0	0	0	0	6.51683e-141	3.29246e-220	0	0	0
1.00251	0	0	0	0	0	2.98988e-127	2.20725e-169	4.84697e-295	0	2.0881826977e-313			1.00251	0	0	0	0	0	1.16767e-136	7.77578e-215	0	0	0
1.20301	0	0	0	0	0	3.29129e-123	1.10092e-164	8.94408e-289	0	6.0784e-307			1.20301	0	0	0	0	0	1.85564e-132	1.62883e-209	0	0	0
1.40351	0	0	0	0	0	3.17305e-119	4.80907e-160	1.44544e-282	0	1.54956e-300			1.40351	0	0	0	0	0	2.58267e-128	2.98827e-204	2.358834e-317	0	0
1.60401	0	0	0	0	0	2.65893e-115	1.82593e-155	2.0304e-276	0	3.43358e-294			1.60401	0	0	0	0	0	3.12436e-124	4.7654e-199	7.956487440985e-311	0	0
1.80451	0	0	0	0	0	1.92726e-111	5.99668e-151	2.467e-270	0	6.58097e-288			1.80451	0	0	0	0	0	3.26933e-120	6.57355e-194	2.32143e-304	0	0
2.00501	0	0	0	0	0	1.20429e-107	1.69784e-146	2.58413e-264	0	1.0874e-281			2.00501	0	0	0	0	0	2.94927e-116	7.81768e-189	5.83916e-298	0	3.294e-320
2.20551	0	0	0	0	0	6.47223e-104	4.1344e-142	2.32803e-258	0	1.54533e-275			2.20551	0	0	0	0	0	2.28823e-112	7.99659e-184	1.2632e-291	0	1.23787332357e-313
2.40602	0	0	0	0	0	2.98637e-100	8.64362e-138	1.80066e-252	0	1.88547e-269			2.40602	0	0	0	0	0	1.52424e-108	7.02296e-179	2.3462e-285	0	3.97802e-307
2.60652	0	0	0	0	0	1.18147e-96	1.54942e-133	1.19416e-246	0	1.97246e-263			2.60652	0	0	0	0	0	8.70554e-105	5.28868e-174	3.73634e-279	0	1.0961e-300
2.80702	0	0	0	0	0	4.00356e-93	2.37895e-129	6.78327e-241	0	1.76742e-257			2.80702	0	0	0	0	0	4.25874e-101	3.41146e-169	5.09648e-273	0	2.58688e-294
3.00752	0	0	0	0	0	1.16106e-89	3.12598e-125	3.29761e-235	0	1.35536e-251			3.00752	0	0	0	0	0	1.783e-97	1.8834e-164	5.94949e-267	0	5.22504e-288
3.20802	0	0	0	0	0	2.87978e-86	3.51307e-121	1.37107e-229	0	8.88937e-246			3.20802	0	0	0	0	0	6.38442e-94	8.89343e-160	5.94001e-261	0	9.02618e-282
3.40852	0	0	0	0	0	6.10562e-83	3.37482e-117	4.87283e-224	0	4.98368e-240			3.40852	0	0	0	0	0	1.95413e-90	3.58994e-155	5.06943e-255	0	1.33286e-275
3.60902	0	0	0	0	0	1.10604e-79	2.77003e-113	1.4797e-218	0	2.38725e-234			3.60902	0	0	0	0	0	5.11043e-87	1.23824e-150	3.69658e-249	0	1.68166e-269
3.80952	0	0	0	0	0	1.71126e-76	1.94189e-109	3.83771e-213	0	9.76683e-229			3.80952	0	0	0	0	0	1.14148e-83	3.64803e-146	2.30223e-243	0	1.81217e-263
4.01003	0	0	0	0	0	2.26064e-73	1.16234e-105	8.49847e-208	0	3.41175e-223			4.01003	0	0	0	0	0	2.17693e-80	9.17727e-142	1.22423e-237	0	1.66737e-257
4.21053	0	0	0	0	0	2.54916e-70	5.93876e-102	1.60642e-202	0	1.01731e-217			4.21053	0	0	0	0	0	3.54385e-77	1.97086e-137	5.5569e-232	0	1.30954e-251
4.41103	0	0	0	0	0	2.45309e-67	2.58945e-98	2.59137e-197	0	2.58867e-212			4.41103	0	0	0	0	0	4.92328e-74	3.61229e-133	2.15254e-226	0	8.77729e-246
4.61153	0	0	0	0	0	2.01415e-64	9.63345e-95	3.56665e-192	0	5.62037e-207			4.61153	0	0	0	0	0	5.83575e-71	5.64952e-129	7.11427e-221	0	5.01958e-240
4.81203	0	0	0	0	0	1.41077e-61	3.05733e-91	4.18772e-187	0	1.04097e-201			4.81203	0	0	0	0	0	5.90098e-68	7.53819e-125	2.00584e-215	0	2.44886e-234
5.01253	0	0	0	0	0	8.42832e-59	8.27604e-88	4.19386e-182	0	1.64449e-196			5.01253	0	0	0	0	0	5.08945e-65	8.57994e-121	4.82372e-210	0	1.01902e-228
5.21303	0	0	0	0	0	4.29422e-56	1.91057e-84	3.58187e-177	0	2.21555e-191			5.21303	0	0	0	0	0	3.7435e-62	8.32927e-117	9.89296e-205	0	3.61633e-223
5.41353	0	0	0	0	0	1.86567e-53	3.76107e-81	2.60863e-172	0	2.54531e-186			5.41353	0	0	0	0	0	2.34796e-59	6.8958e-113	1.73013e-199	0	1.09437e-217
5.61404	0	0	0	0	0	6.91108e-51	6.31279e-78	1.61985e-167	2.2727e-319	2.49322e-181			5.61404	0	0	0	0	0	1.25564e-56	4.86827e-109	2.57982e-194	0	2.82374e-212
5.81454	0	0	0	0	0	2.18261e-48	9.03339e-75	8.57546e-163	8.68951169234e-313	2.08208e-176			5.81454	0	0	0	0	0	5.72475e-54	2.93046e-105	3.27959e-189	2.70730023e-315	6.21169e-207
6.01504	0	0	0	0	0	5.87606e-46	1.10195e-71	3.87008e-158	2.84303e-306	1.48223e-171			6.01504	0	0	0	0	0	2.225e-51	1.50396e-101	3.55411e-184	0	1.16488e-201
6.21554	0	0	0	0	0	1.34848e-43	1.14584e-68	1.48878e-153	7.92933e-300	8.99459e-167			6.21554	0	0	0	0	0	7.37138e-49	6.58026e-98	3.28314e-179	2.81361e-302	1.86212e-196
6.41604	0	0	0	0	0	2.63766e-41	1.01556e-65	4.88152e-149	1.88508e-293	4.65225e-162			6.41604	0	0	0	0	0	2.08154e-46	2.45431e-94	2.58502e-174	7.13784e-296	2.53722e-191
6.61654	0	0	0	0	0	4.39728e-39	7.67142e-63	1.36417e-144	3.81974e-287	2.05085e-157			6.61654	0	0	0	0	0	5.00968e-44	7.8032e-91	1.73471e-169	1.54333e-289	2.94649e-186
6.81704	0	0	0	0	0	6.24759e-37	4.93872e-60	3.24898e-140	6.59666e-281	7.70489e-153			6.81704	0	0	0	0	0	1.02754e-41	2.1147e-87	9.92094e-165	2.84389e-283	2.91623e-181
7.01754	0	0	0	0	0	7.56455e-35	2.70955e-57	6.59423e-136	9.70908e-275	2.46683e-148			7.01754	0	0	0	0	0	1.79608e-39	4.88473e-84	4.83525e-160	4.46589e-277	2.45974e-176
7.21805	0	0	0	0	0	7.80503e-33	1.26679e-54	1.14051e-131	1.2178e-268	6.73026e-144			7.21805	0	0	0	0	0	2.6753e-37	9.61679e-81	2.00818e-155	5.97616e-271	1.76801e-171
7.41855	0	0	0	0	0	6.86229e-31	5.04684e-52	1.68088e-127	1.30166e-262	1.56467e-139			7.41855	0	0	0	0	0	3.39561e-35	1.61362e-77	7.10702e-151	6.81452e-265	1.0829e-166
7.61905	0	0	0	0	0	5.14102e-29	1.71326e-49	2.11083e-123	1.18556e-256	3.09953e-135			7.61905	0	0	0	0	0	3.67237e-33	2.30751e-74	2.14315e-146	6.6211e-259	5.65183e-162
7.81955	0	0	0	0	0	3.28171e-27	4.95569e-47	2.25857e-119	9.20121e-251	5.23159e-131			7.81955	0	0	0	0	0	3.38407e-31	2.81217e-71	5.50661e-142	5.48137e-253	2.51342e-157
8.02005	0	0	0	0	0	1.78489e-25	1.22137e-44	2.05905e-115	6.08473e-245	7.52352e-127			8.02005	0	0	0	0	0	2.65694e-29	2.92071e-68	1.20549e-137	3.86633e-247	9.52369e-153
8.22055	0	0	0	0	0	8.27121e-24	2.56473e-42	1.59931e-111	3.42848e-239	9.21817e-123			8.22055	0	0	0	0	0	1.7773e-27	2.58507e-65	2.24844e-133	2.32351e-241	3.07465e-148
8.42105	0	0	0	0	0	3.26563e-22	4.58858e-40	1.05834e-107	1.64593e-233	9.62256e-119			8.42105	0	0	0	0	0	1.0129e-25	1.94978e-62	3.57289e-129	1.18963e-235	8.45715e-144
8.62155	0	0	0	0	0	1.0985e-20	6.99437e-38	5.96656e-104	6.73229e-228	8.5575e-115			8.62155	0	0	0	0	0	4.91789e-24	1.25321e-59	4.83691e-125	5.18907e-230	1.98189e-139
8.82206	0	0	0	0	0	3.14822e-19	9.08339e-36	2.86565e-100	2.34607e-222	6.48339e-111			8.82206	0	0	0	0	0	2.0342e-22	6.86407e-57	5.57849e-121	1.92826e-224	3.9569e-135
9.02256	0	0	0	0	0	7.68716e-18	1.00501e-33	1.1725e-96	6.96531e-217	4.18452e-107			9.02256	0	0	0	0	0	7.16805e-21	3.2037e-54	5.48092e-117	6.10425e-219	6.73034e-131
9.22306	0	0	0	0	0	1.59923e-16	9.47366e-32	4.08675e-93	1.76177e-211	2.30075e-103			9.22306	0	0	0	0	0	2.15174e-19	1.27419e-51	4.58742e-113	1.64618e-213	9.7526e-127
9.42356	0	0	0	0	0	2.83479e-15	7.60829e-30	1.21343e-89	3.79628e-206	1.07761e-99			9.42356	0	0	0	0	0	5.50245e-18	4.31839e-49	3.2708e-109	3.78173e-208	1.20392e-122
9.62406	0	0	0	0	0	4.28176e-14	5.20575e-28	3.0691e-86	6.96886e-201	4.29945e-96			9.62406	0	0	0	0	0	1.19865e-16	1.24714e-46	1.98655e-105	7.40056e-203	1.26607e-118
9.82456	0	0	0	0	0	5.5114e-13	3.03468e-26	6.61242e-83	1.08981e-195	1.46123e-92			9.82456	0	0	0	0	0	2.22432e-15	3.06913e-44	1.02777e-101	1.23365e-197	1.13423e-114
10.0251	0	0	0	0	0	6.04656e-12	1.50725e-24	1.21354e-79	1.45185e-190	4.23028e-89			10.0251	0	0	0	0	0	3.51619e-14	6.43606e-42	4.5294e-98	1.75172e-192	8.65601e-111
10.2256	0	0	0	0	0	5.6554e-11	6.3785e-23	1.89709e-76	1.64765e-185	1.04318e-85			10.2256	0	0	0	0	0	4.73499e-13	1.15008e-39	1.70028e-94	2.11872e-187	5.62736e-107
10.4261	0	0	0	0	0	4.51102e-10	2.30001e-21	2.5261e-73	1.59285e-180	2.19118e-82			10.4261	0	0	0	0	0	5.43192e-12	1.75123e-37	5.43668e-91	2.18281e-182	3.11643e-103
10.6266	0	0	0	0	0	3.07014e-09	7.06716e-20	2.8651e-70	1.31174e-175	3.92032e-79			10.6266	0	0	0	0	0	5.30879e-11	2.27231e-35	1.48071e-87	1.9155e-177	1.47019e-99
10.8271	0	0	0	0	0	1.78411e-08	1.85054e-18	2.76788e-67	9.20186e-171	5.97427e-76			10.8271	0	0	0	0	0	4.42064e-10	2.51247e-33	3.435e-84	1.43175e-172	5.90808e-96
11.0276	0	0	0	0	0	8.86172e-08	4.12985e-17	2.27754e-64	5.49865e-166	7.75463e-73			11.0276	0	0	0	0	0	3.13677e-09	2.36728e-31	6.78729e-81	9.11515e-168	2.02245e-92
11.2281	0	0	0	0	0	3.76784e-07	7.85605e-16	1.59623e-61	2.79888e-161	8.57324e-70			11.2281	0	0	0	0	0	1.89707e-08	1.90071e-29	1.14228e-77	4.94276e-163	5.89743e-89
11.4286	0	0	0	0	0	1.37431e-06	1.27401e-14	9.52852e-59	1.21355e-156	8.07294e-67			11.4286	0	0	0	0	0	9.78228e-08	1.30049e-27	1.63739e-74	2.28285e-158	1.46488e-85
11.6291	0	0	0	0	0	4.31382e-06	1.76166e-13	4.84456e-56	4.48195e-152	6.47464e-64			11.6291	0	0	0	0	0	4.30309e-07	7.58274e-26	1.99908e-71	8.98016e-154	3.09951e-82
11.8296	0	0	0	0	0	1.1706e-05	2.07753e-12	2.09786e-53	1.40998e-147	4.42276e-61			11.8296	0	0	0	0	0	1.61605e-06	3.76775e-24	2.07874e-68	3.00873e-149	5.58647e-79
12.0301	0	0	0	0	0	2.76456e-05	2.09009e-11	7.73725e-51	3.77828e-143	2.57312e-58			12.0301	0	0	0	0	0	5.18792e-06	1.59545e-22	1.84102e-65	8.58562e-145	8.57698e-76
12.2306	0	0	0	0	0	5.73714e-05	1.79438e-10	2.43043e-48	8.62388e-139	1.275e-55			12.2306	0	0	0	0	0	1.42623e-05	5.75756e-21	1.38869e-62	2.08663e-140	1.12172e-72
12.4311	0	0	0	0	0	0.000106057	1.31511e-09	6.50218e-46	1.67663e-134	5.38076e-53			12.4311	0	0	0	0	0	3.36685e-05	1.77077e-19	8.92132e-60	4.31915e-136	1.24965e-69
12.6316	0	0	0	0	0	0.000177868	8.23184e-09	1.48154e-43	2.77649e-130	1.93399e-50			12.6316	0	0	0	0	0	6.85229e-05	4.64157e-18	4.88126e-57	7.6143e-132	1.18591e-66
12.8321	0	0	0	0	0	0.00027667	4.40297e-08	2.87502e-41	3.9163e-126	5.9202e-48			12.8321	0	0	0	3.237775e-318	0	0.000120934	1.03697e-16	2.27462e-54	1.14323e-127	9.58678e-64
13.0326	0	0	0	0	0	0.000408106	2.01354e-07	4.75159e-39	4.70516e-122	1.54344e-45			13.0326	0	0	0	1.232492637263e-311	0	0.000186636	1.97466e-15	9.02723e-52	1.46187e-123	6.60172e-61
13.2331	0	0	0	0	0	0.000580184	7.87821e-07	6.68812e-37	4.81493e-118	3.42696e-43			13.2331	0	0	0	3.99563e-305	0	0.000254897	3.20526e-14	3.05118e-49	1.59203e-119	3.87264e-58
13.4336	0	0	0	0	0	0.00079956	2.63914e-06	8.01741e-35	4.19681e-114	6.48027e-41			13.4336	0	0	0	1.10324e-298	0	0.000313401	4.43526e-13	8.78307e-47	1.47658e-115	1.93521e-55
13.6341	0	0	0	0	0	0.00106511	7.57554e-06	8.18513e-33	3.11574e-110	1.04361e-38			13.6341	0	0	0	2.59436e-292	0	0.000355608	5.23241e-12	2.15321e-44	1.16634e-111	8.23809e-53
13.8346	0	0	0	0	0	0.00136523	1.86491e-05	7.11666e-31	1.97022e-106	1.43133e-36			13.8346	0	0	0	5.19597e-286	0	0.000385757	5.26342e-11	4.49556e-42	7.84599e-108	2.98749e-50
14.0351	0	0	0	0	0	0.00168356	3.94117e-05	5.26968e-29	1.06115e-102	1.67186e-34			14.0351	0	0	0	8.86293e-280	0	0.000418557	4.51534e-10	7.99351e-40	4.49498e-104	9.2294e-48
14.2356	0	0	0	0	0	0.0020092	7.15913e-05	3.32313e-27	4.86795e-99	1.66307e-32			14.2356	0	0	0	1.28754e-273	0	0.000474327	3.30417e-09	1.21045e-37	2.19311e-100	2.42905e-45
14.4361	0	0	0	0	0	0.00234058	0.000111999	1.78469e-25	1.90205e-95	1.40887e-30			14.4361	0	0	0	1.59298e-267	0	0.000572541	2.06302e-08	1.56101e-35	9.11263e-97	5.44631e-43
14.6366	0	0	0	0	0	0.00267883	0.000151479	8.1627e-24	6.32999e-92	1.01644e-28			14.6366	0	0	0	1.67852e-261	0	0.000726898	1.09944e-07	1.71441e-33	3.22459e-93	1.04035e-40
14.8371	0	0	0	0	0	0.00301971	0.00017869	3.17948e-22	1.79427e-88	6.24505e-27			14.8371	0	0	0	1.50629e-255	4.776e-320	0.00094398	5.00339e-07	1.60352e-31	9.71743e-90	1.69308e-38
15.0376	0	0	0	0	0	0.00335755	0.000187761	1.05471e-20	4.33186e-85	3.26764e-25			15.0376	0	0	0	1.1512e-249	1.92335823163e-313	0.00122576	1.94556e-06	1.27726e-29	2.49386e-86	2.34751e-36
15.2381	0	0	0	3.4749e-319	0	0.00369919	0.000184206	2.97966e-19	8.90767e-82	1.45604e-23			15.2381	0	0	0	7.49301e-244	6.48897e-307	0.00157469	6.46922e-06	8.66432e-28	5.45046e-83	2.77319e-34
15.4386	0	0	0	1.34109702287e-312	0	0.00406918	0.00018334	7.16904e-18	1.56011e-78	5.52527e-22			15.4386	0	0	0	4.15355e-238	1.86437e-300	0.00199919	1.84136e-05	5.00536e-26	1.01446e-79	2.7913e-32
15.6391	0	0	0	4.40381e-306	0	0.00449177	0.000201273	1.46901e-16	2.32725e-75	1.78554e-20			15.6391	0	0	0	1.96083e-232	4.56167e-294	0.0025156	4.49298e-05	2.46255e-24	1.60795e-76	2.39386e-30
15.8396	0	0	0	1.2315e-299	0	0.00496042	0.000245068	2.56372e-15	2.95688e-72	4.91385e-19			15.8396	0	0	0	7.88343e-227	9.505e-288	0.00314015	9.41821e-05	1.03178e-22	2.17043e-73	1.74932e-28
16.0401	0	0	0	2.93272e-293	0	0.00542486	0.000309591	3.81081e-14	3.19979e-69	1.15162e-17			16.0401	0	0	0	2.69926e-221	1.68661e-281	0.00386757	0.000170207	3.68165e-21	2.4949e-70	1.08927e-26
16.2406	0	0	0	5.9476e-287	4.282e-320	0.00581548	0.000383494	4.82494e-13	2.94922e-66	2.2984e-16			16.2406	0	0	0	7.87093e-216	2.54863e-275	0.00464737	0.000266925	1.11882e-19	2.44226e-67	5.77972e-25
16.4411	0	0	0	1.02717e-280	1.70829871876e-313	0.00609223	0.000460201	5.204e-12	2.31521e-63	3.90637e-15			16.4411	0	0	0	1.9546e-210	3.27968e-269	0.00538364	0.000368002	2.89566e-18	2.03593e-64	2.61339e-23
16.6416	0	0	0	1.51068e-274	5.73482e-307	0.00627868	0.000546674	4.78205e-11	1.548e-60	5.65393e-14			16.6416	0	0	0	4.13371e-205	3.59405e-263	0.00597631	0.00045786	6.38295e-17	1.44531e-61	1.00702e-21
16.8421	0	0	0	1.89203e-268	1.63947e-300	0.00645022	0.000664752	3.74468e-10	8.81548e-58	6.96874e-13			16.8421	0	0	0	7.44508e-200	3.35401e-257	0.00638506	0.000539173	1.1984e-15	8.73749e-59	3.30699e-20
17.0426	0	0	0	2.01796e-262	3.99127e-294	0.00668616	0.000844768	2.4996e-09	4.27581e-55	7.31449e-12			17.0426	0	0	0	1.14195e-194	2.66545e-251	0.00666289	0.000641413	1.91652e-14	4.49819e-56	9.25553e-19
17.2431	0	0	0	1.83282e-256	8.27454e-288	0.00703041	0.00111484	1.42291e-08	1.76639e-52	6.53789e-11			17.2431	0	0	0	1.49165e-189	1.80385e-245	0.00691943	0.000807223	2.61096e-13	1.97203e-53	2.20781e-17
17.4436	0	0	0	1.41759e-250	1.46083e-281	0.00749655	0.00148989	6.91235e-08	6.21514e-50	4.97639e-10			17.4436	0	0	0	1.65933e-184	1.03957e-239	0.00723775	0.00106195	3.03051e-12	7.36228e-51	4.48883e-16
17.6441	0	0	0	9.33689e-245	2.19622e-275	0.00810537	0.00196408	2.86841e-07	1.86256e-47	3.22562e-09			17.6441	0	0	0	1.57196e-179	5.10185e-234	0.00761827	0.00139116	2.99737e-11	2.34063e-48	7.7792e-15
17.8446	0	0	0	5.23691e-239	2.81173e-269	0.00890764	0.00251071	1.01826e-06	4.75405e-45	1.78046e-08			17.8446	0	0	0	1.26821e-174	2.13217e-228	0.00800177	0.00174944	2.52686e-10	6.33684e-46	1.14918e-13
18.0451	0	0	0	2.50131e-233	3.06542e-263	0.00995704	0.00309135	3.099e-06	1.03351e-42	8.36891e-08			18.0451	0	0	0	8.71333e-170	7.58816e-223	0.00834771	0.002097	1.81631e-09	1.46094e-43	1.44714e-12
18.2456	0	0	0	1.01737e-227	2.84593e-257	0.0112479	0.00367011	8.11212e-06	1.91362e-40	3.34984e-07			18.2456	0	0	0	5.09819e-165	2.29968e-217	0.00869415	0.00243159	1.11374e-08	2.8682e-41	1.55355e-11
18.4461	0	0	0	3.52375e-222	2.24996e-251	0.0126741	0.004226	1.83519e-05	3.01783e-38	1.14182e-06			18.4461	0	0	0	2.54031e-160	5.93493e-212	0.00914508	0.00278356	5.82981e-08	4.79515e-39	1.42185e-10
18.6466	0	0	0	1.03932e-216	1.51475e-245	0.0140594	0.00476065	3.61347e-05	4.05347e-36	3.31424e-06			18.6466	0	0	0	1.07794e-155	1.3043e-206	0.00979545	0.00317859	2.60754e-07	6.82671e-37	1.10949e-09
18.8471	0	0	0	2.6104e-211	8.68404e-240	0.0152484	0.00530479	6.25532e-05	4.63718e-34	8.19197e-06			18.8471	0	0	0	3.89529e-151	2.44094e-201	0.0106576	0.00360933	9.97968e-07	8.27627e-35	7.38176e-09
19.0476	0	0	0	5.58316e-206	4.23951e-234	0.0161912	0.00592153	9.65405e-05	4.5183e-32	1.72429e-05			19.0476	0	0	0	1.19873e-146	3.88999e-196	0.0116533	0.00405119	3.27481e-06	8.5442e-33	4.18795e-08
19.2481	0	0	0	1.01687e-200	1.76247e-228	0.0169579	0.00669476	0.000135261	3.74964e-30	3.09076e-05			19.2481	0	0	0	3.14151e-142	5.279e-191	0.0126763	0.00450898	9.24124e-06	7.51139e-31	2.02626e-07
19.4486	0	0	0	1.57712e-195	6.23935e-223	0.0176831	0.00769464	0.000175855	2.65033e-28	4.71851e-05			19.4486	0	0	0	7.01117e-138	6.10051e-186	0.0136584	0.00504407	2.25266e-05	5.62316e-29	8.36211e-07
19.6491	0	0	0	2.08293e-190	1.88091e-217	0.0184883	0.00893325	0.000217474	1.59552e-26	6.13792e-05			19.6491	0	0	0	1.33253e-133	6.00331e-181	0.0145772	0.00575018	4.77612e-05	3.58469e-27	2.94426e-06
19.8496	0	0	0	2.34258e-185	4.82841e-212	0.0194257	0.0103404	0.000262672	8.18089e-25	6.81424e-05			19.8496	0	0	0	2.15672e-129	5.03066e-176	0.015414	0.00669597	8.90271e-05	1.94595e-25	8.84834e-06
20.0501	0	0	0	2.24349e-180	1.05548e-206	0.0204541	0.0117822	0.000317864	3.57267e-23	6.49429e-05			20.0501	0	0	0	2.97266e-125	3.58978e-171	0.0161342	0.00787831	0.000148316	8.99539e-24	2.27139e-05
20.2506	0	0	0	1.82963e-175	1.96473e-201	0.0214561	0.0131163	0.000392105	1.32886e-21	5.42313e-05			20.2506	0	0	0	3.48921e-121	2.18131e-166	0.0167221	0.00921457	0.000226174	3.54092e-22	4.98668e-05
20.4511	0	0	0	1.2706e-170	3.11431e-196	0.0222961	0.0142554	0.000493016	4.20977e-20	4.23285e-05			20.4511	0	0	0	3.48771e-117	1.12869e-161	0.017229	0.0105741	0.000325413	1.18691e-20	9.38362e-05
20.6516	0	0	0	7.51391e-166	4.20366e-191	0.022894	0.0152046	0.00062129	1.13588e-18	3.58299e-05			20.6516	0	0	0	2.96881e-113	4.97322e-157	0.0177661	0.0118306	0.000454989	3.38789e-19	0.00015192
20.8521	0	0	0	3.78381e-161	4.83168e-186	0.0232656	0.0160535	0.00076924	2.61036e-17	3.80705e-05			20.8521	0	0	0	2.15207e-109	1.86598e-152	0.0184363	0.0129091	0.000628708	8.23463e-18	0.000213005
21.0526	0	0	0	1.62255e-156	4.72905e-181	0.0234964	0.0169253	0.000928306	5.10932e-16	4.76239e-05			21.0526	0	0	0	1.32849e-105	5.96181e-148	0.0192568	0.0138026	0.000856567	1.70437e-16	0.00026152
21.2531	0	0	0	5.92482e-152	3.94142e-176	0.0236784	0.0179083	0.00110294	8.51765e-15	5.9447e-05			21.2531	0	0	0	6.98374e-102	1.62201e-143	0.0201428	0.0145551	0.00113417	3.00394e-15	0.000286283
21.4536	0	0	0	1.84229e-147	2.79726e-171	0.0238619	0.0190116	0.00132038	1.2094e-13	6.82747e-05			21.4536	0	0	0	3.12641e-98	3.75779e-139	0.0209718	0.0152297	0.00144106	4.50843e-14	0.000287142
21.6541	0	0	0	4.87806e-143	1.69051e-166	0.0240526	0.0201711	0.00162606	1.46256e-12	7.26586e-05			21.6541	0	0	0	1.19188e-94	7.41333e-135	0.0216819	0.0158867	0.00175502	5.76192e-13	0.000273689
21.8546	0	0	0	1.09987e-138	8.69965e-162	0.0242389	0.0212997	0.00206315	1.50644e-11	7.70442e-05			21.8546	0	0	0	3.86941e-91	1.24536e-130	0.0223173	0.016579	0.00207558	6.27079e-12	0.000258433
22.0551	0	0	0	2.11175e-134	3.8123e-157	0.0244139	0.0223355	0.00264732	1.32155e-10	9.03524e-05			22.0551	0	0	0	1.06975e-87	1.78147e-126	0.0229682	0.0173538	0.00243793	5.81163e-11	0.000252059
22.2556	0	0	0	3.45261e-130	1.42257e-152	0.0245749	0.0232545	0.00335474	9.87436e-10	0.000122595			22.2556	0	0	0	2.51853e-84	2.17001e-122	0.023648	0.0182442	0.00290126	4.58678e-10	0.000264679
22.4561	0	0	0	4.80684e-126	4.5202e-148	0.0247109	0.0240525	0.00413603	6.28388e-09	0.000182681			22.4561	0	0	0	5.04937e-81	2.25083e-118	0.0242192	0.0192483	0.00351622	3.08303e-09	0.000309551
22.6566	0	0	0	5.69872e-122	1.22304e-143	0.0247965	0.0247376	0.00494968	3.40596e-08	0.000278221			22.6566	0	0	0	8.62089e-78	1.98804e-114	0.0244541	0.0203165	0.00429445	1.76502e-08	0.000402867
22.8571	0	0	0	5.7531e-118	2.81789e-139	0.0248028	0.0253449	0.00578991	1.57234e-07	0.000414309			22.8571	0	0	0	1.2534e-74	1.49521e-110	0.0241975	0.0213708	0.00520101	8.60792e-08	0.000557599
23.0576	0	0	0	4.94576e-114	5.52844e-135	0.024714	0.0259354	0.00668749	6.18223e-07	0.00058861			23.0576	0	0	0	1.55187e-71	9.57591e-107	0.0235025	0.0223454	0.00617363	3.57731e-07	0.000776582
23.2581	0	0	0	3.62054e-110	9.2359e-131	0.024532	0.0265477	0.00768591	2.07033e-06	0.000786148			23.2581	0	0	0	1.63622e-68	5.2222e-103	0.0226291	0.0232073	0.00715889	1.26753e-06	0.00105215
23.4586	0	0	0	2.25694e-106	1.31387e-126	0.0242642	0.0271409	0.00881665	5.90517e-06	0.000981833			23.4586	0	0	0	1.4691e-65	2.42507e-99	0.0219071	0.0239364	0.00814794	3.83269e-06	0.0013729
23.6591	0	0	0	1.19806e-102	1.59155e-122	0.0239096	0.0276	0.0100928	1.43462e-05	0.00115333			23.6591	0	0	0	1.12327e-62	9.58936e-96	0.0215584	0.0245039	0.0091915	9.90642e-06	0.00172971
23.8596	0	0	0	5.41561e-99	1.64166e-118	0.0234641	0.0278116	0.01152	2.96885e-05	0.0012949			23.8596	0	0	0	7.31372e-60	3.22887e-92	0.0215864	0.0248907	0.0103801	2.19522e-05	0.00211396
24.0602	0	0	0	2.08463e-95	1.44193e-114	0.0229337	0.0277338	0.0131093	5.23483e-05	0.00141984			24.0602	0	0	0	4.05523e-57	9.25778e-89	0.0217914	0.02512	0.0117958	4.19248e-05	0.00251139
24.2607	0	0	0	6.83322e-92	1.07844e-110	0.0223329	0.0273929	0.0148796	7.87099e-05	0.00155181			24.2607	0	0	0	1.91476e-54	2.26025e-85	0.0218949	0.0252425	0.0134616	6.96582e-05	0.00290161
24.4612	0	0	0	1.90739e-88	6.86821e-107	0.0216641	0.0268303	0.0168449	0.000101172	0.00171803			24.4612	0	0	0	7.69901e-52	4.69896e-82	0.0216907	0.0252724	0.0153204	0.000102352	0.0032686
24.6617	0	0	0	4.53389e-85	3.72463e-103	0.020907	0.0260775	0.0189961	0.000112048	0.00195213			24.6617	0	0	0	2.63619e-49	8.31838e-79	0.0211261	0.0251522	0.0172503	0.000136639	0.003616
24.8622	0	0	0	9.17755e-82	1.71995e-99	0.0200315	0.0251822	0.0212903	0.00010952	0.00229733			24.8622	0	0	0	7.68668e-47	1.25392e-75	0.020272	0.0248022	0.0191085	0.000172365	0.00397427
25.0627	0	0	0	1.58201e-78	6.76304e-96	0.0190237	0.0242278	0.0236596	0.000101004	0.00279595			25.0627	0	0	0	1.90863e-44	1.6095e-72	0.0192355	0.024205	0.0207851	0.00021486	0.00439237
25.2632	0	0	0	2.32231e-75	2.26443e-92	0.0179015	0.0232933	0.0260311	0.000100796	0.00346708			25.2632	0	0	0	4.03577e-42	1.75917e-69	0.0180897	0.0234326	0.022253	0.000273537	0.00491986
25.4637	0	0	0	2.90313e-72	6.45607e-89	0.016712	0.0223882	0.028348	0.00012359	0.00429171			25.4637	0	0	0	7.26694e-40	1.63724e-66	0.0168558	0.022592	0.0235951	0.000358632	0.00559217
25.6642	0	0	0	3.09067e-69	1.56736e-85	0.015511	0.0214414	0.0305788	0.000178602	0.00522287			25.6642	0	0	0	1.11429e-37	1.29751e-63	0.0155288	0.0217495	0.0249863	0.000479899	0.00642512
25.8647	0	0	0	2.80211e-66	3.2401e-82	0.0143353	0.0203708	0.03272	0.000268236	0.0062166			25.8647	0	0	0	1.455e-35	8.75584e-61	0.0141245	0.0209083	0.0266238	0.000647662	0.00741467
26.0652	0	0	0	2.16358e-63	5.70348e-79	0.0131883	0.0191663	0.0347931	0.000392126	0.00725973			26.0652	0	0	0	1.6179e-33	5.03125e-58	0.0127198	0.0200403	0.0286331	0.000871338	0.00854111
26.2657	0	0	0	1.42272e-60	8.5489e-76	0.012054	0.0179068	0.0368287	0.000553727	0.00837229			26.2657	0	0	0	1.53201e-31	2.46175e-55	0.0114467	0.0191226	0.0310011	0.00115101	0.00978448
26.4662	0	0	0	7.96782e-58	1.09112e-72	0.0109283	0.0167032	0.0388362	0.000764085	0.00958736			26.4662	0	0	0	1.23536e-29	1.02566e-52	0.0104307	0.0181424	0.0335744	0.00146707	0.0111473
26.6667	0	0	0	3.80049e-55	1.18582e-69	0.00983904	0.0156268	0.0407831	0.00103876	0.0109324			26.6667	0	0	0	8.48299e-28	3.63872e-50	0.0097104	0.0170818	0.036123	0.00178196	0.0126598
26.8672	0	0	0	1.54395e-52	1.09738e-66	0.00883547	0.0146786	0.0426104	0.00139011	0.0124292			26.8672	0	0	1.645e-321	4.96056e-26	1.09922e-47	0.00920991	0.0159153	0.03843	0.00206105	0.0143495
27.0677	0	0	0	5.34233e-50	8.64737e-64	0.00795734	0.0138052	0.0442761	0.00182242	0.014102			27.0677	0	0	6.763233337e-315	2.47025e-24	2.82754e-45	0.00879119	0.0146306	0.0403561	0.00229983	0.0161981
27.2682	0	0	0	1.57453e-47	5.80227e-61	0.00720946	0.0129336	0.045771	0.00233396	0.0159711			27.2682	0	0	2.36346e-308	1.04757e-22	6.19329e-43	0.00834546	0.0132559	0.0418548	0.00253263	0.0181332
27.4687	0	0	0	3.95283e-45	3.31513e-58	0.00656095	0.0120066	0.0470789	0.00292138	0.0180292			27.4687	0	0	7.03283e-302	3.78319e-21	1.15511e-40	0.0078453	0.0118684	0.0429447	0.00281315	0.0200641
27.6692	0	0	0	8.45324e-43	1.61283e-55	0.00596504	0.011005	0.0481234	0.00357942	0.0202225			27.6692	0	0	1.78196e-295	1.16353e-19	1.83447e-38	0.00732133	0.010569	0.0436771	0.00318402	0.0219249
27.8697	0	0	0	1.53999e-40	6.68136e-53	0.00538138	0.00994698	0.0487785	0.00429683	0.0224604			27.8697	0	0	3.84463e-289	3.04752e-18	2.48078e-36	0.00679872	0.00943587	0.0441213	0.00366174	0.0236978
28.0702	0	0	0	2.39009e-38	2.35683e-50	0.00478801	0.00886741	0.0489508	0.00505634	0.0246553			28.0702	0	0	7.06312e-283	6.79794e-17	2.85662e-34	0.00625936	0.00848706	0.044361	0.00424537	0.0254272
28.2707	0	0	0	3.1604e-36	7.07908e-48	0.00418393	0.00779591	0.0486539	0.00584159	0.0267689			28.2707	0	0	1.10491e-276	1.29147e-15	2.80095e-32	0.00565934	0.0076795	0.0444769	0.00493217	0.0272305
28.4712	0	0	0	3.56066e-34	1.81055e-45	0.00358812	0.00675288	0.0479988	0.00664457	0.0288337			28.4712	0	0	1.47177e-270	2.08972e-14	2.33855e-30	0.00497495	0.00694104	0.0445111	0.00571886	0.0292656
28.6717	0	0	0	3.41833e-32	3.94305e-43	0.00303548	0.00575797	0.0471141	0.00746664	0.0309267			28.6717	0	0	1.66932e-264	2.88015e-13	1.66256e-28	0.00423095	0.00621028	0.0444392	0.00658653	0.0316295
28.8722	0	0	0	2.79659e-30	7.31203e-41	0.00256611	0.00483328	0.0460733	0.00831593	0.0331103			28.8722	0	0	1.61223e-258	3.38143e-12	1.00646e-26	0.00349154	0.00546238	0.0441723	0.00748915	0.0342542
29.0727	0	0	0	1.94993e-28	1.15459e-38	0.00220868	0.00399754	0.0448802	0.00921035	0.035384			29.0727	0	0	1.32586e-252	3.38214e-11	5.18813e-25	0.00282775	0.00471655	0.0435923	0.0083669	0.0369065
29.2732	0	0	0	1.15886e-26	1.55241e-36	0.00196604	0.00326223	0.0435034	0.0101877	0.0376847			29.2732	0	0	9.28438e-247	2.88239e-10	2.27729e-23	0.00228637	0.00402711	0.0426109	0.00918385	0.0393213
29.4737	0	0	0	5.87106e-25	1.77732e-34	0.00181245	0.00263487	0.0419222	0.0113072	0.0399321			29.4737	0	0	5.53596e-241	2.09346e-09	8.51188e-22	0.00187678	0.00345895	0.0412213	0.00996377	0.0413802
29.6742	0	0	0	2.5359e-23	1.73265e-32	0.0017035	0.00212121	0.0401494	0.0126259	0.0420808			29.6742	0	0	2.81072e-235	1.2961e-08	2.70917e-20	0.0015781	0.00305414	0.0395065	0.0107918	0.0431991
29.8747	0	0	0	9.33991e-22	1.43826e-30	0.00159289	0.00172038	0.0382187	0.0141583	0.0441399			29.8747	0	0	1.21514e-229	6.8426e-08	7.34273e-19	0.00135724	0.00280729	0.0375906	0.0117708	0.0450584
30.0752	0	0	1.3687264e-317	2.93371e-20	1.0166e-28	0.001448	0.00141882	0.0361501	0.015854	0.0461442			30.0752	0	0	4.47319e-224	3.08176e-07	1.69473e-17	0.00118353	0.00266464	0.0355731	0.0129583	0.0472228
30.2757	0	0	5.073712866761e-311	7.8602e-19	6.11853e-27	0.00125855	0.00119169	0.0339342	0.0176174	0.0480993			30.2757	0	0	1.40215e-218	1.18473e-06	3.33107e-16	0.00103371	0.00254686	0.0334995	0.0143326	0.0497727
30.4762	0	0	1.60138e-304	1.79671e-17	3.13564e-25	0.00103606	0.00101155	0.0315616	0.0193494	0.0499545			30.4762	0	0	3.74241e-213	3.89043e-06	5.57601e-15	0.00089159	0.00238221	0.0313898	0.0158208	0.052553
30.6767	0	0	4.30375e-298	3.50463e-16	1.36832e-23	0.000805116	0.000857418	0.029073	0.0209749	0.0516377			30.6767	0	0	8.50538e-208	1.0923e-05	7.94974e-14	0.00074798	0.00213357	0.0292878	0.0173646	0.0552564
30.8772	0	0	9.84877e-292	5.83494e-15	5.08431e-22	0.000591265	0.000719138	0.0265761	0.0224474	0.0531242			30.8772	0	0	1.64595e-202	2.6252e-05	9.65412e-13	0.000601405	0.00180805	0.0272765	0.0189545	0.0575735
31.0777	0	0	1.91911e-285	8.29427e-14	1.60864e-20	0.000411917	0.000596812	0.024204	0.0237501	0.0544623			31.0777	0	0	2.71222e-197	5.40875e-05	9.98762e-12	0.000457819	0.00144678	0.0254362	0.0205859	0.0593274
31.2782	0	0	3.18419e-279	1.00694e-12	4.3338e-19	0.000273705	0.000496003	0.0220464	0.0249037	0.0557162			31.2782	0	0	3.80552e-192	9.57077e-05	8.80407e-11	0.000328806	0.00110205	0.0237749	0.0221856	0.0605425
31.4787	0	0	4.49863e-273	1.04441e-11	9.94168e-18	0.000175272	0.000420468	0.0201125	0.0259695	0.0568813			31.4787	0	0	4.54658e-187	0.000145796	6.61439e-10	0.000227718	0.000814041	0.0222034	0.0236056	0.0614367
31.6792	0	0	5.41183e-267	9.25915e-11	1.94193e-16	0.00011184	0.000366426	0.0183497	0.0270311	0.0578695			31.6792	4.94e-321	2.794334835e-315	4.62527e-182	0.000191859	4.23683e-09	0.000163694	0.000597881	0.020588	0.0247182	0.062331
31.8797	0	0	5.54357e-261	7.01984e-10	3.22989e-15	7.83939e-05	0.00032287	0.0166911	0.0281611	0.058586			31.8797	1.794949549e-314	0	4.00656e-177	0.000219418	2.31501e-08	0.000136243	0.000444827	0.0188439	0.0255246	0.0634889
32.0802	0	0	4.83522e-255	4.55433e-09	4.57428e-14	7.00991e-05	0.000278081	0.0150936	0.0293889	0.0590195			32.0802	6.20404e-308	2.95715e-302	2.9552e-172	0.000220956	1.07976e-07	0.000134482	0.000334194	0.0169893	0.0261742	0.0649543
32.2807	0	0	3.59108e-249	2.53058e-08	5.5162e-13	8.05329e-05	0.000227119	0.0135482	0.0306897	0.0592489			32.2807	1.8259e-301	7.5586e-296	1.85602e-167	0.000202201	4.30298e-07	0.000142164	0.000247702	0.0151213	0.0268766	0.0665014
32.4812	0	0	2.27098e-243	1.20554e-07	5.66419e-12	9.99834e-05	0.000174354	0.0120726	0.0319991	0.0593663			32.4812	4.57574e-295	1.6451e-289	9.9257e-163	0.000180234	1.46698e-06	0.000145432	0.00017767	0.0133505	0.0277827	0.067753
32.6817	0	0	1.22288e-237	4.93085e-07	4.95241e-11	0.000116449	0.000129405	0.0106918	0.0332405	0.0594041			32.6817	9.76397e-289	3.04875e-283	4.5198e-158	0.000173928	4.28566e-06	0.000138555	0.000125526	0.0117494	0.0289087	0.0683879
32.8822	0	0	5.60706e-232	1.73488e-06	3.68702e-10	0.000119893	9.99204e-05	0.00941699	0.0343463	0.0593427			32.8822	1.77407e-282	4.81097e-277	1.7525e-153	0.000193098	1.07518e-05	0.000124433	9.41774e-05	0.0103406	0.0301359	0.0682873
33.0827	0	0	2.1891e-226	5.26433e-06	2.3373e-09	0.000106956	8.65182e-05	0.0082374	0.0352705	0.059176			33.0827	2.74472e-276	6.46434e-271	5.78599e-149	0.000233973	2.32271e-05	0.000109955	8.13175e-05	0.00910831	0.0312794	0.0675445
33.2832	0	0	7.27744e-221	1.38253e-05	1.26164e-08	8.21199e-05	8.29225e-05	0.00713366	0.0360023	0.058945			33.2832	3.61579e-270	7.39598e-265	1.62658e-144	0.000284218	4.33517e-05	9.96561e-05	7.84879e-05	0.00801714	0.032199	0.0663836
33.4837	0	0	2.06002e-215	3.15771e-05	5.79874e-08	5.41248e-05	8.03596e-05	0.0061004	0.0365767	0.0586983			33.4837	4.05591e-264	7.20521e-259	3.89364e-140	0.000333035	7.01856e-05	9.24124e-05	7.55394e-05	0.00702765	0.0328841	0.0650755
33.6842	0	0	4.96527e-210	6.31472e-05	2.26942e-07	3.05817e-05	7.26487e-05	0.00515347	0.0370642	0.0584209			33.6842	3.87395e-258	5.97692e-253	7.93623e-136	0.000377249	9.90434e-05	8.34755e-05	6.62639e-05	0.00610827	0.0334428	0.0638786
33.8847	0	1.1527e-320	1.01905e-204	0.000111605	7.56269e-07	1.4799e-05	5.87221e-05	0.00431623	0.0375393	0.0580136			33.8847	3.15064e-252	4.22171e-247	1.37738e-131	0.000418695	0.000122607	6.94006e-05	5.07743e-05	0.00524082	0.0339979	0.0629745
34.0852	0	4.9078811316e-314	1.78085e-199	0.000176603	2.14598e-06	6.12869e-06	4.16582e-05	0.00360054	0.0380482	0.0573477			34.0852	2.18184e-246	2.53909e-241	2.0355e-127	0.000458179	0.000134487	5.10833e-05	3.34312e-05	0.00442344	0.0345844	0.0623907
34.2857	0	1.66709e-307	2.64996e-194	0.000254662	5.18535e-06	2.17051e-06	2.57211e-05	0.00299919	0.0385907	0.0563481			34.2857	1.28655e-240	1.30031e-235	2.56134e-123	0.000494437	0.000133194	3.26043e-05	1.88036e-05	0.0036731	0.0351407	0.0619698
34.4862	0	4.82175e-301	3.35762e-189	0.000342335	1.06704e-05	6.56962e-07	1.3758e-05	0.00249133	0.03912	0.0550323			34.4862	6.45965e-235	5.67016e-230	2.74437e-119	0.000528319	0.000123504	1.78661e-05	9.01582e-06	0.0030213	0.0355879	0.0614382
34.6867	0	1.18748e-294	3.62245e-184	0.00044026	1.87061e-05	1.6985e-07	6.35445e-06	0.00205321	0.0395626	0.0534873			34.6867	2.76166e-229	2.10534e-224	2.50379e-115	0.000564533	0.00011374	8.36696e-06	3.68235e-06	0.0024962	0.0359064	0.0605435
34.8872	0	2.49018e-288	3.32777e-179	0.000554588	2.79674e-05	3.74905e-08	2.52753e-06	0.00166744	0.0398567	0.0518192			34.8872	1.00533e-223	6.65622e-219	1.94505e-111	0.00060744	0.000110575	3.34198e-06	1.28082e-06	0.00210042	0.0361431	0.0591731
35.0877	0	4.44642e-282	2.60306e-174	0.000693812	3.57802e-05	7.06194e-09	8.63819e-07	0.00132811	0.0399904	0.0501251			35.0877	3.11622e-218	1.79189e-213	1.2866e-107	0.000657226	0.000115096	1.13747e-06	3.79359e-07	0.00180449	0.0363531	0.0573908
35.2882	0	6.76036e-276	1.73378e-169	0.000862825	3.95836e-05	1.13479e-09	2.53179e-07	0.00104058	0.0400075	0.0484949			35.2882	8.22479e-213	4.10746e-208	7.24657e-104	0.000713337	0.000122996	3.29761e-07	9.56754e-08	0.00156269	0.0365382	0.0553853
35.4887	0	8.75199e-270	9.83295e-165	0.00105905	3.90844e-05	1.55512e-10	6.35366e-08	0.000815275	0.0399726	0.0470144			35.4887	1.84841e-207	8.01704e-203	3.47537e-100	0.000782215	0.000128461	8.14146e-08	2.05462e-08	0.00133698	0.0366433	0.0533682
35.6892	0	9.64766e-264	4.74846e-160	0.00127473	3.74102e-05	1.81698e-11	1.36351e-08	0.000657541	0.0399257	0.0457398			35.6892	3.53714e-202	1.33239e-197	1.41921e-96	0.00087997	0.000128776	1.71164e-08	3.757e-09	0.00111027	0.0366202	0.0514769
35.8897	0	9.05555e-258	1.95255e-155	0.00150443	4.00736e-05	1.8096e-12	2.49972e-09	0.000559788	0.0398678	0.0446532			35.8897	5.76345e-197	1.88551e-192	4.93482e-93	0.00102593	0.000126844	3.06418e-09	5.84965e-10	0.00088426	0.0364941	0.0497433
36.0902	0	7.23745e-252	6.83643e-151	0.00175141	5.21522e-05	1.53595e-13	3.91182e-10	0.000501921	0.039787	0.0436431			36.0902	7.99634e-192	2.27197e-187	1.46108e-89	0.00123268	0.000130569	4.67089e-10	7.75526e-11	0.000670042	0.0363522	0.0481407
36.2907	8.022638e-317	4.92531e-246	2.03816e-146	0.00202655	7.52817e-05	1.11089e-14	5.22227e-11	0.000459954	0.0397023	0.0425493			36.2907	9.44663e-187	2.33107e-182	3.68343e-86	0.0015005	0.000149504	6.06268e-11	8.75467e-12	0.000479865	0.0362596	0.0466558
36.4912	2.91607938641468e-310	2.85404e-240	5.17398e-142	0.00234091	0.000106276	6.84546e-16	5.94471e-12	0.000415873	0.039683	0.0412536			36.4912	9.50255e-182	2.03649e-177	7.90694e-83	0.00181861	0.000190019	6.70052e-12	8.41514e-13	0.000322684	0.0362001	0.0453062
36.6917	9.0252e-304	1.40819e-234	1.11839e-137	0.0026995	0.000138739	3.59361e-17	5.76817e-13	0.00036206	0.0398232	0.039752			36.6917	8.13918e-177	1.51492e-172	1.44525e-79	0.00217037	0.000250848	6.30566e-13	6.88747e-14	0.000202311	0.0361152	0.0440881
36.8922	2.37844e-297	5.91619e-229	2.05845e-133	0.00310133	0.000167565	1.607e-18	4.76944e-14	0.000299602	0.0401845	0.0381491			36.8922	5.93606e-172	9.59562e-168	2.24933e-76	0.00253982	0.000321429	5.05277e-14	4.79994e-15	0.000117312	0.0359928	0.0429257
37.0927	5.33708e-291	2.11641e-223	3.22604e-129	0.00354329	0.000193541	6.12109e-20	3.35993e-15	0.000234079	0.0407462	0.0365804			37.0927	3.68632e-167	5.17527e-163	2.98086e-73	0.0029183	0.000385241	3.44751e-15	2.84831e-16	6.23134e-05	0.0358961	0.0416854
37.2932	1.01975e-284	6.44663e-218	4.30505e-125	0.00402226	0.000223507	1.98582e-21	2.01634e-16	0.000171897	0.0413931	0.0351227			37.2932	1.94924e-162	2.37668e-158	3.36362e-70	0.00330995	0.000428094	2.0029e-16	1.43919e-17	2.99847e-05	0.0358935	0.040245
37.4937	1.65905e-278	1.67203e-212	4.8918e-121	0.00453524	0.000264209	5.48694e-23	1.03066e-17	0.000118065	0.0419431	0.033765			37.4937	8.77632e-158	9.2936e-154	3.23183e-67	0.00373243	0.000446872	9.90806e-18	6.19189e-19	1.29166e-05	0.0359709	0.0385492
37.6942	2.29828e-272	3.69258e-207	4.73305e-117	0.00508161	0.000314347	1.29116e-24	4.48695e-19	7.5306e-05	0.0422002	0.0324521			37.6942	3.36463e-153	3.09438e-149	2.64403e-64	0.00421023	0.000452269	4.17345e-19	2.26833e-20	4.92467e-06	0.0360258	0.0366127
37.8947	2.71096e-266	6.94375e-202	3.89938e-113	0.00566954	0.000363108	2.58749e-26	1.66358e-20	4.41554e-05	0.0420218	0.0311507			37.8947	1.09834e-148	8.77286e-145	1.84188e-61	0.00476299	0.000463559	1.49685e-20	7.07563e-22	1.6454e-06	0.0359446	0.0344904
38.0952	2.72283e-260	1.11182e-196	2.73548e-109	0.00632091	0.000398563	4.41583e-28	5.25255e-22	2.35004e-05	0.0413889	0.0298719			38.0952	3.05292e-144	2.1178e-140	1.09253e-58	0.00539629	0.000500548	4.57127e-22	1.87932e-23	4.77908e-07	0.0356751	0.0322542
38.2957	2.3286e-254	1.51583e-191	1.63401e-105	0.00706629	0.000419385	6.41755e-30	1.41227e-23	1.12007e-05	0.0404416	0.028641			38.2957	7.22552e-140	4.35315e-136	5.51796e-56	0.00610076	0.000579007	1.1887e-23	4.25023e-25	1.19934e-07	0.0352291	0.0299829
38.4962	1.69568e-248	1.75971e-186	8.31112e-102	0.00792966	0.000438756	7.94225e-32	3.2335e-25	4.72125e-06	0.0394353	0.0274567			38.4962	1.45613e-135	7.61901e-132	2.37302e-53	0.00685838	0.000709914	2.63199e-25	8.18465e-27	2.58896e-08	0.0346373	0.027754
38.6967	1.05141e-242	1.73944e-181	3.59957e-98	0.00891543	0.000475971	8.37006e-34	6.3042e-27	1.7418e-06	0.0386184	0.0262834			38.6967	2.49864e-131	1.13545e-127	8.68962e-51	0.00764914	0.000897695	4.96216e-27	1.34203e-28	4.79201e-09	0.0339175	0.025633
38.8972	5.55106e-237	1.46404e-176	1.32748e-94	0.0100095	0.000542088	7.51135e-36	1.0466e-28	5.57942e-07	0.0381077	0.025077			38.8972	3.65078e-127	1.44084e-123	2.70941e-48	0.00845212	0.00113489	7.96589e-29	1.87371e-30	7.58859e-10	0.0330769	0.0236703
39.0977	2.49549e-231	1.04923e-171	4.16863e-91	0.0111908	0.000630532	5.73995e-38	1.47952e-30	1.54271e-07	0.0378404	0.0238148			39.0977	4.54195e-123	1.55682e-119	7.19326e-46	0.00924223	0.00139737	1.08886e-30	2.2275e-32	1.02658e-10	0.0321231	0.0219007
39.2982	9.55242e-226	6.40276e-167	1.11467e-87	0.0124396	0.000719085	3.73504e-40	1.78093e-32	3.66677e-08	0.0376307	0.022503			39.2982	4.81144e-119	1.43231e-115	1.62612e-43	0.00999141	0.00164704	1.26732e-32	2.2548e-34	1.18512e-11	0.0310712	0.0203371
39.4987	3.11348e-220	3.32688e-162	2.53801e-84	0.0137386	0.000782172	2.06955e-42	1.82539e-34	7.47014e-09	0.0372843	0.0211627			39.4987	4.33993e-115	1.12205e-111	3.13007e-41	0.0106824	0.0018443	1.25596e-34	1.94345e-36	1.16671e-12	0.0299625	0.0189584
39.6992	8.64085e-215	1.47192e-157	4.92076e-81	0.0150732	0.000806564	9.76447e-45	1.5931e-36	1.30183e-09	0.0367034	0.0198108			39.6992	3.33324e-111	7.48446e-108	5.13015e-39	0.0113287	0.00196457	1.05984e-36	1.42632e-38	9.78998e-14	0.0288902	0.017711
39.8997	2.04194e-209	5.54504e-153	8.12392e-78	0.016432	0.000800822	3.92292e-47	1.18389e-38	1.93801e-10	0.0359268	0.0184557			39.8997	2.17984e-107	4.25094e-104	7.15949e-37	0.0119778	0.00200957	7.61522e-39	8.91317e-41	6.99969e-15	0.0279869	0.0165299
40.1003	4.10871e-204	1.77869e-148	1.14208e-74	0.0178062	0.000791191	1.34202e-49	7.49134e-41	2.46221e-11	0.0350865	0.017104			40.1003	1.21383e-103	2.05582e-100	8.50764e-35	0.012687	0.00200716	4.65905e-41	4.74268e-43	4.26341e-16	0.0273464	0.0153705
40.3008	7.03956e-199	4.85816e-144	1.36719e-71	0.0191883	0.000805462	3.90926e-52	4.0363e-43	2.66791e-12	0.0343163	0.0157718			40.3008	5.75529e-100	8.46561e-97	8.60818e-33	0.0134858	0.0020007	2.4271e-43	2.14877e-45	2.21183e-17	0.0269341	0.0142305
40.5013	1.02698e-193	1.12984e-139	1.39368e-68	0.0205813	0.00085629	9.69648e-55	1.85176e-45	2.46428e-13	0.0336697	0.0144872			40.5013	2.32354e-96	2.9683e-93	7.41632e-31	0.014357	0.00203413	1.0766e-45	8.28958e-48	9.77272e-19	0.0265729	0.0131468
40.7018	1.27572e-188	2.23737e-135	1.20978e-65	0.0220192	0.000936501	2.04795e-57	7.23371e-48	1.93974e-14	0.0330959	0.0132802			40.7018	7.98747e-93	8.862e-90	5.44052e-29	0.0152512	0.0021398	4.06625e-48	2.72301e-50	3.67722e-20	0.0260313	0.0121663
40.9023	1.34935e-183	3.77254e-131	8.94251e-63	0.0235752	0.00102882	3.68303e-60	2.4061e-50	1.30086e-15	0.0324783	0.0121631			40.9023	2.33799e-89	2.25284e-86	3.39834e-27	0.0161211	0.00233157	1.3077e-50	7.61622e-53	1.17827e-21	0.0251505	0.0113092
41.1028	1.21527e-178	5.41631e-127	5.62897e-60	0.0253372	0.00112085	5.63995e-63	6.81461e-53	7.43147e-17	0.0317056	0.0111205			41.1028	5.82707e-86	4.87645e-83	1.80746e-25	0.0169501	0.00260201	3.58095e-53	1.81387e-55	3.21494e-23	0.0239199	0.0105487
41.3033	9.3196e-174	6.62137e-123	3.01731e-57	0.0273567	0.00121342	7.35406e-66	1.6434e-55	3.61602e-18	0.0307305	0.0101245			41.3033	1.23661e-82	8.98776e-80	8.18546e-24	0.0177552	0.00292311	8.34952e-56	3.67829e-58	7.46961e-25	0.0224608	0.00982285
41.5038	6.08554e-169	6.89234e-119	1.37733e-54	0.0296109	0.00131751	8.16507e-69	3.37459e-58	1.4985e-19	0.0295812	0.00916238			41.5038	2.23454e-79	1.4105e-76	3.15641e-22	0.0185607	0.00325351	1.65768e-58	6.35126e-61	1.47779e-26	0.0209462	0.00907216
41.7043	3.3836e-164	6.10885e-115	5.35415e-52	0.0320059	0.00144471	7.71923e-72	5.90029e-61	5.28849e-21	0.0283243	0.00824877			41.7043	3.43811e-76	1.88482e-73	1.03638e-20	0.0193677	0.00355521	2.80228e-61	9.33789e-64	2.48948e-28	0.0195177	0.00827726
41.9048	1.6019e-159	4.61028e-111	1.77249e-49	0.0344144	0.00160081	6.21396e-75	8.78415e-64	1.58939e-22	0.0270136	0.00741022			41.9048	4.50427e-73	2.14457e-70	2.89745e-19	0.020153	0.00381486	4.03366e-64	1.16899e-66	3.57098e-30	0.0182501	0.00746569
42.1053	6.45762e-155	2.96257e-107	4.99721e-47	0.0367217	0.00178753	4.25935e-78	1.11353e-66	4.06765e-24	0.0256657	0.00666278			42.1053	5.02462e-70	2.07771e-67	6.89744e-18	0.0209013	0.00405554	4.94378e-67	1.24609e-69	4.36159e-32	0.0171643	0.00668254
42.3058	2.2166e-150	1.621e-103	1.19986e-44	0.0388546	0.00200746	2.48598e-81	1.20192e-69	8.86457e-26	0.0242757	0.00600483			42.3058	4.77261e-67	1.71397e-64	1.39809e-16	0.0216342	0.00432616	5.15934e-70	1.13099e-72	4.53606e-34	0.0162566	0.00595377
42.5063	6.47859e-146	7.55219e-100	2.45361e-42	0.0407909	0.00226374	1.23547e-84	1.10465e-72	1.645e-27	0.0228476	0.00542605			42.5063	3.85996e-64	1.20392e-61	2.41299e-15	0.022397	0.00467022	4.58461e-73	8.74066e-76	4.01688e-36	0.015513	0.0052771
42.7068	1.61233e-141	2.99596e-96	4.27328e-40	0.0425476	0.00255313	5.22814e-88	8.64464e-76	2.59935e-29	0.0214089	0.00491578			42.7068	2.65818e-61	7.2005e-59	3.54608e-14	0.0232142	0.00509503	3.46885e-76	5.75179e-79	3.02883e-38	0.0149021	0.00464227
42.9073	3.41671e-137	1.01198e-92	6.33891e-38	0.0441617	0.00286127	1.88383e-91	5.76028e-79	3.49741e-31	0.0199969	0.00446159			42.9073	1.55868e-58	3.66693e-56	4.43728e-13	0.0240604	0.00556728	2.23481e-79	3.22282e-82	1.94462e-40	0.0143693	0.00405247
43.1078	6.16513e-133	2.9106e-89	8.00901e-36	0.0456703	0.00316691	5.77981e-95	3.26824e-82	4.00692e-33	0.0186332	0.00404562			43.1078	7.78227e-56	1.59007e-53	4.72779e-12	0.0248731	0.00604183	1.22595e-82	1.53759e-85	1.06309e-42	0.013851	0.00352416
43.3083	9.47235e-129	7.12799e-86	8.6193e-34	0.0470981	0.00345077	1.50996e-98	1.57891e-85	3.9089e-35	0.0173178	0.00364952			43.3083	3.30847e-53	5.87089e-51	4.28918e-11	0.0255878	0.00650193	5.7263e-86	6.24627e-89	4.94857e-45	0.0133013	0.00307124
43.5088	1.23924e-124	1.48636e-82	7.90157e-32	0.0484498	0.00369941	3.35889e-102	6.49492e-89	3.24695e-37	0.01605	0.00326459			43.5088	1.19763e-50	1.84571e-48	3.31332e-10	0.0261607	0.006977	2.27746e-89	2.1606e-92	1.96138e-47	0.0127034	0.00269418
43.7093	1.3805e-120	2.63909e-79	6.17055e-30	0.0497065	0.00390299	6.36218e-106	2.27491e-92	2.29654e-39	0.0148515	0.00289516			43.7093	3.6914e-48	4.94081e-46	2.17935e-09	0.0265712	0.00752195	7.71261e-93	6.36356e-96	6.6194e-50	0.0120569	0.00238424
43.9098	1.30949e-116	3.98987e-76	4.10514e-28	0.0508347	0.00405616	1.02611e-109	6.78466e-96	1.38308e-41	0.0137586	0.00255095			43.9098	9.68797e-46	1.12617e-43	1.22058e-08	0.0268248	0.00817347	2.22395e-96	1.59588e-99	1.90216e-52	0.0113655	0.00213511
44.1103	1.05768e-112	5.13613e-73	2.32676e-26	0.0518122	0.00416827	1.40916e-113	1.72292e-99	7.09246e-44	0.01279	0.00223735			44.1103	2.16495e-43	2.18568e-41	5.82082e-08	0.0269642	0.00891727	5.46036e-100	3.40779e-103	4.65427e-55	0.0106383	0.00194784
44.3108	7.27431e-109	5.62971e-70	1.12364e-24	0.0526653	0.00427572	1.6478e-117	3.72542e-103	3.09685e-46	0.0119278	0.00195343			44.3108	4.11941e-41	3.61193e-39	2.36368e-07	0.0270723	0.00969186	1.14154e-103	6.19611e-107	9.69678e-58	0.00989705	0.00182285
44.5113	4.26007e-105	5.25424e-67	4.62361e-23	0.0534941	0.00444049	1.6407e-121	6.85896e-107	1.15138e-48	0.0111351	0.00169694			44.5113	6.67416e-39	5.08237e-37	8.17329e-07	0.0272475	0.0104255	2.03205e-107	9.59263e-111	1.72019e-60	0.00916644	0.0017463
44.7118	2.12438e-101	4.17548e-64	1.62127e-21	0.0544524	0.00472763	1.39101e-125	1.07526e-110	3.64493e-51	0.0103884	0.00146828			44.7118	9.20727e-37	6.08928e-35	2.40686e-06	0.0275611	0.0110777	3.07999e-111	1.26453e-114	2.59836e-63	0.00845506	0.00168459
44.9123	9.02068e-98	2.82537e-61	4.84492e-20	0.0556785	0.00517336	1.00418e-129	1.4353e-114	9.82501e-54	0.00969033	0.00126942			44.9123	1.08153e-34	6.2121e-33	6.03738e-06	0.0280291	0.0116561	3.97501e-115	1.41937e-118	3.34191e-66	0.00774692	0.00159488
45.1128	3.26166e-94	1.62786e-58	1.23401e-18	0.0572185	0.00576888	6.17259e-134	1.63134e-118	2.25502e-56	0.00905036	0.00110076			45.1128	1.08173e-32	5.39615e-31	1.29068e-05	0.028621	0.0122013	4.36817e-119	1.35654e-122	3.65984e-69	0.00701623	0.00144582
45.3133	1.00423e-90	7.98605e-56	2.67918e-17	0.0590015	0.00647364	3.23075e-138	1.57877e-122	4.40698e-59	0.00845667	0.00096016			45.3133	9.21235e-31	3.99118e-29	2.35448e-05	0.0292813	0.0127597	4.08727e-123	1.10393e-126	3.41274e-72	0.00625552	0.00123417
45.5138	2.63287e-87	3.33595e-53	4.95888e-16	0.0608848	0.00724395	1.43985e-142	1.30097e-126	7.33339e-62	0.00786695	0.000843927			45.5138	6.68031e-29	2.51358e-27	3.6755e-05	0.0299355	0.0133628	3.25642e-127	7.64937e-131	2.70967e-75	0.00549386	0.000986311
45.7143	5.87792e-84	1.18653e-50	7.82567e-15	0.0627342	0.0080486	5.46396e-147	9.12823e-131	1.03906e-64	0.00722878	0.000747544			45.7143	4.12473e-27	1.34789e-25	4.94211e-05	0.030489	0.0140191	2.20912e-131	4.51316e-135	1.8319e-78	0.00478772	0.000745339
45.9148	1.11744e-80	3.59345e-48	1.05312e-13	0.064483	0.00886276	1.76553e-151	5.45354e-135	1.25357e-67	0.00651586	0.000665558			45.9148	2.16854e-25	6.15448e-24	5.80652e-05	0.0308573	0.0147154	1.27606e-135	2.2673e-139	1.05453e-81	0.00418897	0.00055262
46.1153	1.80896e-77	9.26651e-46	1.20868e-12	0.0661327	0.00965924	4.85761e-156	2.77423e-139	1.28775e-70	0.00575221	0.000592122			46.1153	9.70763e-24	2.39276e-22	6.13776e-05	0.0310246	0.0154309	6.27618e-140	9.69861e-144	5.16882e-85	0.00371609	0.000432506
46.3158	2.49371e-74	2.03467e-43	1.1833e-11	0.0676854	0.010414	1.13801e-160	1.20166e-143	1.12638e-73	0.00500373	0.000522599			46.3158	3.70027e-22	7.921e-21	6.13735e-05	0.0310736	0.0161637	2.6284e-144	3.5325e-148	2.15722e-88	0.00335157	0.000384839
46.5163	2.92738e-71	3.80402e-41	9.88324e-11	0.0690472	0.0111171	2.27011e-165	4.43189e-148	8.38901e-77	0.00434175	0.000454889			46.5163	1.20096e-20	2.23271e-19	6.17536e-05	0.0311364	0.0169483	9.37261e-149	1.09554e-152	7.66603e-92	0.00306299	0.000386672
46.7168	2.9264e-68	6.0557e-39	7.04372e-10	0.0699861	0.0117727	3.8559e-170	1.39178e-152	5.31997e-80	0.00380554	0.000389294			46.7168	3.31895e-19	5.35868e-18	6.50948e-05	0.0312962	0.0178396	2.84578e-153	2.89298e-157	2.31963e-95	0.00282407	0.000402817
46.9173	2.49122e-65	8.20839e-37	4.28436e-09	0.0702162	0.0123879	5.57675e-175	3.72155e-157	2.87263e-83	0.00338906	0.000327486			46.9173	7.81e-18	1.0951e-16	7.20746e-05	0.0315218	0.0188682	7.35724e-158	6.5048e-162	5.97638e-99	0.0026185	0.000401585
47.1178	1.80603e-62	9.47379e-35	2.22454e-08	0.0695748	0.0129702	6.86774e-180	8.47325e-162	1.32076e-86	0.00305475	0.000271803			47.1178	1.56489e-16	1.90557e-15	8.35742e-05	0.0316907	0.0200084	1.61957e-162	1.24536e-166	1.31108e-102	0.00243131	0.000368048
47.3183	1.115e-59	9.31026e-33	9.86211e-08	0.0681553	0.0135379	7.20152e-185	1.64266e-166	5.17055e-90	0.00275714	0.000225007			47.3183	2.66997e-15	2.82336e-14	0.000102686	0.0316885	0.0211918	3.03569e-167	2.03015e-171	2.44903e-106	0.00224324	0.000307212
47.5188	5.86234e-57	7.79061e-31	3.73431e-07	0.0662785	0.0141339	6.43e-190	2.71155e-171	1.72355e-93	0.00246067	0.000189652			47.5188	3.87905e-14	3.56188e-13	0.000133256	0.0315036	0.0223491	4.84492e-172	2.81796e-176	3.8952e-110	0.00203597	0.000235978
47.7193	2.62495e-54	5.55077e-29	1.20826e-06	0.0643201	0.0148224	4.88849e-195	3.81117e-176	4.89195e-97	0.0021485	0.00016665			47.7193	4.79905e-13	3.82618e-12	0.000175699	0.0312371	0.0234448	6.58396e-177	3.33052e-181	5.27518e-114	0.00180242	0.00017072
47.9198	1.00101e-51	3.36749e-27	3.34319e-06	0.0625319	0.0156684	3.16457e-200	4.56112e-181	1.18226e-100	0.00182532	0.000153887			47.9198	5.05613e-12	3.49966e-11	0.000224702	0.0310203	0.0244841	7.61834e-182	3.35167e-186	6.08299e-118	0.00155229	0.000119366
48.1203	3.25108e-49	1.73953e-25	7.92251e-06	0.0609765	0.0167149	1.74435e-205	4.6479e-186	2.43284e-104	0.00151336	0.000146165			48.1203	4.53677e-11	2.72559e-10	0.00027211	0.030916	0.0255036	7.50593e-187	2.87198e-191	5.97267e-122	0.00130728	8.15952e-05
48.3208	8.99302e-47	7.65119e-24	1.61282e-05	0.0595932	0.017976	8.18704e-211	4.03286e-191	4.26273e-108	0.00124065	0.000137254			48.3208	3.46732e-10	1.80747e-09	0.000312924	0.0308941	0.0265577	6.29682e-192	2.09544e-196	4.99334e-126	0.0010889	5.38431e-05
48.5213	2.11877e-44	2.86548e-22	2.83839e-05	0.0583226	0.0194506	3.27188e-216	2.97949e-196	6.35965e-112	0.00102719	0.000123299			48.5213	2.25755e-09	1.02063e-08	0.000349265	0.0308886	0.027701	4.49789e-197	1.30178e-201	3.55456e-130	0.000908238	3.35133e-05
48.7218	4.25186e-42	9.13771e-21	4.37427e-05	0.0572084	0.0211465	1.11338e-221	1.87431e-201	8.07885e-116	0.000877735	0.000105222			48.7218	1.25256e-08	4.90754e-08	0.000389587	0.0308666	0.028965	2.7357e-202	6.88612e-207	2.15453e-134	0.000764287	1.99073e-05
48.9223	7.26788e-40	2.48113e-19	6.05022e-05	0.0564241	0.0231011	3.22603e-227	1.00395e-206	8.73852e-120	0.000783651	8.77607e-05			48.9223	5.92477e-08	2.00949e-07	0.000444689	0.0308458	0.0303398	1.41677e-207	3.10157e-212	1.11196e-138	0.000649511	1.31655e-05
49.1228	1.05826e-37	5.7363e-18	7.82184e-05	0.0562087	0.0253837	7.95919e-233	4.57885e-212	8.04818e-124	0.000728447	7.55647e-05			49.1228	2.39078e-07	7.00794e-07	0.000523631	0.0308604	0.0317721	6.24743e-213	1.18949e-217	4.88651e-143	0.000555883	1.32581e-05
49.3233	1.31265e-35	1.12924e-16	9.93696e-05	0.0567368	0.0280733	1.67204e-238	1.77816e-217	6.31145e-128	0.000691767	6.96597e-05			49.3233	8.23844e-07	2.08209e-06	0.000631589	0.0309141	0.0331873	2.34572e-218	3.88428e-223	1.82843e-147	0.000477404	1.94748e-05
49.5238	1.38711e-33	1.89283e-15	0.000128359	0.057995	0.0312223	2.99087e-244	5.87971e-223	4.21436e-132	0.000653015	6.72852e-05			49.5238	2.428e-06	5.27297e-06	0.000770313	0.0309524	0.034529	7.4993e-224	1.08002e-228	5.82547e-152	0.000409925	2.9888e-05
49.7243	1.24883e-31	2.70152e-14	0.000168209	0.0597468	0.0348283	4.55541e-250	1.65544e-228	2.3961e-136	0.000597434	6.47172e-05			49.7243	6.13385e-06	1.13963e-05	0.000940152	0.0308732	0.0357926	2.04144e-229	2.55696e-234	1.58035e-156	0.000350166	4.09578e-05
49.9248	9.57998e-30	3.28305e-13	0.00021868	0.061619	0.0388239	5.90789e-256	3.96863e-234	1.15998e-140	0.00052241	5.99814e-05			49.9248	1.33269e-05	2.1069e-05	0.00114089	0.0305889	0.037024	4.73178e-235	5.15452e-240	3.65047e-161	0.000294999	4.82481e-05
50.1253	6.26225e-28	3.39716e-12	0.000278746	0.0632552	0.0430803	6.524e-262	8.10101e-240	4.78152e-145	0.00043808	5.31819e-05			50.1253	2.50183e-05	3.34787e-05	0.00137056	0.0301059	0.0382743	9.33863e-241	8.84755e-246	7.17982e-166	0.000241864	4.84839e-05
50.3258	3.48857e-26	2.99314e-11	0.0003509	0.0644391	0.0474123	6.13439e-268	1.40802e-245	1.67824e-149	0.000360128	4.51058e-05			50.3258	4.08367e-05	4.61538e-05	0.00162639	0.0295434	0.0395459	1.56932e-246	1.29309e-251	1.2024e-170	0.000190516	4.14993e-05
50.5263	1.65641e-24	2.24547e-10	0.000441572	0.0651148	0.0515843	4.91139e-274	2.08377e-251	5.01547e-154	0.000299692	3.62237e-05			50.5263	5.84293e-05	5.61841e-05	0.00191122	0.02905	0.040782	2.2455e-252	1.60919e-257	1.71458e-175	0.000144111	3.02472e-05
50.7268	6.70436e-23	1.43437e-09	0.000556074	0.0653115	0.0553349	3.34822e-280	2.62581e-257	1.27626e-158	0.000257675	2.69272e-05			50.7268	7.40138e-05	6.22399e-05	0.00224012	0.028679	0.0419191	2.73581e-258	1.70512e-263	2.08179e-180	0.000107331	1.87718e-05
50.9273	2.31358e-21	7.8016e-09	0.000693279	0.0650397	0.0584268	1.94356e-286	2.81738e-263	2.76529e-163	0.000226602	1.80469e-05			50.9273	8.40011e-05	6.552e-05	0.00263704	0.0283416	0.0429583	2.8381e-264	1.53841e-269	2.15222e-185	8.24061e-05	9.91972e-06
51.1278	6.80824e-20	3.61308e-08	0.000845664	0.06423	0.0607127	9.60636e-293	2.57395e-269	5.10166e-168	0.00019725	1.06701e-05			51.1278	8.67298e-05	6.86342e-05	0.00312034	0.0278809	0.0439812	2.50693e-270	1.18185e-275	1.89455e-190	6.68748e-05	4.46338e-06
51.3283	1.70887e-18	1.42476e-07	0.00100365	0.0627463	0.0621745	4.04292e-299	2.00228e-275	8.01408e-173	0.000164576	5.4834e-06			51.3283	8.32535e-05	7.3705e-05	0.00368948	0.0272011	0.0450841	1.8855e-276	7.73078e-282	1.42003e-195	5.54108e-05	1.71001e-06
51.5288	3.65951e-17	4.78387e-07	0.00115864	0.060458	0.0629116	1.4488e-305	1.32624e-281	1.07193e-177	0.000129416	2.42727e-06			51.5288	7.66547e-05	8.15898e-05	0.00432531	0.0263407	0.0462878	1.20748e-282	4.30581e-288	9.06273e-201	4.3795e-05	5.57834e-07
51.7293	6.6883e-16	1.36768e-06	0.00130261	0.0573413	0.0630962	4.420740005174e-312	7.47974e-288	1.22081e-182	9.62583e-05	9.20713e-07			51.7293	7.00952e-05	9.22587e-05	0.00500355	0.025444	0.0475168	6.58426e-289	2.04201e-294	4.92483e-206	3.12297e-05	1.54946e-07
51.9298	1.04364e-14	3.32939e-06	0.00142825	0.0535604	0.0629448	1.14788e-318	3.5919e-294	1.18387e-187	6.97021e-05	2.98412e-07			51.9298	6.47935e-05	0.00010502	0.00571122	0.0246657	0.0486726	3.05706e-295	8.24575e-301	2.27874e-211	1.94697e-05	3.66462e-08
52.1303	1.39098e-13	6.90109e-06	0.00153421	0.0494769	0.0627247	0	1.46869e-300	9.77525e-193	5.19235e-05	8.25097e-08			52.1303	5.96818e-05	0.000118499	0.00645596	0.0240882	0.0497251	1.20857e-301	2.83513e-307	8.97778e-217	1.04547e-05	7.37983e-09
52.3308	1.58437e-12	1.21803e-05	0.00163341	0.045557	0.0627654	0	5.1134e-307	6.87263e-198	4.20597e-05	1.94454e-08			52.3308	5.33596e-05	0.000131572	0.00726531	0.0236984	0.0507263	4.06826e-308	8.3001763693e-314	3.01171e-222	4.80354e-06	1.26542e-09
52.5313	1.5432e-11	1.83079e-05	0.00175642	0.0422179	0.0634447	0	1.5158565101e-313	4.11423e-203	3.73307e-05	3.90434e-09			52.5313	4.66457e-05	0.000145102	0.00817676	0.0234195	0.0517334	1.166048942e-314	2.141e-320	8.60257e-228	1.88315e-06	1.84754e-10
52.7318	1.28628e-10	2.34459e-05	0.00194438	0.0397083	0.0651586	0	3.788e-320	2.09713e-208	3.49658e-05	6.67705e-10			52.7318	4.3178e-05	0.000162625	0.00922127	0.0231565	0.052724	3.295e-321	0	2.09225e-233	6.29161e-07	2.2968e-11
52.9323	9.18268e-10	2.56334e-05	0.00223464	0.0380925	0.068297	0	0	9.10188e-214	3.35076e-05	9.72449e-11			52.9323	4.73433e-05	0.000189428	0.0104059	0.022825	0.0535897	0	0	4.33281e-239	1.79049e-07	2.43121e-12
53.1328	5.62025e-09	2.41208e-05	0.00264932	0.0373141	0.0732168	0	0	3.36363e-219	3.25751e-05	1.20604e-11			53.1328	6.13499e-05	0.00023199	0.0117054	0.0223582	0.0542148	0	0	7.64004e-245	4.33931e-08	2.19126e-13
53.3333	2.95257e-08	2.01826e-05	0.00319409	0.0372639	0.0801864	0	0	1.05841e-224	3.16994e-05	1.27365e-12			53.3333	8.40521e-05	0.000298462	0.0130715	0.0217066	0.0545568	0	0	1.14708e-250	8.95509e-09	1.68164e-14
53.5338	1.33319e-07	1.68281e-05	0.00386487	0.0378022	0.0893091	0	0	2.83578e-230	2.97832e-05	1.1453e-13			53.5338	0.000112805	0.000397122	0.0144576	0.0208425	0.0546469	0	0	1.46642e-256	1.57363e-09	1.09887e-15
53.7343	5.18209e-07	1.78697e-05	0.00465471	0.0387463	0.100478	0	0	6.46935e-236	2.58261e-05	8.76934e-15			53.7343	0.000147241	0.000530492	0.015839	0.0197695	0.0545097	0	0	1.59623e-262	2.35456e-10	6.11401e-17
53.9348	1.73707e-06	2.72394e-05	0.00555634	0.0398681	0.113395	0	0	1.25666e-241	1.99409e-05	5.71727e-16			53.9348	0.000191883	0.000689475	0.0172105	0.0185236	0.0540878	0	0	1.47946e-268	2.99978e-11	2.89652e-18
54.1353	5.03166e-06	4.8927e-05	0.00656233	0.0409273	0.127635	0	0	2.07848e-247	1.34118e-05	3.17382e-17			54.1353	0.000254699	0.00085567	0.0185645	0.0171597	0.0532518	0	0	1.16756e-274	3.25417e-12	1.16842e-19
54.3358	1.26238e-05	8.72015e-05	0.00766804	0.0417312	0.142709	0	0	2.92715e-253	7.7661e-06	1.5002e-18			54.3358	0.000341531	0.00101336	0.0198766	0.0157298	0.0518878	0	0	7.84563e-281	3.00582e-13	4.01319e-21
54.5363	2.75034e-05	0.000146417	0.00887638	0.0421795	0.158085	0	0	3.51004e-259	3.84918e-06	6.03788e-20			54.5363	0.000450125	0.0011617	0.0211144	0.0142695	0.0499831	0	0	4.48896e-287	2.36404e-14	1.17369e-22
54.7368	5.21884e-05	0.000229607	0.0101957	0.0422586	0.173151	0	0	3.58386e-265	1.62844e-06	2.06915e-21			54.7368	0.000569002	0.00131533	0.0222552	0.012805	0.0476452	0	0	2.18692e-293	1.58313e-15	2.92269e-24
54.9373	8.65431e-05	0.000335522	0.0116228	0.0419851	0.187113	0	0	3.11572e-271	5.87281e-07	6.03765e-23			54.9373	0.000683958	0.00149265	0.0232884	0.0113701	0.0450545	0	0	9.07174e-300	9.02711e-17	6.19705e-26
55.1378	0.000125936	0.000455264	0.0131187	0.041341	0.198886	0	0	2.30641e-277	1.80436e-07	1.50008e-24			55.1378	0.000789275	0.00170311	0.0241986	0.0100117	0.0423941	0	0	3.20419e-306	4.38279e-18	1.11881e-27
55.3383	0.000161693	0.000571328	0.0145938	0.0402444	0.207107	0	0	1.45373e-283	4.72146e-08	3.17345e-26			55.3383	0.000895569	0.00194574	0.0249472	0.00877476	0.0397917	0	0	9.63640989564e-313	1.81185e-19	1.71988e-29
55.5388	0.000184666	0.000661621	0.0159184	0.0385666	0.210391	0	0	7.80195e-290	1.05209e-08	5.71634e-28			55.5388	0.00102702	0.00221766	0.0254769	0.00768046	0.0372949	0	0	2.47033e-319	6.3777e-21	2.25117e-31
55.7393	0.000190135	0.000708029	0.0169543	0.0361848	0.20775	0	0	3.56525e-296	1.99627e-09	8.76748e-30			55.7393	0.00120883	0.00252028	0.0257481	0.00672151	0.0348886	0	0	0	1.91151e-22	2.50894e-33
55.9398	0.000180716	0.000704935	0.0175945	0.0330524	0.198985	0	0	1.38723e-302	3.22528e-10	1.14499e-31			55.9398	0.00145452	0.00285612	0.025787	0.00587637	0.0325428	0	0	0	4.87817e-24	2.3809e-35
56.1404	0.000165163	0.000661631	0.0177947	0.0292645	0.184807	0	0	0	4.43701e-11	1.2732e-33			56.1404	0.00176205	0.00322309	0.0257021	0.00512689	0.0302631	0	0	0	1.06e-25	1.9238e-37
56.3409	0.000154107	0.000596462	0.0175841	0.0250784	0.166659	0	0	1.296497424e-315	5.1974e-12	1.20549e-35			56.3409	0.00211864	0.00361571	0.0256419	0.00446625	0.0281108	0	0	0	1.96123e-27	1.32358e-39
56.5414	0.000155575	0.000527343	0.0170494	0.0208612	0.146349	0	0	0	5.18384e-13	9.71847e-38			56.5414	0.00250787	0.00403136	0.0257207	0.00389657	0.0261812	0	0	0	3.08972e-29	7.75373e-42
56.7419	0.000172531	0.000466016	0.0162996	0.0169786	0.125683	0	0	0	4.40238e-14	6.67118e-40			56.7419	0.00291592	0.00447176	0.0259732	0.00342145	0.0245492	0	0	0	4.14456e-31	3.86759e-44
56.9424	0.00020348	0.000419121	0.0154337	0.0136874	0.10622	0	0	0	3.18342e-15	3.89922e-42			56.9424	0.00333934	0.0049385	0.0263624	0.00303714	0.023217	0	0	0	4.73378e-33	1.64263e-46
57.1429	0.000246689	0.000392867	0.0145338	0.011086	0.0891339	0	0	0	1.96006e-16	1.94053e-44			57.1429	0.0037926	0.00543144	0.0268063	0.00272579	0.0220962	0	0	0	4.6037e-35	5.94029e-49
57.3434	0.000307795	0.00039613	0.0136807	0.00913472	0.0751882	0	0	0	1.02758e-17	8.22308e-47			57.3434	0.00430718	0.00595491	0.027186	0.00245612	0.0210341	0	0	0	3.8122e-37	1.82913e-51
57.5439	0.000408866	0.000439559	0.0129703	0.00770983	0.0647709	0	0	0	4.587e-19	2.967e-49			57.5439	0.00491702	0.00652487	0.0273514	0.00219463	0.0198638	0	0	0	2.6879e-39	4.79571e-54
57.7444	0.000595987	0.00053195	0.0125117	0.00665954	0.0579692	0	0	0	1.74346e-20	9.11528e-52			57.7444	0.00563909	0.00716779	0.0271598	0.00192236	0.0184551	0	0	0	1.61369e-41	1.07061e-56
57.9449	0.000942464	0.000677291	0.0124112	0.00584233	0.054638	0	0	0	5.64243e-22	2.38447e-54			57.9449	0.006465	0.00790865	0.0265335	0.00164569	0.0167573	0	0	0	8.24893e-44	2.03505e-59
58.1454	0.00154447	0.000875933	0.0127601	0.00514621	0.0544476	0	0	0	1.55485e-23	5.31108e-57			58.1454	0.00737105	0.00875109	0.025486	0.00139121	0.0148234	0	0	0	3.59041e-46	3.29376e-62
58.3459	0.002507	0.00113068	0.0136258	0.00449412	0.0569162	0	0	0	3.64822e-25	1.00726e-59			58.3459	0.0083371	0.00965482	0.0240927	0.00118609	0.0127961	0	0	0	1.33064e-48	4.53917e-65
58.5464	0.00392198	0.0014538	0.0150377	0.00384361	0.0614234	0	0	0	7.28856e-27	1.62657e-62			58.5464	0.0093552	0.0105225	0.0224398	0.00103764	0.0108491	0	0	0	4.19898e-51	5.32636e-68
58.7469	0.00584374	0.00186776	0.016959	0.00318554	0.0672048	0	0	0	1.23986e-28	2.23651e-65			58.7469	0.0104183	0.0112145	0.0205968	0.000928326	0.0091178	0	0	0	1.12823e-53	5.32174e-71
58.9474	0.00826295	0.00239429	0.0192562	0.00253926	0.07335	0	0	0	1.79586e-30	2.61842e-68			58.9474	0.011501	0.0115996	0.0186228	0.000830318	0.00765923	0	0	0	2.58119e-56	4.52737e-74
59.1479	0.011077	0.00303316	0.0216838	0.00194058	0.078836	0	0	0	2.21483e-32	2.61022e-71			59.1479	0.0125533	0.0116207	0.0165844	0.000725971	0.00645892	0	0	0	5.0282e-59	3.2795e-77
59.3484	0.0140632	0.0037392	0.0238935	0.00142451	0.0826238	0	0	0	2.32583e-34	2.21556e-74			59.3484	0.0135158	0.0113338	0.0145608	0.000616349	0.00546411	0	0	0	8.34016e-62	2.02273e-80
59.5489	0.0168775	0.00441152	0.0254795	0.00101094	0.0838234	0	0	0	2.07963e-36	1.60125e-77			59.5489	0.014341	0.0108875	0.0126311	0.000512614	0.00461782	0	0	0	1.17789e-64	1.06228e-83
59.7494	0.0191037	0.00491059	0.0260661	0.000700013	0.0819066	0	0	0	1.58329e-38	9.85378e-81			59.7494	0.0149997	0.0104505	0.0108579	0.000421861	0.00388034	0	0	0	1.41646e-67	4.75015e-87
59.9499	0.0203567	0.00510854	0.025426	0.000476951	0.0768901	0	0	0	1.02638e-40	5.16317e-84			59.9499	0.0154776	0.0101343	0.00927618	0.000341744	0.00323549	0	0	0	1.45035e-70	1.80861e-90
60.1504	0.0204034	0.00495321	0.0235797	0.000320746	0.0693835	0	0	0	5.66527e-43	2.30356e-87			60.1504	0.01578	0.00995695	0.00789214	0.000266283	0.00268313	0	0	0	1.26448e-73	5.86344e-94
60.3509	0.0192473	0.00450723	0.0208142	0.000211594	0.060449	0	0	0	2.66259e-45	8.75086e-91			60.3509	0.0159597	0.00986589	0.00669138	0.000193815	0.00222446	0	0	0	9.38678e-77	1.61856e-97
60.5514	0.0171291	0.00393388	0.0175916	0.000134761	0.0513298	0	0	0	1.06551e-47	2.83055e-94			60.5514	0.0161426	0.00979125	0.00565283	0.000128644	0.00185099	0	0	0	5.93325e-80	3.80429e-101
60.7519	0.0144444	0.00343985	0.0143928	8.1021e-05	0.0431651	0	0	0	3.63059e-50	7.7958e-98			60.7519	0.0165161	0.00969143	0.0047601	7.66648e-05	0.0015446	0	0	0	3.19328e-83	7.61355e-105
60.9524	0.0116222	0.00321415	0.0115798	4.49016e-05	0.0367807	0	0	0	1.05334e-52	1.82818e-101			60.9524	0.0172651	0.00956844	0.00400308	4.0652e-05	0.0012864	0	0	0	1.46336e-86	1.29739e-108
61.1529	0.0090203	0.00339884	0.00933783	2.24584e-05	0.0325848	0	0	0	2.60211e-55	3.65044e-105			61.1529	0.0184895	0.00945591	0.00337304	1.90741e-05	0.00106563	0	0	0	5.70995e-90	1.88244e-112
61.3534	0.00686604	0.00409863	0.00769467	9.96963e-06	0.0305576	0	0	0	5.47335e-58	6.20643e-109			61.3534	0.0201498	0.00939119	0.00285976	7.8856e-06	0.000881243	0	0	0	1.89707e-93	2.32564e-116
61.5539	0.00524702	0.00541226	0.00657517	3.87987e-06	0.030324	0	0	0	9.80278e-61	8.98475e-113			61.5539	0.022065	0.009386	0.00245292	2.86054e-06	0.000736063	0	0	0	5.36664e-97	2.44642e-120
61.7544	0.00413891	0.00745886	0.00585233	1.31228e-06	0.0312997	0	0	0	1.49491e-63	1.10749e-116			61.7544	0.0239635	0.00941344	0.00214218	9.06539e-07	0.000629136	0	0	0	1.29268e-100	2.19123e-124
61.9549	0.00345192	0.0103749	0.00538136	3.83458e-07	0.032883	0	0	0	1.9411e-66	1.16236e-120			61.9549	0.0255713	0.00942066	0.0019133	2.49875e-07	0.000552513	0	0	0	2.65123e-104	1.67115e-128
62.1554	0.00307502	0.0142639	0.00502221	9.64122e-08	0.0346256	0	0	0	2.1461e-69	1.03875e-124			62.1554	0.0266999	0.00935398	0.00174478	5.9652e-08	0.000493928	0	0	0	4.62992e-108	1.0852e-132
62.3559	0.0029041	0.0190918	0.00466013	2.08008e-08	0.0362911	0	0	0	2.02033e-72	7.90409e-129			62.3559	0.0272829	0.00917361	0.00161006	1.22875e-08	0.000442171	0	0	0	6.88443e-112	6.00032e-137
62.5564	0.00285233	0.0245503	0.00422462	3.84378e-09	0.0377595	0	0	0	1.61943e-75	5.12106e-133			62.5564	0.0273336	0.00885401	0.00148437	2.17707e-09	0.000390814	0	0	0	8.71628e-116	2.82493e-141
62.7569	0.00284909	0.0299594	0.00369725	6.07598e-10	0.0388446	0	0	0	1.10527e-78	2.82512e-137			62.7569	0.0268647	0.00838397	0.00135096	3.30936e-10	0.00033865	0	0	0	9.39643e-120	1.13242e-145
62.9574	0.00283532	0.0343118	0.00310147	8.20875e-11	0.0391682	0	0	0	6.42312e-82	1.32703e-141			62.9574	0.0258463	0.00777243	0.00120347	4.30749e-11	0.00028839	0	0	0	8.62508e-124	3.86525e-150
63.1579	0.00276196	0.0365297	0.00248128	9.47277e-12	0.0382107	0	0	0	3.17827e-85	5.30757e-146			63.1579	0.024241	0.00704996	0.00104454	4.79355e-12	0.000245193	0	0	0	6.74112e-128	1.12335e-154
63.3584	0.0025949	0.0358722	0.00188304	9.33315e-13	0.0355387	0	0	0	1.33908e-88	1.8075e-150			63.3584	0.0220749	0.00625939	0.000882515	4.55573e-13	0.000214228	0	0	0	4.4861e-132	2.77986e-159
63.5589	0.00232453	0.032295	0.00134701	7.84862e-14	0.0310829	0	0	0	4.80383e-92	5.24118e-155			63.5589	0.0194764	0.00544351	0.00072771	3.69459e-14	0.000196558	0	0	0	2.542e-136	5.85731e-164
63.7594	0.00197181	0.0265354	0.000903737	5.63207e-15	0.0252779	0	0	0	1.46737e-95	1.29404e-159			63.7594	0.0166527	0.00463935	0.000589491	2.55518e-15	0.000186199	0	0	0	1.22645e-140	1.05085e-168
63.9599	0.00158257	0.0198406	0.00056952	3.44803e-16	0.0189531	0	0	0	3.81644e-99	2.72042e-164			63.9599	0.0138354	0.00387857	0.00047407	1.50637e-16	0.000172617	0	0	0	5.03839e-145	1.60529e-173
64.1604	0.0012095	0.0134825	0.00034236	1.80067e-17	0.0130251	0	0	0	8.45173e-103	4.86958e-169			64.1604	0.0112334	0.00318828	0.000382769	7.56765e-18	0.000148019	0	0	0	1.7624e-149	2.08802e-178
64.3609	0.000891781	0.00833364	0.000203429	8.02056e-19	0.00817319	0	0	0	1.59368e-106	7.42192e-174			64.3609	0.00900293	0.0025907	0.000311335	3.239e-19	0.000113002	0	0	0	5.24908e-154	2.31251e-183
64.5614	0.000644718	0.00470424	0.000125171	3.0467e-20	0.00467199	0	0	0	2.55874e-110	9.63184e-179			64.5614	0.00722766	0.00210157	0.000251877	1.18089e-20	7.54083e-05	0	0	0	1.33116e-158	2.18073e-188
64.7619	0.000463969	0.0024482	8.14862e-05	9.8688e-22	0.00242945	0	0	0	3.49799e-114	1.06432e-183			64.7619	0.00590985	0.00172625	0.000197505	3.66694e-22	4.42203e-05	0	0	0	2.8744e-163	1.751e-193
64.9624	0.000337183	0.0011969	5.44266e-05	2.72564e-23	0.00114804	0	0	0	4.07174e-118	1.00138e-188			64.9624	0.0049868	0.00145533	0.0001467	9.6975e-24	2.44557e-05	0	0	0	5.28483e-168	1.19713e-198
65.1629	0.000252716	0.00056742	3.51472e-05	6.41808e-25	0.000492406	0	0	0	4.03561e-122	8.02228e-194			65.1629	0.00437026	0.00126575	0.000103847	2.18399e-25	1.63502e-05	0	0	0	8.2734e-173	6.96888e-204
65.3634	0.000201237	0.000271633	2.08527e-05	1.28836e-26	0.000191335	0	0	0	3.4057e-126	5.47222e-199			65.3634	0.00398437	0.0011305	7.55218e-05	4.1885e-27	1.72823e-05	0	0	0	1.10282e-177	3.45425e-209
65.5639	0.000173598	0.00013508	1.10139e-05	2.2046e-28	6.71612e-05	0	0	0	2.44722e-130	3.17832e-204			65.5639	0.0037799	0.00103098	6.56112e-05	6.84019e-29	2.35237e-05	0	0	0	1.25168e-182	1.45785e-214
65.7644	0.000159948	6.93449e-05	5.09098e-06	3.21552e-30	2.12098e-05	0	0	0	1.49729e-134	1.57181e-209			65.7644	0.00372569	0.00096257	7.25793e-05	9.51197e-31	3.09298e-05	0	0	0	1.20963e-187	5.23889e-220
65.9649	0.000151493	3.58251e-05	2.04068e-06	3.99733e-32	5.99545e-06	0	0	0	7.80026e-139	6.61867e-215			65.9649	0.00379413	0.000928932	8.98951e-05	1.12631e-32	3.55792e-05	0	0	0	9.95354e-193	1.603e-225
66.1654	0.000143065	1.91538e-05	7.05691e-07	4.23506e-34	1.50809e-06	0	0	0	3.46003e-143	2.37307e-220			66.1654	0.00395333	0.000929857	0.000108621	1.13561e-34	3.50344e-05	0	0	0	6.97383e-198	4.17635e-231
66.3659	0.000134239	1.29559e-05	2.09868e-07	3.82376e-36	3.35487e-07	0	0	0	1.30683e-147	7.24464e-226			66.3659	0.00416598	0.000952471	0.000120617	9.7493e-37	2.9404e-05	0	0	0	4.16038e-203	9.26464e-237
66.5664	0.000128291	1.3919e-05	5.35606e-08	2.94196e-38	6.56087e-08	0	0	0	4.20266e-152	1.88318e-231			66.5664	0.00439005	0.000973174	0.000121136	7.1268e-39	2.10171e-05	0	0	0	2.11331e-208	1.74996e-242
66.7669	0.000129531	1.96959e-05	1.17126e-08	1.92874e-40	1.12174e-08	0	0	0	1.1508e-156	4.16807e-237			66.7669	0.00457916	0.000968669	0.000110161	4.43596e-41	1.27915e-05	0	0	0	9.14032e-214	2.81446e-248
66.9674	0.0001401	2.81694e-05	2.19214e-09	1.07741e-42	1.66865e-09	0	0	0	2.68313e-161	7.85499e-243			66.9674	0.00468435	0.000926728	9.21968e-05	2.351e-43	6.62895e-06	0	0	0	3.3661e-219	3.85417e-254
67.1679	0.000157542	3.73522e-05	3.50835e-10	5.1278e-45	2.15087e-10	0	0	0	5.32663e-166	1.26045e-248			67.1679	0.00465906	0.000848489	7.44053e-05	1.06093e-45	2.92506e-06	0	0	0	1.05551e-224	4.49402e-260
67.3684	0.000174771	4.56792e-05	4.79782e-11	2.07926e-47	2.39427e-11	0	0	0	9.00391e-171	1.72215e-254			67.3684	0.00446756	0.000742715	6.33591e-05	4.07656e-48	1.09899e-06	0	0	0	2.81815e-230	4.46176e-266
67.5689	0.000183149	5.21954e-05	5.60323e-12	7.18276e-50	2.29542e-12	0	0	0	1.29592e-175	2.00349e-260			67.5689	0.0040958	0.000619226	6.16616e-05	1.33373e-50	3.51577e-07	0	0	0	6.40669e-236	3.77178e-272
67.7694	0.000177122	5.62441e-05	5.58571e-13	2.1138e-52	1.89116e-13	0	0	0	1.58815e-180	1.98459e-266			67.7694	0.00356161	0.000487245	6.64356e-05	3.71545e-53	9.57667e-08	0	0	0	1.24014e-241	2.7149e-278
67.9699	0.000157046	5.69736e-05	4.75108e-14	5.29917e-55	1.33666e-14	0	0	0	1.6572e-185	1.67387e-272			67.9699	0.0029182	0.000357516	7.10659e-05	8.81299e-56	2.22114e-08	0	0	0	2.04399e-247	1.66391e-284
68.1704	0.000128294	5.3441e-05	3.44697e-15	1.13164e-57	8.0935e-16	0	0	0	1.4724e-190	1.2021e-278			68.1704	0.00224418	0.000242857	6.9385e-05	1.77993e-58	4.38639e-09	0	0	0	2.86848e-253	8.68306e-291
68.3709	9.8017e-05	4.54826e-05	2.13252e-16	2.0585e-60	4.1937e-17	0	0	0	1.1139e-195	7.35068e-285			68.3709	0.00162044	0.000154444	5.9405e-05	3.06092e-61	7.37573e-10	0	0	0	3.42763e-259	3.85819e-297
68.5714	7.23646e-05	3.44601e-05	1.12476e-17	3.18951e-63	1.85791e-18	0	0	0	7.17515e-201	3.82721e-291			68.5714	0.00110492	9.66987e-05	4.39053e-05	4.48197e-64	1.05602e-10	0	0	0	3.48742e-265	1.4597e-303
68.7719	5.52426e-05	2.2904e-05	5.05651e-19	4.20931e-66	7.03251e-20	0	0	0	3.93537e-206	1.6967e-297			68.7719	0.000719693	6.55925e-05	2.78503e-05	5.58796e-67	1.28738e-11	0	0	0	3.02121e-271	4.70230128458567e-310
68.9724	4.78516e-05	1.32197e-05	1.9373e-20	4.73155e-69	2.27305e-21	0	0	0	1.83784e-211	6.40465e-304			68.9724	0.000455761	5.19463e-05	1.51293e-05	5.93207e-70	1.33631e-12	0	0	0	2.22857e-277	1.28980778e-316
69.1729	4.84394e-05	6.58224e-06	6.32467e-22	4.52991e-72	6.2708e-23	0	0	0	7.30797e-217	2.0585122427667e-310			69.1729	0.000288576	4.69067e-05	7.0323e-06	5.362e-73	1.18107e-13	0	0	0	1.39972e-283	0
69.3734	5.28432e-05	2.81543e-06	1.75923e-23	3.69368e-75	1.47601e-24	0	0	0	2.47431e-222	5.633501e-317			69.3734	0.000192017	4.54785e-05	2.79553e-06	4.12681e-76	8.8882e-15	0	0	0	7.48551e-290	0
69.5739	5.63225e-05	1.03178e-06	4.16877e-25	2.5651e-78	2.96328e-26	0	0	0	7.13313e-228	0			69.5739	0.000144248	4.62978e-05	9.50126e-07	2.7044e-79	5.69533e-16	0	0	0	3.40855e-296	0
69.7744	5.59052e-05	3.23432e-07	8.41506e-27	1.51711e-81	5.073e-28	0	0	0	1.75095e-233	0			69.7744	0.000127374	4.91499e-05	2.7601e-07	1.50902e-82	3.10736e-17	0	0	0	1.32156e-302	0
69.9749	5.16685e-05	8.66308e-08	1.44691e-28	7.64162e-85	7.40417e-30	0	0	0	3.6596e-239	0			69.9749	0.000126622	5.30348e-05	6.85142e-08	7.16946e-86	1.44355e-18	0	0	0	0	0
70.1754	4.60582e-05	1.98136e-08	2.11901e-30	3.27798e-88	9.21149e-32	0	0	0	6.51272e-245	0			70.1754	0.000131845	5.61085e-05	1.45288e-08	2.90032e-89	5.71006e-20	0	0	0	1.22637304e-315	0
70.3759	4.18668e-05	3.86774e-09	2.64308e-32	1.19749e-91	9.76701e-34	0	0	0	9.86868e-251	0			70.3759	0.000139038	5.67177e-05	2.63122e-09	9.99018e-93	1.92317e-21	0	0	0	0	0
70.5764	4.04296e-05	6.44202e-10	2.80773e-34	3.72544e-95	8.82508e-36	0	0	0	1.27328e-256	0			70.5764	0.000148473	5.42873e-05	4.06863e-10	2.93e-96	5.51519e-23	0	0	0	0	0
70.7769	4.119e-05	9.15297e-11	2.54011e-36	9.86996e-99	6.79446e-38	0	0	0	1.3988e-262	0			70.7769	0.000159851	4.96584e-05	5.37027e-11	7.31696e-100	1.3467e-24	0	0	0	0	0
70.9774	4.2526e-05	1.10919e-11	1.95699e-38	2.2268e-102	4.45689e-40	0	0	0	1.30844e-268	0			70.9774	0.000168831	4.48512e-05	6.04916e-12	1.55582e-103	2.79995e-26	0	0	0	0	0
71.1779	4.28439e-05	1.14628e-12	1.28396e-40	4.27828e-106	2.49067e-42	0	0	0	1.04213e-274	0			71.1779	0.000168509	4.20833e-05	5.81363e-13	2.81682e-107	4.95675e-28	0	0	0	0	0
71.3784	4.11462e-05	1.01012e-13	7.17353e-43	6.99964e-110	1.18572e-44	0	0	0	7.06732e-281	0			71.3784	0.000154669	4.23866e-05	4.76607e-14	4.34234e-111	7.47156e-30	0	0	0	0	0
71.5789	3.7079e-05	7.58947e-15	3.41291e-45	9.75208e-114	4.80839e-47	0	0	0	4.08091e-287	0			71.5789	0.000129895	4.49628e-05	3.33235e-15	5.69976e-115	9.58943e-32	0	0	0	0	0
71.7794	3.08799e-05	4.86142e-16	1.38267e-47	1.15699e-117	1.66093e-49	0	0	0	2.00644e-293	0			71.7794	0.000102671	4.79407e-05	1.98673e-16	6.37026e-119	1.04795e-33	0	0	0	0	0
71.9799	2.33809e-05	2.65457e-17	4.76994e-50	1.16888e-121	4.88676e-52	0	0	0	8.39969e-300	0			71.9799	8.20572e-05	4.9667e-05	1.00985e-17	6.06212e-123	9.75121e-36	0	0	0	0	0
72.1805	1.58394e-05	1.23558e-18	1.4012e-52	1.00557e-125	1.22458e-54	0	0	0	2.99411e-306	0			72.1805	7.21088e-05	4.91987e-05	4.37558e-19	4.91202e-127	7.72579e-38	0	0	0	0	0
72.381	9.46914e-06	4.90187e-20	3.50489e-55	7.36643e-130	2.61362e-57	0	0	0	9.08740783897e-313	0			72.381	7.0082e-05	4.59771e-05	1.61592e-20	3.38894e-131	5.21188e-40	0	0	0	0	0
72.5815	4.94181e-06	1.65743e-21	7.4651e-58	4.59515e-134	4.75083e-60	0	0	0	2.35506e-319	0			72.5815	6.92658e-05	3.97425e-05	5.08582e-22	1.99083e-135	2.99374e-42	0	0	0	0	0
72.782	2.23371e-06	4.77601e-23	1.35388e-60	2.44084e-138	7.35461e-63	0	0	0	0	0			72.782	6.38809e-05	3.1039e-05	1.36398e-23	9.95799e-140	1.4642e-44	0	0	0	0	0
72.9825	8.6959e-07	1.1728e-24	2.09076e-63	1.10401e-142	9.69624e-66	0	0	0	0	0			72.9825	5.24159e-05	2.14486e-05	3.11688e-25	4.24108e-144	6.09754e-47	0	0	0	0	0
73.183	2.90466e-07	2.45404e-26	2.7492e-66	4.25203e-147	1.08866e-68	0	0	0	0	0			73.183	3.74888e-05	1.29148e-05	6.06824e-27	1.53798e-148	2.1621e-49	0	0	0	0	0
73.3835	8.30335e-08	4.37542e-28	3.07812e-69	1.39448e-151	1.04092e-71	0	0	0	0	0			73.3835	2.31806e-05	6.70973e-06	1.00647e-28	4.74886e-153	6.52778e-52	0	0	0	0	0
73.584	2.02788e-08	6.6468e-30	2.93454e-72	3.89415e-156	8.47573e-75	0	0	0	0	0			73.584	1.23482e-05	2.99029e-06	1.42203e-30	1.24852e-157	1.67811e-54	0	0	0	0	0
73.7845	4.22636e-09	8.60278e-32	2.38214e-75	9.25979e-161	5.87707e-78	0	0	0	0	0			73.7845	5.65631e-06	1.13936e-06	1.71143e-32	2.79494e-162	3.67321e-57	0	0	0	0	0
73.985	7.511e-10	9.48589e-34	1.64653e-78	1.87488e-165	3.47029e-81	0	0	0	0	0			73.985	2.22509e-06	3.70465e-07	1.75441e-34	5.32739e-167	6.84599e-60	0	0	0	0	0
74.1855	1.13768e-10	8.91069e-36	9.69039e-82	3.23245e-170	1.74496e-84	0	0	0	0	0			74.1855	7.50889e-07	1.02689e-07	1.53181e-36	8.64617e-172	1.08641e-62	0	0	0	0	0
74.386	1.4682e-11	7.13052e-38	4.85607e-85	4.74537e-175	7.4717e-88	0	0	0	0	0			74.386	2.17161e-07	2.42523e-08	1.1391e-38	1.19482e-176	1.46798e-65	0	0	0	0	0
74.5865	1.61401e-12	4.86061e-40	2.07205e-88	5.93184e-180	2.72434e-91	0	0	0	0	0			74.5865	5.37734e-08	4.8787e-09	7.21424e-41	1.40587e-181	1.68894e-68	0	0	0	0	0
74.787	1.51117e-13	2.82231e-42	7.52809e-92	6.31377e-185	8.45878e-95	0	0	0	0	0			74.787	1.13913e-08	8.35806e-10	3.89111e-43	1.4085e-186	1.65453e-71	0	0	0	0	0
74.9875	1.20495e-14	1.39589e-44	2.32884e-95	5.72226e-190	2.23644e-98	0	0	0	0	0			74.9875	2.06287e-09	1.21932e-10	1.78732e-45	1.20153e-191	1.38007e-74	0	0	0	0	0
75.188	8.1817e-16	5.88046e-47	6.13426e-99	4.41594e-195	5.03508e-102	0	0	0	0	0			75.188	3.19141e-10	1.51469e-11	6.99142e-48	8.72732e-197	9.80157e-78	0	0	0	0	0
75.3885	4.73065e-17	2.10998e-49	1.3758e-102	2.90173e-200	9.65279e-106	0	0	0	0	0			75.3885	4.2156e-11	1.60217e-12	2.32892e-50	5.39752e-202	5.92731e-81	0	0	0	0	0
75.589	2.3291e-18	6.44818e-52	2.62734e-106	1.62355e-205	1.57578e-109	0	0	0	0	0			75.589	4.75219e-12	1.44301e-13	6.60636e-53	2.84233e-207	3.05202e-84	0	0	0	0	0
75.7895	9.76426e-20	1.67834e-54	4.27214e-110	7.73485e-211	2.19044e-113	0	0	0	0	0			75.7895	4.56992e-13	1.10662e-14	1.59581e-55	1.27445e-212	1.33808e-87	0	0	0	0	0
75.99	3.48551e-21	3.72045e-57	5.91484e-114	3.1377e-216	2.59274e-117	0	0	0	0	0			75.99	3.74764e-14	7.22602e-16	3.28252e-58	4.8656e-218	4.99513e-91	0	0	0	0	0
76.1905	1.05942e-22	7.02386e-60	6.97282e-118	1.08379e-221	2.61322e-121	0	0	0	0	0			76.1905	2.6201e-15	4.01761e-17	5.74954e-61	1.58168e-223	1.58773e-94	0	0	0	0	0
76.391	2.74183e-24	1.12931e-62	6.99909e-122	3.18753e-227	2.24276e-125	0	0	0	0	0			76.391	1.5613e-16	1.90197e-18	8.57544e-64	4.37792e-229	4.2971e-98	0	0	0	0	0
76.5915	6.04204e-26	1.54631e-65	5.98195e-126	7.98243e-233	1.639e-129	0	0	0	0	0			76.5915	7.92837e-18	7.66667e-20	1.08911e-66	1.03177e-234	9.9024e-102	0	0	0	0	0
76.792	1.13369e-27	1.80312e-68	4.35323e-130	1.70212e-238	1.0199e-133	0	0	0	0	0			76.792	3.43036e-19	2.63134e-21	1.17781e-69	2.07046e-240	1.943e-105	0	0	0	0	0
76.9925	1.81124e-29	1.79055e-71	2.69741e-134	3.0904e-244	5.40413e-138	0	0	0	0	0			76.9925	1.26444e-20	7.6898e-23	1.0846e-72	3.53767e-246	3.24617e-109	0	0	0	0	0
77.193	2.4639e-31	1.51418e-74	1.42315e-138	4.77764e-250	2.43824e-142	0	0	0	0	0			77.193	3.97024e-22	1.91346e-24	8.5044e-76	5.14678e-252	4.61783e-113	0	0	0	0	0
77.3935	2.85391e-33	1.09042e-77	6.39326e-143	6.28902e-256	9.36726e-147	0	0	0	0	0			77.3935	1.06184e-23	4.05408e-26	5.67807e-79	6.37558e-258	5.59334e-117	0	0	0	0	0
77.594	2.81464e-35	6.68693e-81	2.44546e-147	7.04893e-262	3.0643e-151	0	0	0	0	0			77.594	2.41874e-25	7.3136e-28	3.22803e-82	6.72468e-264	5.76862e-121	0	0	0	0	0
77.7945	2.3636e-37	3.49201e-84	7.96465e-152	6.7272e-268	8.53555e-156	0	0	0	0	0			77.7945	4.69233e-27	1.12341e-29	1.56262e-85	6.03935e-270	5.0657e-125	0	0	0	0	0
77.995	1.69002e-39	1.55287e-87	2.20871e-156	5.46659e-274	2.02448e-160	0	0	0	0	0			77.995	7.75242e-29	1.4693e-31	6.44086e-89	4.61823e-276	3.78768e-129	0	0	0	0	0
78.1955	1.02891e-41	5.88033e-91	5.2153e-161	3.78241e-280	4.08862e-165	0	0	0	0	0			78.1955	1.09073e-30	1.63625e-33	2.26053e-92	3.00697e-282	2.41143e-133	0	0	0	0	0
78.396	5.33369e-44	1.89614e-94	1.04854e-165	2.22839e-286	7.03107e-170	0	0	0	0	0			78.396	1.30683e-32	1.55152e-35	6.75541e-96	1.66705e-288	1.30721e-137	0	0	0	0	0
78.5965	2.35422e-46	5.20644e-98	1.79498e-170	1.11785e-292	1.02954e-174	0	0	0	0	0			78.5965	1.33331e-34	1.25266e-37	1.71896e-99	7.86928e-295	6.03364e-142	0	0	0	0	0
78.797	8.84774e-49	1.21733e-101	2.61639e-175	4.77467e-299	1.28366e-179	0	0	0	0	0			78.797	1.15836e-36	8.61139e-40	3.72437e-103	3.16292e-301	2.37127e-146	0	0	0	0	0
78.9975	2.83129e-51	2.42365e-105	3.24721e-180	1.73649e-305	1.3628e-184	0	0	0	0	0			78.9975	8.56939e-39	5.04059e-42	6.87087e-107	1.08245e-307	7.93508e-151	0	0	0	0	0
79.198	7.71445e-54	4.10887e-109	3.43151e-185	5.377404878396e-312	1.23195e-189	0	0	0	0	0			79.198	5.39817e-41	2.51221e-44	1.0793e-110	3.1542539155e-314	2.26093e-155	0	0	0	0	0
79.3985	1.78975e-56	5.93152e-113	3.08765e-190	1.41797e-318	9.48273e-195	0	0	0	0	0			79.3985	2.89553e-43	1.0661e-46	1.44358e-114	8.236e-321	5.48518e-160	0	0	0	0	0
79.599	3.53545e-59	7.29117e-117	2.36558e-195	0	6.21515e-200	0	0	0	0	0			79.599	1.32248e-45	3.85219e-49	1.64404e-118	0	1.13308e-164	0	0	0	0	0
79.7995	5.94656e-62	7.63158e-121	1.54317e-200	0	3.46855e-205	0	0	0	0	0			79.7995	5.14318e-48	1.18518e-51	1.59423e-122	0	1.99296e-169	0	0	0	0	0
80	8.51634e-65	6.80168e-125	8.57149e-206	0	1.64824e-210	0	0	0	0	0			80	1.70314e-50	3.10475e-54	1.31632e-126	0	2.98471e-174	0	0	0	0	0

## Sheet: Panel c - POPS
ED Figure 7 panel c
Phenylanine contact site radial densities													Gap between contact site radial densities
	Outer leaflet					Inner leaflet								Outer leaflet					Inner leaflet
R (Å)	Headgroup density	Phosphate density	Glycerol density	Sn-1 tail density	Sn-2 tail density	Headgroup density	Phosphate density	Glycerol density	Sn-1 tail density	Sn-2 tail density			R (Å)	Headgroup density	Phosphate density	Glycerol density	Sn-1 tail density	Sn-2 tail density	Headgroup density	Phosphate density	Glycerol density	Sn-1 tail density	Sn-2 tail density
0	0	0	0	0	0	0	0	0	0	0			0	0	0	0	0	0	0	0	0	0	0
0.200501	0	0	0	0	0	1.59605e-116	1.06321e-198	0	0	0			0.200501	0	0	0	0	0	3.56115e-130	9.37553e-240	2.10692e-303	0	0
0.401003	0	0	0	0	0	7.09298e-113	8.32149e-194	0	0	0			0.401003	0	0	0	0	0	2.72889e-126	2.4589e-234	2.94422e-297	0	0
0.601504	0	0	0	0	0	3.57861e-109	7.39412e-189	9.8946527e-317	0	0			0.601504	0	0	0	0	0	2.37402e-122	7.32133e-229	4.67083e-291	0	0
0.802005	0	0	0	0	0	1.72949e-105	6.29344e-184	2.8264686083216e-310	0	0			0.802005	0	0	0	0	0	1.97834e-118	2.08812e-223	7.09798e-285	0	0
1.00251	0	0	0	0	0	7.59129e-102	4.86501e-179	7.333e-304	0	0			1.00251	0	0	0	0	0	1.4973e-114	5.40897e-218	9.79645e-279	0	0
1.20301	0	0	0	0	0	2.95533e-98	3.33558e-174	1.68739e-297	0	0			1.20301	0	0	0	0	0	1.0051e-110	1.2427e-212	1.19921e-272	0	0
1.40351	0	0	0	0	0	1.00762e-94	2.00289e-169	3.40055e-291	0	0			1.40351	0	0	0	0	0	5.90894e-107	2.50045e-207	1.28564e-266	0	0
1.60401	0	0	0	0	0	2.98613e-91	1.04535e-164	5.9567e-285	0	0			1.60401	0	0	0	0	0	3.01945e-103	4.3731e-202	1.19802e-260	0	0
1.80451	0	0	0	0	0	7.65466e-88	4.71924e-160	9.02547e-279	0	0			1.80451	0	0	0	0	0	1.3346e-99	6.61553e-197	9.65633e-255	0	0
2.00501	0	0	0	0	0	1.69162e-84	1.83671e-155	1.17895e-272	0	0			2.00501	0	0	0	0	0	5.08547e-96	8.62779e-192	6.70994e-249	0	0
2.20551	0	0	0	0	0	3.21524e-81	6.14805e-151	1.32451e-266	0	0			2.20551	0	0	0	0	0	1.66664e-92	9.67752e-187	4.0101e-243	0	0
2.40602	0	0	0	0	0	5.24679e-78	1.76686e-146	1.27758e-260	0	0			2.40602	0	0	0	0	0	4.68943e-89	9.31961e-182	2.05759e-237	0	0
2.60652	0	0	0	0	0	7.34123e-75	4.3537e-142	1.05661e-254	0	0			2.60652	0	0	0	0	0	1.13133e-85	7.69525e-177	9.05218e-232	0	0
2.80702	0	0	0	0	0	8.79811e-72	9.18874e-138	7.4849e-249	0	0			2.80702	0	0	0	0	0	2.33776e-82	5.44241e-172	3.41106e-226	0	0
3.00752	0	0	0	0	0	9.02404e-69	1.65974e-133	4.53784e-243	0	0			3.00752	0	0	0	0	0	4.13425e-79	3.29417e-167	1.10005e-220	0	0
3.20802	0	0	0	0	0	7.9162e-66	2.56402e-129	2.35298e-237	0	0			3.20802	0	0	0	0	0	6.25305e-76	1.7053e-162	3.03411e-215	0	0
3.40852	0	0	0	0	0	5.93614e-63	3.38584e-125	1.04293e-231	0	0			3.40852	0	0	0	0	0	8.08445e-73	7.54607e-158	7.15346e-210	0	0
3.60902	0	0	0	0	0	3.80338e-60	3.82016e-121	3.94974e-226	0	0			3.60902	0	0	0	0	0	8.93056e-70	2.85307e-153	1.44102e-204	0	0
3.80952	0	0	0	0	0	2.08138e-57	3.68132e-117	1.2776e-220	0	0			3.80952	0	0	0	0	0	8.42585e-67	9.21324e-149	2.47931e-199	0	5.57704596e-316
4.01003	0	0	0	0	0	9.72557e-55	3.02896e-113	3.52857e-215	0	0			4.01003	0	0	0	0	0	6.78762e-64	2.54029e-144	3.64217e-194	0	0
4.21053	0	0	0	0	0	3.87922e-52	2.12734e-109	8.31881e-210	0	4.8748e-319			4.21053	0	0	0	0	0	4.66738e-61	5.97873e-140	4.5671e-189	0	5.84848e-303
4.41103	0	0	0	0	0	1.32051e-49	1.27505e-105	1.67372e-204	0	1.83378230694e-312			4.41103	0	0	0	0	0	2.73891e-58	1.20084e-135	4.88732e-184	0	1.49327e-296
4.61153	0	0	0	0	0	3.83549e-47	6.52052e-102	2.87326e-199	0	5.89334e-306			4.61153	0	0	0	0	0	1.37134e-55	2.05793e-131	4.46236e-179	0	3.25309e-290
4.81203	0	0	0	0	0	9.50413e-45	2.84461e-98	4.20788e-194	0	1.6157e-299			4.81203	0	0	0	0	0	5.85732e-53	3.0086e-127	3.47571e-174	0	6.0456e-284
5.01253	0	0	0	0	0	2.00887e-42	1.05848e-94	5.2563e-189	1.645e-321	3.77816e-293			5.01253	0	0	0	0	0	2.13389e-50	3.75163e-123	2.30909e-169	1.482e-320	9.583e-278
5.21303	0	0	0	0	0	3.62148e-40	3.35892e-91	5.59975e-184	7.449989525e-315	7.53458e-287			5.21303	0	0	0	0	0	6.62984e-48	3.98971e-119	1.30827e-164	5.552050508e-314	1.29546e-271
5.41353	0	0	0	0	0	5.56763e-38	9.0892e-88	5.08717e-179	2.55111e-308	1.28128e-280			5.41353	0	0	0	0	0	1.75647e-45	3.61805e-115	6.32066e-160	1.87248e-307	1.49332e-265
5.61404	0	0	0	0	0	7.29903e-36	2.09706e-84	3.94056e-174	7.44843e-302	1.85777e-274			5.61404	0	0	0	0	0	3.96772e-43	2.79752e-111	2.60368e-155	5.38447e-301	1.46772e-259
5.81454	0	0	0	0	0	8.15902e-34	4.12492e-81	2.60238e-169	1.85403e-295	2.29645e-268			5.81454	0	0	0	0	0	7.64115e-41	1.84416e-107	9.14387e-151	1.32004e-294	1.22984e-253
6.01504	0	0	0	0	0	7.77614e-32	6.91673e-78	1.46515e-164	3.93416e-289	2.41993e-262			6.01504	0	0	0	0	0	1.25446e-38	1.03636e-103	2.7375e-146	2.75874e-288	8.78493e-248
6.21554	0	0	0	0	0	6.31862e-30	9.88629e-75	7.0316e-160	7.11594e-283	2.17368e-256			6.21554	0	0	0	0	0	1.75551e-36	4.96457e-100	6.98594e-142	4.91452e-282	5.34901e-242
6.41604	0	0	0	0	0	4.37722e-28	1.20443e-71	2.87647e-155	1.09706e-276	1.6642e-250			6.41604	0	0	0	0	0	2.09394e-34	2.02711e-96	1.51954e-137	7.46224e-276	2.77604e-236
6.61654	0	0	0	0	0	2.58514e-26	1.2506e-68	1.00294e-150	1.4415e-270	1.08594e-244			6.61654	0	0	0	0	0	2.1287e-32	7.0546e-93	2.817e-133	9.65706e-270	1.22791e-230
6.81704	0	0	0	0	0	1.3016e-24	1.10667e-65	2.98038e-146	1.61422e-264	6.03904e-239			6.81704	0	0	0	0	0	1.84428e-30	2.09239e-89	4.45068e-129	1.06508e-263	4.62881e-225
7.01754	0	0	0	0	0	5.58702e-23	8.34562e-63	7.54797e-142	1.54047e-258	2.86201e-233			7.01754	0	0	0	0	0	1.3617e-28	5.28895e-86	5.99246e-125	1.00107e-257	1.487e-219
7.21805	0	0	0	0	0	2.04459e-21	5.36312e-60	1.62904e-137	1.25274e-252	1.15583e-227			7.21805	0	0	0	0	0	8.56747e-27	1.13928e-82	6.87547e-121	8.0179e-252	4.07075e-214
7.41855	0	0	0	0	0	6.37931e-20	2.93681e-57	2.9961e-133	8.68095e-247	3.97755e-222			7.41855	0	0	0	0	0	4.59329e-25	2.09126e-79	6.72201e-117	5.47215e-246	9.4959e-209
7.61905	0	0	0	0	0	1.6971e-18	1.3703e-54	4.69558e-129	5.12573e-241	1.16633e-216			7.61905	0	0	0	0	0	2.09835e-23	3.27106e-76	5.59987e-113	3.18227e-240	1.88747e-203
7.81955	0	0	0	0	0	3.84987e-17	5.44779e-52	6.2707e-125	2.57875e-235	2.91401e-211			7.81955	0	0	0	0	0	8.16762e-22	4.35972e-73	3.97485e-109	1.57681e-234	3.19659e-198
8.02005	0	0	0	0	0	7.44791e-16	1.84533e-49	7.13549e-121	1.10538e-229	6.20314e-206			8.02005	0	0	0	0	0	2.70872e-20	4.95113e-70	2.40389e-105	6.65693e-229	4.61259e-193
8.22055	0	0	0	0	0	1.22894e-14	5.32556e-47	6.91831e-117	4.03693e-224	1.12504e-200			8.22055	0	0	0	0	0	7.65363e-19	4.79088e-67	1.23863e-101	2.39443e-223	5.67072e-188
8.42105	0	0	0	0	0	1.72984e-13	1.30942e-44	5.71524e-113	1.25607e-218	1.7384e-195			8.42105	0	0	0	0	0	1.84245e-17	3.94987e-64	5.43744e-98	7.33761e-218	5.93956e-183
8.62155	0	0	0	0	0	2.07752e-12	2.74285e-42	4.0227e-109	3.32954e-213	2.28846e-190			8.62155	0	0	0	0	0	3.77862e-16	2.7746e-61	2.03356e-94	1.91565e-212	5.30006e-178
8.82206	0	0	0	0	0	2.12936e-11	4.89469e-40	2.41235e-105	7.51891e-208	2.56647e-185			8.82206	0	0	0	0	0	6.60195e-15	1.66058e-58	6.47914e-91	4.26067e-207	4.02909e-173
9.02256	0	0	0	0	0	1.86309e-10	7.4411e-38	1.23252e-101	1.44649e-202	2.452e-180			9.02256	0	0	0	0	0	9.82658e-14	8.46751e-56	1.7586e-87	8.07286e-202	2.60928e-168
9.22306	0	0	0	0	0	1.392e-09	9.63669e-36	5.36508e-98	2.37057e-197	1.99565e-175			9.22306	0	0	0	0	0	1.246e-12	3.67863e-53	4.06625e-84	1.30303e-196	1.43951e-163
9.42356	0	0	0	0	0	8.8841e-09	1.06314e-33	1.98965e-94	3.30948e-192	1.38363e-170			9.42356	0	0	0	0	0	1.34589e-11	1.3616e-50	8.00925e-81	1.79165e-191	6.76512e-159
9.62406	0	0	0	0	0	4.84551e-08	9.99108e-32	6.28626e-91	3.93576e-187	8.17179e-166			9.62406	0	0	0	0	0	1.23845e-10	4.29381e-48	1.34385e-77	2.09852e-186	2.70831e-154
9.82456	0	0	0	0	0	2.25951e-07	7.99815e-30	1.69207e-87	3.98703e-182	4.11122e-161			9.82456	0	0	0	0	0	9.70793e-10	1.15364e-45	1.92071e-74	2.09374e-181	9.23579e-150
10.0251	0	0	0	0	0	9.01298e-07	5.45399e-28	3.88017e-84	3.44045e-177	1.76186e-156			10.0251	0	0	0	0	0	6.48289e-09	2.64077e-43	2.33839e-71	1.77943e-176	2.68284e-145
10.2256	0	0	0	0	0	3.07726e-06	3.16796e-26	7.58032e-81	2.52883e-172	6.43152e-152			10.2256	0	0	0	0	0	3.68836e-08	5.1503e-41	2.425e-68	1.28817e-171	6.63825e-141
10.4261	0	0	0	0	0	8.99968e-06	1.5674e-24	1.26161e-77	1.58327e-167	1.99982e-147			10.4261	0	0	0	0	0	1.78805e-07	8.55814e-39	2.14208e-65	7.94327e-167	1.39908e-136
10.6266	0	0	0	0	0	2.25674e-05	6.60562e-23	1.78882e-74	8.44334e-163	5.29657e-143			10.6266	0	0	0	0	0	7.38778e-07	1.21166e-36	1.61171e-62	4.17205e-162	2.51164e-132
10.8271	0	0	0	0	0	4.85902e-05	2.37123e-21	2.16076e-71	3.83524e-158	1.19488e-138			10.8271	0	0	0	0	0	2.60276e-06	1.46166e-34	1.03289e-59	1.86646e-157	3.84053e-128
11.0276	0	0	0	0	0	9.00409e-05	7.25039e-20	2.22354e-68	1.48383e-153	2.29599e-134			11.0276	0	0	0	0	0	7.82509e-06	1.50242e-32	5.63815e-57	7.11214e-153	5.00193e-124
11.2281	0	0	0	0	0	0.00014419	1.88832e-18	1.94933e-65	4.88972e-149	3.75775e-130			11.2281	0	0	0	0	0	2.0105e-05	1.31592e-30	2.62136e-54	2.30829e-148	5.5487e-120
11.4286	0	0	0	0	0	0.000201053	4.1891e-17	1.45589e-62	1.37242e-144	5.23837e-126			11.4286	0	0	0	0	0	4.42566e-05	9.82159e-29	1.03805e-51	6.38091e-144	5.24262e-116
11.6291	0	0	0	0	0	0.000247507	7.91596e-16	9.26347e-60	3.28085e-140	6.21968e-122			11.6291	0	0	0	0	0	8.38376e-05	6.24696e-27	3.50113e-49	1.50236e-139	4.21893e-112
11.8296	0	0	0	0	0	0.000275606	1.2742e-14	5.02141e-57	6.68004e-136	6.28986e-118			11.8296	0	0	0	0	0	0.000137725	3.38623e-25	1.00575e-46	3.0127e-135	2.89168e-108
12.0301	0	0	0	0	0	0.000288201	1.7472e-13	2.31893e-54	1.15841e-131	5.41766e-114			12.0301	0	0	0	0	0	0.000198736	1.56443e-23	2.46073e-44	5.14552e-131	1.68806e-104
12.2306	0	0	0	0	0	0.000296414	2.04104e-12	9.12354e-52	1.71091e-127	3.97444e-110			12.2306	0	0	0	0	0	0.000257106	6.1606e-22	5.12767e-42	7.48491e-127	8.39284e-101
12.4311	0	0	0	0	0	0.000311746	2.03149e-11	3.05814e-49	2.15217e-123	2.48332e-106			12.4311	0	0	0	2.635e-320	0	0.000307185	2.06803e-20	9.10035e-40	9.27309e-123	3.55395e-97
12.6316	0	0	0	0	0	0.00034082	1.72305e-10	8.7332e-47	2.30569e-119	1.32153e-102			12.6316	0	0	0	1.073981357e-313	0	0.000351665	5.91843e-19	1.37554e-37	9.78453e-119	1.28171e-93
12.8321	0	0	0	0	0	0.000386269	1.24569e-09	2.1248e-44	2.10378e-115	5.98974e-99			12.8321	0	0	0	3.64207e-307	0	0.00039971	1.44419e-17	1.77077e-35	8.79284e-115	3.93681e-90
13.0326	0	0	0	0	0	0.000449832	7.67888e-09	4.40454e-42	1.63481e-111	2.3122e-95			13.0326	0	0	0	1.05189e-300	0	0.00046132	3.0052e-16	1.94142e-33	6.72958e-111	1.02983e-86
13.2331	0	0	0	1.92334321e-315	0	0.000533706	4.03811e-08	7.77901e-40	1.08194e-107	7.60195e-92			13.2331	0	0	0	2.58738e-294	0	0.00054223	5.33367e-15	1.81278e-31	4.38646e-107	2.29434e-83
13.4336	0	0	0	0	0	0.000641733	1.81285e-07	1.17057e-37	6.09822e-104	2.12867e-88			13.4336	0	0	0	5.42017e-288	0	0.000640959	8.07548e-14	1.44157e-29	2.43503e-103	4.35323e-80
13.6341	0	0	0	2.02804e-302	0	0.000783019	6.95493e-07	1.50083e-35	2.92728e-100	5.07658e-85			13.6341	0	0	0	9.67e-282	0	0.000748559	1.04327e-12	9.76305e-28	1.15121e-99	7.03439e-77
13.8346	0	0	0	5.17578e-296	0	0.00097473	2.2835e-06	1.63959e-33	1.19669e-96	1.03114e-81			13.8346	0	0	0	1.46926e-275	0	0.000852948	1.15035e-11	5.63111e-26	4.63517e-96	9.68054e-74
14.0351	0	0	0	1.12494e-289	0	0.00123699	6.42972e-06	1.52621e-31	4.16635e-93	1.78379e-78			14.0351	0	0	0	1.90119e-269	0	0.000947813	1.08292e-10	2.76603e-24	1.58939e-92	1.13456e-70
14.2356	0	0	0	2.08227e-283	0	0.00157807	1.55721e-05	1.21055e-29	1.23533e-89	2.62816e-75			14.2356	0	0	0	2.09511e-263	9.383789e-317	0.00104112	8.70688e-10	1.15711e-22	4.6414e-89	1.13243e-67
14.4361	0	0	0	3.28242e-277	0	0.00197899	3.25778e-05	8.18184e-28	3.11932e-86	3.29794e-72			14.4361	0	0	0	1.96624e-257	3.4305804292558e-310	0.00115727	5.98159e-09	4.12231e-21	1.1543e-85	9.62589e-65
14.6366	0	0	0	4.40655e-271	0	0.00239352	5.92405e-05	4.71228e-26	6.70787e-83	3.52467e-69			14.6366	0	0	0	1.5715e-251	1.06808e-303	0.00133109	3.51309e-08	1.25071e-19	2.44475e-82	6.9682e-62
14.8371	0	0	0	5.0379e-265	0	0.00277267	9.45176e-05	2.31279e-24	1.22844e-79	3.20834e-66			14.8371	0	0	0	1.06964e-245	2.83197e-297	0.00159527	1.76509e-07	3.23159e-18	4.40958e-79	4.29582e-59
15.0376	0	0	0	4.90505e-259	4.751266e-318	0.00310395	0.000134259	9.67339e-23	1.91588e-76	2.48732e-63			15.0376	0	0	0	6.2002e-240	6.39463e-291	0.00196561	7.59277e-07	7.11083e-17	6.77337e-76	2.25535e-56
15.2381	0	0	0	4.06705e-253	1.7823412132945e-311	0.00343867	0.000173756	3.44805e-21	2.54463e-73	1.64238e-60			15.2381	0	0	0	3.06066e-234	1.22966e-284	0.00243246	2.7993e-06	1.33249e-15	8.86041e-73	1.00838e-53
15.4386	0	0	0	2.8718e-247	5.69336e-305	0.00388244	0.000212176	1.04746e-19	2.87818e-70	9.23661e-58			15.4386	0	0	0	1.28666e-228	2.01368e-278	0.00296633	8.85775e-06	2.12642e-14	9.87059e-70	3.83949e-51
15.6391	0	0	0	1.7269e-241	1.54876e-298	0.00454858	0.000255706	2.71198e-18	2.77237e-67	4.42438e-55			15.6391	0	0	0	4.60626e-223	2.80826e-272	0.00353238	2.41032e-05	2.88983e-13	9.36421e-67	1.24497e-48
15.8396	0	0	0	8.84329e-236	3.58786e-292	0.00550095	0.000316492	5.98467e-17	2.27414e-64	1.80509e-52			15.8396	0	0	0	1.40433e-217	3.33517e-266	0.00409976	5.65653e-05	3.34449e-12	7.56548e-64	3.43781e-46
16.0401	0	0	0	3.85652e-230	7.07816e-286	0.00672103	0.000407505	1.12569e-15	1.58862e-61	6.27273e-50			16.0401	0	0	0	3.64606e-212	3.37312e-260	0.00464338	0.000114987	3.29626e-11	5.20519e-61	8.08422e-44
16.2406	0	0	0	1.43222e-224	1.18915e-279	0.00811753	0.000537088	1.80487e-14	9.45045e-59	1.85667e-47			16.2406	0	0	0	8.0614e-207	2.90522e-254	0.00515287	0.000203875	2.76659e-10	3.0498e-58	1.61892e-41
16.4411	0	0	0	4.52953e-219	1.70131e-273	0.00957419	0.00070773	2.46691e-13	4.78758e-56	4.68105e-45			16.4411	0	0	0	1.51785e-201	2.13086e-248	0.00565435	0.000318739	1.97742e-09	1.52174e-55	2.76086e-39
16.6416	0	0	0	1.2199e-213	2.07281e-267	0.011013	0.000919714	2.87458e-12	2.06542e-53	1.00529e-42			16.6416	0	0	0	2.43374e-196	1.33095e-242	0.00622368	0.000446863	1.2036e-08	6.46607e-53	4.00951e-37
16.8421	0	0	0	2.79785e-208	2.15062e-261	0.0124384	0.00117473	2.85597e-11	7.58801e-51	1.83902e-40			16.8421	0	0	0	3.32312e-191	7.07938e-237	0.00696572	0.000575475	6.23869e-08	2.33976e-50	4.95867e-35
17.0426	0	0	0	5.4645e-203	1.90017e-255	0.013931	0.00147441	2.41962e-10	2.37396e-48	2.86578e-38			17.0426	0	0	0	3.86407e-186	3.20667e-231	0.00796356	0.000701327	2.75381e-07	7.21e-48	5.22234e-33
17.2431	0	0	0	9.08867e-198	1.4297e-249	0.0155898	0.00181643	1.74836e-09	6.32474e-46	3.80432e-36			17.2431	0	0	0	3.8262e-181	1.23691e-225	0.00923314	0.000832916	1.03516e-06	1.89204e-45	4.6837e-31
17.4436	0	0	0	1.28728e-192	9.16053e-244	0.0174623	0.00219733	1.07772e-08	1.43494e-43	4.30232e-34			17.4436	0	0	0	3.22637e-176	4.06298e-220	0.0107176	0.000984393	3.3138e-06	4.2282e-43	3.57714e-29
17.6441	0	0	0	1.55263e-187	4.99825e-238	0.0195162	0.00262545	5.66907e-08	2.77236e-41	4.14513e-32			17.6441	0	0	0	2.31676e-171	1.13651e-214	0.0123231	0.00116942	9.03483e-06	8.04664e-41	2.32651e-27
17.8446	0	0	0	1.59471e-182	2.32239e-232	0.0216693	0.00313238	2.54594e-07	4.56124e-39	3.40253e-30			17.8446	0	0	0	1.41667e-166	2.70721e-209	0.013966	0.00140067	2.09832e-05	1.30409e-38	1.28853e-25
18.0451	0	0	0	1.39481e-177	9.18909e-227	0.0238478	0.00376728	9.76773e-07	6.39052e-37	2.37967e-28			18.0451	0	0	0	7.37692e-162	5.49149e-204	0.015599	0.00169038	4.15323e-05	1.79985e-36	6.07717e-24
18.2456	0	0	0	1.03888e-172	3.09618e-221	0.026027	0.00457369	3.20448e-06	7.62442e-35	1.4181e-26			18.2456	0	0	0	3.27114e-157	9.48587e-199	0.0172074	0.00204556	7.01446e-05	2.11545e-34	2.44077e-22
18.4461	0	0	0	6.58921e-168	8.88378e-216	0.0282326	0.00556717	9.00206e-06	7.7463e-33	7.20106e-25			18.4461	0	0	0	1.23521e-152	1.39534e-193	0.0187879	0.00246236	0.0001014	2.11745e-32	8.34774e-21
18.6466	0	0	0	3.5589e-163	2.17062e-210	0.0305126	0.00673381	2.16998e-05	6.70189e-31	3.11614e-23			18.6466	0	0	0	3.97188e-148	1.74783e-188	0.0203255	0.00293034	0.000126444	1.80499e-30	2.43123e-19
18.8471	0	0	0	1.63687e-158	4.51632e-205	0.0328988	0.00805333	4.50295e-05	4.93758e-29	1.14921e-21			18.8471	0	0	0	1.0876e-143	1.86438e-183	0.0217812	0.00344814	0.000138646	1.31036e-28	6.02974e-18
19.0476	0	0	0	6.41098e-154	8.002e-200	0.0353846	0.00953107	8.08505e-05	3.09774e-27	3.61226e-20			19.0476	0	0	0	2.53601e-139	1.69349e-178	0.0231137	0.00404081	0.000139611	8.10161e-27	1.27345e-16
19.2481	0	0	0	2.1382e-149	1.20733e-194	0.037925	0.0112122	0.000126645	1.65496e-25	9.67821e-19			19.2481	0	0	0	5.03556e-135	1.30992e-173	0.0243361	0.00476907	0.00013977	4.2661e-25	2.29024e-15
19.4486	0	0	0	6.0727e-145	1.55118e-189	0.0404541	0.0131631	0.00017541	7.52908e-24	2.21049e-17			19.4486	0	0	0	8.51442e-131	8.62814e-169	0.0255591	0.0057236	0.000151958	1.9133e-23	3.50744e-14
19.6491	0	0	0	1.46868e-140	1.69711e-184	0.0429014	0.0154323	0.000219522	2.9168e-22	4.30433e-16			19.6491	0	0	0	1.22595e-126	4.83951e-164	0.0269558	0.00699664	0.000182838	7.30882e-22	4.57414e-13
19.8496	0	0	0	3.02468e-136	1.58113e-179	0.0452019	0.0180196	0.000256514	9.62232e-21	7.14656e-15			19.8496	0	0	0	1.50314e-122	2.31152e-159	0.0286562	0.00863403	0.000228467	2.3782e-20	5.07971e-12
20.0501	0	0	0	5.30448e-132	1.25439e-174	0.0472989	0.020873	0.000292331	2.7031e-19	1.01185e-13			20.0501	0	0	0	1.56941e-118	9.40159e-155	0.0306629	0.0105982	0.00027603	6.592e-19	4.80372e-11
20.2506	0	0	0	7.92159e-128	8.47435e-170	0.0491436	0.0239139	0.000340048	6.46624e-18	1.22188e-12			20.2506	0	0	0	1.39534e-114	3.25623e-150	0.0328592	0.0127799	0.000309863	1.55665e-17	3.86836e-10
20.4511	0	0	0	1.00737e-123	4.87513e-165	0.0506973	0.0270746	0.000416999	1.31719e-16	1.25863e-11			20.4511	0	0	0	1.0564e-110	9.60367e-146	0.0350779	0.0150597	0.000319702	3.13198e-16	2.65269e-09
20.6516	0	0	0	1.09087e-119	2.38821e-160	0.0519471	0.0303296	0.000544677	2.28481e-15	1.10613e-10			20.6516	0	0	0	6.81058e-107	2.41194e-141	0.0371442	0.0173723	0.000309299	5.36981e-15	1.54904e-08
20.8521	0	0	0	1.00591e-115	9.96239e-156	0.0529323	0.0336959	0.000751639	3.37488e-14	8.29556e-10			20.8521	0	0	0	3.73891e-103	5.15826e-137	0.0388626	0.0197219	0.000301132	7.84667e-14	7.70312e-08
21.0526	0	0	0	7.89862e-112	3.53882e-151	0.053755	0.0371997	0.00107436	4.24493e-13	5.31037e-09			21.0526	0	0	0	1.74787e-99	9.39392e-133	0.0400134	0.0221408	0.000332181	9.77439e-13	3.26226e-07
21.2531	0	0	0	5.28137e-108	1.07043e-146	0.0545498	0.0408383	0.00155034	4.54661e-12	2.90256e-08			21.2531	0	0	0	6.95791e-96	1.45679e-128	0.040426	0.0246285	0.000440963	1.0382e-11	1.1767e-06
21.4536	0	0	0	3.00708e-104	2.75714e-142	0.0554203	0.0445758	0.00220323	4.14675e-11	1.35517e-07			21.4536	0	0	0	2.35858e-92	1.92376e-124	0.0401037	0.0271272	0.000652968	9.40589e-11	3.61587e-06
21.6541	0	0	0	1.45796e-100	6.04731e-138	0.0563855	0.0483747	0.00302696	3.22058e-10	5.40744e-07			21.6541	0	0	0	6.80807e-89	2.16328e-120	0.039299	0.0295597	0.000972787	7.27124e-10	9.47045e-06
21.8546	0	0	0	6.01931e-97	1.12945e-133	0.0573795	0.0522103	0.00398074	2.12995e-09	1.84544e-06			21.8546	0	0	0	1.6734e-85	2.07147e-116	0.0384586	0.0319101	0.00138619	4.79851e-09	2.11637e-05
22.0551	0	0	0	2.11616e-93	1.79628e-129	0.0583068	0.0560337	0.00500624	1.19955e-08	5.39218e-06			22.0551	0	0	0	3.50247e-82	1.68908e-112	0.0380575	0.0342774	0.00187039	2.70478e-08	4.04412e-05
22.2556	0	0	0	6.33508e-90	2.43265e-125	0.0590991	0.059732	0.00606855	5.7531e-08	1.35091e-05			22.2556	0	0	0	6.24238e-79	1.17281e-108	0.0384135	0.0368443	0.0024093	1.30307e-07	6.6384e-05
22.4561	0	0	0	1.61493e-86	2.80533e-121	0.0597197	0.0631749	0.0072018	2.34993e-07	2.90818e-05			22.4561	0	0	0	9.47383e-76	6.93439e-105	0.0395794	0.0397633	0.00301016	5.36955e-07	9.44969e-05
22.6566	0	0	0	3.50554e-83	2.75479e-117	0.0601298	0.0663323	0.00852317	8.17637e-07	5.39689e-05			22.6566	0	0	0	1.22433e-72	3.49136e-101	0.0413526	0.0430378	0.00371407	1.89419e-06	0.000118842
22.8571	0	0	0	6.47967e-80	2.30351e-113	0.0602888	0.0693266	0.0101922	2.42438e-06	8.67685e-05			22.8571	0	0	0	1.34732e-69	1.49688e-97	0.0433826	0.0464833	0.00458993	5.72611e-06	0.000136479
23.0576	0	0	0	1.01988e-76	1.64017e-109	0.0602054	0.0723248	0.0123366	6.13171e-06	0.000121846			23.0576	0	0	0	1.26253e-66	5.46495e-94	0.0453092	0.049796	0.00570867	1.48507e-05	0.000150049
23.2581	0	0	0	1.36692e-73	9.94457e-106	0.0599683	0.0753542	0.0149988	1.3256e-05	0.000151587			23.2581	0	0	0	1.00741e-63	1.69899e-90	0.0468671	0.0526864	0.00711245	3.30895e-05	0.000165059
23.4586	0	0	0	1.56003e-70	5.13428e-102	0.0596998	0.0782282	0.0181427	2.46115e-05	0.00017149			23.4586	0	0	0	6.84495e-61	4.49785e-87	0.0479107	0.0550024	0.00880343	6.34584e-05	0.000184031
23.6591	0	0	0	1.51607e-67	2.25719e-98	0.0594756	0.080653	0.0217103	3.96606e-05	0.000184929			23.6591	0	0	0	3.96031e-58	1.01397e-83	0.0483766	0.0567777	0.0107626	0.000105045	0.000204011
23.8596	0	0	0	1.25458e-64	8.44991e-95	0.0592887	0.0824011	0.0256809	5.67668e-05	0.000204197			23.8596	0	0	0	1.95112e-55	1.94651e-80	0.0482449	0.0581765	0.0129835	0.000150863	0.000221248
24.0602	0	0	0	8.84047e-62	2.69359e-91	0.059061	0.0833831	0.0300916	7.55318e-05	0.000247179			24.0602	0	0	0	8.18525e-53	3.18199e-77	0.0475452	0.0593613	0.0154973	0.000189917	0.00023944
24.2607	0	0	0	5.30452e-59	7.31147e-88	0.0586618	0.0835828	0.0350028	0.00010027	0.000331754			24.2607	0	0	0	2.92399e-50	4.42949e-74	0.0463859	0.0603637	0.0183738	0.000213976	0.000273547
24.4612	0	0	0	2.71026e-56	1.68994e-84	0.0579228	0.0829572	0.0404326	0.000141599	0.000470977			24.4612	0	0	0	8.89431e-48	5.25078e-71	0.0449403	0.0610498	0.0216916	0.000224312	0.000344289
24.6617	0	0	0	1.17915e-53	3.32608e-81	0.0566883	0.0814182	0.0463145	0.000213486	0.000671608			24.6617	0	0	0	2.30379e-45	5.30043e-68	0.0433703	0.061205	0.0254837	0.000231966	0.00046664
24.8622	0	0	0	4.36837e-51	5.57424e-78	0.0548996	0.0789174	0.0525201	0.000326272	0.000937008			24.8622	0	0	0	5.08119e-43	4.55636e-65	0.0417492	0.0606707	0.0296947	0.000250715	0.000641758
25.0627	0	0	0	1.37804e-48	7.95483e-75	0.0526533	0.0755527	0.058932	0.000479574	0.00127207			25.0627	0	0	0	9.54292e-41	3.33541e-62	0.0400617	0.0594328	0.0341974	0.000290021	0.000859557
25.2632	0	0	0	3.70168e-46	9.66649e-72	0.0501629	0.0715949	0.0654982	0.000660371	0.0016843			25.2632	0	0	0	1.52612e-38	2.07925e-59	0.0382839	0.0576227	0.0388697	0.000355603	0.00110981
25.4637	0	0	0	8.46697e-44	1.00022e-68	0.0476402	0.0673942	0.0722291	0.000849673	0.00217743			25.4637	0	0	0	2.0782e-36	1.10382e-56	0.0364601	0.0554643	0.0436524	0.000455823	0.00139302
25.6642	0	0	0	1.64911e-41	8.81288e-66	0.045188	0.063231	0.0791621	0.00103596	0.00274313			25.6642	0	0	0	2.40978e-34	4.99027e-54	0.0347009	0.0532057	0.0485205	0.000603769	0.00172434
25.8647	0	0	0	2.73502e-39	6.61194e-63	0.0427835	0.0592235	0.0863334	0.00122772	0.00336373			25.8647	0	0	0	2.37935e-32	1.92129e-51	0.0331091	0.0510367	0.053413	0.000809532	0.00212944
26.0652	0	0	0	3.86248e-37	4.22406e-60	0.0403496	0.0553501	0.0937486	0.00145744	0.00403127			26.0652	0	0	1.118234e-318	2.00046e-30	6.29959e-49	0.0317081	0.0490067	0.0582296	0.0010705	0.00263289
26.2657	0	0	0	4.64476e-35	2.29784e-57	0.037843	0.0515413	0.101326	0.0017754	0.00477039			26.2657	0	0	4.282973134774e-312	1.43216e-28	1.75909e-46	0.0304355	0.0469969	0.0629218	0.00137279	0.00324253
26.4662	0	0	0	4.75612e-33	1.06439e-54	0.0352935	0.0477502	0.108841	0.00223654	0.00564229			26.4662	0	0	1.39706e-305	8.73054e-27	4.18341e-44	0.0291965	0.0447913	0.0675766	0.00170592	0.00394024
26.6667	0	0	0	4.14703e-31	4.19827e-52	0.0327743	0.0439608	0.115951	0.00288365	0.00671947			26.6667	0	0	3.88036e-299	4.5319e-25	8.4732e-42	0.0279268	0.0422095	0.0723834	0.0020783	0.00469052
26.8672	0	0	0	3.07904e-29	1.41003e-49	0.0303436	0.0401694	0.122318	0.00373291	0.00804609			26.8672	0	0	9.17739e-293	2.00313e-23	1.46168e-39	0.026617	0.0392107	0.0774939	0.00252064	0.00546383
27.0677	0	0	0	1.94667e-27	4.0325e-47	0.028011	0.0363874	0.127768	0.00477355	0.00961502			27.0677	0	0	1.84822e-286	7.53919e-22	2.14761e-37	0.0252922	0.0359096	0.0828929	0.00307751	0.00625775
27.2682	0	0	0	1.04802e-25	9.81995e-45	0.0257576	0.0326586	0.13234	0.00598764	0.0113804			27.2682	0	0	3.1694e-280	2.41618e-20	2.68767e-35	0.0239735	0.0325075	0.0883763	0.00379589	0.00710641
27.4687	0	0	2.15531197e-316	4.8045e-24	2.03625e-42	0.023577	0.029053	0.136186	0.00737671	0.0132941			27.4687	0	0	4.62794e-274	6.59357e-19	2.865e-33	0.0226532	0.0291911	0.0936305	0.00471321	0.00808583
27.6692	0	0	7.7619845783765e-310	1.87559e-22	3.59534e-40	0.0214875	0.0256321	0.139396	0.00897106	0.015338			27.6692	0	0	5.75421e-268	1.53215e-17	2.60151e-31	0.0213032	0.026061	0.0983369	0.00583934	0.00931757
27.8697	0	0	2.38025e-303	6.23513e-21	5.40551e-38	0.0195036	0.0224235	0.141904	0.0108138	0.017534			27.8697	0	0	6.09215e-262	3.03156e-16	2.01231e-29	0.0199055	0.0231278	0.102239	0.00713457	0.0109496
28.0702	0	0	6.21525e-297	1.76515e-19	6.92022e-36	0.0176097	0.0194344	0.143529	0.0129366	0.0199334			28.0702	0	0	5.49214e-256	5.10762e-15	1.32605e-27	0.0184725	0.0203645	0.105171	0.00850568	0.0130929
28.2707	0	0	1.38192e-290	4.25559e-18	7.54378e-34	0.0157758	0.0166823	0.144067	0.0153492	0.0225965			28.2707	0	0	4.21599e-250	7.32754e-14	7.44469e-26	0.0170365	0.0177584	0.107063	0.00984684	0.0157371
28.4712	0	0	2.61632e-284	8.73779e-17	7.00236e-32	0.0139996	0.0142049	0.143363	0.0180443	0.0255702			28.4712	0	0	2.75577e-244	8.95124e-13	3.5611e-24	0.0156194	0.0153271	0.107934	0.0111188	0.018711
28.6717	0	0	4.21779e-278	1.52804e-15	5.53459e-30	0.012323	0.0120387	0.141338	0.0210066	0.0288776			28.6717	0	0	1.53381e-238	9.31095e-12	1.45146e-22	0.0142148	0.0130995	0.107847	0.0124115	0.0217437
28.8722	0	0	5.78981e-272	2.27614e-14	3.72488e-28	0.0107986	0.0101918	0.138038	0.0242159	0.0325276			28.8722	0	0	7.26922e-233	8.24689e-11	5.04137e-21	0.0128007	0.0110955	0.106868	0.013928	0.0245986
29.0727	0	0	6.76751e-266	2.88831e-13	2.13464e-26	0.00944376	0.00863729	0.13365	0.0276422	0.0365246			29.0727	0	0	2.93351e-227	6.21973e-10	1.49229e-19	0.0113709	0.00932403	0.10504	0.0158826	0.0271824
29.2732	0	0	6.73564e-260	3.12279e-12	1.04165e-24	0.00822991	0.00732535	0.128453	0.0312286	0.0408468			29.2732	0	0	1.00803e-221	3.99427e-09	3.76503e-18	0.0099566	0.00779271	0.102399	0.0183792	0.0295506
29.4737	0	0	5.70838e-254	2.87736e-11	4.32816e-23	0.00711791	0.00619866	0.122673	0.0348686	0.0454007			29.4737	0	0	2.94945e-216	2.18418e-08	8.09733e-17	0.00861693	0.00651004	0.098987	0.0213524	0.0318283
29.6742	0	0	4.11937e-248	2.26012e-10	1.53134e-21	0.00609759	0.00520448	0.116388	0.0384152	0.0500078			29.6742	0	0	7.34844e-211	1.01701e-07	1.48467e-15	0.00740543	0.00547638	0.0948542	0.0246019	0.0341408
29.8747	0	0	2.53124e-242	1.51405e-09	4.61343e-20	0.00519278	0.00430655	0.109544	0.0417479	0.0544619			29.8747	0	0	1.55895e-205	4.03224e-07	2.32109e-14	0.00633998	0.00467429	0.0900663	0.0278816	0.036612
30.0752	0	0	1.3244e-236	8.65501e-09	1.18349e-18	0.00443136	0.00349489	0.102096	0.0448653	0.0586198			30.0752	0	0	2.81613e-200	1.36132e-06	3.09452e-13	0.00540352	0.00406698	0.0847258	0.0309839	0.0393854
30.2757	0	0	5.9005e-231	4.22534e-08	2.58518e-17	0.00381406	0.00278485	0.094138	0.0479085	0.0624532			30.2757	0	2.799665803e-315	4.3317e-195	3.91359e-06	3.5189e-12	0.0045726	0.0036042	0.0790032	0.0338031	0.0425858
30.4762	0	0	2.23842e-225	1.76357e-07	4.80849e-16	0.00330996	0.00220177	0.085905	0.0510659	0.0660265			30.4762	0	0	5.67343e-190	9.58145e-06	3.41356e-11	0.00384432	0.00323119	0.0731385	0.0363824	0.0462206
30.6767	0	0	7.23065e-220	6.30234e-07	7.6159e-15	0.00287689	0.00175917	0.0776758	0.0544338	0.0694277			30.6767	0	2.96147e-302	6.32727e-185	1.9982e-05	2.82536e-10	0.00323582	0.0028981	0.0673828	0.038926	0.0501114
30.8772	0	0	1.98882e-214	1.93227e-06	1.02715e-13	0.00248447	0.00144402	0.0696675	0.0579623	0.0727096			30.8772	0	7.568e-296	6.00855e-180	3.55239e-05	1.99569e-09	0.00276042	0.00256761	0.0618997	0.0417258	0.0539459
31.0777	0	0	4.65797e-209	5.09652e-06	1.17967e-12	0.00212254	0.0012189	0.0620127	0.061532	0.0758698			31.0777	0	1.64679e-289	4.85854e-175	5.39542e-05	1.20324e-08	0.00240657	0.00221848	0.0566972	0.0450035	0.0574349
31.2782	0	0	9.28922e-204	1.16068e-05	1.15376e-11	0.00179389	0.00103976	0.0548067	0.0650798	0.0788726			31.2782	0	3.05125e-283	3.34521e-170	7.0454e-05	6.19369e-08	0.00213865	0.00184631	0.051655	0.0487662	0.0604661
31.4787	0	0	1.57741e-198	2.29337e-05	9.61015e-11	0.00150236	0.000876632	0.0481562	0.0686497	0.0816883			31.4787	0	4.81392e-277	1.96121e-165	8.05208e-05	2.72256e-07	0.00191505	0.00146364	0.0466465	0.0527828	0.0631412
31.6792	0	0	2.28082e-193	3.95609e-05	6.81795e-10	0.00124636	0.000723099	0.0421823	0.0723249	0.0843177			31.6792	0	6.46698e-271	9.79051e-161	8.43237e-05	1.02222e-06	0.00170562	0.00109721	0.0416709	0.056684	0.0656663
31.8797	0	0	2.80814e-188	6.00452e-05	4.12063e-09	0.00102037	0.000589366	0.0369763	0.0761124	0.0867794			31.8797	0	7.39751e-265	4.16168e-156	8.8767e-05	3.27928e-06	0.00149706	0.000778191	0.0368816	0.0600977	0.0681808
32.0802	0	0	2.94394e-183	8.09639e-05	2.12223e-08	0.000820173	0.000486551	0.0325401	0.0798891	0.0890739			32.0802	0	7.20529e-259	1.50631e-151	0.000104251	8.99165e-06	0.00128884	0.000528389	0.0324827	0.0627576	0.0706557
32.2807	0	0	2.62796e-178	9.81619e-05	9.31856e-08	0.000645705	0.000415116	0.0287587	0.0834606	0.091162			32.2807	0	5.97583e-253	4.64236e-147	0.000137268	2.10856e-05	0.00108764	0.000352171	0.0285883	0.0645743	0.0729292
32.4812	0	0	1.99752e-173	0.000108788	3.4913e-07	0.000499292	0.00036431	0.0254369	0.0866788	0.0929799			32.4812	0	4.22013e-247	1.21828e-142	0.000184173	4.23347e-05	0.000902743	0.000239032	0.0251664	0.0656574	0.0748329
32.6817	0	0	1.29284e-168	0.000113044	1.1176e-06	0.000381766	0.000319821	0.0223877	0.0895217	0.0944823			32.6817	0	2.53767e-241	2.72228e-138	0.000231868	7.29387e-05	0.00074117	0.000171983	0.0220958	0.066261	0.0763087
32.8822	0	0	7.12485e-164	0.000114678	3.06344e-06	0.000290385	0.000272113	0.0195108	0.0920682	0.0956817			32.8822	3.9930385e-317	1.29934e-235	5.17966e-134	0.000266223	0.000108379	0.000603631	0.000134031	0.019262	0.0666742	0.0774503
33.0827	0	8.394175e-318	3.3434e-159	0.000119811	7.21669e-06	0.000219866	0.000219873	0.0168031	0.0943862	0.0966624			33.0827	1.47181253304046e-310	5.6649e-230	8.39168e-130	0.000282162	0.000140444	0.000485106	0.000110698	0.0166121	0.0671245	0.0784547
33.2832	0	3.125912134351e-311	1.33593e-154	0.000134418	1.46984e-05	0.000164767	0.000167699	0.0143074	0.096427	0.0975519			33.2832	4.61927e-304	2.10301e-224	1.15765e-125	0.000287343	0.000162595	0.0003798	9.13522e-05	0.0141512	0.0677403	0.0795073
33.4837	0	9.91281e-305	4.54522e-150	0.000161742	2.61336e-05	0.00012108	0.00012112	0.0120502	0.0980284	0.0984605			33.4837	1.23445e-297	6.64769e-219	1.35983e-121	0.00029747	0.000176174	0.000285421	7.07736e-05	0.0119114	0.068561	0.0806687
33.6842	0	2.67668e-298	1.31676e-145	0.000201025	4.11785e-05	8.66853e-05	8.31152e-05	0.0100215	0.0990382	0.0994285			33.6842	2.80902e-291	1.78929e-213	1.36011e-117	0.000328891	0.000191362	0.000203224	4.92394e-05	0.00992647	0.0695712	0.0818473
33.8847	0	6.15427e-292	3.24818e-141	0.000248235	5.87914e-05	6.11493e-05	5.39011e-05	0.00820063	0.0994449	0.100422			33.8847	5.4427e-285	4.1008e-208	1.15835e-113	0.000394505	0.000220573	0.000135478	2.99808e-05	0.00822022	0.0707411	0.0828841
34.0852	0	1.20486e-285	6.82263e-137	0.000298816	7.83268e-05	4.49166e-05	3.24975e-05	0.00659101	0.0993868	0.101368			34.0852	8.97954e-279	8.00269e-203	8.40015e-110	0.000503183	0.00026945	8.34489e-05	1.576e-05	0.00680288	0.0720493	0.0836682
34.2857	0	2.00851e-279	1.22023e-132	0.000352151	0.000100629	3.77953e-05	1.78156e-05	0.00522587	0.0990458	0.102183			34.2857	1.26146e-272	1.32979e-197	5.18696e-106	0.000659766	0.000333506	4.67727e-05	7.1033e-06	0.00566612	0.073465	0.0841709
34.4862	0	2.85095e-273	1.85828e-128	0.000415818	0.000128144	3.75279e-05	8.69569e-06	0.00413859	0.0985579	0.102786			34.4862	1.50893e-266	1.88152e-192	2.72721e-102	0.000865672	0.000403265	2.34807e-05	2.73561e-06	0.00477724	0.0749155	0.0843888
34.6867	3.23119e-318	3.44577e-267	2.40969e-124	0.000505503	0.000163859	3.97823e-05	3.71811e-06	0.00332651	0.0980262	0.103131			34.6867	1.5369e-260	2.2668e-187	1.22096e-98	0.00112295	0.000472798	1.0409e-05	8.98649e-07	0.00407944	0.0762978	0.0843066
34.8872	1.215083648599e-311	3.54618e-261	2.66065e-120	0.000637744	0.000209763	3.99758e-05	1.37746e-06	0.00273891	0.0975746	0.103257			34.8872	1.33291e-254	2.3254e-182	4.6544e-95	0.0014407	0.000543903	4.02875e-06	2.51588e-07	0.0035036	0.0775407	0.0839573
35.0877	3.89143e-305	3.10752e-255	2.50146e-116	0.000819043	0.000265886	3.56531e-05	4.39098e-07	0.002297	0.0973432	0.10331			35.0877	9.84317e-249	2.03123e-177	1.51079e-91	0.00183508	0.000623125	1.35018e-06	6.00017e-08	0.00298798	0.0786361	0.0835142
35.2882	1.06118e-298	2.3187e-249	2.00252e-112	0.00104053	0.000330753	2.748e-05	1.19932e-07	0.00192869	0.0974296	0.10348			35.2882	6.18937e-243	1.51077e-172	4.17565e-88	0.00231483	0.000715992	3.89569e-07	1.21875e-08	0.00249466	0.07958	0.0832765
35.4887	2.46406e-292	1.47317e-243	1.36502e-108	0.00128527	0.000402835	1.81286e-05	2.79967e-08	0.00159378	0.0978513	0.103886			35.4887	3.31388e-237	9.56792e-168	9.827e-85	0.00285918	0.000825274	9.63999e-08	2.10813e-09	0.00201362	0.0802851	0.0835211
35.6892	4.87179e-286	7.96969e-238	7.92283e-105	0.00154493	0.000481226	1.02018e-05	5.5773e-09	0.00128608	0.0985518	0.104497			35.6892	1.51079e-231	5.15957e-163	1.96923e-81	0.00341258	0.000955842	2.0407e-08	3.10516e-10	0.00155597	0.0805881	0.0843361
35.8897	8.2017e-280	3.67119e-232	3.9156e-101	0.00183232	0.000564894	4.89145e-06	9.47331e-10	0.00101708	0.0994167	0.105155			35.8897	5.86476e-226	2.36913e-158	3.36008e-78	0.0039143	0.00112164	3.68959e-09	3.89458e-11	0.0011438	0.0803704	0.0855566
36.0902	1.1757e-273	1.43996e-226	1.64776e-97	0.00217611	0.000653077	1.99744e-06	1.37123e-10	0.000796744	0.100284	0.105676			36.0902	1.93854e-220	9.26275e-154	4.88181e-75	0.00434706	0.0013464	5.69138e-10	4.15931e-12	0.000801192	0.0796693	0.086819
36.2907	1.43505e-267	4.80917e-221	5.90429e-94	0.0025989	0.000749143	6.94579e-07	1.69088e-11	0.00062454	0.10098	0.105961			36.2907	5.45601e-215	3.08368e-149	6.03933e-72	0.00476085	0.00165341	7.48509e-11	3.78237e-13	0.000545348	0.0786708	0.0876879
36.4912	1.49148e-261	1.36763e-215	1.80143e-90	0.00309716	0.000864353	2.05664e-07	1.77591e-12	0.000492401	0.101377	0.106051			36.4912	1.30754e-209	8.7413e-145	6.36172e-69	0.00524456	0.00204959	8.38926e-12	2.92878e-14	0.000378841	0.0776031	0.0878213
36.6917	1.3199e-255	3.31164e-210	4.68e-87	0.00364193	0.00101478	5.18534e-08	1.58851e-13	0.000392422	0.101459	0.10608			36.6917	2.66814e-204	2.10989e-140	5.70608e-66	0.00586733	0.00251695	8.01072e-13	1.93102e-15	0.000287573	0.0766322	0.0871332
36.8922	9.94591e-250	6.82803e-205	1.03526e-83	0.00420018	0.00121198	1.1132e-08	1.21e-14	0.000320669	0.101329	0.106182			36.8922	4.63599e-199	4.33632e-136	4.3579e-63	0.00664293	0.00302155	6.51565e-14	1.08409e-16	0.000247227	0.0758122	0.0858605
37.0927	6.38152e-244	1.19874e-199	1.94999e-80	0.00475911	0.00145823	2.03492e-09	7.84854e-16	0.000274919	0.101178	0.106401			37.0927	6.85886e-194	7.58857e-132	2.83397e-60	0.00754748	0.00353618	4.51366e-15	5.18225e-18	0.000233968	0.0750839	0.0844577
37.2932	3.48643e-238	1.79197e-194	3.12746e-77	0.00533812	0.00175401	3.16737e-10	4.335e-17	0.000250396	0.101197	0.106683			37.2932	8.64049e-189	1.13077e-127	1.56924e-57	0.00856686	0.00405879	2.66285e-16	2.10936e-19	0.000231654	0.0743199	0.0833603
37.4937	1.62186e-232	2.28094e-189	4.27098e-74	0.00598704	0.00210912	4.19786e-11	2.03881e-18	0.000238057	0.101486	0.106893			37.4937	9.26834e-184	1.43472e-123	7.39877e-55	0.00971942	0.00460889	1.3378e-17	7.31069e-21	0.000231475	0.0734221	0.0827602
37.6942	6.42428e-227	2.47214e-184	4.96637e-71	0.00677378	0.00254034	4.73731e-12	8.16488e-20	0.000226555	0.101989	0.106836			37.6942	8.46529e-179	1.55001e-119	2.97034e-52	0.0110287	0.00520427	5.72325e-19	2.15746e-22	0.000227184	0.0724224	0.0825265
37.8947	2.16676e-221	2.28144e-179	4.91731e-68	0.0077619	0.00305333	4.55212e-13	2.78422e-21	0.000206341	0.102509	0.106284			37.8947	6.58352e-174	1.42587e-115	1.01538e-49	0.0124815	0.0058437	2.08493e-20	5.42132e-24	0.000212521	0.071489	0.0822989
38.0952	6.22262e-216	1.79275e-174	4.14565e-65	0.00898311	0.00362829	3.72452e-14	8.0842e-23	0.000173614	0.102784	0.105053			38.0952	4.35964e-169	1.11686e-111	2.95549e-47	0.0140244	0.0065191	6.46745e-22	1.15996e-25	0.000183629	0.0708033	0.0816714
38.2957	1.52164e-210	1.19952e-169	2.97601e-62	0.0104188	0.00423006	2.5948e-15	1.9987e-24	0.000131712	0.102591	0.103125			38.2957	2.45821e-164	7.44899e-108	7.32498e-45	0.0156047	0.00724563	1.70828e-23	2.11328e-27	0.000142754	0.070418	0.0803567
38.4962	3.16831e-205	6.83397e-165	1.81908e-59	0.0120041	0.00483785	1.53927e-16	4.20762e-26	8.86728e-05	0.101812	0.10069			38.4962	1.18022e-159	4.2303e-104	1.54582e-42	0.0172065	0.00806981	3.8421e-25	3.27829e-29	9.80163e-05	0.0702266	0.0782709
38.6967	5.6172e-200	3.31523e-160	9.46769e-57	0.0136556	0.00546598	7.77498e-18	7.54226e-28	5.24326e-05	0.10044	0.0980424			38.6967	4.82486e-155	2.0456e-100	2.77771e-40	0.0188427	0.00903748	7.35797e-27	4.33025e-31	5.87352e-05	0.0700478	0.0755414
38.8972	8.47983e-195	1.3694e-155	4.19578e-54	0.0153097	0.00615233	3.34396e-19	1.15118e-29	2.70488e-05	0.0985799	0.0953984			38.8972	1.67951e-150	8.42257e-97	4.25001e-38	0.0205219	0.0101562	1.19985e-28	4.87029e-33	3.04904e-05	0.0697035	0.0724517
39.0977	1.09001e-189	4.81638e-151	1.58328e-51	0.0169507	0.00692272	1.22461e-20	1.4961e-31	1.21203e-05	0.0964465	0.0927965			39.0977	4.97799e-146	2.95288e-93	5.53694e-36	0.0222425	0.0114029	1.66599e-30	4.66414e-35	1.36476e-05	0.069027	0.0693359
39.2982	1.19303e-184	1.44241e-146	5.08718e-49	0.0186051	0.00776522	3.81866e-22	1.65559e-33	4.70309e-06	0.0943316	0.0901606			39.2982	1.25632e-141	8.81498e-90	6.14221e-34	0.0240297	0.0127751	1.96968e-32	3.80334e-37	5.25102e-06	0.0678592	0.0664526
39.4987	1.11185e-179	3.67816e-142	1.39179e-46	0.0203052	0.00864128	1.01391e-23	1.55999e-35	1.5769e-06	0.0924925	0.0874209			39.4987	2.69976e-137	2.24065e-86	5.8017e-32	0.0259638	0.0143282	1.98287e-34	2.64079e-39	1.73306e-06	0.0661082	0.0639023
39.6992	8.82298e-175	7.98636e-138	3.24223e-44	0.0220547	0.00952607	2.29225e-25	1.2516e-37	4.56065e-07	0.0910115	0.0845754			39.6992	4.93996e-133	4.84953e-83	4.66618e-30	0.0281429	0.0161488	1.69969e-36	1.56127e-41	4.89909e-07	0.0638378	0.0616366
39.8997	5.96158e-170	1.47653e-133	6.43116e-42	0.0238374	0.0104428	4.41266e-27	8.55039e-40	1.1361e-07	0.0897498	0.0816701			39.8997	7.69657e-129	8.93722e-80	3.19553e-28	0.0305878	0.0182842	1.24057e-38	7.85952e-44	1.18488e-07	0.0612882	0.0595414
40.1003	3.42991e-165	2.3244e-129	1.0862e-39	0.0256607	0.0114605	7.23293e-29	4.97371e-42	2.4345e-08	0.0884448	0.0787621			40.1003	1.02105e-124	1.40242e-76	1.86337e-26	0.0331796	0.0206861	7.70988e-41	3.36892e-46	2.44983e-08	0.0587761	0.0575113
40.3008	1.68028e-160	3.11568e-125	1.56209e-37	0.0275876	0.0126577	1.00949e-30	2.46348e-44	4.48209e-09	0.0868666	0.0758986			40.3008	1.15337e-120	1.87384e-73	9.25188e-25	0.0357031	0.0232121	4.07989e-43	1.22959e-48	4.32737e-09	0.0565352	0.0554601
40.5013	7.00895e-156	3.55608e-121	1.91283e-35	0.0297178	0.0140798	1.19968e-32	1.03895e-46	7.0818e-10	0.0849152	0.0731007			40.5013	1.10935e-116	2.13186e-70	3.91143e-23	0.037965	0.025678	1.83834e-45	3.82123e-51	6.52723e-10	0.0546115	0.053299
40.7018	2.48944e-151	3.45593e-117	1.99445e-33	0.0321303	0.0157172	1.21396e-34	3.7309e-49	9.59287e-11	0.0826234	0.0703498			40.7018	9.08537e-113	2.06519e-67	1.40805e-21	0.0398874	0.0279283	7.05305e-48	1.01116e-53	8.40398e-11	0.0528849	0.0509469
40.9023	7.52879e-147	2.85978e-113	1.77069e-31	0.0348341	0.0175132	1.04597e-36	1.14079e-51	1.11297e-11	0.0801036	0.0675973			40.9023	6.33565e-109	1.70348e-64	4.31591e-20	0.0415155	0.0298913	2.30411e-50	2.27832e-56	9.23335e-12	0.0511855	0.0483762
41.1028	1.93876e-142	2.015e-109	1.33856e-29	0.0377605	0.0193999	7.67371e-39	2.97013e-54	1.10503e-12	0.0774727	0.0647965			41.1028	3.76196e-105	1.19643e-61	1.12643e-18	0.0429631	0.031594	6.4092e-53	4.37103e-59	8.65455e-13	0.0494069	0.0456373
41.3033	4.25107e-138	1.2089e-105	8.61605e-28	0.0407978	0.0213485	4.79367e-41	6.58444e-57	9.38182e-14	0.0747812	0.0619271			41.3033	1.90201e-101	7.15508e-59	2.50328e-17	0.0443538	0.0331336	1.51803e-55	7.14046e-62	6.91914e-14	0.0475442	0.0428318
41.5038	7.93686e-134	6.17565e-102	4.72228e-26	0.0438435	0.0234028	2.54979e-43	1.2429e-59	6.80666e-15	0.0719877	0.0589843			41.5038	8.18812e-98	3.64346e-56	4.73685e-16	0.0457846	0.0346299	3.06146e-58	9.93214e-65	4.71745e-15	0.0456637	0.0400763
41.7043	1.26175e-129	2.68626e-98	2.20379e-24	0.0468386	0.0256628	1.15482e-45	1.99769e-62	4.21755e-16	0.0690118	0.0559506			41.7043	3.00145e-94	1.57975e-53	7.63213e-15	0.0473159	0.03619	5.25718e-61	1.17634e-67	2.74251e-16	0.0438468	0.0374892
41.9048	1.70796e-125	9.94918e-95	8.75715e-23	0.049765	0.0282187	4.45348e-48	2.73397e-65	2.23074e-17	0.065825	0.0527883			41.9048	9.3681e-91	5.83226e-51	1.04708e-13	0.0489835	0.0379016	7.6869e-64	1.18631e-70	1.35931e-17	0.0421364	0.035183
42.1053	1.96858e-121	3.13762e-91	2.96298e-21	0.0526196	0.0310814	1.46238e-50	3.18591e-68	1.00673e-18	0.0624919	0.0494728			42.1053	2.4897e-87	1.83341e-48	1.22318e-12	0.0508141	0.039833	9.57026e-67	1.01868e-73	5.74337e-19	0.040507	0.0332304
42.3058	1.932e-117	8.42536e-88	8.53629e-20	0.0553992	0.0341593	4.08876e-53	3.16117e-71	3.87527e-20	0.0591248	0.0460346			42.3058	5.63399e-84	4.90745e-46	1.2167e-11	0.0528225	0.0420191	1.01454e-69	7.44821e-77	2.0685e-20	0.0388772	0.0316187
42.5063	1.6145e-113	1.92642e-84	2.09403e-18	0.0581064	0.0372922	9.73417e-56	2.67076e-74	1.27198e-21	0.0558087	0.0425635			42.5063	1.08557e-80	1.11848e-43	1.03054e-10	0.0549865	0.0444331	9.15778e-73	4.63702e-80	6.34952e-22	0.0371646	0.030239
42.7068	1.1488e-109	3.75047e-81	4.37393e-17	0.060747	0.0403152	1.97324e-58	1.92131e-77	3.55907e-23	0.0525721	0.0391661			42.7068	1.78106e-77	2.17056e-41	7.43269e-10	0.0572262	0.0469744	7.03857e-76	2.4581e-83	1.66108e-23	0.0353401	0.0289274
42.9073	6.96031e-106	6.21719e-78	7.77918e-16	0.0632993	0.043114	3.40592e-61	1.17688e-80	8.48761e-25	0.049415	0.0359172			42.9073	2.48811e-74	3.58665e-39	4.56508e-09	0.0594094	0.0494992	4.6063e-79	1.10952e-86	3.70315e-25	0.0334386	0.0275305
43.1078	3.59079e-102	8.7756e-75	1.17806e-14	0.0656872	0.0456539	5.00567e-64	6.1382e-84	1.72484e-26	0.0463471	0.0328435			43.1078	2.95962e-71	5.04639e-37	2.38786e-08	0.0613879	0.0518809	2.56681e-82	4.26426e-90	7.03481e-27	0.0315327	0.0259563
43.3083	1.57735e-98	1.05471e-71	1.51907e-13	0.067798	0.0479796	6.26417e-67	2.72598e-87	2.98653e-28	0.0433924	0.0299379			43.3083	2.99762e-68	6.04569e-35	1.0639e-07	0.0630481	0.0540579	1.21789e-85	1.39549e-93	1.1387e-28	0.0297013	0.024188
43.5088	5.89993e-95	1.07935e-68	1.66786e-12	0.0695403	0.0501875	6.6748e-70	1.03081e-90	4.40542e-30	0.0405652	0.027186			43.5088	2.58519e-65	6.16715e-33	4.03871e-07	0.0643502	0.0560356	4.92035e-89	3.88849e-97	1.57041e-30	0.028007	0.0222667
43.7093	1.87907e-91	9.40515e-66	1.55925e-11	0.0708937	0.0523725	6.05601e-73	3.31901e-94	5.53565e-32	0.0378536	0.0245907			43.7093	1.89837e-62	5.35669e-31	1.30697e-06	0.065332	0.057863	1.69261e-92	9.22592e-101	1.8452e-32	0.026475	0.0202574
43.9098	5.0959e-88	6.97818e-63	1.24121e-10	0.0719172	0.0545694	4.67852e-76	9.09936e-98	5.92484e-34	0.0352335	0.0221845			43.9098	1.18699e-59	3.9617e-29	3.60889e-06	0.0660771	0.0596183	4.95785e-96	1.86385e-104	1.84705e-34	0.0250742	0.0182209
44.1103	1.17674e-84	4.40851e-60	8.41293e-10	0.072725	0.0567268	3.07754e-79	2.12416e-101	5.4011e-36	0.0327009	0.020014			44.1103	6.31956e-57	2.49482e-27	8.51706e-06	0.0666814	0.0614005	1.23652e-99	3.20617e-108	1.57506e-36	0.0237218	0.0162039
44.3108	2.31377e-81	2.37145e-57	4.85538e-09	0.073453	0.0587389	1.72374e-82	4.22217e-105	4.19337e-38	0.0302884	0.0181055			44.3108	2.86486e-54	1.33774e-25	1.72302e-05	0.0672481	0.0632794	2.62593e-103	4.69608e-112	1.14416e-38	0.0223245	0.0142481
44.5113	3.87386e-78	1.0862e-54	2.386e-08	0.0742266	0.0605218	8.22077e-86	7.14591e-109	2.77269e-40	0.0280484	0.0164393			44.5113	1.10585e-51	6.10768e-24	3.00306e-05	0.0678991	0.0652076	4.74828e-107	5.85675e-116	7.07981e-41	0.0208347	0.0124044
44.7118	5.52272e-75	4.23622e-52	9.98373e-08	0.0751418	0.0620831	3.33831e-89	1.0298e-112	1.56128e-42	0.0260187	0.0149589			44.7118	3.63467e-49	2.3744e-22	4.54714e-05	0.068757	0.0669838	7.31078e-111	6.21944e-120	3.73159e-43	0.0192756	0.0107323
44.9123	6.70424e-72	1.40676e-49	3.55702e-07	0.0762638	0.063534	1.15429e-92	1.26363e-116	7.48665e-45	0.0241965	0.0136025			44.9123	1.01722e-46	7.85966e-21	6.05882e-05	0.0698719	0.0683562	9.58438e-115	5.62365e-124	1.67528e-45	0.017707	0.00928504
45.1128	6.93004e-69	3.97772e-47	1.07908e-06	0.0776374	0.06504	3.39839e-96	1.32026e-120	3.05712e-47	0.0225334	0.0123267			45.1128	2.42405e-44	2.21527e-19	7.22972e-05	0.0711459	0.0692094	1.06988e-118	4.32971e-128	6.40599e-48	0.0161651	0.00809023
45.3133	6.09977e-66	9.57681e-45	2.78736e-06	0.079289	0.0667564	8.51932e-100	1.17456e-124	1.06304e-49	0.0209503	0.0111074			45.3133	4.9187e-42	5.31647e-18	7.87736e-05	0.0723499	0.0696695	1.01691e-122	2.83838e-132	2.08633e-50	0.0146399	0.00714164
45.5138	4.57178e-63	1.96327e-42	6.13065e-06	0.0812202	0.06879	1.81849e-103	8.89733e-129	3.14765e-52	0.0193678	0.00993273			45.5138	8.49853e-40	1.08641e-16	7.95534e-05	0.07326	0.0700296	8.23002e-127	1.58437e-136	5.78713e-53	0.0131101	0.00640448
45.7143	2.9178e-60	3.42699e-40	1.14814e-05	0.0834025	0.0711876	3.30512e-107	5.73876e-133	7.93637e-55	0.0177382	0.00880419			45.7143	1.25033e-37	1.89031e-15	7.47914e-05	0.0738209	0.0705715	5.67142e-131	7.53034e-141	1.36716e-55	0.0115927	0.00582475
45.9148	1.58573e-57	5.09351e-38	1.8309e-05	0.0857654	0.0739238	5.11491e-111	3.15173e-137	1.70392e-57	0.0160618	0.00774071			45.9148	1.56637e-35	2.80058e-14	6.52128e-05	0.0741811	0.0714333	3.32778e-135	3.04751e-145	2.75068e-58	0.010152	0.00533748
46.1153	7.33852e-55	6.44606e-36	2.48625e-05	0.0881693	0.0768806	6.74e-115	1.47385e-141	3.11506e-60	0.0143771	0.00677255			46.1153	1.67094e-33	3.53292e-13	5.30073e-05	0.0745525	0.072588	1.66261e-139	1.05014e-149	4.71323e-61	0.00886213	0.00487717
46.3158	2.89202e-52	6.94614e-34	2.87585e-05	0.0903915	0.0798452	7.56232e-119	5.86851e-146	4.84919e-63	0.012737	0.00592077			46.3158	1.51785e-31	3.79485e-12	4.20991e-05	0.0750127	0.0738893	7.07292e-144	3.08122e-154	6.87776e-64	0.0077654	0.00439248
46.5163	9.70538e-50	6.37332e-32	2.83725e-05	0.0921683	0.0825551	7.22474e-123	1.98965e-150	6.4277e-66	0.0111875	0.00517805			46.5163	1.1741e-29	3.4708e-11	3.66065e-05	0.0754364	0.0751375	2.562e-148	7.69787e-159	8.54708e-67	0.00686008	0.00385848
46.7168	2.77364e-47	4.9792e-30	2.401e-05	0.0932761	0.084771	5.87708e-127	5.74376e-155	7.25475e-69	0.00975744	0.00450897			46.7168	7.734e-28	2.70297e-10	3.84009e-05	0.0756156	0.0761571	7.90191e-153	1.63753e-163	9.04533e-70	0.00611698	0.00327965
46.9173	6.75032e-45	3.31227e-28	1.78487e-05	0.0935871	0.0863282	4.07074e-131	1.41185e-159	6.97219e-72	0.00845865	0.00387206			46.9173	4.33845e-26	1.79239e-09	4.59267e-05	0.0754462	0.0768729	2.07518e-157	2.96607e-168	8.15196e-73	0.00550099	0.00268451
47.1178	1.39908e-42	1.87613e-26	1.27525e-05	0.0930642	0.0871464	2.4008e-135	2.95497e-164	5.7055e-75	0.0072926	0.00324688			47.1178	2.07259e-24	1.01208e-08	5.57582e-05	0.0750098	0.0773351	4.64038e-162	4.57452e-173	6.25639e-76	0.00497833	0.00211696
47.3183	2.46957e-40	9.04844e-25	1.0983e-05	0.0917341	0.087229	1.20562e-139	5.2661e-169	3.97553e-78	0.00625768	0.00264575			47.3183	8.43268e-23	4.86637e-08	6.6437e-05	0.074496	0.0776605	8.83532e-167	6.00733e-178	4.0889e-79	0.00451295	0.00162483
47.5188	3.71255e-38	3.71583e-23	1.35789e-05	0.0896835	0.086685	5.15513e-144	7.99093e-174	2.3587e-81	0.00535122	0.00210286			47.5188	2.92224e-21	1.99268e-07	8.21962e-05	0.0740592	0.0779339	1.4324e-171	6.71722e-183	2.27564e-82	0.00406924	0.00124462
47.7193	4.75349e-36	1.2993e-21	2.0381e-05	0.0870707	0.0857446	1.87689e-148	1.03247e-178	1.19159e-84	0.00456608	0.0016509			47.7193	8.62581e-20	6.95003e-07	0.000113729	0.0737363	0.0781503	1.97731e-176	6.39542e-188	1.07848e-85	0.00362764	0.000986923
47.9198	5.18397e-34	3.86844e-20	3.04375e-05	0.08412	0.0847153	5.81848e-153	1.13587e-183	5.12569e-88	0.0038879	0.00130255			47.9198	2.16902e-18	2.06537e-06	0.000175023	0.0734601	0.078236	2.32413e-181	5.18467e-193	4.35242e-89	0.00319835	0.000831876
48.1203	4.81556e-32	9.80693e-19	4.27296e-05	0.0810926	0.0838859	1.53586e-157	1.06403e-188	1.87739e-91	0.00329857	0.00104756			48.1203	4.64693e-17	5.23317e-06	0.000278001	0.07312	0.0781163	2.32604e-186	3.57886e-198	1.49573e-92	0.00281401	0.000739532
48.3208	3.8106e-30	2.11691e-17	5.69482e-05	0.0782581	0.0834468	3.45197e-162	8.48689e-194	5.85502e-95	0.00278378	0.00086296			48.3208	8.48364e-16	1.13208e-05	0.000427627	0.0726177	0.0777727	1.98219e-191	2.10348e-203	4.377e-96	0.00250179	0.000669232
48.5213	2.56883e-28	3.89084e-16	7.35794e-05	0.0758734	0.0834798	6.60623e-167	5.76389e-199	1.5548e-98	0.002337	0.000725438			48.5213	1.32011e-14	2.09649e-05	0.000618857	0.0719178	0.0772644	1.43828e-196	1.0527e-208	1.09068e-99	0.00225682	0.000595813
48.7218	1.47541e-26	6.08913e-15	9.29486e-05	0.0741518	0.0840013	1.07649e-171	3.33315e-204	3.51557e-102	0.00195647	0.000617174			48.7218	1.75135e-13	3.34102e-05	0.000836008	0.0710913	0.0767194	8.88617e-202	4.48584e-214	2.31428e-103	0.00203925	0.000514099
48.9223	7.22066e-25	8.11408e-14	0.000114221	0.0732237	0.0850073	1.49362e-176	1.64121e-209	6.76845e-106	0.00163935	0.00052556			48.9223	1.98168e-12	4.62681e-05	0.0010562	0.0703128	0.0762949	4.67474e-207	1.62762e-219	4.18146e-107	0.00179844	0.000431906
49.1228	3.01149e-23	9.2065e-13	0.000135908	0.0731163	0.0864936	1.76458e-181	6.88091e-215	1.10957e-109	0.00137927	0.000442337			49.1228	1.91336e-11	5.66414e-05	0.00125882	0.0697778	0.076105	2.09397e-212	5.02845e-225	6.43327e-111	0.00150652	0.000358531
49.3233	1.07053e-21	8.89449e-12	0.000157888	0.0737758	0.0884541	1.77506e-186	2.4564e-220	1.54879e-113	0.00116773	0.000364274			49.3233	1.57735e-10	6.29259e-05	0.00143873	0.0695795	0.0761479	7.9865e-218	1.32278e-230	8.428e-115	0.00117688	0.000296827
49.5238	3.24421e-20	7.31676e-11	0.000182898	0.0751166	0.0908664	1.5204e-191	7.46661e-226	1.84077e-117	0.000995679	0.000292746			49.5238	1.11115e-09	6.54713e-05	0.00161483	0.0696353	0.0762973	2.59366e-223	2.96286e-236	9.40169e-119	0.000855386	0.000242897
49.7243	8.38332e-19	5.12493e-10	0.000215717	0.0770506	0.093679	1.10885e-196	1.9325e-231	1.86286e-121	0.000853164	0.000230821			49.7243	6.69523e-09	6.53105e-05	0.00182677	0.0697179	0.0763912	7.17201e-229	5.65074e-242	8.93045e-123	0.000592262	0.000191358
49.9248	1.84774e-17	3.05653e-09	0.000260712	0.0794734	0.0968093	6.88584e-202	4.25878e-237	1.60521e-125	0.000729162	0.000180386			49.9248	3.45514e-08	6.25713e-05	0.0021219	0.0695623	0.0763551	1.68865e-234	9.17639e-248	7.22314e-127	0.000415174	0.00014058
50.1253	3.47481e-16	1.55217e-08	0.00031997	0.082225	0.100141	3.64094e-207	7.99141e-243	1.17776e-129	0.000614338	0.000141582			50.1253	1.52964e-07	5.67533e-05	0.00254313	0.0689762	0.0762475	3.3854e-240	1.26885e-253	4.97464e-131	0.000319474	9.36925e-05
50.3258	5.57784e-15	6.71155e-08	0.000393104	0.0850634	0.103497	1.63924e-212	1.27683e-248	7.35786e-134	0.000505154	0.000113398			50.3258	5.82174e-07	4.8733e-05	0.00312327	0.0679041	0.0761756	5.77899e-246	1.49389e-259	2.91729e-135	0.000277694	5.55232e-05
50.5263	7.64657e-14	2.47102e-07	0.000477988	0.0876688	0.106613	6.28407e-218	1.73705e-254	3.91397e-138	0.000404717	9.35596e-05			50.5263	1.91e-06	4.20791e-05	0.0038822	0.066428	0.0761522	8.39971e-252	1.4976e-265	1.45673e-139	0.000258325	2.88603e-05
50.7268	8.95774e-13	7.74643e-07	0.000571218	0.0896703	0.109136	2.05121e-223	2.01216e-260	1.77278e-142	0.000318669	7.83987e-05			50.7268	5.42072e-06	4.18486e-05	0.00482275	0.0647151	0.076018	1.03956e-257	1.27834e-271	6.19384e-144	0.00024075	1.30377e-05
50.9273	8.97404e-12	2.06775e-06	0.000667769	0.0906869	0.110699	5.70101e-229	1.98465e-266	6.83697e-147	0.000250028	6.42841e-05			50.9273	1.33697e-05	5.15213e-05	0.00593175	0.0629424	0.0755022	1.09547e-263	9.29114e-278	2.24243e-148	0.000218652	5.08726e-06
51.1278	7.69541e-11	4.69964e-06	0.00076059	0.0903801	0.110995	1.34916e-234	1.66678e-272	2.24514e-151	0.000197539	4.98695e-05			51.1278	2.88334e-05	7.0516e-05	0.00719296	0.0612503	0.0743806	9.8294e-270	5.74991e-284	6.91285e-153	0.000193739	1.70725e-06
51.3283	5.65476e-10	9.09505e-06	0.000842222	0.0885169	0.109825	2.71861e-240	1.1919e-278	6.27759e-156	0.000157594	3.67642e-05			51.3283	5.48265e-05	9.47492e-05	0.00860526	0.0597482	0.07261	7.50971e-276	3.02987e-290	1.81457e-157	0.000167957	4.91306e-07
51.5288	3.56555e-09	1.49874e-05	0.000910011	0.0850351	0.107117	4.66445e-246	7.25731e-285	1.49456e-160	0.000126583	2.77526e-05			51.5288	9.29619e-05	0.000120856	0.0101893	0.0585346	0.0703464	4.88528e-282	1.35943e-296	4.0557e-162	0.000140931	1.2099e-07
51.7293	1.93236e-08	2.10314e-05	0.000972814	0.0801022	0.102968	6.81435e-252	3.76253e-291	3.02975e-165	0.000101866	2.42017e-05			51.7293	0.000142661	0.000151149	0.0119766	0.0576749	0.0678517	2.706e-288	5.19353e-303	7.71853e-167	0.000112519	2.54599e-08
51.9298	9.01929e-08	2.51414e-05	0.00105362	0.0741367	0.0976905	8.47655e-258	1.66095e-297	5.2296e-170	8.17464e-05	2.48117e-05			51.9298	0.0002018	0.000193759	0.0139928	0.0571437	0.0653729	1.27625e-294	0	1.25078e-171	8.55117e-05	4.57322e-09
52.1303	3.63452e-07	2.56449e-05	0.00118426	0.0677528	0.091797	8.9781e-264	6.24313e-304	7.68603e-175	6.51283e-05	2.64267e-05			52.1303	0.000268328	0.000255179	0.0162485	0.0567976	0.063075	5.12524e-301	4.6793287e-316	1.72584e-176	6.46973e-05	7.00701e-10
52.3308	1.26825e-06	2.24803e-05	0.00139501	0.0616268	0.0859235	8.09693e-270	1.99811008771705e-310	9.61847e-180	5.10983e-05	2.60408e-05			52.3308	0.000341138	0.000330503	0.0187412	0.0564204	0.061044	1.75252e-307	0	2.02766e-181	5.31831e-05	9.15304e-11
52.5313	3.84608e-06	1.74535e-05	0.00170671	0.0563449	0.0807052	6.21766e-276	5.4450975e-317	1.0249e-184	3.87928e-05	2.24829e-05			52.5313	0.000419344	0.000401846	0.0214683	0.0558097	0.0593185	5.102502812e-314	0	2.02845e-186	4.96553e-05	1.01897e-11
52.7318	1.01806e-05	1.34035e-05	0.00213092	0.0523114	0.0766604	4.06541e-282	0	9.29876e-190	2.77316e-05	1.66801e-05			52.7318	0.000501393	0.000449588	0.0244475	0.0548358	0.057909	1.3177e-320	0	1.72786e-191	4.91015e-05	9.66531e-13
52.9323	2.36443e-05	1.30355e-05	0.00267549	0.0497381	0.0741053	2.26335e-288	0	7.18357e-195	1.81154e-05	1.05673e-05			52.9323	0.000586321	0.000468237	0.0277287	0.0534414	0.0567916	0	0	1.25321e-196	4.6258e-05	7.80987e-14
53.1328	4.84731e-05	1.81143e-05	0.00334914	0.0486684	0.0731211	1.07292e-294	0	4.72526e-200	1.05418e-05	5.70538e-06			53.1328	0.000677081	0.000472734	0.0313702	0.0516081	0.0558875	0	0	7.73955e-202	3.88573e-05	5.37518e-15
53.3333	8.8321e-05	2.90578e-05	0.00416116	0.048985	0.0735856	4.33069e-301	0	2.64656e-205	5.36686e-06	2.6236e-06			53.3333	0.000782896	0.000489666	0.0353718	0.0493428	0.0550494	0	0	4.06986e-207	2.82728e-05	3.15083e-16
53.5338	0.000144087	4.48467e-05	0.00511904	0.0504104	0.0752452	1.48839e-307	0	1.26214e-210	2.36311e-06	1.02735e-06			53.5338	0.000917502	0.000542072	0.0396127	0.0467023	0.054071	0	0	1.82228e-212	1.76242e-05	1.57294e-17
53.7343	0.000212085	6.3549e-05	0.00622836	0.052542	0.0777815	4.3555630053e-314	0	5.12513e-216	8.93802e-07	3.42546e-07			53.7343	0.00109318	0.00064113	0.0438596	0.0438134	0.0527331	0	0	6.94742e-218	9.37499e-06	6.68701e-19
53.9348	0.000283878	8.3528e-05	0.00749418	0.0549417	0.0808497	1.1527e-320	0	1.77203e-221	2.89265e-07	9.7251e-08			53.9348	0.00131417	0.000789133	0.0478573	0.0408391	0.0508785	0	0	2.2553e-223	4.24953e-06	2.42089e-20
54.1353	0.000348493	0.000104486	0.00891933	0.0572405	0.0841135	0	0	5.21686e-227	7.99277e-08	2.35094e-08			54.1353	0.00157479	0.000986462	0.0514289	0.0379022	0.048472	0	0	6.23385e-229	1.6406e-06	7.46328e-22
54.3358	0.000396548	0.000127383	0.010496	0.0592019	0.0873066	0	0	1.30772e-232	1.88329e-08	4.83903e-09			54.3358	0.00186549	0.00123369	0.0545023	0.0350314	0.045595	0	0	1.46717e-234	5.39356e-07	1.95925e-23
54.5363	0.000424417	0.0001536	0.0121928	0.060714	0.0902939	0	0	2.79121e-238	3.78148e-09	8.48097e-10			54.5363	0.00218387	0.00152978	0.0570572	0.0321727	0.0423802	0	0	2.94019e-240	1.50986e-07	4.37975e-25
54.7368	0.000435973	0.000184576	0.0139453	0.0617286	0.0930653	0	0	5.07271e-244	6.46804e-10	1.26562e-10			54.7368	0.00254142	0.00187492	0.0590698	0.0292569	0.0389525	0	0	5.01698e-246	3.59891e-08	8.33692e-27
54.9373	0.000440579	0.000221989	0.0156567	0.0621879	0.09562	0	0	7.84977e-250	9.4224e-11	1.60816e-11			54.9373	0.00295887	0.0022801	0.0605129	0.0262737	0.0354197	0	0	7.28922e-252	7.30429e-09	1.35131e-28
55.1378	0.000448481	0.000267045	0.0172114	0.0619659	0.09779	0	0	1.03429e-255	1.1689e-11	1.73991e-12			55.1378	0.00345296	0.00277335	0.0613951	0.0233034	0.0318925	0	0	9.01758e-258	1.26228e-09	1.86509e-30
55.3383	0.000466127	0.000318396	0.0184938	0.0608423	0.0991224	0	0	1.16038e-261	1.23481e-12	1.60286e-13			55.3383	0.0040264	0.00339307	0.0617786	0.0204806	0.0284841	0	0	9.49883e-264	1.8574e-10	2.19197e-32
55.5388	0.000493275	0.000370505	0.0194013	0.0585349	0.0989265	0	0	1.10848e-267	1.11073e-13	1.25728e-14			55.5388	0.0046691	0.00417195	0.0617618	0.0179141	0.0252915	0	0	8.51963e-270	2.32714e-11	2.19361e-34
55.7393	0.000522723	0.000414515	0.0198503	0.0548138	0.096497	0	0	9.01621e-274	8.50734e-15	8.39729e-16			55.7393	0.00536746	0.0051237	0.0614588	0.0156302	0.022385	0	0	6.50642e-276	2.48262e-12	1.86928e-36
55.9398	0.000543367	0.00044141	0.0197881	0.0496607	0.0914165	0	0	6.2444e-280	5.54825e-16	4.77546e-17			55.9398	0.00611278	0.00624012	0.0610056	0.0135853	0.0198123	0	0	4.23091e-282	2.25511e-13	1.35637e-38
56.1404	0.000546215	0.000445496	0.0192214	0.043372	0.0837833	0	0	3.68236e-286	3.081e-17	2.31239e-18			56.1404	0.00690413	0.00749825	0.0605681	0.011725	0.0175958	0	0	2.34259e-288	1.7442e-14	8.38049e-41
56.3409	0.000530474	0.00042683	0.0182461	0.0365233	0.0742336	0	0	1.84898e-292	1.45679e-18	9.53406e-20			56.3409	0.00774734	0.00887296	0.0603146	0.0100317	0.0157147	0	0	1.10441e-294	1.14866e-15	4.4091e-43
56.5414	0.000505771	0.000392211	0.0170452	0.0297998	0.0637321	0	0	7.9051e-299	5.86509e-20	3.34706e-21			56.5414	0.00865273	0.0103476	0.0603481	0.00852315	0.0140983	0	0	4.43334e-301	6.44109e-17	1.97524e-45
56.7419	0.000488884	0.000354339	0.0158376	0.023784	0.0532458	0	0	2.87775e-305	2.01058e-21	1.0005e-22			56.7419	0.00963322	0.0119156	0.060639	0.00721907	0.0126513	0	0	1.51532e-307	3.07536e-18	7.53487e-48
56.9424	0.000496882	0.000328868	0.0148005	0.0188053	0.0434848	0	0	8.92004033963e-312	5.86866e-23	2.5465e-24			56.9424	0.0107035	0.0135735	0.061012	0.00611521	0.0112967	0	0	4.410083314e-314	1.25026e-19	2.44749e-50
57.1429	0.000540849	0.000330219	0.0140168	0.0149137	0.0348333	0	0	2.35505e-318	1.45856e-24	5.51872e-26			57.1429	0.0118801	0.0153124	0.0612033	0.0051848	0.0100029	0	0	1.1527e-320	4.3279e-21	6.76944e-53
57.3434	0.000624612	0.000367754	0.0134866	0.0119685	0.027444	0	0	0	3.08661e-26	1.01836e-27			57.3434	0.0131817	0.0171122	0.0609543	0.0043979	0.00877992	0	0	0	1.27562e-22	1.59431e-55
57.5439	0.000750898	0.000443726	0.0131927	0.00976633	0.0213628	0	0	0	5.5617e-28	1.60006e-29			57.5439	0.0146296	0.0189404	0.0600784	0.00373579	0.00766088	0	0	0	3.20137e-24	3.19727e-58
57.7444	0.000932875	0.000554137	0.0131717	0.00812472	0.0165803	0	0	0	8.53301e-30	2.14061e-31			57.7444	0.0162471	0.0207537	0.0584742	0.00318987	0.00668288	0	0	0	6.84101e-26	5.45977e-61
57.9449	0.00120505	0.000693576	0.013538	0.00689337	0.0130069	0	0	0	1.11472e-31	2.43843e-33			57.9449	0.0180475	0.0225084	0.0561101	0.002752	0.00587131	0	0	0	1.24472e-27	7.93883e-64
58.1454	0.0016282	0.000863796	0.0144461	0.00593197	0.0104443	0	0	0	1.23994e-33	2.36511e-35			58.1454	0.0200038	0.0241685	0.053019	0.00240707	0.00522533	0	0	0	1.92839e-29	9.82936e-67
58.3459	0.00228786	0.00108289	0.0160235	0.00510767	0.00860962	0	0	0	1.17437e-35	1.95327e-37			58.3459	0.022014	0.0256914	0.0493017	0.00213153	0.00471106	0	0	0	2.54383e-31	1.03629e-69
58.5464	0.00328773	0.00138938	0.0183073	0.00432197	0.00721028	0	0	0	9.47057e-38	1.37354e-39			58.5464	0.0239029	0.0269888	0.0451126	0.00189673	0.00427048	0	0	0	2.85725e-33	9.30301e-73
58.7469	0.00473355	0.00183624	0.0211975	0.00353618	0.00602259	0	0	0	6.50306e-40	8.22415e-42			58.7469	0.0254781	0.0279076	0.0406242	0.00167589	0.00384346	0	0	0	2.73262e-35	7.11136e-76
58.9474	0.00669807	0.00247417	0.0244238	0.00276804	0.00493019	0	0	0	3.80215e-42	4.19285e-44			58.9474	0.0266082	0.0282744	0.0360046	0.00145159	0.00338993	0	0	0	2.22525e-37	4.62881e-79
59.1479	0.00916767	0.00332821	0.0275405	0.00206305	0.00391035	0	0	0	1.89282e-44	1.82011e-46			59.1479	0.0272634	0.0279855	0.031417	0.00121949	0.00290039	0	0	0	1.54293e-39	2.5655e-82
59.3484	0.0119945	0.0043741	0.0299793	0.00146353	0.00298958	0	0	0	8.02339e-47	6.7275e-49			59.3484	0.0274977	0.0270768	0.027018	0.000986446	0.00239265	0	0	0	9.1093e-42	1.21077e-85
59.5489	0.0148892	0.0055226	0.0311781	0.000991409	0.00220066	0	0	0	2.89585e-49	2.11729e-51			59.5489	0.0274051	0.0257193	0.0229337	0.000765554	0.00189992	0	0	0	4.57922e-44	4.86559e-89
59.7494	0.0174702	0.00662475	0.0307541	0.000645409	0.00155989	0	0	0	8.89946e-52	5.67381e-54			59.7494	0.0270888	0.024147	0.0192333	0.000570465	0.00145665	0	0	0	1.96005e-46	1.66493e-92
59.9499	0.01935	0.00750922	0.0286476	0.000406782	0.0010641	0	0	0	2.32873e-54	1.29461e-56			59.9499	0.0266534	0.02256	0.0159322	0.000410546	0.00108684	0	0	0	7.14353e-49	4.85115e-96
60.1504	0.020227	0.00804756	0.025162	0.000248926	0.00069695	0	0	0	5.18854e-57	2.51519e-59			60.1504	0.0262019	0.0210605	0.0130233	0.00028832	0.000798398	0	0	0	2.2168e-51	1.20359e-99
60.3509	0.0199587	0.0082173	0.0208694	0.000146726	0.000436238	0	0	0	9.84327e-60	4.16077e-62			60.3509	0.02583	0.0196603	0.0105082	0.000200077	0.000584878	0	0	0	5.85747e-54	2.54271e-103
60.5514	0.0186045	0.00812445	0.0164246	8.16968e-05	0.000258972	0	0	0	1.59002e-62	5.86063e-65			60.5514	0.0256263	0.0183542	0.00840453	0.000138561	0.000431982	0	0	0	1.31784e-56	4.57407e-107
60.7519	0.0164247	0.00796936	0.0123754	4.19117e-05	0.000144273	0	0	0	2.18693e-65	7.02884e-68			60.7519	0.0256853	0.0171978	0.0067289	9.58097e-05	0.000324465	0	0	0	2.52454e-59	7.00637e-111
60.9524	0.0138217	0.00797696	0.00904873	1.93561e-05	7.44595e-05	0	0	0	2.56115e-68	7.17782e-71			60.9524	0.0261146	0.0163157	0.00547425	6.5184e-05	0.000250169	0	0	0	4.11787e-62	9.13839e-115
61.1529	0.0112352	0.00833113	0.00654009	7.90525e-06	3.51148e-05	0	0	0	2.55391e-71	6.24122e-74			61.1529	0.0270168	0.0158307	0.00459701	4.24229e-05	0.000200597	0	0	0	5.71914e-65	1.01492e-118
61.3534	0.00902965	0.00914218	0.00477526	2.82047e-06	1.49358e-05	0	0	0	2.16842e-74	4.62079e-77			61.3534	0.0284399	0.0157729	0.00402048	2.55592e-05	0.000169195	0	0	0	6.76329e-68	9.59794e-123
61.5539	0.00742007	0.0104551	0.00359273	8.7217e-07	5.66492e-06	0	0	0	1.56766e-77	2.91294e-80			61.5539	0.0303271	0.0160375	0.00364971	1.38528e-05	0.000149491	0	0	0	6.81011e-71	7.72877e-127
61.7544	0.00646502	0.0122898	0.00281121	2.32584e-07	1.89811e-06	0	0	0	9.65001e-81	1.56356e-83			61.7544	0.0325007	0.0164197	0.00339025	6.61437e-06	0.000135037	0	0	0	5.83874e-74	5.29941e-131
61.9549	0.00612109	0.0146899	0.00227274	5.33182e-08	5.57676e-07	0	0	0	5.05793e-84	7.14607e-87			61.9549	0.0346892	0.0167013	0.00316535	2.74452e-06	0.000121127	0	0	0	4.26238e-77	3.09407e-135
62.1554	0.00631851	0.0177378	0.00186431	1.04856e-08	1.42838e-07	0	0	0	2.25729e-87	2.78092e-90			62.1554	0.0365829	0.0167295	0.00292718	9.8134e-07	0.000106176	0	0	0	2.64944e-80	1.53821e-139
62.3559	0.00700332	0.0214862	0.0015221	1.76659e-09	3.17484e-08	0	0	0	8.57766e-91	9.21464e-94			62.3559	0.0378891	0.0164458	0.00265893	3.00869e-07	9.09924e-05	0	0	0	1.40225e-83	6.51161e-144
62.5564	0.00811347	0.0257968	0.00122228	2.54734e-10	6.10176e-09	0	0	0	2.77536e-94	2.59978e-97			62.5564	0.0383781	0.0158586	0.00236789	7.88625e-08	7.6607e-05	0	0	0	6.31924e-87	2.34717e-148
62.7569	0.00950878	0.0301665	0.000964215	3.14155e-11	1.01112e-09	0	0	0	7.64608e-98	6.24545e-101			62.7569	0.0379144	0.0149998	0.00207369	1.76424e-08	6.28928e-05	0	0	0	2.42478e-90	7.2042e-153
62.9574	0.0109191	0.0336953	0.0007536	3.3119e-12	1.44135e-10	0	0	0	1.79361e-101	1.2775e-104			62.9574	0.0364692	0.0139025	0.00179632	3.3652e-09	4.91181e-05	0	0	0	7.92227e-94	1.88283e-157
63.1579	0.0119716	0.035321	0.000590938	2.98339e-13	1.76421e-11	0	0	0	3.58248e-105	2.22497e-108			63.1579	0.0341163	0.0126095	0.00154725	5.4699e-10	3.53238e-05	0	0	0	2.20392e-97	4.19006e-162
63.3584	0.0123045	0.0342717	0.000467624	2.29559e-14	1.85137e-12	0	0	0	6.09269e-109	3.29956e-112			63.3584	0.0310182	0.0111884	0.00132624	7.57391e-11	2.27316e-05	0	0	0	5.22046e-101	7.93988e-167
63.5589	0.0117137	0.0304861	0.0003693	1.50837e-15	1.66365e-13	0	0	0	8.82272e-113	4.16637e-116			63.5589	0.0274121	0.00972951	0.00112528	8.93197e-12	1.28282e-05	0	0	0	1.05291e-104	1.28113e-171
63.7594	0.0102482	0.0247104	0.000283197	8.4615e-17	1.27887e-14	0	0	0	1.08784e-116	4.47947e-120			63.7594	0.0235911	0.00832287	0.000936543	8.97042e-13	6.26923e-06	0	0	0	1.80818e-108	1.76016e-176
63.9599	0.00819792	0.0181873	0.000204007	4.05152e-18	8.4029e-16	0	0	0	1.14208e-120	4.10077e-124			63.9599	0.01987	0.00703273	0.000758158	7.67162e-14	2.63382e-06	0	0	0	2.644e-112	2.0592e-181
64.1604	0.00597748	0.0121355	0.000134111	1.65554e-19	4.71604e-17	0	0	0	1.02093e-124	3.19648e-128			64.1604	0.0165337	0.00588657	0.000593941	5.58668e-15	9.47259e-07	0	0	0	3.29191e-116	2.05129e-186
64.3609	0.00396742	0.00733746	7.8754e-05	5.77211e-21	2.2596e-18	0	0	0	7.77072e-129	2.12152e-132			64.3609	0.0137835	0.00488455	0.00044938	3.46419e-16	2.90965e-07	0	0	0	3.48983e-120	1.73996e-191
64.5614	0.00239863	0.00402113	4.07182e-05	1.71688e-22	9.23841e-20	0	0	0	5.03613e-133	1.19892e-136			64.5614	0.0117062	0.00401914	0.000328013	1.82906e-17	7.62308e-08	0	0	0	3.15013e-124	1.25671e-196
64.7619	0.00132588	0.00199967	1.8359e-05	4.35604e-24	3.2219e-21	0	0	0	2.77908e-137	5.76901e-141			64.7619	0.0102783	0.00328975	0.000230241	8.22292e-19	1.70221e-08	0	0	0	2.42115e-128	7.72886e-202
64.9624	0.000676931	0.000905251	7.17255e-06	9.42612e-26	9.58172e-23	0	0	0	1.30579e-141	2.36364e-145			64.9624	0.00939668	0.00270319	0.000154181	3.14772e-20	3.23823e-09	0	0	0	1.58446e-132	4.04742e-207
65.1629	0.00032756	0.000376591	2.41747e-06	1.73945e-27	2.4293e-24	0	0	0	5.22413e-146	8.24573e-150			65.1629	0.00891832	0.00226338	9.71573e-05	1.02597e-21	5.24696e-10	0	0	0	8.829e-137	1.80478e-212
65.3634	0.000159487	0.000148261	7.00775e-07	2.73703e-29	5.24974e-26	0	0	0	1.7796e-150	2.44932e-154			65.3634	0.00869946	0.00196143	5.65945e-05	2.84737e-23	7.24029e-11	0	0	0	4.18899e-141	6.85255e-218
65.5639	8.66791e-05	6.05415e-05	1.74327e-07	3.67188e-31	9.668e-28	0	0	0	5.16178e-155	6.19484e-159			65.5639	0.0086296	0.00177501	2.99105e-05	6.72854e-25	8.50781e-12	0	0	0	1.69229e-145	2.21546e-223
65.7644	5.73338e-05	3.15052e-05	3.71546e-08	4.19951e-33	1.51711e-29	0	0	0	1.27481e-159	1.33408e-163			65.7644	0.00864891	0.00167619	1.41066e-05	1.35384e-26	8.51284e-13	0	0	0	5.82115e-150	6.09898e-229
65.9649	4.50244e-05	2.39726e-05	6.77637e-09	4.0942e-35	2.02828e-31	0	0	0	2.68076e-164	2.44627e-168			65.9649	0.00873639	0.00164038	5.85955e-06	2.31943e-28	7.25294e-14	0	0	0	1.70495e-154	1.42966e-234
66.1654	3.86961e-05	2.22614e-05	1.05663e-09	3.40223e-37	2.31008e-33	0	0	0	4.79998e-169	3.81938e-173			66.1654	0.00887205	0.00164922	2.12304e-06	3.38348e-30	5.26175e-15	0	0	0	4.25188e-159	2.8536e-240
66.3659	3.52465e-05	2.02404e-05	1.4076e-10	2.40961e-39	2.24119e-35	0	0	0	7.31795e-174	5.0775e-178			66.3659	0.0090007	0.00168546	6.66426e-07	4.20257e-32	3.25028e-16	0	0	0	9.02858e-164	4.84992e-246
66.5664	3.46584e-05	1.63803e-05	1.60117e-11	1.45441e-41	1.85206e-37	0	0	0	9.49964e-179	5.74746e-183			66.5664	0.00902895	0.00172449	1.8039e-07	4.44461e-34	1.70955e-17	0	0	0	1.6324e-168	7.01872e-252
66.7669	3.68263e-05	1.14477e-05	1.55458e-12	7.48095e-44	1.30356e-39	0	0	0	1.05001e-183	5.53948e-188			66.7669	0.00886008	0.00173129	4.19702e-08	4.0024e-36	7.65617e-19	0	0	0	2.51304e-173	8.64895e-258
66.9674	4.00223e-05	6.84437e-06	1.28784e-13	3.27888e-46	7.81423e-42	0	0	0	9.88205e-189	4.54601e-193			66.9674	0.00843877	0.0016692	8.37456e-09	3.06885e-38	2.91952e-20	0	0	0	3.29415e-178	9.07509e-264
67.1679	4.13377e-05	3.49006e-06	9.10058e-15	1.22453e-48	3.98936e-44	0	0	0	7.91897e-194	3.17658e-198			67.1679	0.00777129	0.00151809	1.43083e-09	2.00355e-40	9.47936e-22	0	0	0	3.67666e-183	8.10813e-270
67.3684	3.85144e-05	1.51621e-06	5.48458e-16	3.89637e-51	1.73447e-46	0	0	0	5.4033e-199	1.88998e-203			67.3684	0.00691102	0.00128886	2.09084e-10	1.11376e-42	2.62069e-23	0	0	0	3.49407e-188	6.16839e-276
67.5689	3.14922e-05	5.60984e-07	2.81845e-17	1.05629e-53	6.42195e-49	0	0	0	3.13918e-204	9.57465e-209			67.5689	0.00592874	0.00102134	2.61089e-11	5.27169e-45	6.16907e-25	0	0	0	2.82734e-193	3.99581e-282
67.7694	2.23139e-05	1.76744e-07	1.23483e-18	2.43955e-56	2.02484e-51	0	0	0	1.5529e-209	4.13006e-214			67.7694	0.00489255	0.000764684	2.78429e-12	2.1246e-47	1.2365e-26	0	0	0	1.94802e-198	2.20404e-288
67.9699	1.36232e-05	4.74154e-08	4.61193e-20	4.79984e-59	5.43667e-54	0	0	0	6.54089e-215	1.5169e-219			67.9699	0.00386528	0.000554346	2.5344e-13	7.29075e-50	2.11025e-28	0	0	0	1.14281e-203	1.03518e-294
68.1704	7.14832e-06	1.0831e-08	1.46824e-21	8.04479e-62	1.24304e-56	0	0	0	2.34584e-220	4.74381e-225			68.1704	0.00290788	0.000400829	1.96833e-14	2.13027e-52	3.06649e-30	0	0	0	5.70855e-209	4.13992e-301
68.3709	3.22349e-06	2.10661e-09	3.9839e-23	1.14857e-64	2.42013e-59	0	0	0	7.16355e-226	1.26318e-230			68.3709	0.00207559	0.000294272	1.30389e-15	5.29988e-55	3.79418e-32	0	0	0	2.42798e-214	1.40978e-307
68.5714	1.26859e-06	3.48876e-10	9.21272e-25	1.39681e-67	4.01227e-62	0	0	0	1.86263e-231	2.86398e-236			68.5714	0.00140635	0.000217357	7.36529e-17	1.1227e-57	3.99726e-34	0	0	0	8.79287e-220	4.087794082e-314
68.7719	5.15982e-07	4.91955e-11	1.81555e-26	1.44693e-70	5.66416e-65	0	0	0	4.12374e-237	5.52895e-242			68.7719	0.000911038	0.000156447	3.54688e-18	2.02503e-60	3.58571e-36	0	0	0	2.71134e-225	9.88e-321
68.9724	4.70729e-07	5.90673e-12	3.04891e-28	1.27664e-73	6.80881e-68	0	0	0	7.77364e-243	9.08832e-248			68.9724	0.000573499	0.000105724	1.45589e-19	3.11004e-63	2.73876e-38	0	0	0	7.1188e-231	0
69.1729	1.04381e-06	6.03861e-13	4.36289e-30	9.59375e-77	6.96937e-71	0	0	0	1.24774e-248	1.27201e-253			69.1729	0.000360203	6.50737e-05	5.09299e-21	4.06694e-66	1.78116e-40	0	0	0	1.59146e-236	0
69.3734	2.48354e-06	5.25648e-14	5.31961e-32	6.14045e-80	6.07435e-74	0	0	0	1.70527e-254	1.51589e-259			69.3734	0.000233603	3.57176e-05	1.51816e-22	4.52833e-69	9.86321e-43	0	0	0	3.02938e-242	0
69.5739	5.14762e-06	3.89602e-15	5.52639e-34	3.34728e-83	4.50803e-77	0	0	0	1.98441e-260	1.5382e-265			69.5739	0.00016234	1.72393e-05	3.8558e-24	4.29315e-72	4.65052e-45	0	0	0	4.90997e-248	0
69.7744	9.10257e-06	2.45875e-16	4.89153e-36	1.55401e-86	2.84875e-80	0	0	0	1.96623e-266	1.329e-271			69.7744	0.000124815	7.24863e-06	8.343e-26	3.46563e-75	1.86704e-47	0	0	0	6.77598e-254	0
69.9749	1.37076e-05	1.32122e-17	3.6887e-38	6.14441e-90	1.53285e-83	0	0	0	1.65885e-272	9.77697e-278			69.9749	0.000107202	2.63828e-06	1.53782e-27	2.38207e-78	6.38222e-50	0	0	0	7.9622e-260	0
70.1754	1.75765e-05	6.04511e-19	2.36982e-40	2.069e-93	7.02297e-87	0	0	0	1.19165e-278	6.12423e-284			70.1754	0.000100026	8.27497e-07	2.41454e-29	1.39411e-81	1.85763e-52	0	0	0	7.96638e-266	0
70.3759	1.91899e-05	2.35505e-20	1.29705e-42	5.93319e-97	2.73979e-90	0	0	0	7.28877e-285	3.26638e-290			70.3759	9.66201e-05	2.22944e-07	3.2291e-31	6.94712e-85	4.60376e-55	0	0	0	6.78668e-272	0
70.5764	1.78394e-05	7.81204e-22	6.04768e-45	1.44896e-100	9.10098e-94	0	0	0	3.79603e-291	1.48337e-296			70.5764	9.34871e-05	5.14753e-08	3.67812e-33	2.94769e-88	9.71482e-58	0	0	0	4.9229e-278	0
70.7769	1.41207e-05	2.20646e-23	2.40213e-47	3.01342e-104	2.57414e-97	0	0	0	1.68334e-297	5.73588e-303			70.7769	9.04026e-05	1.0168e-08	3.56819e-35	1.06494e-91	1.74552e-60	0	0	0	3.04055e-284	0
70.9774	9.51697e-06	5.30635e-25	8.1278e-50	5.33694e-108	6.19938e-101	0	0	0	6.35598e-304	0			70.9774	8.89948e-05	1.7162e-09	2.94803e-37	3.27595e-95	2.67043e-63	0	0	0	1.59901e-290	0
71.1779	5.46146e-06	1.08658e-26	2.34265e-52	8.04913e-112	1.27126e-104	0	0	0	2.0434347612328e-310	5.2942428e-316			71.1779	9.05738e-05	2.47284e-10	2.07427e-39	8.58057e-99	3.47862e-66	0	0	0	7.16009e-297	0
71.3784	2.66862e-06	1.89451e-28	5.75161e-55	1.03377e-115	2.2197e-108	0	0	0	5.593811e-317	0			71.3784	9.46318e-05	3.03967e-11	1.24289e-41	1.91365e-102	3.85833e-69	0	0	0	2.72994e-303	0
71.5789	1.11028e-06	2.81254e-30	1.20285e-57	1.13062e-119	3.30008e-112	0	0	0	0	0			71.5789	9.86317e-05	3.18599e-12	6.34201e-44	3.63394e-106	3.64384e-72	0	0	0	8.86246306245317e-310	0
71.7794	3.9332e-07	3.55524e-32	2.14273e-60	1.05298e-123	4.17757e-116	0	0	0	0	0			71.7794	9.89621e-05	2.84637e-13	2.75574e-46	5.8757e-110	2.93013e-75	0	0	0	2.44975865e-316	0
71.9799	1.18639e-07	3.82654e-34	3.25123e-63	8.35083e-128	4.50291e-120	0	0	0	0	0			71.9799	9.26571e-05	2.16696e-14	1.01967e-48	8.08926e-114	2.00623e-78	0	0	0	0	0
72.1805	3.04701e-08	3.5068e-36	4.2019e-66	5.63954e-132	4.13268e-124	0	0	0	0	0			72.1805	7.90838e-05	1.40551e-15	3.21281e-51	9.48257e-118	1.16962e-81	0	0	0	0	0
72.381	6.66331e-09	2.73642e-38	4.62545e-69	3.24309e-136	3.22954e-128	0	0	0	0	0			72.381	6.05094e-05	7.76563e-17	8.62005e-54	9.46478e-122	5.80596e-85	0	0	0	0	0
72.5815	1.24072e-09	1.81812e-40	4.33677e-72	1.58808e-140	2.1489e-132	0	0	0	0	0			72.5815	4.10069e-05	3.65455e-18	1.96937e-56	8.04382e-126	2.45398e-88	0	0	0	0	0
72.782	1.96709e-10	1.02856e-42	3.4632e-75	6.62191e-145	1.21748e-136	0	0	0	0	0			72.782	2.43971e-05	1.46477e-19	3.8312e-59	5.82079e-130	8.83154e-92	0	0	0	0	0
72.9825	2.65547e-11	4.95456e-45	2.35549e-78	2.35118e-149	5.87323e-141	0	0	0	0	0			72.9825	1.26577e-05	4.99984e-21	6.34643e-62	3.58648e-134	2.70626e-95	0	0	0	0	0
73.183	3.0523e-12	2.03211e-47	1.36449e-81	7.10854e-154	2.41245e-145	0	0	0	0	0			73.183	5.69724e-06	1.45337e-22	8.95174e-65	1.88158e-138	7.06104e-99	0	0	0	0	0
73.3835	2.98731e-13	7.0967e-50	6.73199e-85	1.83005e-158	8.43742e-150	0	0	0	0	0			73.3835	2.21577e-06	3.59761e-24	1.07514e-67	8.40513e-143	1.56869e-102	0	0	0	0	0
73.584	2.48943e-14	2.11025e-52	2.82873e-88	4.01176e-163	2.51263e-154	0	0	0	0	0			73.584	7.42289e-07	7.58333e-26	1.09953e-70	3.19693e-147	2.96736e-106	0	0	0	0	0
73.7845	1.76639e-15	5.3429e-55	1.01231e-91	7.48844e-168	6.37111e-159	0	0	0	0	0			73.7845	2.13671e-07	1.36115e-27	9.57462e-74	1.03536e-151	4.77939e-110	0	0	0	0	0
73.985	1.06719e-16	1.15183e-57	3.08532e-95	1.19023e-172	1.37553e-163	0	0	0	0	0			73.985	5.27482e-08	2.08038e-29	7.09927e-77	2.85505e-156	6.55454e-114	0	0	0	0	0
74.1855	5.4899e-18	2.1143e-60	8.00849e-99	1.61085e-177	2.52867e-168	0	0	0	0	0			74.1855	1.11508e-08	2.70751e-31	4.48209e-80	6.70355e-161	7.65383e-118	0	0	0	0	0
74.386	2.40466e-19	3.30456e-63	1.77035e-102	1.85636e-182	3.95805e-173	0	0	0	0	0			74.386	2.01616e-09	3.00042e-33	2.40947e-83	1.34018e-165	7.60997e-122	0	0	0	0	0
74.5865	8.96832e-21	4.39772e-66	3.33291e-106	1.82157e-187	5.2752e-178	0	0	0	0	0			74.5865	3.11504e-10	2.83124e-35	1.10289e-86	2.28133e-170	6.4425e-126	0	0	0	0	0
74.787	2.84797e-22	4.98319e-69	5.34366e-110	1.52199e-192	5.98637e-183	0	0	0	0	0			74.787	4.10959e-11	2.27485e-37	4.29852e-90	3.3066e-175	4.64401e-130	0	0	0	0	0
74.9875	7.70064e-24	4.8079e-72	7.29628e-114	1.08281e-197	5.78437e-188	0	0	0	0	0			74.9875	4.62677e-12	1.55636e-39	1.42651e-93	4.08077e-180	2.85035e-134	0	0	0	0	0
75.188	1.7729e-25	3.94976e-75	8.48415e-118	6.55955e-203	4.759e-193	0	0	0	0	0			75.188	4.44328e-13	9.06658e-42	4.03089e-97	4.28815e-185	1.48961e-138	0	0	0	0	0
75.3885	3.47545e-27	2.76283e-78	8.40147e-122	3.38353e-208	3.33383e-198	0	0	0	0	0			75.3885	3.63843e-14	4.49734e-44	9.69834e-101	3.83676e-190	6.62845e-143	0	0	0	0	0
75.589	5.80102e-29	1.64552e-81	7.08501e-126	1.48608e-213	1.98856e-203	0	0	0	0	0			75.589	2.53971e-15	1.89952e-46	1.98684e-104	2.92298e-195	2.51142e-147	0	0	0	0	0
75.7895	8.2445e-31	8.34488e-85	5.08815e-130	5.55763e-219	1.00995e-208	0	0	0	0	0			75.7895	1.51083e-16	6.83141e-49	3.46576e-108	1.89607e-200	8.10204e-152	0	0	0	0	0
75.99	9.97681e-33	3.60333e-88	3.11179e-134	1.76974e-224	4.36747e-214	0	0	0	0	0			75.99	7.65816e-18	2.09195e-51	5.14758e-112	1.04725e-205	2.22554e-156	0	0	0	0	0
76.1905	1.02798e-34	1.32482e-91	1.62066e-138	4.7985e-230	1.60815e-219	0	0	0	0	0			76.1905	3.30712e-19	5.45469e-54	6.50993e-116	4.9251e-211	5.20529e-161	0	0	0	0	0
76.391	9.01879e-37	4.14738e-95	7.18783e-143	1.10783e-235	5.04185e-225	0	0	0	0	0			76.391	1.21658e-20	1.21105e-56	7.00999e-120	1.97218e-216	1.03662e-165	0	0	0	0	0
76.5915	6.73716e-39	1.1055e-98	2.71474e-147	2.17778e-241	1.34593e-230	0	0	0	0	0			76.5915	3.81202e-22	2.28946e-59	6.42728e-124	6.72424e-222	1.75778e-170	0	0	0	0	0
76.792	4.28522e-41	2.50906e-102	8.73133e-152	3.64525e-247	3.05928e-236	0	0	0	0	0			76.792	1.01733e-23	3.68533e-62	5.0177e-128	1.95213e-227	2.5379e-175	0	0	0	0	0
76.9925	2.32079e-43	4.84877e-106	2.3914e-156	5.19531e-253	5.92086e-242	0	0	0	0	0			76.9925	2.31227e-25	5.05122e-65	3.33542e-132	4.82548e-233	3.11999e-180	0	0	0	0	0
77.193	1.0702e-45	7.97845e-110	5.57751e-161	6.30474e-259	9.75702e-248	0	0	0	0	0			77.193	4.47569e-27	5.89511e-68	1.88783e-136	1.01564e-238	3.26586e-185	0	0	0	0	0
77.3935	4.20207e-48	1.11782e-113	1.10776e-165	6.51469e-265	1.36904e-253	0	0	0	0	0			77.3935	7.37755e-29	5.85817e-71	9.09797e-141	1.82014e-244	2.91078e-190	0	0	0	0	0
77.594	1.40484e-50	1.3335e-117	1.87353e-170	5.73181e-271	1.63563e-259	0	0	0	0	0			77.594	1.03558e-30	4.95686e-74	3.7333e-145	2.7774e-250	2.20896e-195	0	0	0	0	0
77.7945	3.99907e-53	1.35451e-121	2.69829e-175	4.29397e-277	1.66386e-265	0	0	0	0	0			77.7945	1.23782e-32	3.57131e-77	1.30439e-149	3.6086e-256	1.42736e-200	0	0	0	0	0
77.995	9.69299e-56	1.17148e-125	3.30921e-180	2.73903e-283	1.44118e-271	0	0	0	0	0			77.995	1.2599e-34	2.1909e-80	3.88054e-154	3.99214e-262	7.85319e-206	0	0	0	0	0
78.1955	2.00043e-58	8.62696e-130	3.45597e-185	1.48766e-289	1.06288e-277	0	0	0	0	0			78.1955	1.09195e-36	1.14444e-83	9.82975e-159	3.76045e-268	3.67897e-211	0	0	0	0	0
78.396	3.51524e-61	5.40937e-134	3.07341e-190	6.87988e-296	6.67454e-284	0	0	0	0	0			78.396	8.05859e-39	5.09023e-87	2.12012e-163	3.01607e-274	1.46748e-216	0	0	0	0	0
78.5965	5.25963e-64	2.88804e-138	2.32742e-195	2.70911e-302	3.56881e-290	0	0	0	0	0			78.5965	5.06405e-41	1.92778e-90	3.89355e-168	2.05973e-280	4.9841e-222	0	0	0	0	0
78.797	6.70072e-67	1.31288e-142	1.50083e-200	0	1.62477e-296	0	0	0	0	0			78.797	2.70967e-43	6.21658e-94	6.08832e-173	1.19769e-286	1.44134e-227	0	0	0	0	0
78.9975	7.26866e-70	5.08178e-147	8.24121e-206	2.593143067e-315	6.29836e-303	0	0	0	0	0			78.9975	1.23456e-45	1.70695e-97	8.10619e-178	5.9299e-293	3.54908e-233	0	0	0	0	0
79.198	6.71359e-73	1.67484e-151	3.85345e-211	0	0	0	0	0	0	0			79.198	4.78942e-48	3.99085e-101	9.18974e-183	2.49986e-299	7.44098e-239	0	0	0	0	0
79.3985	5.27985e-76	4.69998e-156	1.53429e-216	0	5.8425239e-316	0	0	0	0	0			79.3985	1.58208e-50	7.94482e-105	8.87067e-188	8.9733e-306	1.32835e-244	0	0	0	0	0
79.599	3.53554e-79	1.12302e-160	5.20191e-222	0	0	0	0	0	0	0			79.599	4.44983e-53	1.34672e-108	7.29083e-193	2.742553904067e-312	2.01911e-250	0	0	0	0	0
79.7995	2.01584e-82	2.28478e-165	1.50181e-227	0	0	0	0	0	0	0			79.7995	1.06569e-55	1.94377e-112	5.10228e-198	7.131e-319	2.61322e-256	0	0	0	0	0
80	9.78644e-86	3.95794e-170	3.69199e-233	0	0	0	0	0	0	0			80	2.17314e-58	2.38885e-116	3.04031e-203	0	2.87977e-262	0	0	0	0	0

## Sheet: Panel c - PIP2
ED Figure 7 panel c
Phenylanine contact site radial densities													Gap between contact site radial densities
	Outer leaflet					Inner leaflet								Outer leaflet					Inner leaflet
R (Å)	Headgroup density	Phosphate density	Glycerol density	Sn-1 tail density	Sn-2 tail density	Headgroup density	Phosphate density	Glycerol density	Sn-1 tail density	Sn-2 tail density			R (Å)	Headgroup density	Phosphate density	Glycerol density	Sn-1 tail density	Sn-2 tail density	Headgroup density	Phosphate density	Glycerol density	Sn-1 tail density	Sn-2 tail density
0	0	0	0	0	0	0	0	0	0	0			0	0	0	0	0	0	0	0	0	0	0
0.200501	0	0	0	0	0	1.05157e-49	4.94586e-233	0	0	0			0.200501	0	0	0	0	0	6.46039e-76	1.60282e-250	0	0	0
0.401003	0	0	0	0	0	1.74887e-47	1.06606e-227	0	0	0			0.401003	0	0	0	0	0	4.71196e-73	5.66088e-245	0	0	0
0.601504	0	0	0	0	0	3.30202e-45	2.60871e-222	0	0	0			0.601504	0	0	0	0	0	3.90163e-70	2.26979e-239	0	0	0
0.802005	0	0	0	0	0	5.97199e-43	6.11486e-217	0	0	0			0.802005	0	0	0	0	0	3.09463e-67	8.71777e-234	0	0	0
1.00251	0	0	0	0	0	9.8096e-41	1.30179e-211	2.635e-320	0	0			1.00251	0	0	0	0	0	2.22927e-64	3.041e-228	0	0	0
1.20301	0	0	0	0	0	1.42915e-38	2.45803e-206	9.111717565e-314	0	0			1.20301	0	0	0	0	0	1.42433e-61	9.40853e-223	0	0	0
1.40351	0	0	0	0	0	1.82348e-36	4.06475e-201	2.75627e-307	0	0			1.40351	0	0	0	0	0	7.96998e-59	2.54932e-217	0	0	0
1.60401	0	0	0	0	0	2.02229e-34	5.84252e-196	7.24742e-301	0	0			1.60401	0	0	0	0	0	3.87635e-56	6.00409e-212	0	0	0
1.80451	0	0	0	0	0	1.93996e-32	7.26391e-191	1.64843e-294	0	0			1.80451	0	0	0	0	0	1.63076e-53	1.22313e-206	0	0	0
2.00501	0	0	0	0	0	1.60435e-30	7.78576e-186	3.23251e-288	0	0			2.00501	0	0	0	0	0	5.91452e-51	2.14812e-201	0	0	0
2.20551	0	0	0	0	0	1.14114e-28	7.1773e-181	5.45207e-282	0	0			2.20551	0	0	0	0	0	1.84491e-48	3.24468e-196	0	0	0
2.40602	0	0	0	0	0	6.9686e-27	5.68055e-176	7.89541e-276	0	0			2.40602	0	0	0	0	0	4.94085e-46	4.2078e-191	2.32242143e-316	0	0
2.60652	0	0	0	0	0	3.64877e-25	3.85489e-171	9.80397e-270	0	0			2.60652	0	0	0	0	0	1.13453e-43	4.67873e-186	8.02368685277217e-310	0	0
2.80702	0	0	0	0	0	1.63641e-23	2.24066e-166	1.04279e-263	0	0			2.80702	0	0	0	0	0	2.23139e-41	4.45597e-181	2.3744e-303	0	0
3.00752	0	0	0	0	0	6.28104e-22	1.11462e-161	9.49289e-258	0	0			3.00752	0	0	0	0	0	3.75593e-39	3.63197e-176	6.01344e-297	0	0
3.20802	0	0	0	0	0	2.06194e-20	4.7422e-157	7.39138e-252	0	0			3.20802	0	0	0	0	0	5.40704e-37	2.53187e-171	1.30256e-290	0	0
3.40852	0	0	0	0	0	5.78627e-19	1.72464e-152	4.91974e-246	0	0			3.40852	0	0	0	0	0	6.65373e-35	1.5087e-166	2.4118e-284	0	0
3.60902	0	0	0	0	0	1.38742e-17	5.35904e-148	2.79804e-240	0	0			3.60902	0	0	0	0	0	6.99584e-33	7.68132e-162	3.81558e-278	0	3.216784015e-315
3.80952	0	0	0	0	0	2.84152e-16	1.42228e-143	1.35925e-234	0	0			3.80952	0	0	0	0	0	6.28234e-31	3.34022e-157	5.15578e-272	0	0
4.01003	0	0	0	0	0	4.96939e-15	3.22296e-139	5.63821e-229	0	0			4.01003	0	0	0	0	0	4.81695e-29	1.24017e-152	5.94845e-266	0	3.23653e-302
4.21053	0	0	0	0	0	7.41933e-14	6.23419e-135	1.99646e-223	0	0			4.21053	0	0	0	0	0	3.15264e-27	3.93044e-148	5.85831e-260	0	8.09738e-296
4.41103	0	0	0	0	0	9.45505e-13	1.0291e-130	6.03335e-218	0	0			4.41103	0	0	0	0	0	1.76086e-25	1.06304e-143	4.92378e-254	0	1.72886e-289
4.61153	0	0	0	0	0	1.02838e-11	1.44945e-126	1.55578e-212	9.3872e-320	5.770028e-317			4.61153	0	0	0	0	0	8.3915e-24	2.45313e-139	3.53099e-248	0	3.14946e-283
4.81203	0	0	0	0	0	9.54602e-11	1.74156e-122	3.42256e-207	3.62268022227e-313	2.07276165950756e-310			4.81203	0	0	0	0	0	3.41146e-22	4.82924e-135	2.16017e-242	0	4.8944e-277
5.01253	0	0	0	0	0	7.56298e-10	1.78483e-118	6.42247e-202	1.18771e-306	6.35104e-304			5.01253	0	0	0	0	0	1.18293e-20	8.10877e-131	1.12722e-236	0	6.48756e-271
5.21303	0	0	0	0	0	5.11501e-09	1.55999e-114	1.02788e-196	3.32084e-300	1.65958e-297			5.21303	0	0	0	0	0	3.49814e-19	1.16116e-126	5.0165e-231	6.902097e-318	7.3337e-265
5.41353	0	0	0	0	0	2.95418e-08	1.16268e-110	1.40288e-191	7.91762e-294	3.69795e-291			5.41353	0	0	0	0	0	8.8211e-18	1.41786e-122	1.90375e-225	2.560383466745e-311	7.06922e-259
5.61404	0	0	0	0	0	1.45789e-07	7.38864e-107	1.63264e-186	1.60954e-287	7.0256e-285			5.61404	0	0	0	0	0	1.89657e-16	1.47617e-118	6.16016e-220	8.09757e-305	5.81005e-253
5.81454	0	0	0	0	0	6.15351e-07	4.00311e-103	1.61998e-181	2.7895e-281	1.13795e-278			5.81454	0	0	0	0	0	3.47642e-15	1.31026e-114	1.69943e-214	2.18335e-298	4.07106e-247
6.01504	0	0	0	0	0	2.22468e-06	1.84893e-99	1.37038e-176	4.12128e-275	1.57125e-272			6.01504	0	0	0	0	0	5.43223e-14	9.91428e-111	3.99678e-209	5.01847e-292	2.43173e-241
6.21554	0	0	0	0	0	6.90404e-06	7.27948e-96	9.88221e-172	5.1902e-269	1.84933e-266			6.21554	0	0	0	0	0	7.23552e-13	6.39456e-107	8.01268e-204	9.83257e-286	1.23814e-235
6.41604	0	0	0	0	0	1.845e-05	2.44292e-92	6.07456e-167	5.57126e-263	1.85523e-260			6.41604	0	0	0	0	0	8.21446e-12	3.51542e-103	1.36923e-198	1.64202e-279	5.37331e-230
6.61654	0	0	0	0	0	4.26445e-05	6.98747e-89	3.18271e-162	5.09695e-257	1.58625e-254			6.61654	0	0	0	0	0	7.94835e-11	1.64715e-99	1.99425e-193	2.33711e-273	1.98747e-224
6.81704	0	0	0	0	0	8.5755e-05	1.70337e-85	1.42127e-157	3.97403e-251	1.15587e-248			6.81704	0	0	0	0	0	6.5545e-10	6.57735e-96	2.4755e-188	2.83493e-267	6.26504e-219
7.01754	0	0	0	0	0	0.000151153	3.5388e-82	5.40918e-153	2.64053e-245	7.17769e-243			7.01754	0	0	0	0	0	4.60622e-09	2.23825e-92	2.61881e-183	2.93053e-261	1.68301e-213
7.21805	0	0	0	0	0	0.000235575	6.2653e-79	1.75445e-148	1.4951e-239	3.79822e-237			7.21805	0	0	0	0	0	2.75851e-08	6.49064e-89	2.36093e-178	2.58148e-255	3.85273e-208
7.41855	0	0	0	0	0	0.000327811	9.45254e-76	4.84935e-144	7.21356e-234	1.71267e-231			7.41855	0	0	0	0	0	1.40772e-07	1.60386e-85	1.81377e-173	1.93772e-249	7.51536e-203
7.61905	0	0	0	0	0	0.000411817	1.21524e-72	1.1422e-139	2.96558e-228	6.58038e-226			7.61905	0	0	0	0	0	6.12165e-07	3.37695e-82	1.18736e-168	1.23935e-243	1.24914e-197
7.81955	0	0	0	0	0	0.000474168	1.33128e-69	2.29249e-135	1.03881e-222	2.15423e-220			7.81955	0	0	0	0	0	2.26852e-06	6.0583e-79	6.62328e-164	6.75402e-238	1.76905e-192
8.02005	0	0	0	0	0	0.00051324	1.24267e-66	3.92064e-131	3.10035e-217	6.00873e-215			8.02005	0	0	0	0	0	7.16462e-06	9.26035e-76	3.14802e-159	3.13603e-232	2.1346e-187
8.22055	0	0	0	0	0	0.000544653	9.88364e-64	5.7132e-127	7.88353e-212	1.42794e-209			8.22055	0	0	0	0	0	1.92906e-05	1.20598e-72	1.27486e-154	1.24061e-226	2.19447e-182
8.42105	0	0	0	0	0	0.000596634	6.69792e-61	7.09356e-123	1.70787e-206	2.89107e-204			8.42105	0	0	0	0	0	4.43084e-05	1.33807e-69	4.39884e-150	4.18129e-221	1.92205e-177
8.62155	0	0	0	0	0	0.000695541	3.86741e-58	7.50409e-119	3.15208e-201	4.98676e-199			8.62155	0	0	0	0	0	8.69447e-05	1.26482e-66	1.29316e-145	1.2006e-215	1.43421e-172
8.82206	0	0	0	0	0	0.0008528	1.90261e-55	6.76348e-115	4.9561e-196	7.32787e-194			8.82206	0	0	0	0	0	0.000146205	1.01854e-63	3.2389e-141	2.93686e-210	9.1171e-168
9.02256	0	0	0	0	0	0.00106581	7.97495e-53	5.19364e-111	6.63852e-191	9.17329e-189			9.02256	0	0	0	0	0	0.000212074	6.98749e-61	6.91136e-137	6.12008e-205	4.93731e-163
9.22306	0	0	0	0	0	0.00133089	2.84807e-50	3.39776e-107	7.57498e-186	9.78254e-184			9.22306	0	0	0	0	0	0.000268975	4.08363e-58	1.25644e-132	1.08645e-199	2.27773e-158
9.42356	0	0	0	0	0	0.00165287	8.66597e-48	1.89376e-103	7.3631e-181	8.88684e-179			9.42356	0	0	0	0	0	0.000306442	2.03303e-55	1.94594e-128	1.64298e-194	8.95125e-154
9.62406	0	0	0	0	0	0.00204282	2.24662e-45	8.99207e-100	6.09678e-176	6.87708e-174			9.62406	0	0	0	0	0	0.00032936	8.62201e-53	2.56752e-124	2.11649e-189	2.99658e-149
9.82456	0	0	0	0	0	0.00251373	4.96238e-43	3.63739e-96	4.30025e-171	4.53329e-169			9.82456	0	0	0	0	0	0.000359554	3.11481e-50	2.88599e-120	2.32248e-184	8.54518e-145
10.0251	0	0	0	0	0	0.00308836	9.33906e-41	1.25346e-92	2.58364e-166	2.54547e-164			10.0251	0	0	0	0	0	0.000430811	9.58536e-48	2.76353e-116	2.17086e-179	2.07569e-140
10.2256	0	0	0	0	0	0.00381625	1.49753e-38	3.67969e-89	1.32223e-161	1.21748e-159			10.2256	0	0	0	0	0	0.000586735	2.51266e-45	2.25433e-112	1.72843e-174	4.29477e-136
10.4261	0	0	0	0	0	0.0047774	2.04607e-36	9.20215e-86	5.76387e-157	4.96005e-155			10.4261	0	0	0	0	0	0.000882506	5.61049e-43	1.56658e-108	1.1722e-169	7.56918e-132
10.6266	0	0	0	0	0	0.00605355	2.38202e-34	1.96037e-82	2.14016e-152	1.72122e-150			10.6266	0	0	0	0	0	0.00137897	1.06711e-40	9.27394e-105	6.77136e-165	1.13627e-127
10.8271	0	0	0	0	0	0.00767687	2.36302e-32	3.55756e-79	6.76856e-148	5.0875e-146			10.8271	0	0	0	0	0	0.00212414	1.72884e-38	4.67682e-101	3.33173e-160	1.4529e-123
11.0276	0	0	0	0	0	0.00959601	1.99759e-30	5.49957e-76	1.82331e-143	1.28081e-141			11.0276	0	0	0	0	0	0.00313988	2.38581e-36	2.00913e-97	1.39629e-155	1.58235e-119
11.2281	0	0	0	0	0	0.0116975	1.43907e-28	7.24205e-73	4.18341e-139	2.74648e-137			11.2281	0	0	0	0	0	0.00443555	2.80448e-34	7.35255e-94	4.98414e-151	1.46783e-115
11.4286	0	0	0	0	0	0.0138794	8.8354e-27	8.12357e-70	8.17532e-135	5.01615e-133			11.4286	0	0	0	0	0	0.00603896	2.80807e-32	2.29211e-90	1.51533e-146	1.15971e-111
11.6291	0	0	0	0	0	0.016131	4.62348e-25	7.76216e-67	1.36074e-130	7.80301e-129			11.6291	0	0	0	0	0	0.0080044	2.395e-30	6.08697e-87	3.92394e-142	7.80415e-108
11.8296	0	0	0	0	0	0.0185685	2.0623e-23	6.31777e-64	1.92904e-126	1.03383e-124			11.8296	0	0	0	0	0	0.0103745	1.74e-28	1.377e-83	8.65428e-138	4.47294e-104
12.0301	0	0	0	0	0	0.0214131	7.84195e-22	4.38016e-61	2.32914e-122	1.16661e-120			12.0301	0	0	0	0	0	0.0131234	1.07683e-26	2.6536e-80	1.62565e-133	2.18348e-100
12.2306	0	0	0	0	0	0.0249247	2.5424e-20	2.58677e-58	2.39516e-118	1.12121e-116			12.2306	0	0	0	0	0	0.0161353	5.6769e-25	4.35616e-77	2.60082e-129	9.078e-97
12.4311	0	0	0	0	0	0.0293104	7.02888e-19	1.30126e-55	2.09775e-114	9.17763e-113			12.4311	0	0	0	0	0	0.019243	2.54951e-23	6.09174e-74	3.54383e-125	3.21449e-93
12.6316	0	0	0	0	0	0.0346336	1.65744e-17	5.57584e-53	1.56477e-110	6.39813e-109			12.6316	0	0	0	0	0	0.0223085	9.75447e-22	7.25688e-71	4.11257e-121	9.69418e-90
12.8321	0	0	0	0	0	0.0407674	3.33436e-16	2.03514e-50	9.94079e-107	3.79884e-105			12.8321	0	0	0	0	0	0.0252994	3.17963e-20	7.36428e-68	4.06469e-117	2.48991e-86
13.0326	0	0	0	0	0	0.0474344	5.72463e-15	6.32728e-48	5.3785e-103	1.92097e-101			13.0326	0	0	0	0	0	0.0283218	8.83092e-19	6.36627e-65	3.42146e-113	5.44661e-83
13.2331	0	0	0	0	0	0.0543237	8.39104e-14	1.67563e-45	2.47838e-99	8.27296e-98			13.2331	0	0	0	0	0	0.0315917	2.08994e-17	4.68833e-62	2.45281e-109	1.0147e-79
13.4336	0	0	0	0	0	0.0612144	1.0506e-12	3.77991e-43	9.72613e-96	3.03436e-94			13.4336	0	0	0	0	0	0.0353699	4.2151e-16	2.94124e-59	1.49754e-105	1.60994e-76
13.6341	0	0	0	0	0	0.0680304	1.12432e-11	7.26319e-41	3.25066e-92	9.47846e-91			13.6341	0	0	0	0	0	0.0399041	7.24589e-15	1.57191e-56	7.78673e-102	2.17543e-73
13.8346	0	0	0	0	0	0.0748106	1.02925e-10	1.18883e-38	9.25257e-89	2.52156e-87			13.8346	0	0	0	0	0	0.0453873	1.06185e-13	7.15674e-54	3.44818e-98	2.50344e-70
14.0351	0	0	0	0	0	0.0816489	8.06823e-10	1.65755e-36	2.24289e-85	5.71298e-84			14.0351	0	0	0	0	0	0.0518968	1.32682e-12	2.77585e-51	1.30041e-94	2.45349e-67
14.2356	0	0	0	0	0	0.0886592	5.42276e-09	1.96866e-34	4.63027e-82	1.10233e-80			14.2356	0	0	0	0	0	0.0593187	1.41402e-11	9.17223e-49	4.17662e-91	2.04779e-64
14.4361	0	0	0	0	0	0.0959803	3.12999e-08	1.99179e-32	8.14058e-79	1.81142e-77			14.4361	0	0	0	0	0	0.0673362	1.2857e-10	2.58202e-46	1.1424e-87	1.45558e-61
14.6366	0	0	0	0	0	0.103785	1.55454e-07	1.7167e-30	1.21885e-75	2.53502e-74			14.6366	0	0	0	1.645e-321	0	0.0755508	9.97791e-10	6.19238e-44	2.66111e-84	8.81121e-59
14.8371	0	0	0	0	0	0.112263	6.65924e-07	1.26049e-28	1.55415e-72	3.02133e-71			14.8371	0	0	0	9.54628206e-315	0	0.0836714	6.61262e-09	1.26524e-41	5.27901e-81	4.54234e-56
15.0376	0	0	0	0	0	0.121552	2.4673e-06	7.88482e-27	1.68764e-69	3.06668e-68			15.0376	0	0	0	3.32365e-308	0	0.0916291	3.74471e-08	2.20252e-39	8.9184e-78	1.9942e-53
15.2381	0	0	0	0	9.894323e-317	0.131628	7.93172e-06	4.20217e-25	1.56065e-66	2.65089e-65			15.2381	0	0	0	9.85455e-302	0	0.0995373	1.81354e-07	3.26665e-37	1.28311e-74	7.45585e-51
15.4386	0	0	0	0	3.59431952513274e-310	0.142213	2.22012e-05	1.90814e-23	1.22906e-63	1.95149e-62			15.4386	0	0	0	2.48827e-295	1.645e-321	0.107555	7.51919e-07	4.12793e-35	1.57211e-71	2.37392e-48
15.6391	0	0	0	0	1.11195e-303	0.152812	5.4309e-05	7.38296e-22	8.24284e-61	1.22348e-59			15.6391	0	0	0	5.35053e-289	3.400810296e-315	0.115757	2.67295e-06	4.44449e-33	1.64036e-68	6.43683e-46
15.8396	0	0	0	1.645e-321	2.92948e-297	0.162915	0.000116572	2.43429e-20	4.70778e-58	6.53252e-57			15.8396	0	0	0	9.79786e-283	0	0.124073	8.16419e-06	4.07741e-31	1.45759e-65	1.48633e-43
16.0401	0	0	0	3.500600025e-315	6.57248e-291	0.172239	0.000220552	6.84041e-19	2.28976e-55	2.97044e-54			16.0401	0	0	0	1.52792e-276	3.58981e-302	0.132312	2.14943e-05	3.18738e-29	1.10298e-62	2.92273e-41
16.2406	0	0	0	0	1.25574e-284	0.180795	0.000369928	1.63837e-17	9.48406e-53	1.15032e-51			16.2406	0	0	0	2.02908e-270	9.16568e-296	0.140232	4.90215e-05	2.12317e-27	7.10777e-60	4.89437e-39
16.4411	0	0	0	3.64837e-302	2.04315e-278	0.188697	0.000554735	3.34526e-16	3.34526e-50	3.79381e-49			16.4411	0	0	0	2.29472e-264	1.99291e-289	0.14762	9.76188e-05	1.2052e-25	3.90064e-57	6.97966e-37
16.6416	0	0	0	9.25595e-296	2.83094e-272	0.195866	0.000753926	5.82393e-15	1.00483e-47	1.06561e-46			16.6416	0	0	0	2.20998e-258	3.69012e-283	0.154337	0.000171852	5.83013e-24	1.82294e-54	8.47619e-35
16.8421	0	0	0	1.99973e-289	3.34032e-266	0.201918	0.000949119	8.64707e-14	2.57031e-45	2.54912e-44			16.8421	0	0	0	1.81249e-252	5.81862e-277	0.160322	0.000272468	2.40362e-22	7.25508e-52	8.76586e-33
17.0426	0	0	0	3.67915e-283	3.35637e-260	0.206359	0.00114207	1.09524e-12	5.5989e-43	5.19344e-42			17.0426	0	0	0	1.26586e-246	7.81313e-271	0.165587	0.000398926	8.44598e-21	2.45893e-49	7.71994e-31
17.2431	0	0	0	5.76433e-277	2.87195e-254	0.208966	0.00136153	1.18383e-11	1.03859e-40	9.01159e-40			17.2431	0	0	0	7.52875e-241	8.93418e-265	0.170199	0.000554765	2.52969e-19	7.09717e-47	5.78972e-29
17.4436	0	0	0	7.69084e-271	2.0927e-248	0.21002	0.00165179	1.09242e-10	1.64062e-38	1.3318e-37			17.4436	0	0	0	3.81314e-235	8.69975e-259	0.174253	0.000750327	6.45891e-18	1.74445e-44	3.69763e-27
17.6441	0	0	0	8.73819e-265	1.29855e-242	0.210194	0.00205122	8.61074e-10	2.20696e-36	1.67638e-35			17.6441	0	0	0	1.64461e-229	7.21408e-253	0.177825	0.000999273	1.40596e-16	3.65149e-42	2.011e-25
17.8446	0	0	0	8.45454e-259	6.86167e-237	0.210153	0.00257735	5.80145e-09	2.52813e-34	1.79729e-33			17.8446	0	0	0	6.04037e-224	5.09419e-247	0.180929	0.00131244	2.60961e-15	6.50909e-40	9.31366e-24
18.0451	0	0	0	6.96592e-253	3.08759e-231	0.210165	0.00322651	3.34384e-08	2.46618e-32	1.64131e-31			18.0451	0	0	0	1.88922e-218	3.06329e-241	0.18352	0.00169558	4.13084e-14	9.88126e-38	3.67322e-22
18.2456	0	0	0	4.88748e-247	1.18312e-225	0.209996	0.00398345	1.65059e-07	2.04866e-30	1.27675e-29			18.2456	0	0	0	5.03177e-213	1.56862e-235	0.185517	0.00215233	5.57774e-13	1.27747e-35	1.23365e-20
18.4461	0	0	0	2.92018e-241	3.86058e-220	0.209117	0.00483412	6.98771e-07	1.4492e-28	8.46024e-28			18.4461	0	0	0	1.14124e-207	6.84016e-230	0.186823	0.00268902	6.4263e-12	1.40651e-33	3.52821e-19
18.6466	0	0	0	1.48577e-235	1.07274e-214	0.207036	0.00577839	2.54174e-06	8.72983e-27	4.77579e-26			18.6466	0	0	0	2.20417e-202	2.53997e-224	0.18732	0.00331818	6.31982e-11	1.31884e-31	8.59272e-18
18.8471	0	0	0	6.43738e-230	2.53833e-209	0.203523	0.00683635	7.96297e-06	4.47814e-25	2.29679e-24			18.8471	0	0	0	3.62517e-197	8.03168e-219	0.186893	0.00405972	5.30766e-10	1.0532e-29	1.78206e-16
19.0476	0	0	0	2.3751e-224	5.11465e-204	0.198667	0.00803757	2.1555e-05	1.95616e-23	9.41115e-23			19.0476	0	0	0	5.07722e-192	2.1627e-213	0.185488	0.00493727	3.80924e-09	7.16319e-28	3.14722e-15
19.2481	0	0	0	7.46222e-219	8.77599e-199	0.192768	0.0093947	5.06236e-05	7.27654e-22	3.28585e-21			19.2481	0	0	0	6.0553e-187	4.95906e-208	0.183149	0.00596673	2.3383e-08	4.14952e-26	4.73308e-14
19.4486	0	0	0	1.99649e-213	1.28229e-193	0.186153	0.010885	0.000103716	2.30494e-20	9.77646e-20			19.4486	0	0	0	6.14973e-182	9.68308e-203	0.179966	0.00714049	1.22919e-07	2.04739e-24	6.06139e-13
19.6491	0	0	0	4.54862e-208	1.59547e-188	0.179048	0.0124664	0.000186671	6.21744e-19	2.47911e-18			19.6491	0	0	0	5.31848e-177	1.61004e-197	0.175963	0.00841961	5.54296e-07	8.60478e-23	6.61014e-12
19.8496	0	0	0	8.82477e-203	1.69044e-183	0.171561	0.0141253	0.000297837	1.42817e-17	5.35861e-17			19.8496	0	0	0	3.91677e-172	2.27967e-192	0.171067	0.00974661	2.14939e-06	3.08065e-21	6.13844e-11
20.0501	0	0	0	1.45793e-197	1.52517e-178	0.163734	0.0159117	0.000426301	2.79363e-16	9.87466e-16			20.0501	0	0	0	2.45627e-167	2.74861e-187	0.165218	0.011076	7.19143e-06	9.39601e-20	4.85417e-10
20.2506	0	0	0	2.05108e-192	1.17178e-173	0.15558	0.0179203	0.000556294	4.65357e-15	1.55164e-14			20.2506	0	0	0	1.3117e-162	2.82204e-182	0.158501	0.0124023	2.08601e-05	2.44168e-18	3.26873e-09
20.4511	0	0	0	2.45719e-187	7.66621e-169	0.147083	0.0202252	0.000677199	6.60144e-14	2.07949e-13			20.4511	0	0	0	5.96481e-158	2.46729e-177	0.151163	0.0137649	5.2806e-05	5.40672e-17	1.87435e-08
20.6516	0	0	0	2.5067e-182	4.27091e-164	0.138246	0.0228243	0.000794519	7.97521e-13	2.37759e-12			20.6516	0	0	0	2.30975e-153	1.83689e-172	0.143523	0.015227	0.000117694	1.02035e-15	9.15229e-08
20.8521	0	0	0	2.17759e-177	2.02612e-159	0.129161	0.0256371	0.000935849	8.2058e-12	2.3199e-11			20.8521	0	0	0	7.61622e-149	1.16453e-167	0.135866	0.0168443	0.00023357	1.64142e-14	3.80556e-07
21.0526	0	0	0	1.61086e-172	8.18491e-155	0.120016	0.0285387	0.00114778	7.19136e-11	1.93251e-10			21.0526	0	0	0	2.13854e-144	6.28668e-163	0.12837	0.0186443	0.000418233	2.25141e-13	1.34748e-06
21.2531	0	0	0	1.01472e-167	2.81557e-150	0.111	0.0313871	0.00148414	5.36872e-10	1.37497e-09			21.2531	0	0	0	5.11328e-140	2.88999e-158	0.121062	0.0206331	0.000685284	2.63386e-12	4.06315e-06
21.4536	0	0	0	5.44308e-163	8.2475e-146	0.102188	0.0340362	0.00199054	3.41497e-09	8.36021e-09			21.4536	0	0	0	1.04108e-135	1.13129e-153	0.113842	0.0228184	0.00104125	2.62906e-11	1.04349e-05
21.6541	0	0	0	2.48628e-158	2.05721e-141	0.0935527	0.0363606	0.00269106	1.85138e-08	4.347e-08			21.6541	0	0	0	1.80498e-131	3.77098e-149	0.10659	0.0252093	0.00148425	2.24022e-10	2.28319e-05
21.8546	0	0	0	9.67082e-154	4.36957e-137	0.085077	0.0383006	0.00357865	8.55864e-08	1.9345e-07			21.8546	0	0	0	2.66477e-127	1.07038e-144	0.0992582	0.0277734	0.00200551	1.63052e-09	4.25977e-05
22.0551	0	0	0	3.2032e-149	7.90311e-133	0.0768547	0.039888	0.00460844	3.37626e-07	7.37569e-07			22.0551	0	0	0	3.35003e-123	2.58713e-140	0.0918773	0.0303779	0.00259678	1.01447e-08	6.79203e-05
22.2556	0	0	0	9.03467e-145	1.21719e-128	0.0690694	0.0412086	0.00570086	1.13784e-06	2.41249e-06			22.2556	0	0	0	3.58623e-119	5.32477e-136	0.08447	0.0327824	0.00326248	5.40046e-08	9.30952e-05
22.4561	0	0	0	2.16994e-140	1.59631e-124	0.0618641	0.0423143	0.00676965	3.2816e-06	6.78127e-06			22.4561	0	0	0	3.26908e-115	9.33216e-132	0.077001	0.0347113	0.00402867	2.46266e-07	0.00011133
22.6566	0	0	0	4.43806e-136	1.78268e-120	0.0552342	0.04316	0.00777924	8.12082e-06	1.64198e-05			22.6566	0	0	0	2.53754e-111	1.39272e-127	0.0694421	0.0359773	0.00493892	9.63324e-07	0.000120246
22.8571	0	0	0	7.72939e-132	1.69524e-116	0.0490447	0.0436302	0.00880243	1.73127e-05	3.43648e-05			22.8571	0	0	0	1.67725e-107	1.76987e-123	0.0618784	0.0365807	0.0060359	3.23805e-06	0.000125302
23.0576	0	0	0	1.14632e-127	1.37273e-112	0.0431487	0.0436399	0.0100267	3.19917e-05	6.24927e-05			23.0576	0	0	0	9.4402e-104	1.91521e-119	0.0545289	0.036717	0.00733873	9.37232e-06	0.000136506
23.2581	0	0	0	1.4477e-123	9.46529e-109	0.0374957	0.0432145	0.0116818	5.17185e-05	9.95954e-05			23.2581	0	0	0	4.5244e-100	1.76478e-115	0.0476561	0.0366737	0.00883229	2.34185e-05	0.000159607
23.4586	0	0	0	1.55689e-119	5.55752e-105	0.0321513	0.042468	0.0139242	7.41814e-05	0.000141158			23.4586	0	0	0	1.84645e-96	1.38471e-111	0.0414606	0.0366757	0.0104821	5.06702e-05	0.000189454
23.6591	0	0	0	1.42578e-115	2.77858e-101	0.0272422	0.0414961	0.0167587	9.64019e-05	0.000182393			23.6591	0	0	0	6.41666e-93	9.25177e-108	0.0360436	0.0367755	0.0122724	9.52979e-05	0.000213032
23.8596	0	0	0	1.11188e-111	1.18294e-97	0.0228886	0.040289	0.0200586	0.000116937	0.000223312			23.8596	0	0	0	1.89879e-89	5.26363e-104	0.031417	0.0368551	0.0142427	0.000156561	0.000221507
24.0602	0	0	0	7.3837e-108	4.28839e-94	0.0191643	0.0387514	0.0236691	0.000137487	0.000271918			24.0602	0	0	0	4.78453e-86	2.55001e-100	0.0275063	0.0367203	0.0164883	0.000226204	0.000221486
24.2607	0	0	0	4.17549e-104	1.3238e-90	0.0160829	0.0368049	0.0275061	0.000162658	0.000342686			24.2607	0	0	0	1.02659e-82	1.05194e-96	0.0241499	0.0362091	0.0191127	0.000290399	0.000235129
24.4612	0	0	0	2.01074e-100	3.47971e-87	0.0135923	0.0344761	0.0315643	0.000198138	0.000451901			24.4612	0	0	0	1.87562e-79	3.69517e-93	0.0211446	0.0352438	0.0221537	0.000336963	0.000288029
24.6617	0	0	0	8.24565e-97	7.78856e-84	0.0115814	0.0318944	0.0358393	0.000248682	0.000614382			24.6617	0	0	0	2.91803e-76	1.10528e-89	0.018335	0.0338244	0.0255352	0.000364048	0.00039415
24.8622	0	0	0	2.87948e-93	1.48444e-80	0.00990817	0.0292197	0.0402477	0.000317477	0.000843524			24.8622	0	0	0	3.86568e-73	2.81515e-86	0.0156786	0.0320039	0.0290781	0.000384634	0.000549196
25.0627	0	0	0	8.56301e-90	2.40915e-77	0.00844304	0.0265708	0.0446306	0.000407557	0.00115146			25.0627	0	0	0	4.36069e-70	6.10553e-83	0.013229	0.0298786	0.0325694	0.000423923	0.000737185
25.2632	0	0	0	2.16853e-86	3.32932e-74	0.00710496	0.0240035	0.0488331	0.000524527	0.00154563			25.2632	0	0	0	4.18867e-67	1.12755e-79	0.0110579	0.0275886	0.0358477	0.000511395	0.000945926
25.4637	0	0	0	4.67663e-83	3.91776e-71	0.0058704	0.02153	0.0527801	0.00067828	0.00202356			25.4637	0	0	0	3.42601e-64	1.77314e-76	0.00918332	0.025305	0.0388688	0.000670951	0.00118108
25.6642	0	0	0	8.58883e-80	3.92565e-68	0.00475477	0.0191505	0.0564788	0.000881186	0.00257297			25.6642	0	0	0	2.38612e-61	2.37432e-73	0.00756041	0.0231838	0.0417252	0.000911396	0.00146822
25.8647	0	0	0	1.3433e-76	3.34947e-65	0.00378304	0.0168736	0.0599557	0.00114307	0.00318053			25.8647	0	0	0	1.4151e-58	2.70724e-70	0.00612999	0.0213011	0.0446044	0.00121937	0.00183945
26.0652	0	0	0	1.78917e-73	2.4335e-62	0.00296917	0.0147241	0.0631912	0.00146755	0.00384359			26.0652	0	0	0	7.14612e-56	2.62848e-67	0.00487468	0.0196101	0.0476856	0.00156004	0.0023135
26.2657	0	0	0	2.02946e-70	1.50548e-59	0.00231121	0.0127422	0.0661014	0.00185394	0.00457456			26.2657	0	0	0	3.07288e-53	2.17306e-64	0.00382858	0.017959	0.0510208	0.00189191	0.00288668
26.4662	0	0	0	1.96047e-67	7.93068e-57	0.00179512	0.0109749	0.0685727	0.00230269	0.00539316			26.4662	0	0	0	1.12515e-50	1.52978e-61	0.00303382	0.0161766	0.0544859	0.0021942	0.00354503
26.6667	0	0	0	1.61287e-64	3.55741e-54	0.00139867	0.00945506	0.0705149	0.00281813	0.0063121			26.6667	0	0	0	3.50802e-48	9.17011e-59	0.00248712	0.0141762	0.0578418	0.00249127	0.00428686
26.8672	0	0	0	1.13008e-61	1.35877e-51	0.00109483	0.00817676	0.0718869	0.00340814	0.00732737			26.8672	0	0	0	9.31333e-46	4.68068e-56	0.00212426	0.01201	0.0608425	0.00285296	0.00513208
27.0677	0	0	0	6.74357e-59	4.41922e-49	0.000857872	0.00708539	0.0726736	0.00408844	0.00842266			27.0677	0	0	0	2.10541e-43	2.03438e-53	0.00185131	0.00983948	0.0632878	0.00336291	0.00610649
27.2682	0	0	0	3.42735e-56	1.22387e-46	0.000670756	0.00610154	0.0728501	0.00489263	0.00958856			27.2682	0	0	0	4.05281e-41	7.5291e-51	0.00159335	0.00785197	0.0649983	0.00407203	0.00721759
27.4687	0	0	0	1.48362e-53	2.88609e-44	0.000527445	0.00516548	0.0723868	0.00587279	0.0108447			27.4687	0	0	0	6.643e-39	2.37269e-48	0.00132507	0.00618118	0.0658014	0.00497129	0.0084509
27.6692	0	0	0	5.47007e-51	5.79526e-42	0.000426912	0.00426779	0.0712903	0.0070736	0.0122479			27.6692	0	0	0	9.27173e-37	6.36689e-46	0.00106688	0.00487228	0.0656031	0.00600673	0.00979589
27.8697	0	0	0	1.71785e-48	9.90885e-40	0.000363205	0.00344304	0.0696187	0.00848963	0.0138795			27.8697	0	0	0	1.10191e-34	1.45479e-43	0.000854924	0.00389095	0.0644971	0.00712282	0.0112764
28.0702	0	0	0	4.59529e-46	1.44265e-37	0.000321068	0.00273519	0.067433	0.010045	0.0158166			28.0702	0	0	0	1.11512e-32	2.83048e-41	0.000708143	0.00315841	0.0627805	0.00829416	0.0129501
28.2707	0	0	0	1.04712e-43	1.78848e-35	0.000282089	0.00216433	0.0647358	0.011627	0.0180997			28.2707	0	0	0	9.60912e-31	4.68928e-39	0.000614773	0.00259181	0.0608191	0.00952233	0.014869
28.4712	0	0	0	2.03258e-41	1.88796e-33	0.00023569	0.00171751	0.061477	0.0131579	0.0207067			28.4712	0	0	0	7.05079e-29	6.61513e-37	0.000543743	0.00213185	0.0588518	0.0108171	0.0170292
28.6717	0	0	0	3.36122e-39	1.69702e-31	0.000183974	0.00136348	0.0576392	0.0146492	0.0235444			28.6717	0	0	0	4.40538e-27	7.94614e-35	0.000468064	0.00174784	0.056889	0.0121903	0.0193539
28.8722	0	0	0	4.73547e-37	1.29887e-29	0.000136124	0.00107423	0.0533289	0.016193	0.0264669			28.8722	0	0	0	2.34381e-25	8.12756e-33	0.000380597	0.00142701	0.0547713	0.0136568	0.0217245
29.0727	0	0	0	5.68429e-35	8.4651e-28	9.89097e-05	0.000835825	0.0487834	0.0179024	0.0293113			29.0727	0	0	0	1.06184e-23	7.07865e-31	0.000292015	0.00116286	0.052322	0.0152175	0.0240324
29.2732	0	0	0	5.81388e-33	4.69766e-26	7.23553e-05	0.000644655	0.0442803	0.019852	0.031937			29.2732	0	0	1.90567705e-316	4.09635e-22	5.24959e-29	0.000216777	0.000949217	0.0494664	0.0168335	0.0262096
29.4737	0	0	0	5.06721e-31	2.21981e-24	5.24846e-05	0.000497726	0.0400237	0.0220597	0.034259			29.4737	0	0	6.913686323057e-310	1.34568e-20	3.31503e-27	0.00016135	0.000777175	0.0462556	0.0184375	0.0282254
29.6742	0	0	1.645e-321	3.76377e-29	8.93173e-23	3.60563e-05	0.000387269	0.0360894	0.0244992	0.0362707			29.6742	0	0	2.1358e-303	3.76446e-19	1.78252e-25	0.000123373	0.000633526	0.0428198	0.0199926	0.0300714
29.8747	0	0	3.925092997e-315	2.38273e-27	3.06012e-21	2.24154e-05	0.000302484	0.0324476	0.0271056	0.0380375			29.8747	0	0	5.61826e-297	8.96793e-18	8.1615e-24	9.82719e-05	0.00050398	0.0393135	0.0215424	0.0317608
30.0752	0	0	0	1.2858e-25	8.92744e-20	1.22377e-05	0.000234082	0.0290229	0.0297611	0.0396444			30.0752	0	0	1.25845e-290	1.81939e-16	3.18195e-22	8.40168e-05	0.000380395	0.0358757	0.0231851	0.0333379
30.2757	0	0	4.07353e-302	5.91529e-24	2.21768e-18	5.77326e-06	0.000176703	0.0257506	0.0322921	0.0411181			30.2757	0	0	2.40026e-284	3.14361e-15	1.05635e-20	7.97111e-05	0.000265004	0.0325896	0.0249848	0.0348726
30.4762	0	0	1.03111e-295	2.32032e-22	4.69089e-17	2.335e-06	0.000128245	0.0226131	0.0345154	0.0423966			30.4762	0	0	3.89829e-278	4.62629e-14	2.98617e-19	8.17431e-05	0.000166787	0.0294438	0.0269013	0.0364341
30.6767	0	0	2.22242e-289	7.76172e-21	8.44885e-16	8.06661e-07	8.81772e-05	0.0196523	0.0363249	0.0433875			30.6767	0	0	5.39114e-272	5.79943e-13	7.18818e-18	8.32388e-05	9.34638e-05	0.026338	0.0288041	0.0380604
30.8772	0	0	4.07874e-283	2.21457e-19	1.29577e-14	2.37629e-07	5.64661e-05	0.0169491	0.0377516	0.0440695			30.8772	0	0	6.34862e-266	6.19368e-12	1.47343e-16	7.78813e-05	4.61957e-05	0.0231604	0.030555	0.0397452
31.0777	0	0	6.37397e-277	5.39055e-18	1.69218e-13	5.96448e-08	3.30475e-05	0.0145747	0.0389388	0.0445272			31.0777	0	0	6.36605e-260	5.63654e-11	2.57189e-15	6.40959e-05	2.00126e-05	0.0198953	0.0320963	0.0414407
31.2782	0	0	8.48156e-271	1.11966e-16	1.88174e-12	1.27514e-08	1.73577e-05	0.0125431	0.0400435	0.044879			31.2782	0	0	5.43567e-254	4.3722e-10	3.82303e-14	4.5503e-05	7.56398e-06	0.0166743	0.0334826	0.043063
31.4787	0	0	9.61001e-265	1.98503e-15	1.78188e-11	2.32159e-09	8.05675e-06	0.0108002	0.0411386	0.0451742			31.4787	0	0	3.95211e-248	2.8919e-09	4.83966e-13	2.76451e-05	2.48495e-06	0.0137216	0.0348403	0.0444999
31.6792	0	0	9.27157e-259	3.00468e-14	1.43687e-10	3.59934e-10	3.26614e-06	0.00925948	0.0421896	0.0453691			31.6792	0	0	2.4468e-242	1.63192e-08	5.21806e-12	1.43291e-05	7.07282e-07	0.0112318	0.0362742	0.0456394
31.8797	0	0	7.61666e-253	3.88434e-13	9.86745e-10	4.75175e-11	1.14678e-06	0.00785254	0.0431128	0.0454022			31.8797	0	0	1.28992e-236	7.86286e-08	4.79224e-11	6.32886e-06	1.73905e-07	0.00927156	0.037782	0.0464222
32.0802	0	0	5.32791e-247	4.29023e-12	5.77147e-09	5.34161e-12	3.46741e-07	0.00655491	0.0438632	0.0452812			32.0802	0	0	5.79055e-231	3.23808e-07	3.74953e-10	2.38087e-06	3.6843e-08	0.00776744	0.0392423	0.0468828
32.2807	0	0	3.17344e-241	4.05006e-11	2.87571e-08	5.11298e-13	8.99401e-08	0.00537588	0.0444805	0.0450955			32.2807	0	0	2.21346e-225	1.14148e-06	2.49995e-09	7.62734e-07	6.7104e-09	0.00657266	0.0404971	0.0471342
32.4812	0	0	1.60948e-235	3.26932e-10	1.22103e-07	4.16734e-14	1.99631e-08	0.00433487	0.045058	0.0449567			32.4812	0	0	7.20478e-220	3.45166e-06	1.42089e-08	2.0807e-07	1.04873e-09	0.00555262	0.0414697	0.0472994
32.6817	0	0	6.95056e-230	2.25784e-09	4.42055e-07	2.89217e-15	3.78536e-09	0.00344755	0.0456629	0.0449434			32.6817	0	0	1.99694e-214	8.97976e-06	6.88794e-08	4.8332e-08	1.40412e-10	0.00463545	0.0422165	0.0474494
32.8822	0	0	2.55585e-224	1.33486e-08	1.36594e-06	1.70911e-16	6.12511e-10	0.00272242	0.0462817	0.045097			32.8822	0	0	4.71309e-209	2.01854e-05	2.85008e-07	9.55965e-09	1.60847e-11	0.00381254	0.0428722	0.0476001
33.0827	0	0	8.00261e-219	6.76116e-08	3.60874e-06	8.59997e-18	8.45154e-11	0.00215651	0.0468332	0.0454447			33.0827	0	0	9.47205e-204	3.94507e-05	1.00773e-06	1.61002e-09	1.57483e-12	0.00310832	0.0435439	0.0477538
33.2832	0	0	2.13357e-213	2.93683e-07	8.1765e-06	3.68471e-19	9.93949e-12	0.0017293	0.0472268	0.0459971			33.2832	0	0	1.62099e-198	6.76516e-05	3.04959e-06	2.30887e-10	1.31676e-13	0.00254545	0.0442441	0.0479133
33.4837	0	0	4.84355e-208	1.09548e-06	1.59713e-05	1.34428e-20	9.96001e-13	0.00140427	0.047415	0.046718			33.4837	0	0	2.3622e-193	0.000103144	7.91643e-06	2.81935e-11	9.39603e-15	0.00212071	0.044902	0.0480418
33.6842	0	0	9.36265e-203	3.5161e-06	2.71326e-05	4.17596e-22	8.50216e-14	0.00114158	0.0474185	0.0475101			33.6842	0	1.167755443e-315	2.93126e-188	0.000142406	1.76839e-05	2.93142e-12	5.71907e-16	0.0017982	0.0454292	0.0480309
33.8847	0	0	1.54104e-197	9.73983e-06	4.06563e-05	1.10459e-23	6.18173e-15	0.000913266	0.0473265	0.0482428			33.8847	0	0	3.09736e-183	0.000182283	3.41422e-05	2.5953e-13	2.96809e-17	0.00152312	0.0457823	0.0477601
34.0852	0	0	2.15978e-192	2.3393e-05	5.48567e-05	2.48787e-25	3.82789e-16	0.000709526	0.0472657	0.0488055			34.0852	0	1.25718e-302	2.78697e-178	0.000222134	5.73226e-05	1.95648e-14	1.31299e-18	0.00124997	0.0459798	0.0472186
34.2857	0	0	2.5774e-187	4.90671e-05	6.84349e-05	4.77126e-27	2.0186e-17	0.000533453	0.0473413	0.0491497			34.2857	0	3.24108e-296	2.13539e-173	0.000264386	8.44369e-05	1.25586e-15	4.94972e-20	0.000965716	0.0460737	0.0465649
34.4862	0	0	2.619e-182	9.08735e-05	8.11437e-05	7.79141e-29	9.06487e-19	0.000390555	0.0475821	0.0492978			34.4862	0	7.11476e-290	1.39324e-168	0.000314097	0.000110657	6.86418e-17	1.58982e-21	0.000690551	0.0461108	0.0460415
34.6867	0	0	2.26603e-177	0.000150991	9.35743e-05	1.08337e-30	3.46641e-20	0.00028119	0.0479308	0.0493149			34.6867	0	1.32987e-283	7.74071e-164	0.000378854	0.000132213	3.19458e-18	4.35015e-23	0.000457477	0.046122	0.0458151
34.8872	0	0	1.66946e-172	0.000229849	0.000106949	1.28268e-32	1.12875e-21	0.000199711	0.0482872	0.0492577			34.8872	0	2.11659e-277	3.66222e-159	0.00046819	0.000150533	1.26595e-19	1.01391e-24	0.000288371	0.0461378	0.0458793
35.0877	0	0	1.04729e-167	0.000328162	0.000123873	1.29312e-34	3.12973e-23	0.000138346	0.0485746	0.0491342			35.0877	0	2.86843e-271	1.47542e-154	0.000590433	0.00017495	4.27169e-21	2.0128e-26	0.00018288	0.046199	0.0460825
35.2882	0	0	5.59412e-163	0.000448303	0.000149359	1.11004e-36	7.3893e-25	9.12623e-05	0.0487871	0.0489058			35.2882	0	3.31001e-265	5.06174e-150	0.000748449	0.000221782	1.22733e-22	3.40309e-28	0.00012346	0.0463503	0.0462327
35.4887	0	0	2.54435e-158	0.000592291	0.000190404	8.11358e-39	1.48554e-26	5.5753e-05	0.0489917	0.0485374			35.4887	0	3.25231e-259	1.47876e-145	0.000940353	0.000309136	3.00261e-24	4.90005e-30	8.85204e-05	0.0466267	0.0462005
35.6892	0	0	9.85372e-154	0.000757641	0.000253829	5.04971e-41	2.54301e-28	3.07823e-05	0.0492826	0.0480598			35.6892	0	2.72103e-253	3.67882e-141	0.0011682	0.000449181	6.25483e-26	6.00845e-32	6.31091e-05	0.0470411	0.0459753
35.8897	0	0	3.24938e-149	0.000936455	0.000344322	2.67608e-43	3.70674e-30	1.50821e-05	0.049705	0.0475852			35.8897	3.50756965e-316	1.93844e-247	7.79357e-137	0.00144726	0.000641693	1.10946e-27	6.27403e-34	4.16496e-05	0.0475671	0.0456642
36.0902	0	0	9.12388e-145	0.00112161	0.000464935	1.20756e-45	4.60062e-32	6.47542e-06	0.0501928	0.0472435			36.0902	0	1.17584e-241	1.40599e-132	0.00180352	0.000872928	1.67564e-29	5.57882e-36	2.43313e-05	0.0481267	0.0454366
36.2907	0	0	2.1814e-140	0.00131674	0.000619807	4.63975e-48	4.86205e-34	2.41571e-06	0.0505777	0.0470724			36.2907	3.8743e-303	6.07328e-236	2.15999e-128	0.00225755	0.00112223	2.15492e-31	4.22418e-38	1.23097e-05	0.0486079	0.0454341
36.4912	0	0	4.44088e-136	0.00154057	0.00081567	1.51796e-50	4.37523e-36	7.78658e-07	0.0506867	0.0469563			36.4912	1.0117e-296	2.67101e-230	2.82582e-124	0.00280823	0.00137548	2.35971e-33	2.72358e-40	5.34136e-06	0.0489141	0.0456857
36.6917	0	0	7.69804e-132	0.00181924	0.00105827	4.22864e-53	3.35244e-38	2.16033e-07	0.0504613	0.04668			36.6917	2.24952e-290	1.00024e-224	3.14821e-120	0.00343237	0.00163912	2.20021e-35	1.49531e-42	1.9796e-06	0.0490087	0.0460658
36.8922	0	0	1.13624e-127	0.00217123	0.00134438	1.00304e-55	2.18725e-40	5.14554e-08	0.0499891	0.0460705			36.8922	4.25896e-284	3.18941e-219	2.98684e-116	0.00410054	0.00194415	1.74681e-37	6.99056e-45	6.25542e-07	0.0489147	0.0463287
37.0927	0	0	1.42802e-123	0.00259823	0.0016567	2.02589e-58	1.2151e-42	1.05023e-08	0.0494129	0.045117			37.0927	6.86585e-278	8.6595e-214	2.41319e-112	0.00479549	0.00233155	1.18087e-39	2.78278e-47	1.68409e-07	0.0486735	0.0462166
37.2932	0	0	1.52818e-119	0.00308922	0.00196951	3.48408e-61	5.74783e-45	1.83445e-09	0.0488081	0.0439714			37.2932	9.42458e-272	2.00195e-208	1.66038e-108	0.00552046	0.00282491	6.79733e-42	9.43257e-50	3.86152e-08	0.0482965	0.0455814
37.4937	0	0	1.39249e-115	0.00363049	0.0022639	5.10196e-64	2.31511e-47	2.73951e-10	0.0481508	0.042835			37.4937	1.10156e-265	3.94084e-203	9.7289e-105	0.00629406	0.00341182	3.33158e-44	2.72247e-52	7.54009e-09	0.0477501	0.0444353
37.6942	0	0	1.08041e-111	0.00420982	0.00254052	6.36155e-67	7.93994e-50	3.4951e-11	0.0473914	0.0418289			37.6942	1.0963e-259	6.60545e-198	4.85469e-101	0.00713458	0.00405593	1.3904e-46	6.6908e-55	1.2537e-09	0.0469899	0.0428997
37.8947	0	2.271057e-318	7.13772e-108	0.0048147	0.00281964	6.75407e-70	2.31867e-52	3.8073e-12	0.0465383	0.0409482			37.8947	9.2902e-254	9.42739e-193	2.06303e-97	0.00804409	0.00473687	4.94087e-49	1.40014e-57	1.77499e-10	0.0460259	0.0411231
38.0952	0	8.569113905563e-312	4.0152e-104	0.00543486	0.00313128	6.10582e-73	5.76549e-55	3.53951e-13	0.0456619	0.0401149			38.0952	6.70345e-248	1.14566e-187	7.46624e-94	0.00901137	0.00548464	1.49501e-51	2.49486e-60	2.13982e-11	0.0449548	0.0392505
38.2957	0	2.75342e-305	1.92323e-100	0.00607196	0.00350783	4.70001e-76	1.2207e-57	2.80724e-14	0.0448227	0.0392574			38.2957	4.11859e-242	1.18549e-182	2.30119e-90	0.010042	0.00637255	3.85179e-54	3.78527e-63	2.19653e-12	0.0439091	0.0374475
38.4962	0	7.53332e-299	7.84388e-97	0.00674614	0.00398408	3.08056e-79	2.2007e-60	1.89886e-15	0.0440103	0.0383507			38.4962	2.15464e-236	1.04452e-177	6.04037e-87	0.0111899	0.00746841	8.44999e-57	4.8902e-66	1.91989e-13	0.0429539	0.0358992
38.6967	0	1.75499e-292	2.724e-93	0.00748996	0.00459653	1.71924e-82	3.37821e-63	1.09514e-16	0.043156	0.0374096			38.6967	9.5979e-231	7.8363e-173	1.35033e-83	0.0125453	0.0087828	1.57843e-59	5.37939e-69	1.42886e-14	0.0420287	0.0347444
38.8972	0	3.48129e-286	8.05487e-90	0.00833466	0.00537279	8.16994e-86	4.41559e-66	5.38424e-18	0.0421975	0.0364632			38.8972	3.64044e-225	5.00588e-168	2.5709e-80	0.0141736	0.0102576	2.51056e-62	5.03867e-72	9.05481e-16	0.0409962	0.0339899
39.0977	0	5.88005e-280	2.02808e-86	0.00929979	0.00631596	3.3058e-89	4.91435e-69	2.25619e-19	0.0411219	0.0355272			39.0977	1.17573e-219	2.72287e-163	4.16878e-77	0.0160553	0.011804	3.4001e-65	4.01861e-75	4.8859e-17	0.0397525	0.0334843
39.2982	0	8.45662e-274	4.34799e-83	0.0103892	0.00739703	1.13897e-92	4.65714e-72	8.05675e-21	0.0399472	0.0345771			39.2982	3.23323e-214	1.26109e-158	5.75723e-74	0.0180813	0.0133608	3.92092e-68	2.72905e-78	2.24484e-18	0.0383006	0.0329805
39.4987	0	1.03559e-267	7.9372e-80	0.0115895	0.0085617	3.34133e-96	3.75792e-75	2.45144e-22	0.0386838	0.0335446			39.4987	7.57077e-209	4.97329e-154	6.77186e-71	0.0201058	0.0149338	3.84999e-71	1.57806e-81	8.78219e-20	0.0367367	0.0322551
39.6992	0	1.07983e-261	1.23373e-76	0.0128718	0.00974651	8.3465e-100	2.58197e-78	6.35497e-24	0.0373317	0.0323513			39.6992	1.50945e-203	1.66999e-149	6.7842e-68	0.0220102	0.0165915	3.2189e-74	7.7698e-85	2.92546e-21	0.0351801	0.0312165
39.8997	0	9.58733e-256	1.63286e-73	0.0142009	0.010897	1.77527e-103	1.51053e-81	1.40345e-25	0.0359143	0.030959			39.8997	2.56256e-198	4.77488e-145	5.78885e-65	0.0237466	0.0184227	2.29155e-77	3.25741e-88	8.29778e-23	0.033708	0.0299358
40.1003	0	7.24794e-250	1.84015e-70	0.0155536	0.0119835	3.21513e-107	7.52463e-85	2.64021e-27	0.0344965	0.0293969			40.1003	3.70429e-193	1.16248e-140	4.20725e-62	0.0253541	0.0204814	1.38908e-80	1.16282e-91	2.00403e-24	0.0323307	0.0285729
40.3008	0	4.66559e-244	1.76576e-67	0.0169316	0.013011	4.95803e-111	3.19164e-88	4.23068e-29	0.0331565	0.0277519			40.3008	4.55942e-188	2.4098e-136	2.6045e-59	0.0269406	0.0227414	7.16967e-84	3.53447e-95	4.12118e-26	0.0310023	0.0272482
40.5013	0	2.55726e-238	1.44273e-64	0.0183623	0.0140158	6.51019e-115	1.15271e-91	5.77413e-31	0.0319342	0.0261396			40.5013	4.77848e-183	4.25356e-132	1.37335e-56	0.0286212	0.0250907	3.15099e-87	9.14771e-99	7.21629e-28	0.0296533	0.0259591
40.7018	0	1.19348e-232	1.00373e-61	0.0198876	0.0150524	7.27869e-119	3.54484e-95	6.71195e-33	0.0308035	0.0246684			40.7018	4.26426e-178	6.39293e-128	6.16844e-54	0.0304369	0.0273815	1.17915e-90	2.01593e-102	1.07592e-29	0.0282364	0.0246033
40.9023	0	4.74278e-227	5.94591e-59	0.0215518	0.0161748	6.92927e-123	9.2822e-99	6.64475e-35	0.029687	0.0234009			40.9023	3.24021e-173	8.18128e-124	2.36005e-51	0.0323179	0.0295152	3.75721e-94	3.7828e-106	1.36591e-31	0.0267654	0.0230854
41.1028	0	1.60481e-221	2.99914e-56	0.0233888	0.0174235	5.61689e-127	2.06956e-102	5.60225e-37	0.0285018	0.022327			41.1028	2.09642e-168	8.91491e-120	7.69178e-49	0.0341355	0.0314926	1.01938e-97	6.04402e-110	1.47652e-33	0.0253132	0.0214172
41.3033	0	4.6237e-216	1.2881e-53	0.0254075	0.0188216	3.87685e-131	3.929e-106	4.02241e-39	0.0272053	0.0213672			41.3033	1.15493e-163	8.27156e-116	2.13553e-46	0.0358147	0.0333769	2.35496e-101	8.22267e-114	1.35903e-35	0.0239547	0.01973
41.5038	0	1.1343e-210	4.71059e-51	0.0275786	0.0203829	2.27844e-135	6.35124e-110	2.45947e-41	0.0258094	0.0204126			41.5038	5.41762e-159	6.5348e-112	5.05095e-44	0.0374155	0.0352049	4.63237e-105	9.5252e-118	1.06511e-37	0.0226979	0.0181908
41.7043	0	2.36943e-205	1.46682e-48	0.0298362	0.0221191	1.14017e-139	8.74198e-114	1.28061e-43	0.0243525	0.0193752			41.7043	2.16389e-154	4.39594e-108	1.01774e-41	0.0391035	0.0369394	7.75887e-109	9.39529e-122	7.10778e-40	0.0214706	0.0168933
41.9048	0	4.21437e-200	3.88912e-46	0.032099	0.0240308	4.85819e-144	1.02456e-117	5.67818e-46	0.0228611	0.0182185			41.9048	7.35931e-150	2.51794e-104	1.74711e-39	0.0410238	0.0385148	1.10654e-112	7.89078e-126	4.03875e-42	0.0201866	0.0158168
42.1053	0	6.38256e-195	8.78013e-44	0.0343075	0.0260837	1.76261e-148	1.02243e-121	2.14392e-48	0.021339	0.0169521			42.1053	2.13114e-145	1.22804e-100	2.55524e-37	0.043185	0.0399332	1.34372e-116	5.64292e-130	1.95405e-44	0.0188277	0.0148705
42.3058	0	8.2306e-190	1.68781e-41	0.0364579	0.0281962	5.44514e-153	8.68777e-126	6.89301e-51	0.0197894	0.0156036			42.3058	5.25487e-141	5.0998e-97	3.18414e-35	0.0454545	0.0413124	1.3894e-120	3.43607e-134	8.05001e-47	0.0174611	0.013966
42.5063	0	9.03737e-185	2.76262e-39	0.0386041	0.0302617	1.43231e-157	6.28573e-130	1.88716e-53	0.0182364	0.0141963			42.5063	1.10328e-136	1.8033e-93	3.38078e-33	0.0476733	0.0428359	1.22326e-124	1.78153e-138	2.82379e-49	0.0161751	0.0130547
42.7068	0	8.44941e-180	3.85028e-37	0.0408134	0.0321924	3.20803e-162	3.87237e-134	4.39948e-56	0.0167197	0.0127551			42.7068	1.97234e-132	5.42947e-90	3.05864e-31	0.0497899	0.0446448	9.17027e-129	7.86502e-143	8.43415e-52	0.0149966	0.0121234
42.9073	6.83456e-319	6.72643e-175	4.56917e-35	0.0430962	0.0339516	6.11807e-167	2.03129e-138	8.73344e-59	0.0152727	0.0113256			42.9073	3.00229e-128	1.39194e-86	2.358e-29	0.0518941	0.0467586	5.85356e-133	2.95651e-147	2.14499e-54	0.0138683	0.0111831
43.1078	2.60841473373e-312	4.55949e-170	4.61695e-33	0.0453691	0.035562	9.93491e-172	9.07278e-143	1.47624e-61	0.0139089	0.00997497			43.1078	3.89132e-124	3.03848e-83	1.54913e-27	0.0541099	0.0490762	3.1815e-137	9.46308e-152	4.64495e-57	0.0127063	0.0102611
43.3083	8.48206e-306	2.63161e-165	3.97235e-31	0.0474838	0.0370992	1.37368e-176	3.4505e-147	2.12479e-64	0.0126254	0.00876309			43.3083	4.29453e-120	5.64763e-80	8.6733e-26	0.0564383	0.0514392	1.47237e-141	2.57905e-156	8.56468e-60	0.0114835	0.00938667
43.5088	2.34855e-299	1.2933e-160	2.91013e-29	0.0493075	0.0386766	1.61727e-181	1.11737e-151	2.60409e-67	0.0114175	0.00771035			43.5088	4.03559e-116	8.9382e-77	4.13863e-24	0.0587056	0.0537047	5.80198e-146	5.98493e-161	1.34467e-62	0.0102634	0.00856765
43.7093	5.53696e-293	5.41193e-156	1.81531e-27	0.0508045	0.0404073	1.62126e-186	3.08097e-156	2.71756e-70	0.01029	0.0067971			43.7093	3.22903e-112	1.2045e-73	1.68318e-22	0.0606817	0.0557872	1.94674e-150	1.18259e-165	1.79759e-65	0.00915644	0.00778056
43.9098	1.11152e-286	1.92831e-151	9.64191e-26	0.0520726	0.0423454	1.38387e-191	7.23351e-161	2.41481e-73	0.00925932	0.00599208			43.9098	2.19994e-108	1.38209e-70	5.83494e-21	0.0622567	0.0576688	5.56178e-155	1.98966e-170	2.04617e-68	0.00823772	0.0069901
44.1103	1.89992e-280	5.85028e-147	4.36062e-24	0.0533105	0.0444493	1.0058e-196	1.44605e-165	1.82712e-76	0.0083436	0.00527818			44.1103	1.27621e-104	1.35033e-67	1.72426e-19	0.0634987	0.0593938	1.35298e-159	2.85036e-175	1.98319e-71	0.00749337	0.00618305
44.3108	2.7652e-274	1.51129e-142	1.67922e-22	0.0547217	0.04661	6.22444e-202	2.46146e-170	1.17714e-79	0.00754854	0.00465328			44.3108	6.30388e-101	1.12335e-64	4.3437e-18	0.0645608	0.0610558	2.80249e-164	3.4769e-180	1.63667e-74	0.00683464	0.00538429
44.5113	3.42681e-268	3.32425e-138	5.50602e-21	0.0564095	0.0487386	3.27991e-207	3.56759e-175	6.45755e-83	0.00685888	0.00411453			44.5113	2.65135e-97	7.95729e-62	9.32913e-17	0.0655689	0.0627585	4.94276e-169	3.61126e-185	1.15009e-77	0.00616682	0.00464251
44.7118	3.616e-262	6.22604e-134	1.53724e-19	0.0583376	0.0508387	1.47163e-212	4.4028e-180	3.01636e-86	0.00624194	0.0036477			44.7118	9.49506e-94	4.79941e-59	1.70837e-15	0.0666125	0.0645487	7.42279e-174	3.19373e-190	6.88136e-81	0.0054585	0.00400299
44.9123	3.24891e-256	9.92895e-130	3.65443e-18	0.0603879	0.0529937	5.62219e-218	4.62654e-185	1.19971e-89	0.00566084	0.00323117			44.9123	2.89536e-90	2.46481e-56	2.66758e-14	0.0678007	0.0663671	9.49156e-179	2.40497e-195	3.50582e-84	0.0047563	0.00348993
45.1128	2.48554e-250	1.34824e-125	7.39723e-17	0.0624593	0.0552679	1.82888e-223	4.13958e-190	4.06295e-93	0.00508918	0.00284665			45.1128	7.51763e-87	1.07783e-53	3.55211e-13	0.0692702	0.068073	1.03343e-183	1.54204e-200	1.52082e-87	0.00413582	0.00310295
45.3133	1.61911e-244	1.55885e-121	1.27495e-15	0.0645225	0.0576068	5.0657e-229	3.15377e-195	1.17161e-96	0.0045194	0.0024855			45.3133	1.662e-83	4.01321e-51	4.0339e-12	0.0711036	0.0695392	9.5807e-189	8.41883e-206	5.61744e-91	0.0036358	0.00281861
45.5138	8.98059e-239	1.53467e-117	1.87106e-14	0.0666054	0.0598348	1.19472e-234	2.04586e-200	2.87674e-100	0.00396153	0.00214674			45.5138	3.12865e-80	1.27234e-48	3.9073e-11	0.0732253	0.0707392	7.56286e-194	3.91365e-211	1.76674e-94	0.00323302	0.00259311
45.7143	4.24137e-233	1.28646e-113	2.33806e-13	0.0687415	0.0617695	2.39919e-240	1.13004e-205	6.01438e-104	0.00343434	0.00183195			45.7143	5.01481e-77	3.43471e-46	3.22836e-10	0.0753623	0.0717582	5.08332e-199	1.54912e-216	4.73128e-98	0.00287109	0.00237295
45.9148	1.70561e-227	9.18235e-110	2.48768e-12	0.0709192	0.0633592	4.10238e-246	5.31476e-211	1.07067e-107	0.00295516	0.00154217			45.9148	6.84425e-74	7.89494e-44	2.27553e-09	0.0771173	0.0727336	2.90925e-204	5.22107e-222	1.07884e-101	0.00250722	0.00211724
46.1153	5.84017e-222	5.58062e-106	2.25376e-11	0.0730487	0.0647174	5.97282e-252	2.12837e-216	1.6229e-111	0.00253377	0.0012777			46.1153	7.95373e-71	1.54518e-41	1.36844e-08	0.0781321	0.073786	1.41771e-209	1.49833e-227	2.09463e-105	0.00213523	0.00181904
46.3158	1.70272e-216	2.88792e-102	1.73857e-10	0.0749643	0.0660131	7.40449e-258	7.25742e-222	2.09461e-115	0.0021713	0.00103857			46.3158	7.87027e-68	2.57503e-39	7.02204e-08	0.0782682	0.0749811	5.88256e-215	3.66123e-233	3.46283e-109	0.00177648	0.00150609
46.5163	4.22702e-211	1.2725e-98	1.14196e-09	0.0764865	0.0673101	7.81598e-264	2.10712e-227	2.30191e-119	0.00186222	0.000824824			46.5163	6.63106e-65	3.65392e-37	3.07505e-07	0.0776979	0.0763194	2.07834e-220	7.61762e-239	4.87447e-113	0.00145814	0.00121723
46.7168	8.93504e-206	4.77427e-95	6.38675e-09	0.0775202	0.0684971	7.02496e-270	5.20918e-233	2.154e-123	0.00159777	0.000637928			46.7168	4.75719e-62	4.41475e-35	1.14939e-06	0.076836	0.0777368	6.25231e-226	1.34953e-244	5.84245e-117	0.0011976	0.000974808
46.9173	1.60817e-200	1.5252e-91	3.04146e-08	0.078113	0.0693657	5.37621e-276	1.09653e-238	1.71623e-127	0.0013696	0.00048229			46.9173	2.90598e-59	4.54178e-33	3.668e-06	0.0761418	0.0791222	1.60153e-231	2.03573e-250	5.96259e-121	0.000997369	0.000776609
47.1178	2.46455e-195	4.1488e-88	1.23326e-07	0.0784082	0.0697607	3.50333e-282	1.96538e-244	1.16433e-131	0.0011719	0.000363594			47.1178	1.51151e-56	3.97848e-31	9.9984e-06	0.0759167	0.0803649	3.49304e-237	2.61474e-256	5.1814e-125	0.000847167	0.000608942
47.3183	3.21601e-190	9.60926e-85	4.25796e-07	0.078528	0.0696787	1.94383e-288	2.99945e-250	6.72593e-136	0.00100125	0.000283591			47.3183	6.6943e-54	2.96744e-29	2.32993e-05	0.0762105	0.0814152	6.48698e-243	2.85963e-262	3.83382e-129	0.000730842	0.000462645
47.5188	3.57329e-185	1.8951e-81	1.25175e-06	0.0784925	0.0692609	9.18346e-295	3.89771e-256	3.30826e-140	0.00085474	0.000236052			47.5188	2.52451e-51	1.88459e-27	4.64947e-05	0.0768538	0.0823122	1.02578e-248	2.66295e-268	2.41539e-133	0.000634638	0.000337191
47.7193	3.38058e-180	3.18234e-78	3.13335e-06	0.0782396	0.0687194	3.69425e-301	4.3127e-262	1.38554e-144	0.000727988	0.000208455			47.7193	8.1064e-49	1.01912e-25	7.97291e-05	0.0775554	0.0831475	1.38114e-254	2.11148e-274	1.29573e-137	0.000551224	0.000234969
47.9198	2.72323e-175	4.55027e-75	6.67837e-06	0.0777143	0.0682543	1.26537e-307	4.06313e-268	4.94095e-149	0.000614908	0.000188215			47.9198	2.21645e-46	4.6925e-24	0.000118326	0.0780175	0.0839837	1.5834e-260	1.42555e-280	5.91855e-142	0.000477616	0.000155977
48.1203	1.86789e-170	5.53989e-72	1.21201e-05	0.07694	0.0679952	3.690482465e-314	3.25945e-274	1.50028e-153	0.000510043	0.000168002			48.1203	5.16026e-44	1.83974e-22	0.000154178	0.0780482	0.084796	1.54568e-266	8.19504e-287	2.3019e-146	0.00041154	9.75795e-05
48.3208	1.09091e-165	5.74304e-69	1.87293e-05	0.0760314	0.0679913	9.88e-321	2.22638e-280	3.8789e-158	0.000411477	0.000146581			48.3208	1.02298e-41	6.14156e-21	0.000181221	0.0776434	0.0854951	1.28475e-272	4.01135e-293	7.62307e-151	0.000351076	5.64941e-05
48.5213	5.42499e-161	5.06942e-66	2.46459e-05	0.0751656	0.0682624	0	1.29487e-286	8.53916e-163	0.000321248	0.000126089			48.5213	1.72685e-39	1.74571e-19	0.000200821	0.0769867	0.0860079	9.09258e-279	1.67187e-299	2.14954e-155	0.000296689	2.965e-05
48.7218	2.2971e-156	3.81023e-63	2.76261e-05	0.0745466	0.0688747	0	6.41246e-293	1.60064e-167	0.000242813	0.000108772			48.7218	2.48216e-37	4.22512e-18	0.000221423	0.076354	0.0863238	5.47935e-285	5.93314e-306	5.16097e-160	0.000251392	1.38519e-05
48.9223	8.28195e-152	2.4385e-60	2.64202e-05	0.074374	0.0699594	0	2.70392e-299	2.55472e-172	0.000178377	9.51561e-05			48.9223	3.0381e-35	8.70716e-17	0.00025215	0.0759825	0.0864533	2.81152e-291	1.79283009158e-312	1.05509e-164	0.000217762	5.68187e-06
49.1228	2.54247e-147	1.32885e-57	2.17231e-05	0.0748056	0.0716403	0	9.70813e-306	3.47189e-177	0.000128245	8.3997e-05			49.1228	3.16647e-33	1.52787e-15	0.000297019	0.075985	0.086351	1.22836e-297	4.61126e-319	1.83662e-169	0.000194903	2.02694e-06
49.3233	6.64587e-143	6.16604e-55	1.59142e-05	0.075914	0.0739287	0	2.96789256304e-312	4.01753e-182	9.14029e-05	7.35078e-05			49.3233	2.81034e-31	2.28279e-14	0.000356027	0.0763366	0.0859043	4.56964e-304	0	2.72219e-174	0.000178465	6.24905e-07
49.5238	1.47917e-138	2.43625e-52	1.19543e-05	0.0776524	0.076677	0	7.7239e-319	3.95843e-187	6.57384e-05	6.28909e-05			49.5238	2.12402e-29	2.90414e-13	0.000431536	0.0769117	0.0850182	1.44746902197367e-310	0	3.43551e-179	0.000163237	1.65806e-07
49.7243	2.80322e-134	8.19638e-50	1.24388e-05	0.0798533	0.0796219	0	0	3.32092e-192	4.80779e-05	5.291e-05			49.7243	1.36706e-27	3.14587e-12	0.000532309	0.0775403	0.0837266	3.903942e-317	0	3.69176e-184	0.000145569	3.77558e-08
49.9248	4.52341e-130	2.34807e-47	1.91982e-05	0.0822639	0.0824689	0	0	2.37228e-197	3.50417e-05	4.49106e-05			49.9248	7.49306e-26	2.90158e-11	0.000670604	0.0780664	0.0822367	0	0	3.37791e-189	0.00012408	7.36418e-09
50.1253	6.21507e-126	5.72784e-45	3.29863e-05	0.0846025	0.084956	0	0	1.44293e-202	2.43829e-05	3.92122e-05			50.1253	3.49776e-24	2.27877e-10	0.000856408	0.0783883	0.0808608	0	0	2.63169e-194	9.93057e-05	1.22865e-09
50.3258	7.27106e-122	1.18978e-42	5.29604e-05	0.0866119	0.0868836	0	0	7.47297e-208	1.55012e-05	3.45624e-05			50.3258	1.39059e-22	1.52383e-09	0.00109768	0.0784544	0.0798733	0	0	1.74578e-199	7.32867e-05	1.75168e-10
50.5263	7.24302e-118	2.10448e-40	7.65814e-05	0.088093	0.0881235	0	0	3.29544e-213	8.7244e-06	2.9233e-05			50.5263	4.70887e-21	8.67649e-09	0.00141055	0.0782253	0.0793857	0	0	9.86094e-205	4.89873e-05	2.13245e-11
50.7268	6.14346e-114	3.16977e-38	0.00010071	0.0889049	0.0886212	0	0	1.23739e-218	4.26668e-06	2.25563e-05			50.7268	1.35822e-19	4.20651e-08	0.0018323	0.0776599	0.0793208	0	0	4.7426e-210	2.91886e-05	2.21537e-12
50.9273	4.43688e-110	4.06561e-36	0.00012347	0.088936	0.0883791	0	0	3.9561e-224	1.79508e-06	1.53525e-05			50.9273	3.33733e-18	1.73649e-07	0.00242397	0.0767528	0.0795054	0	0	1.94217e-215	1.53041e-05	1.96319e-13
51.1278	2.72843e-106	4.44065e-34	0.000145477	0.0880736	0.087419	0	0	1.07696e-229	6.46375e-07	9.05045e-06			51.1278	6.98637e-17	6.10368e-07	0.00325508	0.0755727	0.079804	0	0	6.77216e-221	6.99272e-06	1.48345e-14
51.3283	1.42863e-102	4.13049e-32	0.000169901	0.0862077	0.0857521	0	0	2.49635e-235	1.9869e-07	4.57956e-06			51.3283	1.2462e-15	1.82677e-06	0.00437841	0.0742329	0.0801885	0	0	2.01066e-226	2.76496e-06	9.55549e-16
51.5288	6.36936e-99	3.27193e-30	0.000202257	0.0832761	0.0833901	0	0	4.92697e-241	5.20713e-08	1.98053e-06			51.5288	1.89442e-14	4.65527e-06	0.00581291	0.072806	0.0806906	0	0	5.083e-232	9.41446e-07	5.24574e-17
51.7293	2.41793e-95	2.20734e-28	0.00025032	0.0793286	0.0803922	0	0	8.2799e-247	1.16271e-08	7.30586e-07			51.7293	2.45475e-13	1.01013e-05	0.00754817	0.0712728	0.0812887	0	0	1.09414e-237	2.75094e-07	2.45389e-18
51.9298	7.81558e-92	1.26828e-26	0.000322952	0.0745799	0.0769115	0	0	1.18479e-252	2.21135e-09	2.29663e-07			51.9298	2.71198e-12	1.86631e-05	0.00956776	0.0695579	0.0818319	0	0	2.00538e-243	6.88196e-08	9.7799e-20
52.1303	2.15105e-88	6.20677e-25	0.000427294	0.0694287	0.0732123	0	0	1.44354e-258	3.58168e-10	6.14962e-08			52.1303	2.55529e-11	2.93612e-05	0.0118749	0.0676008	0.08207	0	0	3.12961e-249	1.47155e-08	3.32043e-21
52.3308	5.04092e-85	2.58731e-23	0.000566335	0.0644242	0.0696648	0	0	1.49756e-264	4.93993e-11	1.40235e-08			52.3308	2.0541e-10	3.93354e-05	0.0145027	0.0653855	0.0817634	0	0	4.15868e-255	2.68641e-09	9.60274e-23
52.5313	1.00586e-81	9.18753e-22	0.000739214	0.0601647	0.0667165	0	0	1.32286e-270	5.80156e-12	2.72315e-09			52.5313	1.40934e-09	4.48938e-05	0.0175024	0.0629206	0.0807842	0	0	4.70533e-261	4.18365e-10	2.36539e-24
52.7318	1.70899e-78	2.77944e-20	0.000943717	0.057154	0.0648218	0	0	9.94974e-277	5.80161e-13	4.50273e-10			52.7318	8.25738e-09	4.37274e-05	0.0209227	0.0602211	0.0791317	0	0	4.53311e-267	5.55498e-11	4.96239e-26
52.9323	2.47235e-75	7.16428e-19	0.00117921	0.0556781	0.0643315	0	0	6.37207e-283	4.94e-14	6.33955e-11			52.9323	4.13383e-08	3.66372e-05	0.0248036	0.0573243	0.0768732	0	0	3.71854e-273	6.28614e-12	8.8662e-28
53.1328	3.04545e-72	1.57365e-17	0.00145024	0.0557586	0.0653915	0	0	3.47472e-289	3.58161e-15	7.60004e-12			53.1328	1.76949e-07	2.73323e-05	0.0291896	0.0543046	0.0740832	0	0	2.59728e-279	6.06094e-13	1.34905e-29
53.3333	3.19421e-69	2.94606e-16	0.0017712	0.0571826	0.0679041	0	0	1.61335e-295	2.21106e-16	7.75792e-13			53.3333	6.48154e-07	2.06698e-05	0.0341382	0.0512459	0.0708273	0	0	1.54467e-285	4.97814e-14	1.74801e-31
53.5338	2.85263e-66	4.70179e-15	0.00216821	0.0595723	0.0715533	0	0	6.37836e-302	1.16224e-17	6.74288e-14			53.5338	2.03356e-06	2.10171e-05	0.0396887	0.0481957	0.0671651	0	0	7.82207e-292	3.48261e-15	1.92876e-33
53.7343	2.16919e-63	6.39873e-14	0.00267157	0.0624694	0.0758519	0	0	0	5.20188e-19	4.99019e-15			53.7343	5.47138e-06	3.18297e-05	0.0458059	0.0451528	0.0631377	0	0	3.37271e-298	2.07498e-16	1.81225e-35
53.9348	1.40449e-60	7.42815e-13	0.00329849	0.0654255	0.0801995	0	0	6.1543106e-315	1.98242e-20	3.14455e-16			53.9348	1.26439e-05	5.62468e-05	0.0523628	0.042094	0.058761	0	0	1.23825e-304	1.05284e-17	1.44998e-37
54.1353	7.74304e-58	7.3589e-12	0.00403658	0.0680806	0.0839874	0	0	1.645e-321	6.4328e-22	1.68722e-17			54.1353	2.5156e-05	9.82483e-05	0.0592031	0.0389948	0.0540579	0	0	3.870830272051e-311	4.54917e-19	9.87864e-40
54.3358	3.63474e-55	6.22493e-11	0.00484204	0.0701987	0.0867593	0	0	0	1.77736e-23	7.70819e-19			54.3358	4.32669e-05	0.000164402	0.0662253	0.0358249	0.0491142	0	0	1.0302914e-317	1.67381e-20	5.73091e-42
54.5363	1.4528e-52	4.49953e-10	0.00565565	0.0716554	0.0883557	0	0	0	4.18139e-25	2.99851e-20			54.5363	6.48312e-05	0.00026587	0.0733785	0.0325585	0.0440995	0	0	0	5.24416e-22	2.83097e-44
54.7368	4.94434e-50	2.78188e-09	0.00642339	0.072396	0.0889418	0	0	0	8.37598e-27	9.93178e-22			54.7368	8.5914e-05	0.000419077	0.0805558	0.0292171	0.0392262	0	0	0	1.39905e-23	1.19078e-46
54.9373	1.43278e-47	1.47309e-08	0.00710406	0.0723906	0.0888923	0	0	0	1.42863e-28	2.80104e-23			54.9373	0.000103524	0.000643267	0.0875012	0.0258997	0.0346815	0	0	0	3.17814e-25	4.26487e-49
55.1378	3.53528e-45	6.69325e-08	0.00766069	0.0716014	0.0886129	0	0	0	2.0748e-30	6.72638e-25			55.1378	0.000118446	0.000955178	0.0938412	0.0227479	0.0305787	0	0	0	6.14738e-27	1.30064e-51
55.3383	7.42738e-43	2.61626e-07	0.00805121	0.0699668	0.0883979	0	0	0	2.56567e-32	1.37535e-26			55.3383	0.00013497	0.00136344	0.0992087	0.0198662	0.0269405	0	0	0	1.01248e-28	3.37745e-54
55.5388	1.32867e-40	8.82933e-07	0.00823626	0.0673958	0.0883568	0	0	0	2.70145e-34	2.3945e-28			55.5388	0.000156939	0.00186568	0.103339	0.0172742	0.0237083	0	0	0	1.41988e-30	7.46781e-57
55.7393	2.02381e-38	2.58574e-06	0.00820227	0.0637726	0.0883863	0	0	0	2.42193e-36	3.54966e-30			55.7393	0.000184037	0.00244961	0.106083	0.014933	0.0207772	0	0	0	1.69548e-32	1.40596e-59
55.9398	2.62477e-36	6.61782e-06	0.00797916	0.058995	0.0881634	0	0	0	1.84882e-38	4.48051e-32			55.9398	0.000213079	0.00309768	0.107371	0.0128087	0.0180502	0	0	0	1.72388e-34	2.25385e-62
56.1404	2.89856e-34	1.49439e-05	0.00763502	0.0530689	0.0871691	0	0	0	1.20171e-40	4.81547e-34			56.1404	0.000243896	0.00379337	0.107208	0.0109051	0.0154864	0	0	0	1.49242e-36	3.07645e-65
56.3409	2.72548e-32	3.01433e-05	0.00724947	0.0462225	0.0847669	0	0	0	6.6508e-43	4.40676e-36			56.3409	0.000283524	0.00452658	0.105667	0.00924441	0.0131117	0	0	0	1.10014e-38	3.57559e-68
56.5414	2.1821e-30	5.51277e-05	0.00688144	0.0389424	0.0803562	0	0	0	3.13413e-45	3.43376e-38			56.5414	0.000343464	0.00529737	0.102873	0.00782936	0.0109873	0	0	0	6.90513e-41	3.53847e-71
56.7419	1.48756e-28	9.29316e-05	0.00654735	0.031869	0.0735853	0	0	0	1.25757e-47	2.27819e-40			56.7419	0.000432635	0.00612065	0.0989735	0.00662845	0.00916219	0	0	0	3.69035e-43	2.98164e-74
56.9424	8.63464e-27	0.000146819	0.00622057	0.0255943	0.0645586	0	0	0	4.29648e-50	1.287e-42			56.9424	0.000554283	0.00703227	0.0941439	0.00559369	0.00764453	0	0	0	1.67932e-45	2.13927e-77
57.1429	4.2676e-25	0.000220811	0.00585508	0.0204835	0.0539222	0	0	0	1.24987e-52	6.19068e-45			57.1429	0.000711666	0.00808786	0.0886153	0.0046881	0.00640537	0	0	0	6.50682e-48	1.30691e-80
57.3434	1.79594e-23	0.000320867	0.00542184	0.0166144	0.0427442	0	0	0	3.0959e-55	2.53552e-47			57.3434	0.000918215	0.00934483	0.0826835	0.00389732	0.00540147	0	0	0	2.14671e-50	6.79825e-84
57.5439	6.43533e-22	0.000457186	0.00493431	0.0138364	0.0322079	0	0	0	6.52948e-58	8.8423e-50			57.5439	0.00120289	0.010836	0.0766645	0.00321932	0.00459282	0	0	0	6.03043e-53	3.01105e-87
57.7444	1.96344e-20	0.000647543	0.00444632	0.0118819	0.0232596	0	0	0	1.17257e-60	2.62562e-52			57.7444	0.00160513	0.0125653	0.0708141	0.00264714	0.00394407	0	0	0	1.44242e-55	1.13556e-90
57.9449	5.10077e-19	0.000919802	0.00402752	0.0104624	0.0163745	0	0	0	1.79295e-63	6.63849e-55			57.9449	0.00216208	0.0145439	0.0652659	0.00216283	0.00341885	0	0	0	2.93769e-58	3.64645e-94
58.1454	1.12829e-17	0.00131011	0.00373533	0.00932345	0.0115314	0	0	0	2.33436e-66	1.42914e-57			58.1454	0.00289572	0.0168458	0.0600219	0.00174618	0.0029809	0	0	0	5.09436e-61	9.97013e-98
58.3459	2.12509e-16	0.00185468	0.00359604	0.00826957	0.00836281	0	0	0	2.58784e-69	2.6197e-60			58.3459	0.00380702	0.019626	0.0549871	0.00138679	0.00260303	0	0	0	7.52214e-64	2.32114e-101
58.5464	3.40803e-15	0.0025773	0.00359608	0.00718017	0.00637371	0	0	0	2.44273e-72	4.0888e-63			58.5464	0.0048797	0.0230716	0.0500195	0.00108693	0.00227237	0	0	0	9.45722e-67	4.60119e-105
58.7469	4.65369e-14	0.00347744	0.00368219	0.00601883	0.00512016	0	0	0	1.96328e-75	5.43387e-66			58.7469	0.00609242	0.0273127	0.0449836	0.000853664	0.0019846	0	0	0	1.0124e-69	7.76621e-109
58.9474	5.41079e-13	0.00452005	0.00377338	0.00482574	0.00429314	0	0	0	1.34356e-78	6.14883e-69			58.9474	0.00743612	0.0323544	0.0398095	0.000687663	0.00173301	0	0	0	9.22814e-73	1.11614e-112
59.1479	5.35665e-12	0.00562357	0.00378506	0.00368595	0.00371709	0	0	0	7.82895e-82	5.92441e-72			59.1479	0.00892734	0.0380614	0.0345473	0.000577596	0.0015045	0	0	0	7.16215e-76	1.36583e-116
59.3484	4.51539e-11	0.0066489	0.0036572	0.00268491	0.00330724	0	0	0	3.88435e-85	4.86034e-75			59.3484	0.0106049	0.044178	0.0293791	0.000502819	0.00128548	0	0	0	4.73306e-79	1.42312e-120
59.5489	3.2409e-10	0.00740631	0.0033729	0.00187386	0.00302451	0	0	0	1.64098e-88	3.39514e-78			59.5489	0.0125052	0.0503509	0.0245555	0.000441514	0.00107027	0	0	0	2.66324e-82	1.26258e-124
59.7494	1.98064e-09	0.00769975	0.00295873	0.00125988	0.00284274	0	0	0	5.90276e-92	2.01937e-81			59.7494	0.014629	0.0561543	0.020284	0.000379	0.000863351	0	0	0	1.27599e-85	9.53768e-129
59.9499	1.03066e-08	0.00740384	0.00246898	0.00081798	0.00272876	0	0	0	1.80791e-95	1.02269e-84			59.9499	0.016923	0.0611341	0.0166416	0.000311967	0.000674335	0	0	0	5.20537e-89	6.13475e-133
60.1504	4.56659e-08	0.00653371	0.00196434	0.000510831	0.002636	0	0	0	4.71485e-99	4.41004e-88			60.1504	0.0192937	0.0648615	0.0135732	0.000246775	0.000511011	0	0	0	1.80812e-92	3.35985e-137
60.3509	1.72282e-07	0.00525876	0.00149537	0.000303523	0.0025147	0	0	0	1.04695e-102	1.61923e-91			60.3509	0.0216527	0.0669704	0.010965	0.00019287	0.000375685	0	0	0	5.34774e-96	1.5668e-141
60.5514	5.5342e-07	0.00384266	0.00109573	0.0001689	0.00233275	0	0	0	1.9795e-106	5.06227e-95			60.5514	0.0239778	0.0671842	0.00872938	0.00015543	0.000266277	0	0	0	1.34674e-99	6.22119e-146
60.7519	1.5137e-06	0.00254191	0.000782406	8.6513e-05	0.00209037	0	0	0	3.18679e-110	1.34756e-98			60.7519	0.0263557	0.0653705	0.00684116	0.000132257	0.000179777	0	0	0	2.88778e-103	2.10331e-150
60.9524	3.52528e-06	0.00152139	0.000558213	4.01386e-05	0.00181469	0	0	0	4.36838e-114	3.05438e-102			60.9524	0.0289805	0.0616327	0.00531288	0.000116444	0.00011464	0	0	0	5.27247e-107	6.05484e-155
61.1529	6.99062e-06	0.000826981	0.000414309	1.6642e-05	0.00153824	0	0	0	5.09865e-118	5.89474e-106			61.1529	0.0321098	0.0563646	0.00414532	0.000101485	7.04622e-05	0	0	0	8.1966e-111	1.48412e-159
61.3534	1.18034e-05	0.000413693	0.000333817	6.10046e-06	0.00127969	0	0	0	5.0671e-122	9.6867e-110			61.3534	0.0360164	0.0501814	0.00329647	8.43393e-05	4.59128e-05	0	0	0	1.08498e-114	3.09747e-164
61.5539	1.69694e-05	0.000197271	0.000296907	1.96096e-06	0.00104118	0	0	0	4.28778e-126	1.35536e-113			61.5539	0.0409694	0.0437363	0.00268767	6.52827e-05	3.70938e-05	0	0	0	1.22286e-118	5.50443e-169
61.7544	2.07728e-05	9.69156e-05	0.000285251	5.49325e-07	0.000819643	0	0	0	3.0894e-130	1.61475e-117			61.7544	0.0472397	0.0375436	0.00223388	4.62897e-05	3.76173e-05	0	0	0	1.17356e-122	8.32887e-174
61.9549	2.16518e-05	5.50866e-05	0.000283978	1.33476e-07	0.000619592	0	0	0	1.89533e-134	1.63803e-121			61.9549	0.0551049	0.0319132	0.00187233	2.96114e-05	4.03592e-05	0	0	0	9.58954e-127	1.07307e-178
62.1554	1.92158e-05	3.83712e-05	0.000282185	2.80315e-08	0.000459061	0	0	0	9.90065e-139	1.41484e-125			62.1554	0.0648372	0.0269898	0.00157189	1.68395e-05	3.9939e-05	0	0	0	6.67207e-131	1.17717e-183
62.3559	1.45209e-05	3.02485e-05	0.000273807	5.07421e-09	0.000369888	0	0	0	4.40363e-143	1.04055e-129			62.3559	0.0766595	0.0228139	0.00132324	8.40444e-06	3.44918e-05	0	0	0	3.95269e-135	1.09956e-188
62.5564	9.34326e-06	2.3859e-05	0.000258026	7.90031e-10	0.000396088	0	0	0	1.66774e-147	6.51606e-134			62.5564	0.0906496	0.0193556	0.00112269	3.64441e-06	2.55464e-05	0	0	0	1.99385e-139	8.7452e-194
62.7569	5.11891e-06	1.73635e-05	0.00023715	1.05619e-10	0.000588694	0	0	0	5.3779e-152	3.47437e-138			62.7569	0.106606	0.0165359	0.000963219	1.36322e-06	1.61443e-05	0	0	0	8.5637e-144	5.92226e-199
62.9574	2.38846e-06	1.11947e-05	0.000212808	1.21082e-11	0.000989491	0	0	0	1.47661e-156	1.57738e-142			62.9574	0.12397	0.0142573	0.000835954	4.37752e-07	8.69244e-06	0	0	0	3.13183e-148	3.41486e-204
63.1579	9.5187e-07	6.2704e-06	0.000184176	1.189e-12	0.00159946	0	0	0	3.45214e-161	6.0977e-147			63.1579	0.141913	0.0124303	0.000734397	1.203e-07	3.98575e-06	0	0	0	9.75225e-153	1.67659e-209
63.3584	3.37543e-07	3.02196e-06	0.000150032	9.99208e-14	0.00234374	0	0	0	6.87193e-166	2.00707e-151			63.3584	0.159563	0.0109746	0.000653692	2.82372e-08	1.55621e-06	0	0	0	2.58571e-157	7.00892e-215
63.5589	1.62635e-07	1.24692e-06	0.000111951	7.18098e-15	0.00306233	0	0	0	1.16476e-170	5.62509e-156			63.5589	0.176202	0.00980004	0.000585932	5.65426e-09	5.17374e-07	0	0	0	5.83743e-162	2.49484e-220
63.7594	2.733e-07	4.39368e-07	7.4806e-05	4.41059e-16	0.00355207	0	0	0	1.68099e-175	1.34234e-160			63.7594	0.191242	0.0087987	0.00051883	9.65165e-10	1.46457e-07	0	0	0	1.1221e-166	7.5614e-226
63.9599	7.6608e-07	1.32026e-07	4.40501e-05	2.31404e-17	0.00365245	0	0	0	2.06567e-180	2.72751e-165			63.9599	0.204008	0.00786631	0.000441162	1.40379e-10	3.53007e-08	0	0	0	1.83659e-171	1.95133e-231
64.1604	1.96995e-06	3.38081e-08	2.26197e-05	1.03662e-18	0.00332644	0	0	0	2.16135e-185	4.71886e-170			64.1604	0.213538	0.00693812	0.000350182	1.73924e-11	7.24481e-09	0	0	0	2.55954e-176	4.28773e-237
64.3609	4.33646e-06	7.37463e-09	1.00603e-05	3.96349e-20	0.00268063	0	0	0	1.92557e-190	6.95148e-175			64.3609	0.218657	0.00600802	0.000253744	1.83525e-12	1.26601e-09	0	0	0	3.03723e-181	8.02219e-243
64.5614	8.13102e-06	1.37004e-09	3.85823e-06	1.29305e-21	0.00190903	0	0	0	1.46069e-195	8.71937e-180			64.5614	0.218404	0.00511385	0.000165216	1.64919e-13	1.88373e-10	0	0	0	3.06876e-186	1.27799e-248
64.7619	1.29818e-05	2.16743e-10	1.27213e-06	3.59849e-23	0.0011997	0	0	0	9.43472e-201	9.31239e-185			64.7619	0.212683	0.00430356	9.56204e-05	1.26199e-14	2.38652e-11	0	0	0	2.64007e-191	1.73352e-254
64.9624	1.76479e-05	2.91983e-11	3.59863e-07	8.54067e-25	0.000664229	0	0	0	5.1888e-206	8.46849e-190			64.9624	0.202767	0.00360951	4.8815e-05	8.22307e-16	2.57444e-12	0	0	0	1.93392e-196	2.00216e-260
65.1629	2.04277e-05	3.3493e-12	8.72094e-08	1.72842e-26	0.000323492	0	0	0	2.42981e-211	6.5572e-195			65.1629	0.191344	0.00304264	2.18558e-05	4.56243e-17	2.36465e-13	0	0	0	1.20622e-201	1.96896e-266
65.3634	2.01332e-05	3.27135e-13	1.80857e-08	2.9821e-28	0.000138379	0	0	0	9.68829e-217	4.32315e-200			65.3634	0.181959	0.00259716	8.54342e-06	2.15544e-18	1.84935e-14	0	0	0	6.40598e-207	1.64871e-272
65.5639	1.68957e-05	2.72064e-14	3.20698e-09	4.3858e-30	5.19252e-05	0	0	0	3.28919e-222	2.42688e-205			65.5639	0.178091	0.00225487	2.90515e-06	8.67064e-20	1.23152e-15	0	0	0	2.89676e-212	1.17549e-278
65.7644	1.20728e-05	1.92658e-15	4.85929e-10	5.49768e-32	1.70732e-05	0	0	0	9.50824e-228	1.16002e-210			65.7644	0.182233	0.00198948	8.56776e-07	2.96987e-21	6.98281e-17	0	0	0	1.11534e-217	7.13613e-285
65.9649	7.34524e-06	1.16164e-16	6.28859e-11	5.87311e-34	4.91442e-06	0	0	0	2.34034e-233	4.7212e-216			65.9649	0.195262	0.00177455	2.18589e-07	8.66151e-23	3.37123e-18	0	0	0	3.65653e-223	3.6887e-291
66.1654	3.80517e-06	5.96385e-18	6.94815e-12	5.3466e-36	1.23733e-06	0	0	0	4.90485e-239	1.63609e-221			66.1654	0.216136	0.0015909	4.81417e-08	2.1509e-24	1.38584e-19	0	0	0	1.02071e-228	1.6235e-297
66.3659	1.67845e-06	2.60705e-19	6.55217e-13	4.14738e-38	2.72256e-07	0	0	0	8.75268e-245	4.82757e-227			66.3659	0.241856	0.00142608	9.13572e-09	4.54794e-26	4.85073e-21	0	0	0	2.42605e-234	6.08417e-304
66.5664	6.30395e-07	9.70376e-21	5.27218e-14	2.74112e-40	5.23032e-08	0	0	0	1.32992e-250	1.21288e-232			66.5664	0.267739	0.00126765	1.49142e-09	8.188e-28	1.44567e-22	0	0	0	4.90983e-240	1.9414083033785e-310
66.7669	2.01597e-07	3.07538e-22	3.61905e-15	1.54353e-42	8.76268e-09	0	0	0	1.72058e-256	2.59464e-238			66.7669	0.288155	0.00110075	2.09165e-10	1.25519e-29	3.66859e-24	0	0	0	8.46061e-246	5.2748094e-317
66.9674	5.48939e-08	8.29901e-24	2.11894e-16	7.40481e-45	1.27852e-09	0	0	0	1.89538e-262	4.7261e-244			66.9674	0.297723	0.000915394	2.51696e-11	1.63836e-31	7.92679e-26	0	0	0	1.24138e-251	0
67.1679	1.27272e-08	1.90687e-25	1.05804e-17	3.02624e-47	1.62198e-10	0	0	0	1.7778e-268	7.32988e-250			67.1679	0.292752	0.000716024	2.59596e-12	1.82087e-33	1.45835e-27	0	0	0	1.55087e-257	0
67.3684	2.51251e-09	3.73065e-27	4.50488e-19	1.05358e-49	1.786e-11	0	0	0	1.41984e-274	9.67964e-256			67.3684	0.272422	0.000521906	2.29269e-13	1.72312e-35	2.28453e-29	0	0	0	1.64974e-263	0
67.5689	4.2233e-10	6.21464e-29	1.63537e-20	3.12457e-52	1.70371e-12	0	0	0	9.65521e-281	1.0884e-261			67.5689	0.239216	0.000356266	1.73246e-14	1.38841e-37	3.04719e-31	0	0	0	1.49425e-269	0
67.7694	6.04454e-11	8.81485e-31	5.06125e-22	7.89328e-55	1.40524e-13	0	0	0	5.59053e-287	1.04205e-267			67.7694	0.198268	0.000233234	1.11929e-15	9.52557e-40	3.46074e-33	0	0	0	1.15239e-275	0
67.9699	7.36619e-12	1.06459e-32	1.33526e-23	1.69847e-57	1.00028e-14	0	0	0	2.75621e-293	8.49481e-274			67.9699	0.155788	0.000152425	6.17891e-17	5.56457e-42	3.34663e-35	0	0	0	7.5673e-282	0
68.1704	7.64347e-13	1.09476e-34	3.0027e-25	3.11301e-60	6.13381e-16	0	0	0	1.15702e-299	5.89641e-280			68.1704	0.117175	0.000103008	2.913e-18	2.76783e-44	2.75558e-37	0	0	0	4.23109e-288	0
68.3709	6.75315e-14	9.58562e-37	5.75517e-27	4.85977e-63	3.23484e-17	0	0	0	4.13556e-306	3.4849e-286			68.3709	0.0856821	7.18795e-05	1.17227e-19	1.17224e-46	1.93191e-39	0	0	0	2.01433e-294	0
68.5714	5.0803e-15	7.14646e-39	9.40111e-29	6.46179e-66	1.465e-18	0	0	0	1.258629131694e-312	1.75372e-292			68.5714	0.0621261	4.96963e-05	4.02538e-21	4.22727e-49	1.15326e-41	0	0	0	8.16541e-301	0
68.7719	3.25417e-16	4.53659e-41	1.30872e-30	7.31788e-69	5.69003e-20	0	0	0	3.26083e-319	7.51445e-299			68.7719	0.045552	3.2334e-05	1.17904e-22	1.29799e-51	5.8619e-44	0	0	0	2.81834e-307	0
68.9724	1.77484e-17	2.45209e-43	1.55253e-32	7.05837e-72	1.89314e-21	0	0	0	0	2.74159e-305			68.9724	0.0342624	1.9035e-05	2.94492e-24	3.39353e-54	2.53697e-46	0	0	0	8.28276319e-314	0
69.1729	8.24227e-19	1.12852e-45	1.56941e-34	5.79834e-75	5.39029e-23	0	0	0	0	8.51679781145e-312			69.1729	0.0266297	9.89626e-06	6.27095e-26	7.55438e-57	9.3489e-49	0	0	0	2.141e-320	0
69.3734	3.25913e-20	4.42235e-48	1.35179e-36	4.05674e-78	1.31232e-24	0	0	0	0	2.25294e-318			69.3734	0.0214414	4.48057e-06	1.13821e-27	1.4319e-59	2.93341e-51	0	0	0	0	0
69.5739	1.0973e-21	1.47558e-50	9.92082e-39	2.41723e-81	2.72997e-26	0	0	0	0	0			69.5739	0.0178737	1.75224e-06	1.76062e-29	2.31099e-62	7.83708e-54	0	0	0	0	0
69.7744	3.14568e-23	4.19218e-53	6.20339e-41	1.22665e-84	4.84965e-28	0	0	0	0	0			69.7744	0.0153331	5.88979e-07	2.3206e-31	3.17576e-65	1.7828e-56	0	0	0	0	0
69.9749	7.67842e-25	1.01411e-55	3.30475e-43	5.30127e-88	7.35327e-30	0	0	0	0	0			69.9749	0.0133521	1.69627e-07	2.60601e-33	3.71592e-68	3.45318e-59	0	0	0	0	0
70.1754	1.59587e-26	2.08881e-58	1.49989e-45	1.95115e-91	9.51239e-32	0	0	0	0	0			70.1754	0.0115818	4.17729e-08	2.49313e-35	3.70214e-71	5.69512e-62	0	0	0	0	0
70.3759	2.82417e-28	3.66336e-61	5.79935e-48	6.11576e-95	1.04952e-33	0	0	0	0	0			70.3759	0.00983331	8.78429e-09	2.03176e-37	3.14056e-74	7.9975e-65	0	0	0	0	0
70.5764	4.25551e-30	5.47051e-64	1.91023e-50	1.6325e-98	9.87317e-36	0	0	0	0	0			70.5764	0.00809235	1.57592e-09	1.41035e-39	2.26845e-77	9.56255e-68	0	0	0	0	0
70.7769	5.45985e-32	6.95575e-67	5.35997e-53	3.71103e-102	7.91751e-38	0	0	0	0	0			70.7769	0.00647666	2.4105e-10	8.33838e-42	1.39514e-80	9.73555e-71	0	0	0	0	0
70.9774	5.96454e-34	7.53057e-70	1.28115e-55	7.1841e-106	5.41131e-40	0	0	0	0	0			70.9774	0.00514863	3.14226e-11	4.19872e-44	7.30591e-84	8.43946e-74	0	0	0	0	0
71.1779	5.54805e-36	6.94191e-73	2.6085e-58	1.18435e-109	3.15156e-42	0	0	0	0	0			71.1779	0.00422537	3.4899e-12	1.80058e-46	3.25761e-87	6.22927e-77	0	0	0	0	0
71.3784	4.39412e-38	5.44876e-76	4.52398e-61	1.66272e-113	1.56388e-44	0	0	0	0	0			71.3784	0.00372395	3.30169e-13	6.57587e-49	1.23678e-90	3.91495e-80	0	0	0	0	0
71.5789	2.96327e-40	3.64153e-79	6.68315e-64	1.98785e-117	6.61126e-47	0	0	0	0	0			71.5789	0.00355624	2.66043e-14	2.04516e-51	3.99807e-94	2.095e-83	0	0	0	0	0
71.7794	1.70152e-42	2.07223e-82	8.40939e-67	2.02381e-121	2.38084e-49	0	0	0	0	0			71.7794	0.00356484	1.82566e-15	5.41658e-54	1.10047e-97	9.54572e-87	0	0	0	0	0
71.9799	8.31901e-45	1.00406e-85	9.01285e-70	1.75458e-125	7.30313e-52	0	0	0	0	0			71.9799	0.00357931	1.06688e-16	1.22162e-56	2.57913e-101	3.7034e-90	0	0	0	0	0
72.1805	3.46316e-47	4.14237e-89	8.22748e-73	1.29538e-129	1.90806e-54	0	0	0	0	0			72.1805	0.00346973	5.30904e-18	2.34612e-59	5.14677e-105	1.22338e-93	0	0	0	0	0
72.381	1.22756e-49	1.45514e-92	6.39692e-76	8.14392e-134	4.24577e-57	0	0	0	0	0			72.381	0.00317804	2.24964e-19	3.83678e-62	8.74509e-109	3.44103e-97	0	0	0	0	0
72.5815	3.70492e-52	4.35241e-96	4.23612e-79	4.35996e-138	8.04608e-60	0	0	0	0	0			72.5815	0.00271931	8.11698e-21	5.3429e-65	1.26521e-112	8.24106e-101	0	0	0	0	0
72.782	9.521e-55	1.10846e-99	2.3892e-82	1.98765e-142	1.29855e-62	0	0	0	0	0			72.782	0.00215918	2.49377e-22	6.33545e-68	1.55857e-116	1.68053e-104	0	0	0	0	0
72.9825	2.08331e-57	2.4037e-103	1.14767e-85	7.71626e-147	1.78471e-65	0	0	0	0	0			72.9825	0.00158228	6.52372e-24	6.39681e-71	1.63478e-120	2.91793e-108	0	0	0	0	0
73.183	3.88144e-60	4.43819e-107	4.69524e-89	2.55081e-151	2.08881e-68	0	0	0	0	0			73.183	0.00106403	1.45314e-25	5.49963e-74	1.46002e-124	4.31392e-112	0	0	0	0	0
73.3835	6.15743e-63	6.9775e-111	1.63595e-92	7.18047e-156	2.08183e-71	0	0	0	0	0			73.3835	0.000652431	2.75607e-27	4.02609e-77	1.11026e-128	5.43046e-116	0	0	0	0	0
73.584	8.31712e-66	9.3403e-115	4.85452e-96	1.72119e-160	1.76684e-74	0	0	0	0	0			73.584	0.000362354	4.45085e-29	2.50965e-80	7.18884e-133	5.82061e-120	0	0	0	0	0
73.7845	9.56564e-69	1.06461e-118	1.22683e-99	3.51323e-165	1.27688e-77	0	0	0	0	0			73.7845	0.000181186	6.1202e-31	1.33204e-83	3.96333e-137	5.31212e-124	0	0	0	0	0
73.985	9.36747e-72	1.0332e-122	2.64047e-103	6.10633e-170	7.85771e-81	0	0	0	0	0			73.985	8.14663e-05	7.16567e-33	6.02004e-87	1.8605e-141	4.12795e-128	0	0	0	0	0
74.1855	7.81084e-75	8.53785e-127	4.83983e-107	9.03757e-175	4.11749e-84	0	0	0	0	0			74.1855	3.3918e-05	7.14358e-35	2.31661e-90	7.43645e-146	2.73129e-132	0	0	0	0	0
74.386	5.5455e-78	6.00729e-131	7.5549e-111	1.13898e-179	1.8372e-87	0	0	0	0	0			74.386	1.57251e-05	6.06378e-37	7.59069e-94	2.53087e-150	1.53876e-136	0	0	0	0	0
74.5865	3.35236e-81	3.59896e-135	1.00432e-114	1.2223e-184	6.98013e-91	0	0	0	0	0			74.5865	1.26744e-05	4.38266e-39	2.11778e-97	7.33399e-155	7.38139e-141	0	0	0	0	0
74.787	1.72555e-84	1.83587e-139	1.137e-118	1.11694e-189	2.25814e-94	0	0	0	0	0			74.787	1.70307e-05	2.69712e-41	5.03096e-101	1.80958e-159	3.01491e-145	0	0	0	0	0
74.9875	7.56264e-88	7.97396e-144	1.0962e-122	8.69105e-195	6.2204e-98	0	0	0	0	0			74.9875	2.41718e-05	1.41329e-43	1.01764e-104	3.80175e-164	1.04852e-149	0	0	0	0	0
75.188	2.82219e-91	2.94899e-148	9.00024e-127	5.75844e-200	1.45902e-101	0	0	0	0	0			75.188	3.0394e-05	6.30562e-46	1.75268e-108	6.80075e-169	3.1049e-154	0	0	0	0	0
75.3885	8.96737e-95	9.28625e-153	6.29293e-131	3.24882e-205	2.91394e-105	0	0	0	0	0			75.3885	3.27513e-05	2.39548e-48	2.5703e-112	1.03585e-173	7.82862e-159	0	0	0	0	0
75.589	2.42611e-98	2.48986e-157	3.747e-135	1.56075e-210	4.95533e-109	0	0	0	0	0			75.589	3.00807e-05	7.74862e-51	3.20947e-116	1.3434e-178	1.6807e-163	0	0	0	0	0
75.7895	5.58888e-102	5.68428e-162	1.89996e-139	6.38453e-216	7.17528e-113	0	0	0	0	0			75.7895	2.35282e-05	2.13414e-53	3.41233e-120	1.48347e-183	3.07229e-168	0	0	0	0	0
75.99	1.09624e-105	1.10495e-166	8.20408e-144	2.22387e-221	8.84659e-117	0	0	0	0	0			75.99	1.567e-05	5.00483e-56	3.08915e-124	1.39482e-188	4.7819e-173	0	0	0	0	0
76.1905	1.83086e-109	1.82885e-171	3.01676e-148	6.5959e-227	9.2872e-121	0	0	0	0	0			76.1905	8.88622e-06	9.99363e-59	2.38119e-128	1.11668e-193	6.33734e-178	0	0	0	0	0
76.391	2.60357e-113	2.5774e-176	9.44659e-153	1.6658e-232	8.30165e-125	0	0	0	0	0			76.391	4.29076e-06	1.69912e-61	1.56285e-132	7.61209e-199	7.15123e-183	0	0	0	0	0
76.5915	3.15247e-117	3.0928e-181	2.51901e-157	3.58222e-238	6.31849e-129	0	0	0	0	0			76.5915	1.76408e-06	2.45975e-64	8.7339e-137	4.41822e-204	6.87102e-188	0	0	0	0	0
76.792	3.25013e-121	3.16001e-186	5.72009e-162	6.55941e-244	4.0948e-133	0	0	0	0	0			76.792	6.17546e-07	3.03198e-67	4.15592e-141	2.18352e-209	5.6212e-193	0	0	0	0	0
76.9925	2.8531e-125	2.74911e-191	1.1061e-166	1.02272e-249	2.25954e-137	0	0	0	0	0			76.9925	1.84072e-07	3.18221e-70	1.68381e-145	9.18828e-215	3.91565e-198	0	0	0	0	0
77.193	2.13256e-129	2.0364e-196	1.82137e-171	1.35779e-255	1.06164e-141	0	0	0	0	0			77.193	4.67168e-08	2.84379e-73	5.80882e-150	3.29214e-220	2.32245e-203	0	0	0	0	0
77.3935	1.35722e-133	1.2844e-201	2.55398e-176	1.53492e-261	4.2472e-146	0	0	0	0	0			77.3935	1.00954e-08	2.16388e-76	1.70628e-154	1.00436e-225	1.17288e-208	0	0	0	0	0
77.594	7.35478e-138	6.89774e-207	3.04964e-181	1.47747e-267	1.44676e-150	0	0	0	0	0			77.594	1.85757e-09	1.40196e-79	4.26755e-159	2.60897e-231	5.04348e-214	0	0	0	0	0
77.7945	3.39355e-142	3.15413e-212	3.10092e-186	1.21095e-273	4.19622e-155	0	0	0	0	0			77.7945	2.91025e-10	7.73405e-83	9.08815e-164	5.7705e-237	1.8466e-219	0	0	0	0	0
77.995	1.33323e-146	1.22806e-217	2.68498e-191	8.45115e-280	1.0363e-159	0	0	0	0	0			77.995	3.88226e-11	3.63282e-86	1.64793e-168	1.08674e-242	5.75684e-225	0	0	0	0	0
78.1955	4.4599e-151	4.07122e-223	1.9797e-196	5.02205e-286	2.17914e-164	0	0	0	0	0			78.1955	4.40966e-12	1.45294e-89	2.54431e-173	1.74263e-248	1.52813e-230	0	0	0	0	0
78.396	1.27031e-155	1.14921e-228	1.24298e-201	2.54111e-292	3.90166e-169	0	0	0	0	0			78.396	4.26474e-13	4.94789e-93	3.34478e-178	2.37932e-254	3.45386e-236	0	0	0	0	0
78.5965	3.0808e-160	2.76209e-234	6.6456e-207	1.09481e-298	5.94815e-174	0	0	0	0	0			78.5965	3.51194e-14	1.43469e-96	3.74398e-183	2.76609e-260	6.64685e-242	0	0	0	0	0
78.797	6.36185e-165	5.65256e-240	3.02558e-212	4.01637e-305	7.72115e-179	0	0	0	0	0			78.797	2.46246e-15	3.54212e-100	3.56833e-188	2.73808e-266	1.08917e-247	0	0	0	0	0
78.9975	1.11859e-169	9.84963e-246	1.17296e-217	1.254591292096e-311	8.53393e-184	0	0	0	0	0			78.9975	1.47013e-16	7.44622e-104	2.89578e-193	2.30777e-272	1.51963e-253	0	0	0	0	0
79.198	1.67465e-174	1.46137e-251	3.87225e-223	3.33824e-318	8.03126e-189	0	0	0	0	0			79.198	7.4733e-18	1.33283e-107	2.00093e-198	1.65618e-278	1.80531e-259	0	0	0	0	0
79.3985	2.13474e-179	1.84616e-257	1.08853e-228	0	6.43554e-194	0	0	0	0	0			79.3985	3.2347e-19	2.03133e-111	1.17724e-203	1.01202e-284	1.82612e-265	0	0	0	0	0
79.599	2.31703e-184	1.98584e-263	2.60568e-234	0	4.3909e-199	0	0	0	0	0			79.599	1.19213e-20	2.63605e-115	5.89746e-209	5.26547e-291	1.57281e-271	0	0	0	0	0
79.7995	2.14134e-189	1.8188e-269	5.31127e-240	0	2.55088e-204	0	0	0	0	0			79.7995	3.74093e-22	2.91269e-119	2.51554e-214	2.33266e-297	1.15342e-277	0	0	0	0	0
80	1.68503e-194	1.41839e-275	9.21877e-246	0	1.26181e-209	0	0	0	0	0			80	9.99546e-24	2.74031e-123	9.13621e-220	8.79901e-304	7.20224e-284	0	0	0	0	0

## Sheet: Panel c - CHOL
ED Figure 7 panel c
Phenylanine contact site radial densities											Gap between contact site radial densities
	Outer leaflet				Inner leaflet							Outer leaflet				Inner leaflet
R (Å)	Hydroxyl (ROH bead) density	R1_R2 bead density	R3_R4_R5 bead density	Tail density	Hydroxyl (ROH bead) density	R1_R2 bead density	R3_R4_R5 bead density	Tail density			R (Å)	Hydroxyl (ROH bead) density	R1_R2 bead density	R3_R4_R5 bead density	Tail density	Hydroxyl (ROH bead) density	R1_R2 bead density	R3_R4_R5 bead density	Tail density
0	0	0	0	0	0	0	0	0			0	0	0	0	0	0	0	0	0
0.200501	0	0	0	0	0	0	0	0			0.200501	0	0	0	0	0	0	0	0
0.401003	0	0	0	0	0	0	0	0			0.401003	0	0	0	0	0	0	0	0
0.601504	0	0	0	0	0	0	0	0			0.601504	0	0	0	0	0	0	0	0
0.802005	0	0	0	0	0	0	0	0			0.802005	0	0	0	0	0	0	0	0
1.00251	0	0	0	0	0	0	0	0			1.00251	0	0	0	0	0	0	0	0
1.20301	0	0	0	0	0	0	0	0			1.20301	0	0	0	0	0	0	0	0
1.40351	0	0	0	0	0	0	0	0			1.40351	0	0	0	0	0	0	0	0
1.60401	0	0	0	0	0	0	0	0			1.60401	0	0	0	0	0	0	0	0
1.80451	0	0	0	0	0	0	0	0			1.80451	0	0	0	0	0	0	0	0
2.00501	0	0	0	0	0	0	0	0			2.00501	0	0	0	0	0	0	0	0
2.20551	0	0	0	0	0	0	0	0			2.20551	0	0	0	0	7.7239e-319	0	0	0
2.40602	0	0	0	0	7.290764e-318	0	0	0			2.40602	0	0	0	0	2.814412942667e-312	0	0	0
2.60652	0	0	0	0	2.59618377421e-311	0	0	0			2.60652	0	0	0	0	8.79897e-306	0	0	0
2.80702	0	0	0	0	7.91849e-305	0	0	0			2.80702	0	0	0	0	2.35623e-299	0	0	0
3.00752	0	0	0	0	2.06697e-298	0	0	0			3.00752	0	0	0	0	5.39994e-293	0	0	0
3.20802	0	0	0	0	4.61451e-292	0	0	0			3.20802	0	0	0	0	1.05842e-286	0	0	0
3.40852	0	0	0	0	8.80604e-286	0	0	0			3.40852	0	0	0	0	1.77334e-280	0	0	0
3.60902	0	0	0	0	1.43584e-279	0	0	0			3.60902	0	0	0	0	2.53861e-274	0	0	0
3.80952	0	0	0	0	1.99957e-273	0	0	0			3.80952	0	0	0	0	3.10388e-268	0	0	0
4.01003	0	0	0	0	2.37759e-267	0	0	0			4.01003	0	0	0	0	3.24029e-262	0	0	0
4.21053	0	0	0	0	2.41317e-261	0	0	0			4.21053	0	0	0	0	2.88745e-256	0	0	0
4.41103	0	0	0	0	2.0902e-255	0	0	0			4.41103	0	0	0	0	2.19581e-250	0	0	0
4.61153	0	0	0	0	1.54473e-249	0	0	0			4.61153	0	0	0	0	1.42474e-244	0	0	0
4.81203	0	0	0	0	9.73871e-244	0	0	0			4.81203	0	0	0	0	7.88614e-239	6.650124e-318	0	0
5.01253	0	0	0	0	5.23685e-238	0	0	0			5.01253	0	0	0	0	3.72316e-233	2.461973292577e-311	0	0
5.21303	0	0	0	0	2.40158e-232	1.60176247e-315	0	0			5.21303	0	0	0	0	1.49906e-227	7.77377e-305	0	0
5.41353	0	0	0	0	9.39145e-227	0	0	0			5.41353	0	0	0	0	5.14674e-222	2.09308e-298	0	0
5.61404	0	0	0	0	3.13132e-221	1.65435e-302	0	0			5.61404	0	0	0	0	1.50663e-216	4.8051e-292	0	0
5.81454	0	0	0	0	8.90105e-216	4.18545e-296	0	0			5.81454	0	0	0	0	3.76009e-211	9.40451e-286	0	0
6.01504	0	0	0	0	2.15693e-210	9.02686e-290	0	0			6.01504	0	0	0	0	7.99966e-206	1.5691e-279	0	0
6.21554	0	0	0	0	4.4553e-205	1.6595e-283	0	0			6.21554	0	0	0	0	1.45075e-200	2.23158e-273	0	0
6.41604	0	0	0	0	7.84395e-200	2.60037e-277	0	0			6.41604	0	0	0	0	2.24248e-195	2.70515e-267	0	0
6.61654	0	0	0	0	1.17701e-194	3.47282e-271	0	0			6.61654	0	0	0	0	2.95429e-190	2.79484e-261	3.457142e-317	0
6.81704	0	0	0	0	1.50519e-189	3.95268e-265	0	0			6.81704	0	0	0	0	3.31697e-185	2.46086e-255	1.26749360127175e-310	0
7.01754	0	0	0	0	1.64036e-184	3.8339e-259	0	0			7.01754	0	0	0	0	3.17373e-180	1.84653e-249	3.96025e-304	0
7.21805	0	0	0	0	1.52338e-179	3.1689e-253	1.7786363e-317	3.497985e-318			7.21805	0	0	0	0	2.58771e-175	1.18072e-243	1.05443e-297	0
7.41855	0	0	0	0	1.20552e-174	2.23191e-247	6.5370128745114e-311	1.308050072437e-311			7.41855	0	0	0	0	1.79789e-170	6.43329e-238	2.39228e-291	0
7.61905	0	0	0	0	8.12876e-170	1.33945e-241	2.04723e-304	4.16754e-305			7.61905	0	0	0	0	1.06436e-165	2.98677e-232	4.62475e-285	0
7.81955	0	0	0	0	4.67023e-165	6.8492e-236	5.46282e-298	1.13136e-298			7.81955	0	0	0	0	5.36887e-161	1.18151e-226	7.6178e-279	0
8.02005	0	0	0	0	2.28614e-160	2.98403e-230	1.24199e-291	2.61679e-292			8.02005	0	0	0	0	2.30741e-156	3.98218e-221	1.0691e-272	0
8.22055	0	0	0	0	9.53458e-156	1.10765e-224	2.40577e-285	5.15673e-286			8.22055	0	0	0	0	8.44897e-152	1.14351e-215	1.27834e-266	0
8.42105	0	0	0	0	3.38784e-151	3.50288e-219	3.97022e-279	8.6577e-280			8.42105	0	0	0	0	2.63575e-147	2.79758e-210	1.30225e-260	0
8.62155	0	0	0	0	1.02555e-146	9.43753e-214	5.58193e-273	1.23834e-273			8.62155	0	0	0	0	7.00512e-143	5.8309e-205	1.1302e-254	0
8.82206	0	0	0	0	2.64477e-142	2.16616e-208	6.68579e-267	1.50896e-267			8.82206	0	0	0	0	1.58608e-138	1.03535e-199	8.3563e-249	0
9.02256	0	0	0	0	5.81042e-138	4.23556e-203	6.82198e-261	1.56641e-261			9.02256	0	0	0	0	3.05932e-134	1.56613e-194	5.26334e-243	0
9.22306	0	0	0	0	1.08744e-133	7.0552e-198	5.92988e-255	1.38519e-255			9.22306	0	0	0	0	5.02692e-130	2.01812e-189	2.82415e-237	0
9.42356	0	0	0	2.0069605e-316	1.7337e-129	1.0011e-192	4.39088e-249	1.04348e-249			9.42356	0	0	0	0	7.03638e-126	2.21531e-184	1.29087e-231	0
9.62406	0	0	0	7.21544604774047e-310	2.35452e-125	1.21006e-187	2.76961e-243	6.69605e-244			9.62406	0	0	0	0	8.3899e-122	2.0715e-179	5.02618e-226	0
9.82456	0	0	0	2.20973e-303	2.72386e-121	1.24592e-182	1.48812e-237	3.66021e-238			9.82456	0	0	0	0	8.52152e-118	1.65001e-174	1.66704e-220	0
10.0251	0	0	0	5.7645e-297	2.68418e-117	1.09274e-177	6.81084e-232	1.70427e-232			10.0251	0	0	0	0	7.37263e-114	1.11952e-169	4.70978e-215	3.295e-321
10.2256	0	0	0	1.28092e-290	2.25307e-113	8.1636e-173	2.65523e-226	6.75942e-227			10.2256	0	0	0	0	5.43333e-110	6.47021e-165	1.13342e-209	1.54702889e-314
10.4261	0	0	0	2.42445e-284	1.61091e-109	5.19491e-168	8.8173e-221	2.28355e-221			10.4261	0	0	0	0	3.41067e-106	3.18518e-160	2.32335e-204	5.3498e-308
10.6266	0	0	0	3.90867e-278	9.81051e-106	2.81579e-163	2.49398e-215	6.57109e-216			10.6266	0	0	0	0	1.82364e-102	1.3356e-155	4.05661e-199	1.5758e-301
10.8271	0	0	0	5.36739e-272	5.08898e-102	1.29999e-158	6.00855e-210	1.61058e-210			10.8271	0	0	0	0	8.30534e-99	4.77018e-151	6.03294e-194	3.95351e-295
11.0276	0	0	0	6.27785e-266	2.24845e-98	5.11204e-154	1.23299e-204	3.36234e-205			11.0276	0	0	0	0	3.22173e-95	1.45114e-146	7.64203e-189	8.44848e-289
11.2281	0	0	0	6.25412e-260	8.46142e-95	1.7122e-149	2.15505e-199	5.97871e-200			11.2281	0	0	0	0	1.06445e-91	3.76001e-142	8.2451e-184	1.53774e-282
11.4286	0	0	0	5.30669e-254	2.7121e-91	4.8845e-145	3.20817e-194	9.05474e-195			11.4286	0	0	0	0	2.9955e-88	8.29797e-138	7.5768e-179	2.3839e-276
11.6291	0	0	0	3.83513e-248	7.404e-88	1.18682e-140	4.06776e-189	1.168e-189			11.6291	0	0	0	0	7.17973e-85	1.55974e-133	5.93025e-174	3.14769e-270
11.8296	0	0	0	2.36064e-242	1.72155e-84	2.45606e-136	4.39285e-184	1.28322e-184			11.8296	0	0	0	0	1.46568e-81	2.49705e-129	3.95325e-169	3.53988e-264
12.0301	0	0	0	1.23756e-236	3.40928e-81	4.32898e-132	4.04042e-179	1.20075e-179			12.0301	0	0	0	0	2.54837e-78	3.4048e-125	2.24452e-164	3.39058e-258
12.2306	0	0	0	5.52573e-231	5.7503e-78	6.49855e-128	3.16513e-174	9.5694e-175			12.2306	0	0	0	0	3.77371e-75	3.95403e-121	1.08537e-159	2.76595e-252
12.4311	0	0	0	2.10133e-225	8.26035e-75	8.30863e-124	2.11172e-169	6.4953e-170			12.4311	0	0	0	0	4.75944e-72	3.91084e-117	4.47007e-155	1.92175e-246
12.6316	0	0	0	6.80572e-220	1.01061e-71	9.04732e-120	1.19994e-164	3.75483e-165			12.6316	0	0	0	0	5.11234e-69	3.2944e-113	1.56793e-150	1.13717e-240
12.8321	0	0	0	1.87728e-214	1.05304e-68	8.39045e-116	5.80706e-160	1.84865e-160			12.8321	0	0	0	0	4.6769e-66	2.36351e-109	4.68396e-146	5.73096e-235
13.0326	0	0	0	4.41015e-209	9.34485e-66	6.62707e-112	2.39344e-155	7.75159e-156			13.0326	0	0	0	0	3.64389e-63	1.44414e-105	1.19171e-141	2.4598e-229
13.2331	0	0	0	8.82358e-204	7.06266e-63	4.45786e-108	8.40149e-151	2.76817e-151			13.2331	0	0	0	1.645e-321	2.41791e-60	7.51497e-102	2.58222e-137	8.99164e-224
13.4336	0	0	0	1.50349e-198	4.54599e-60	2.55385e-104	2.51162e-146	8.41898e-147			13.4336	0	0	0	8.83977807e-315	1.36641e-57	3.33051e-98	4.76519e-133	2.79925e-218
13.6341	0	0	0	2.18181e-193	2.49201e-57	1.24603e-100	6.39458e-142	2.18065e-142			13.6341	0	0	0	3.07941e-308	6.57627e-55	1.25706e-94	7.48907e-129	7.42175e-213
13.8346	0	0	0	2.69644e-188	1.1634e-54	5.17751e-97	1.38653e-137	4.81029e-138			13.8346	0	0	0	9.13592e-302	2.69549e-52	4.04071e-91	1.00238e-124	1.67582e-207
14.0351	0	0	0	2.83805e-183	4.62554e-52	1.83219e-93	2.56035e-133	9.03674e-134			14.0351	0	0	0	2.3083e-295	9.40915e-50	1.10616e-87	1.1426e-120	3.2226e-202
14.2356	0	0	0	2.54392e-178	1.56621e-49	5.52176e-90	4.02647e-129	1.44579e-129			14.2356	0	0	0	4.9669e-289	2.79716e-47	2.57887e-84	1.1092e-116	5.2776e-197
14.4361	0	0	0	1.94194e-173	4.51635e-47	1.41722e-86	5.39262e-125	1.96992e-125			14.4361	0	0	0	9.10182e-283	7.08163e-45	5.12029e-81	9.17011e-113	7.36067e-192
14.6366	0	0	0	1.26246e-168	1.10911e-44	3.09777e-83	6.15067e-121	2.28581e-121			14.6366	0	0	0	1.42043e-276	1.52685e-42	8.65782e-78	6.45635e-109	8.7427e-187
14.8371	0	0	0	6.98944e-164	2.31955e-42	5.76647e-80	5.97435e-117	2.2588e-117			14.8371	0	0	0	1.8878e-270	2.80355e-40	1.24672e-74	3.8712e-105	8.84341e-182
15.0376	0	0	0	3.29543e-159	4.13122e-40	9.14157e-77	4.942e-113	1.90089e-113			15.0376	0	0	0	2.13666e-264	4.38391e-38	1.52889e-71	1.97673e-101	7.61794e-177
15.2381	0	0	0	1.32319e-154	6.26606e-38	1.23418e-73	3.48141e-109	1.36232e-109			15.2381	0	0	0	2.05948e-258	5.83791e-36	1.59672e-68	8.59587e-98	5.58852e-172
15.4386	0	0	0	4.52454e-150	8.09374e-36	1.41901e-70	2.08857e-105	8.31459e-106			15.4386	0	0	0	1.69051e-252	6.62054e-34	1.42011e-65	3.18326e-94	3.49136e-167
15.6391	0	0	0	1.31753e-145	8.90311e-34	1.38943e-67	1.06703e-101	4.32155e-102			15.6391	0	0	0	1.18172e-246	6.39392e-32	1.07561e-62	1.0039e-90	1.85751e-162
15.8396	0	0	0	3.26727e-141	8.34008e-32	1.1586e-64	4.64241e-98	1.91282e-98			15.8396	0	0	0	7.03476e-241	5.25869e-30	6.93795e-60	2.69617e-87	8.41593e-158
16.0401	0	0	1.153479e-317	6.8999e-137	6.65322e-30	8.22768e-62	1.72006e-94	7.2101e-95			16.0401	0	0	0	3.56629e-235	3.68318e-28	3.81106e-57	6.16647e-84	3.24718e-153
16.2406	0	0	4.286824110184e-311	1.24089e-132	4.51987e-28	4.97585e-59	5.42718e-91	2.31441e-91			16.2406	0	0	0	1.53963e-229	2.19686e-26	1.78279e-54	1.20104e-80	1.06695e-148
16.4411	0	0	1.35679e-304	1.90043e-128	2.61487e-26	2.56274e-56	1.45826e-87	6.32662e-88			16.4411	0	0	0	5.66039e-224	1.11588e-24	7.1022e-52	1.99209e-77	2.98546e-144
16.6416	0	0	3.65694e-298	2.47856e-124	1.28826e-24	1.12407e-53	3.33677e-84	1.47275e-84			16.6416	0	0	0	1.77217e-218	4.82685e-23	2.40949e-49	2.81377e-74	7.11389e-140
16.8421	0	0	8.39365e-292	2.7528e-120	5.40484e-23	4.19884e-51	6.50195e-81	2.91955e-81			16.8421	0	0	0	4.72487e-213	1.77805e-21	6.96141e-47	3.38451e-71	1.44355e-135
17.0426	0	0	1.64063e-285	2.60361e-116	1.93103e-21	1.33573e-48	1.07891e-77	4.92865e-78			17.0426	0	0	0	1.07276e-207	5.57779e-20	1.71282e-44	3.4668e-68	2.49448e-131
17.2431	0	0	2.73082e-279	2.09702e-112	5.87515e-20	3.61883e-46	1.52459e-74	7.0854e-75			17.2431	0	0	0	2.07414e-202	1.49011e-18	3.58895e-42	3.02403e-65	3.67073e-127
17.4436	0	0	3.87078e-273	1.4383e-108	1.5222e-18	8.34983e-44	1.83461e-71	8.67408e-72			17.4436	0	0	0	3.41504e-197	3.39016e-17	6.40428e-40	2.24629e-62	4.5999e-123
17.6441	0	0	4.67224e-267	8.40078e-105	3.35851e-17	1.6408e-41	1.87999e-68	9.04282e-69			17.6441	0	0	2.844240405e-315	4.78824e-192	6.56861e-16	9.73246e-38	1.42091e-59	4.9087e-119
17.8446	0	0	4.80256e-261	4.1784e-101	6.31018e-16	2.74603e-39	1.64054e-65	8.02795e-66			17.8446	0	0	0	5.7171e-187	1.08391e-14	1.25959e-35	7.65402e-57	4.46071e-115
18.0451	0	0	4.20377e-255	1.76978e-97	1.00962e-14	3.91416e-37	1.2191e-62	6.0691e-63			18.0451	0	0	3.01971e-302	5.81293e-182	1.52335e-13	1.38835e-33	3.511e-54	3.45192e-111
18.2456	0	0	3.13345e-249	6.38331e-94	1.37559e-13	4.75187e-35	7.7145e-60	3.90717e-60			18.2456	0	0	7.7324e-296	5.03306e-177	1.82356e-12	1.30327e-31	1.37148e-51	2.27476e-107
18.4461	0	0	1.98895e-243	1.9606e-90	1.59603e-12	4.91354e-33	4.15713e-57	2.14198e-57			18.4461	0	0	1.68614e-289	3.71095e-172	1.85951e-11	1.04195e-29	4.56209e-49	1.27652e-103
18.6466	0	0	1.07508e-237	5.12801e-87	1.57692e-11	4.32756e-31	1.90763e-54	9.99966e-55			18.6466	0	0	3.13117e-283	2.32999e-167	1.61547e-10	7.09502e-28	1.29227e-46	6.10005e-100
18.8471	0	0	4.94846e-232	1.14215e-83	1.32678e-10	3.2466e-29	7.45434e-52	3.97529e-52			18.8471	0	0	4.95163e-277	1.24577e-162	1.19594e-09	4.11495e-26	3.11716e-44	2.4823e-96
19.0476	0	6.586e-321	1.93961e-226	2.16626e-80	9.50632e-10	2.07478e-27	2.48049e-49	1.34576e-49			19.0476	4.78308247e-316	0	6.6684e-271	5.67198e-158	7.54682e-09	2.03283e-24	6.40292e-42	8.60178e-93
19.2481	0	2.608382358e-314	6.47396e-221	3.49872e-77	5.80045e-09	1.12953e-25	7.02875e-47	3.8795e-47			19.2481	0	0	7.64759e-265	2.19909e-153	4.0612e-08	8.55427e-23	1.11997e-39	2.53825e-89
19.4486	0	8.99909e-308	1.84008e-215	4.81195e-74	3.01417e-08	5.23886e-24	1.69602e-44	9.52349e-45			19.4486	5.268e-303	0	7.46892e-259	7.26045e-149	1.8649e-07	3.06648e-21	1.66821e-37	6.37812e-86
19.6491	0	2.64397e-301	4.45364e-210	5.63563e-71	1.33406e-07	2.07025e-22	3.48492e-42	1.9908e-42			19.6491	1.37382e-296	0	6.21185e-253	2.04124e-144	7.31405e-07	9.36498e-20	2.11593e-35	1.36477e-82
19.8496	0	6.61518e-295	9.17915e-205	5.62049e-68	5.03017e-07	6.97108e-21	6.09767e-40	3.54379e-40			19.8496	3.05088e-290	0	4.3996e-247	4.8869e-140	2.45308e-06	2.43682e-18	2.28541e-33	2.48679e-79
20.0501	0	1.40947e-288	1.61101e-199	4.77326e-65	1.61655e-06	2.00041e-19	9.0854e-38	5.37176e-38			20.0501	5.76937e-284	1.17662557e-315	2.6536e-241	9.96281e-136	7.04824e-06	5.40305e-17	2.102e-31	3.85855e-76
20.2506	0	2.55741e-282	2.40769e-194	3.45195e-62	4.43222e-06	4.8926e-18	1.15274e-35	6.93382e-36			20.2506	9.2905e-278	0	1.36297e-235	1.72957e-131	1.73903e-05	1.02097e-15	1.64631e-29	5.09821e-73
20.4511	0	3.95157e-276	3.06415e-189	2.12579e-59	1.03898e-05	1.02009e-16	1.24545e-33	7.62142e-34			20.4511	1.27396e-271	1.27037e-302	5.96168e-230	2.55682e-127	3.69631e-05	1.64445e-14	1.09798e-27	5.73612e-70
20.6516	0	5.19958e-270	3.32067e-184	1.11477e-56	2.09203e-05	1.81344e-15	1.14585e-31	7.13353e-32			20.6516	1.48758e-265	3.28008e-296	2.22065e-224	3.21861e-123	6.79581e-05	2.25812e-13	6.2357e-26	5.49571e-67
20.8521	0	5.8263e-264	3.06441e-179	4.978e-54	3.6557e-05	2.74943e-14	8.97701e-30	5.68563e-30			20.8521	1.47913e-259	7.21181e-290	7.04404e-219	3.45019e-119	0.00010863	2.64418e-12	3.01564e-24	4.48369e-64
21.0526	0	5.5596e-258	2.40809e-174	1.89292e-51	5.66757e-05	3.55623e-13	5.98882e-28	3.85884e-28			21.0526	1.25239e-253	1.35023e-283	1.9028e-213	3.14935e-115	0.000151949	2.64104e-11	1.24188e-22	3.11495e-61
21.2531	0	4.51774e-252	1.61139e-169	6.12935e-49	8.14126e-05	3.92564e-12	3.40216e-26	2.23018e-26			21.2531	9.02976e-248	2.15266e-277	4.37719e-208	2.44794e-111	0.000187672	2.25083e-10	4.35494e-21	1.84276e-58
21.4536	5.3221575e-316	3.12626e-246	9.18188e-165	1.69007e-46	0.000115969	3.70005e-11	1.64578e-24	1.09755e-24			21.4536	5.54389e-242	2.92245e-271	8.5749e-203	1.62026e-107	0.000207881	1.63742e-09	1.30043e-19	9.28306e-56
21.6541	0	1.84227e-240	4.45518e-160	3.96825e-44	0.000174611	2.97947e-10	6.77936e-23	4.5995e-23			21.6541	2.89838e-236	3.37846e-265	1.43052e-197	9.13213e-104	0.000213372	1.01722e-08	3.30671e-18	3.98213e-53
21.8546	5.77271e-303	9.24504e-235	1.84077e-155	7.93416e-42	0.000279945	2.0513e-09	2.37798e-21	1.64134e-21			21.8546	1.29032e-230	3.32578e-259	2.03231e-192	4.38288e-100	0.000216973	5.39919e-08	7.15987e-17	1.45459e-50
22.0551	1.49392e-296	3.95083e-229	6.47643e-151	1.35086e-39	0.000455071	1.20864e-08	7.10279e-20	4.98755e-20			22.0551	4.89149e-225	2.78784e-253	2.45878e-187	1.79122e-96	0.000240859	2.44989e-07	1.32013e-15	4.52446e-48
22.2556	3.29212e-290	1.43778e-223	1.94031e-146	1.95853e-37	0.000711293	6.10216e-08	1.80655e-18	1.29055e-18			22.2556	1.57901e-219	1.98995e-247	2.53327e-182	6.23356e-93	0.000307912	9.50922e-07	2.07265e-14	1.19837e-45
22.4561	6.17764e-284	4.45578e-218	4.95001e-142	2.41802e-35	0.00103901	2.64416e-07	3.91264e-17	2.84357e-17			22.4561	4.34037e-214	1.20953e-241	2.22268e-177	1.84724e-89	0.000431655	3.15954e-06	2.77099e-13	2.70282e-43
22.6566	9.87117e-278	1.17592e-212	1.07532e-137	2.54216e-33	0.00141012	9.85431e-07	7.21589e-16	5.33521e-16			22.6566	1.01594e-208	6.26021e-236	1.66077e-172	4.66134e-86	0.000611981	8.99338e-06	3.15459e-12	5.19089e-41
22.8571	1.34311e-271	2.64277e-207	1.98917e-133	2.27595e-31	0.00179404	3.1674e-06	1.13321e-14	8.52386e-15			22.8571	2.02492e-203	2.75905e-230	1.05676e-167	1.0016e-82	0.000840998	2.19498e-05	3.05808e-11	8.48915e-39
23.0576	1.55616e-265	5.05784e-202	3.13329e-129	1.73518e-29	0.00217865	8.81237e-06	1.51541e-13	1.15963e-13			23.0576	3.43672e-198	1.03545e-224	5.72635e-163	1.83264e-79	0.00111543	4.59887e-05	2.52437e-10	1.18218e-36
23.2581	1.5353e-259	8.24319e-197	4.20269e-125	1.12656e-27	0.00258269	2.13239e-05	1.72565e-12	1.34338e-12			23.2581	4.96681e-193	3.30898e-219	2.64252e-158	2.85533e-76	0.00144627	8.28696e-05	1.77441e-09	1.40185e-34
23.4586	1.28982e-253	1.14406e-191	4.8001e-121	6.22872e-26	0.00305463	4.51623e-05	1.67332e-11	1.32518e-11			23.4586	6.11235e-188	9.00443e-214	1.03848e-153	3.78819e-73	0.00185835	0.000128906	1.06206e-08	1.41551e-32
23.6591	9.22697e-248	1.35217e-186	4.66841e-117	2.93285e-24	0.00366448	8.44429e-05	1.38171e-10	1.11313e-10			23.6591	6.40522e-183	2.08648e-208	3.47549e-149	4.27961e-70	0.00238047	0.000174581	5.41308e-08	1.21709e-30
23.8596	5.62063e-242	1.36093e-181	3.86618e-113	1.1761e-22	0.00449291	0.000141103	9.71592e-10	7.96185e-10			23.8596	5.71552e-178	4.11687e-203	9.90549e-145	4.1169e-67	0.00303232	0.00021007	2.34928e-07	8.91102e-29
24.0602	2.91546e-236	1.16645e-176	2.72641e-109	4.01673e-21	0.00560969	0.000214549	5.81836e-09	4.84927e-09			24.0602	4.34282e-173	6.91696e-198	2.40424e-140	3.37235e-64	0.00381591	0.000234778	8.68206e-07	5.55554e-27
24.2607	1.28772e-230	8.51379e-172	1.63717e-105	1.16843e-19	0.00703739	0.000304754	2.96767e-08	2.51497e-08			24.2607	2.80984e-168	9.89595e-193	4.96963e-136	2.35228e-61	0.00471582	0.00026302	2.73221e-06	2.94931e-25
24.4612	4.84318e-225	5.29181e-167	8.37127e-102	2.89511e-18	0.00872293	0.000418357	1.2895e-07	1.11066e-07			24.4612	1.54806e-163	1.20557e-187	8.74813e-132	1.39713e-58	0.0057071	0.000318297	7.32193e-06	1.33324e-23
24.6617	1.55108e-219	2.80099e-162	3.64487e-98	6.11075e-17	0.0105543	0.000573173	4.77507e-07	4.17663e-07			24.6617	7.26247e-159	1.25061e-182	1.31146e-127	7.06613e-56	0.00676601	0.000417828	1.67112e-05	5.13202e-22
24.8622	4.22989e-214	1.26254e-157	1.35134e-94	1.09886e-15	0.0124278	0.000794711	1.50803e-06	1.3374e-06			24.8622	2.90118e-154	1.1047e-177	1.67433e-123	3.04311e-53	0.00787987	0.000559789	3.24943e-05	1.68214e-20
25.0627	9.82238e-209	4.84624e-153	4.26619e-91	1.68371e-14	0.0143174	0.00110349	4.06734e-06	3.64663e-06			25.0627	9.86865e-150	8.30921e-173	1.82045e-119	1.11595e-50	0.00905364	0.000726351	5.38845e-05	4.69491e-19
25.2632	1.94221e-203	1.58413e-148	1.14685e-87	2.19863e-13	0.0162862	0.00150275	9.39322e-06	8.4667e-06			25.2632	2.85846e-145	5.32189e-168	1.68565e-115	3.48472e-48	0.0103044	0.000902661	7.64341e-05	1.1158e-17
25.4637	3.27015e-198	4.40966e-144	2.62523e-84	2.44737e-12	0.0184302	0.00198107	1.86672e-05	1.67391e-05			25.4637	7.05016e-141	2.90245e-163	1.32927e-111	9.26574e-46	0.011635	0.00109697	9.35711e-05	2.25806e-16
25.6642	4.68845e-193	1.04531e-139	5.11702e-81	2.32297e-11	0.0208097	0.00253262	3.22254e-05	2.81812e-05			25.6642	1.48066e-136	1.34789e-158	8.92715e-108	2.0979e-43	0.0130032	0.00134559	0.000101402	3.89113e-15
25.8647	5.72378e-188	2.11015e-135	8.49294e-78	1.88084e-10	0.0234251	0.00317899	4.91803e-05	4.0406e-05			25.8647	2.64792e-132	5.33007e-154	5.10591e-104	4.04464e-41	0.0143311	0.00169917	0.000103716	5.70963e-14
26.0652	5.95012e-183	3.62752e-131	1.2003e-74	1.2997e-09	0.0262367	0.00397184	6.84448e-05	4.9363e-05			26.0652	4.03221e-128	1.79475e-149	2.4871e-100	6.63998e-39	0.0155722	0.00220028	0.000112488	7.13396e-13
26.2657	5.26694e-178	5.3105e-127	1.44448e-71	7.67009e-09	0.0291887	0.00497255	9.11937e-05	5.14833e-05			26.2657	5.22843e-124	5.14592e-145	1.03176e-96	9.28206e-37	0.0167888	0.00286653	0.00014187	7.59007e-12
26.4662	3.96991e-173	6.62047e-123	1.4802e-68	3.86887e-08	0.0322075	0.00622446	0.000123391	4.61966e-05			26.4662	5.77283e-120	1.25635e-140	3.64528e-93	1.10487e-34	0.0181609	0.00368951	0.000198691	6.87629e-11
26.6667	2.54796e-168	7.02865e-119	1.29158e-65	1.66979e-07	0.035188	0.00773573	0.000176794	3.67538e-05			26.6667	5.42744e-116	2.61186e-136	1.09686e-89	1.11988e-32	0.0199045	0.00464945	0.000276081	5.30469e-10
26.8672	1.39249e-163	6.35456e-115	9.59646e-63	6.17496e-07	0.0380071	0.00947956	0.000267707	2.86958e-05			26.8672	4.34501e-112	4.62357e-132	2.81091e-86	9.66554e-31	0.0221476	0.00573356	0.000356148	3.48475e-09
27.0677	6.48009e-159	4.89248e-111	6.0714e-60	1.96011e-06	0.0405784	0.0114106	0.00041295	2.72663e-05			27.0677	2.96193e-108	6.96936e-128	6.13503e-83	7.10349e-29	0.0248313	0.00694403	0.000421915	1.94943e-08
27.2682	2.56778e-154	3.20777e-107	3.27081e-57	5.35305e-06	0.0429071	0.0134947	0.000622857	3.5348e-05			27.2682	1.71928e-104	8.94533e-124	1.14042e-79	4.44542e-27	0.0276919	0.00829565	0.000470659	9.28757e-08
27.4687	8.66407e-150	1.79106e-103	1.50041e-54	1.26151e-05	0.0450825	0.0157408	0.000894655	5.24142e-05			27.4687	8.49778e-101	9.77659e-120	1.8055e-76	2.36893e-25	0.0303499	0.0098141	0.000518013	3.76908e-07
27.6692	2.48928e-145	8.51624e-100	5.86076e-52	2.57519e-05	0.0471957	0.0182122	0.00121379	7.45278e-05			27.6692	3.57645e-97	9.09841e-116	2.43454e-73	1.07496e-23	0.0324787	0.0115354	0.00058962	1.30337e-06
27.8697	6.08992e-141	3.44841e-96	1.94933e-49	4.57607e-05	0.0492496	0.0209943	0.00156698	9.58456e-05			27.8697	1.2817e-93	7.20993e-112	2.79594e-70	4.15374e-22	0.0339486	0.0134916	0.000708256	3.84355e-06
28.0702	1.26863e-136	1.18911e-92	5.52083e-47	7.12363e-05	0.0511337	0.0241352	0.00195791	0.000111609			28.0702	3.91116e-90	4.865e-108	2.73485e-67	1.36679e-20	0.0348419	0.0156803	0.000886693	9.68114e-06
28.2707	2.25034e-132	3.4919e-89	1.33141e-44	9.79646e-05	0.0526708	0.0276075	0.00240994	0.000120831			28.2707	1.01628e-86	2.79525e-104	2.27846e-64	3.82995e-19	0.0353409	0.0180491	0.0011289	2.08971e-05
28.4712	3.39895e-128	8.73245e-86	2.73407e-42	0.00012038	0.053684	0.0313349	0.00295227	0.000126224			28.4712	2.24856e-83	1.36756e-100	1.61679e-61	9.13963e-18	0.0355985	0.02053	0.0014355	3.8917e-05
28.6717	4.37147e-124	1.85971e-82	4.78075e-40	0.000134344	0.0540491	0.0352653	0.00360492	0.000131158			28.6717	4.23626e-80	5.69711e-97	9.77182e-59	1.85752e-16	0.0356951	0.0231053	0.00181041	6.33647e-05
28.8722	4.78736e-120	3.3728e-79	7.11824e-38	0.000139404	0.0537299	0.0394193	0.00437911	0.000136569			28.8722	6.79588e-77	2.02092e-93	5.03055e-56	3.21546e-15	0.0356784	0.025838	0.00226879	9.24078e-05
29.0727	4.46426e-116	5.20924e-76	9.02486e-36	0.000138919	0.0527919	0.043855	0.00529067	0.000140866			29.0727	9.28313e-74	6.10422e-90	2.20586e-53	4.74141e-14	0.0356023	0.0288192	0.00284355	0.000125339
29.2732	3.54476e-112	6.85165e-73	9.7432e-34	0.000138061	0.0513744	0.0485682	0.00637032	0.000142813			29.2732	1.07976e-70	1.56998e-86	8.23895e-51	5.95663e-13	0.0355111	0.0320712	0.00358349	0.000165124
29.4737	2.39668e-108	7.67458e-70	8.95692e-32	0.000141372	0.0496221	0.0534191	0.00766063	0.00014443			29.4737	1.06941e-67	3.43831e-83	2.62121e-48	6.37712e-12	0.0353985	0.035495	0.00453874	0.000216948
29.6742	1.3798e-104	7.32072e-67	7.01155e-30	0.000151531	0.0476248	0.0581647	0.00920331	0.000151159			29.6742	9.01878e-65	6.41178e-80	7.10361e-46	5.82009e-11	0.0351946	0.0389072	0.00574061	0.000282328
29.8747	6.76407e-101	5.94694e-64	4.67382e-28	0.000169384	0.0454177	0.0625827	0.0110246	0.000169231			29.8747	6.4764e-62	1.01811e-76	1.63987e-43	4.5303e-10	0.0347913	0.0421267	0.0071913	0.00035459
30.0752	2.82347e-97	4.1141e-61	2.65301e-26	0.000193849	0.0430414	0.0665829	0.0131244	0.000202418			30.0752	3.96008e-59	1.37657e-73	3.22482e-41	3.00966e-09	0.0340792	0.0450383	0.00887147	0.000422045
30.2757	1.00355e-93	2.42381e-58	1.28239e-24	0.000221089	0.0405933	0.0702195	0.0154761	0.000250468			30.2757	2.06185e-56	1.58483e-70	5.40226e-39	1.70817e-08	0.0329835	0.0476054	0.0107571	0.000477249
30.4762	3.03726e-90	1.21609e-55	5.27874e-23	0.000244424	0.0382044	0.073611	0.0180444	0.000309939			30.4762	9.14099e-54	1.55364e-67	7.7096e-37	8.29418e-08	0.0315054	0.0498572	0.012831	0.000523066
30.6767	7.82719e-87	5.19608e-53	1.85045e-21	0.000256932	0.0359594	0.076841	0.0208198	0.000376951			30.6767	3.45074e-51	1.29689e-64	9.37317e-35	3.45211e-07	0.0297522	0.0518776	0.015088	0.000568813
30.8772	1.71756e-83	1.89074e-50	5.52436e-20	0.000256278	0.0338435	0.0798934	0.0238509	0.000450855			30.8772	1.10921e-48	9.21797e-62	9.70853e-33	1.23488e-06	0.0279143	0.0537876	0.0175419	0.000620334
31.0777	3.20924e-80	5.85915e-48	1.40464e-18	0.000248284	0.0317699	0.082639	0.0272463	0.000537209			31.0777	3.03598e-46	5.57894e-59	8.56738e-31	3.81018e-06	0.0261779	0.0557051	0.0202292	0.000674526
31.2782	5.10591e-77	1.54627e-45	3.04199e-17	0.000245277	0.0296594	0.084883	0.0311379	0.000647746			31.2782	7.07564e-44	2.87508e-56	6.4415e-29	1.01874e-05	0.0246229	0.0576875	0.0231852	0.000724427
31.4787	6.91715e-74	3.47522e-43	5.61177e-16	0.000258733	0.0274957	0.0864621	0.0356196	0.000795959			31.4787	1.40415e-41	1.26162e-53	4.12657e-27	2.37391e-05	0.023187	0.0596842	0.0263904	0.00077045
31.6792	7.97925e-71	6.65164e-41	8.81954e-15	0.000291086	0.0253228	0.0873317	0.0406937	0.000989985			31.6792	2.37271e-39	4.71403e-51	2.25256e-25	4.8532e-05	0.0217294	0.0615276	0.0297433	0.000827747
31.8797	7.83753e-68	1.08424e-38	1.18105e-13	0.000333755	0.0232041	0.0875666	0.0462556	0.00122769			31.8797	3.41395e-37	1.49981e-48	1.04778e-23	8.76559e-05	0.0201464	0.0629862	0.0331209	0.000923418
32.0802	6.55507e-65	1.50513e-36	1.3479e-12	0.00037392	0.0211848	0.0872834	0.0521319	0.00149888			32.0802	4.18264e-35	4.06313e-46	4.15331e-22	0.00014078	0.0184467	0.0638669	0.0364909	0.00108538
32.2807	4.66827e-62	1.77941e-34	1.31144e-11	0.000404431	0.0192784	0.086563	0.0581527	0.00179407			32.2807	4.3634e-33	9.37275e-44	1.40308e-20	0.000202102	0.016737	0.0640973	0.0399543	0.00132953
32.4812	2.83085e-59	1.79155e-32	1.08821e-10	0.00042795	0.017478	0.0854335	0.0642109	0.00211182			32.4812	3.87597e-31	1.841e-41	4.03984e-19	0.000260296	0.0151441	0.0637124	0.0436472	0.00165185
32.6817	1.4617e-56	1.53617e-30	7.70529e-10	0.000451815	0.0157765	0.0838898	0.0702731	0.0024578			32.6817	2.93168e-29	3.07909e-39	9.91469e-18	0.000301806	0.0137415	0.0627672	0.0475976	0.00203009
32.8822	6.42656e-54	1.12177e-28	4.65916e-09	0.000479017	0.0141746	0.0819093	0.0763506	0.00283868			32.8822	1.88813e-27	4.38501e-37	2.07429e-16	0.000317292	0.0125263	0.0612917	0.0516904	0.00243642
33.0827	2.40591e-51	6.97629e-27	2.40839e-08	0.000504371	0.0126712	0.0794655	0.0824576	0.0032612			33.0827	1.03545e-25	5.3174e-35	3.69985e-15	0.000308505	0.0114467	0.0593515	0.0557757	0.00285586
33.2832	7.66941e-49	3.69491e-25	1.06584e-07	0.000519959	0.0112518	0.0765582	0.0885719	0.00373791			33.2832	4.83511e-24	5.49045e-33	5.62705e-14	0.0002908	0.0104502	0.0571275	0.0597884	0.00329903
33.4837	2.08172e-46	1.66664e-23	4.04681e-07	0.000524947	0.00989622	0.0732467	0.0946012	0.00428824			33.4837	1.92248e-22	4.82722e-31	7.29841e-13	0.00028772	0.00951758	0.054881	0.0637536	0.00379857
33.6842	4.81132e-44	6.40239e-22	1.32217e-06	0.000530347	0.00860171	0.069641	0.100377	0.00492778			33.6842	6.50878e-21	3.61382e-29	8.07434e-12	0.000319189	0.00865974	0.0528088	0.067689	0.00438909
33.8847	9.46859e-42	2.09461e-20	3.7329e-06	0.000554034	0.00739901	0.0658503	0.105696	0.00565674			33.8847	1.87636e-19	2.30364e-27	7.62104e-11	0.000390783	0.007888	0.0509339	0.0715281	0.00508223
34.0852	1.58667e-39	5.83615e-19	9.16103e-06	0.00061106	0.00634259	0.061941	0.1104	0.00646505			34.0852	4.60586e-18	1.25039e-25	6.13858e-10	0.000492883	0.00719072	0.0491382	0.0751496	0.00585382
34.2857	2.26394e-37	1.38489e-17	1.96982e-05	0.000708435	0.00548006	0.0579477	0.114425	0.00735503			34.2857	9.62687e-17	5.77902e-24	4.221e-09	0.000611504	0.00653886	0.0472812	0.0784724	0.00665707
34.4862	2.75057e-35	2.79878e-16	3.74887e-05	0.000847278	0.00482216	0.0539153	0.117789	0.00836336			34.4862	1.71332e-15	2.27429e-22	2.47879e-08	0.000741726	0.00590758	0.0452755	0.081502	0.007462
34.6867	2.84551e-33	4.81717e-15	6.39051e-05	0.00102635	0.00433444	0.0499178	0.120537	0.00956279			34.6867	2.5964e-14	7.62111e-21	1.24386e-07	0.000891334	0.00528925	0.0430783	0.084277	0.00829872
34.8872	2.50655e-31	7.06131e-14	9.87922e-05	0.00124079	0.00395712	0.0460304	0.12268	0.0110383			34.8872	3.35029e-13	2.17458e-19	5.33709e-07	0.0010716	0.00469178	0.0406595	0.0867802	0.00926789
35.0877	1.88005e-29	8.81563e-13	0.000140058	0.00147846	0.00363815	0.0422946	0.124164	0.0128461			35.0877	3.68105e-12	5.28347e-18	1.95985e-06	0.00128454	0.00413217	0.0380094	0.0889109	0.0104985
35.2882	1.20072e-27	9.37348e-12	0.000183738	0.00172137	0.00335401	0.0387183	0.124856	0.0149769			35.2882	3.44381e-11	1.09309e-16	6.16628e-06	0.00151862	0.00363059	0.0351694	0.0905246	0.012073
35.4887	6.52971e-26	8.48859e-11	0.000224922	0.00195422	0.00310473	0.0353094	0.124601	0.0173467			35.4887	2.74338e-10	1.92571e-15	1.66478e-05	0.00175689	0.00320321	0.0322337	0.091477	0.0139676
35.6892	3.02359e-24	6.54742e-10	0.000260079	0.00217192	0.00289381	0.0320968	0.123322	0.0198272			35.6892	1.86084e-09	2.88894e-14	3.86455e-05	0.00199147	0.00285544	0.0293143	0.0916397	0.0160466
35.8897	1.19215e-22	4.30153e-09	0.000290189	0.00237907	0.00271443	0.0291142	0.121097	0.0222977			35.8897	1.07476e-08	3.6908e-13	7.73467e-05	0.00223188	0.00258157	0.0265055	0.0909172	0.01812
36.0902	4.00234e-21	2.40728e-08	0.000322275	0.00258389	0.00255183	0.0263739	0.11813	0.0246865			36.0902	5.28556e-08	4.01575e-12	0.000133991	0.00249774	0.00237148	0.0238817	0.0892921	0.0200407
36.2907	1.14413e-19	1.14771e-07	0.000366957	0.00279502	0.002394	0.0238615	0.114627	0.0269834			36.2907	2.21334e-07	3.72163e-11	0.000202088	0.00279996	0.00221646	0.0215109	0.08687	0.0217858
36.4912	2.78494e-18	4.66258e-07	0.000432749	0.00302307	0.00223819	0.0215573	0.1107	0.0292311			36.4912	7.89195e-07	2.93835e-10	0.000267845	0.0031293	0.00210851	0.0194481	0.0838792	0.0234581
36.6917	5.77211e-17	1.61458e-06	0.000521271	0.00328195	0.00208923	0.019455	0.106368	0.0315044			36.6917	2.39608e-06	1.97705e-09	0.00031689	0.00346589	0.00203669	0.0177073	0.0805985	0.0251959
36.8922	1.01866e-15	4.76862e-06	0.000627364	0.00358729	0.00195484	0.0175593	0.101618	0.0338806			36.8922	6.1945e-06	1.13422e-08	0.000343556	0.00380055	0.00198723	0.0162471	0.0772349	0.0270659
37.0927	1.53076e-14	1.2025e-05	0.000743769	0.00395453	0.00184483	0.0158626	0.0964553	0.0364117			37.0927	1.36371e-05	5.55273e-08	0.00035516	0.00414609	0.00194682	0.0149919	0.0738253	0.0290318
37.2932	1.95869e-13	2.59399e-05	0.00086579	0.00439681	0.00177435	0.0143308	0.0908988	0.0391139			37.2932	2.55688e-05	2.32286e-07	0.000367063	0.00453078	0.00190377	0.0138655	0.0702495	0.0310161
37.4937	2.13406e-12	4.80386e-05	0.000991747	0.00492051	0.0017631	0.0129207	0.0849596	0.0419793			37.4937	4.08481e-05	8.32107e-07	0.000392738	0.00498632	0.00184713	0.0128037	0.0663697	0.0329739
37.6942	1.97989e-11	7.68888e-05	0.00111953	0.00552113	0.00182307	0.0116203	0.0786684	0.0449827			37.6942	5.56798e-05	2.56124e-06	0.000437973	0.0055436	0.00176877	0.0117473	0.0621893	0.034908
37.8947	1.56415e-10	0.000107719	0.00124336	0.00618629	0.00194084	0.0104675	0.0721556	0.0480566			37.8947	6.50221e-05	6.80988e-06	0.000503684	0.00623484	0.00166763	0.0106479	0.0578803	0.0368286
38.0952	1.05231e-09	0.000135206	0.00135456	0.0069059	0.00207225	0.00952162	0.0656993	0.0510554			38.0952	6.58312e-05	1.57659e-05	0.000591949	0.00709296	0.00154938	0.00949733	0.0536487	0.0387193
38.2957	6.02951e-09	0.000158057	0.00144687	0.00768059	0.00216028	0.0088078	0.0596598	0.0537692			38.2957	5.97023e-05	3.2149e-05	0.000706145	0.00814309	0.00142067	0.00834949	0.0495771	0.0405356
38.4962	2.94288e-08	0.000181262	0.00152306	0.00852219	0.00216475	0.00828364	0.0543204	0.0560129			38.4962	5.22907e-05	5.86203e-05	0.000843724	0.00939026	0.00128563	0.00730433	0.0456017	0.0422191
38.6967	1.22398e-07	0.000213229	0.00159781	0.00945001	0.00208072	0.00785455	0.0497551	0.0577261			38.6967	4.95016e-05	9.72728e-05	0.00099048	0.0108109	0.00114946	0.00645454	0.0416307	0.043701
38.8972	4.34092e-07	0.000260014	0.00169324	0.0104876	0.00193461	0.00742087	0.0458185	0.0589903			38.8972	5.32883e-05	0.000149415	0.00112461	0.0123528	0.00102469	0.00583161	0.0376666	0.0448983
39.0977	1.31449e-06	0.000321788	0.00182885	0.0116556	0.00176703	0.00692382	0.0422498	0.0599526			39.0977	6.02901e-05	0.000215225	0.00122808	0.0139444	0.000931938	0.00539014	0.0338236	0.0457215
39.2982	3.40706e-06	0.000394212	0.00201194	0.0129568	0.00161668	0.00636812	0.0388105	0.0607318			39.2982	6.43285e-05	0.000292954	0.00129558	0.0155108	0.000891538	0.00504238	0.0302603	0.0460997
39.4987	7.59421e-06	0.000472401	0.00223404	0.014365	0.00151108	0.00581428	0.0353755	0.0613814			39.4987	6.0836e-05	0.000378544	0.0013355	0.0169935	0.000909976	0.00471582	0.0271157	0.046013
39.6992	1.46843e-05	0.000553222	0.00247486	0.0158365	0.00146285	0.00534259	0.0319491	0.0619017			39.6992	4.98569e-05	0.000466883	0.00136584	0.0183702	0.00097114	0.00438781	0.0244771	0.0455097
39.8997	2.50169e-05	0.000634669	0.00271096	0.0173421	0.0014694	0.00500426	0.0286196	0.0622504			39.8997	3.56143e-05	0.000554041	0.00140915	0.019662	0.00104175	0.00407426	0.0223459	0.044694
40.1003	3.85097e-05	0.000714901	0.00292577	0.0188889	0.00151457	0.00478982	0.0254956	0.0623395			40.1003	2.36761e-05	0.000637943	0.00148754	0.0209232	0.00108935	0.00379306	0.0205942	0.0436906
40.3008	5.54429e-05	0.000793587	0.0031174	0.0205101	0.00157252	0.00463944	0.0226611	0.0620536			40.3008	1.843e-05	0.000716312	0.00161882	0.0222132	0.00109916	0.00354171	0.0189743	0.042614
40.5013	7.72919e-05	0.000874964	0.00330065	0.0222348	0.00161528	0.0044871	0.0201601	0.06131			40.5013	2.2349e-05	0.000784385	0.00181564	0.023572	0.00107634	0.00330422	0.0172225	0.0415634
40.7018	0.000106381	0.00096945	0.0034999	0.0240667	0.00162291	0.00430165	0.0179982	0.0601258			40.7018	3.63204e-05	0.000836273	0.00208696	0.0250136	0.00103452	0.00306931	0.0152059	0.0406208
40.9023	0.000144353	0.00109096	0.00373378	0.0259806	0.00158978	0.00409442	0.0161449	0.0586317			40.9023	5.9873e-05	0.000870181	0.00243666	0.0265398	0.000983162	0.00283729	0.0130003	0.0398172
41.1028	0.000191298	0.00124948	0.00399984	0.0279276	0.00152218	0.00389643	0.0145366	0.0570128			41.1028	9.15922e-05	0.000892785	0.00285795	0.0281501	0.000924734	0.00261346	0.0108385	0.0390907
41.3033	0.000246935	0.00144262	0.00427316	0.0298459	0.00143069	0.00373014	0.0130953	0.0554152			41.3033	0.000130891	0.000917645	0.00333082	0.0298319	0.000860574	0.00240113	0.00897063	0.0383061
41.5038	0.000312258	0.00165309	0.00452619	0.0316775	0.00132479	0.0035956	0.011764	0.0538791			41.5038	0.000180623	0.000957891	0.00383006	0.0315461	0.000796088	0.00220109	0.00753739	0.0373531
41.7043	0.000388661	0.0018564	0.00475561	0.0333835	0.00121197	0.00347312	0.0105337	0.0523375			41.7043	0.000247232	0.00101902	0.0043382	0.0332332	0.000738385	0.00201317	0.00652828	0.0362304
41.9048	0.0004744	0.00203406	0.00498882	0.034957	0.00109816	0.00333534	0.00943517	0.0506686			41.9048	0.00033543	0.00109713	0.004849	0.0348422	0.000688951	0.00183503	0.00582942	0.0350241
42.1053	0.000562177	0.0021809	0.0052603	0.0364319	0.000987162	0.00316038	0.00849598	0.0487648			42.1053	0.000439873	0.00118214	0.00535847	0.0363508	0.000639927	0.00166067	0.00530945	0.0338092
42.3058	0.000641336	0.00229989	0.00558209	0.0378807	0.000881089	0.00294031	0.00770261	0.0465824			42.3058	0.000542082	0.00126193	0.00585854	0.0377528	0.000579073	0.00148235	0.00488266	0.0325822
42.5063	0.000703549	0.00239043	0.00594081	0.0393939	0.000782618	0.00268203	0.00700079	0.0441577			42.5063	0.000618527	0.00132626	0.0063484	0.0390332	0.000499824	0.00129563	0.00451823	0.031284
42.7068	0.00074724	0.00244302	0.00632177	0.0410447	0.000696558	0.00240198	0.00633205	0.0415886			42.7068	0.000654929	0.0013728	0.0068569	0.04017	0.000407779	0.00110441	0.00420942	0.0298651
42.9073	0.000777032	0.00244724	0.00672964	0.0428593	0.000627742	0.00211909	0.00567061	0.0389926			42.9073	0.000654193	0.00141363	0.00745199	0.0411618	0.000317958	0.000922517	0.00394082	0.0283247
43.1078	0.000799042	0.00240622	0.00718204	0.0448044	0.000576347	0.00185094	0.00502963	0.0364622			43.1078	0.000631363	0.00147485	0.00822256	0.0420342	0.000244924	0.000769835	0.00368091	0.0267021
43.3083	0.000816329	0.00234225	0.00768812	0.0467991	0.000535156	0.00161376	0.0044388	0.0340397			43.3083	0.000602357	0.00158553	0.00924355	0.0428011	0.000193659	0.000663282	0.00339774	0.0250452
43.5088	0.000828141	0.00228688	0.0082425	0.0487454	0.000492203	0.00142211	0.00391939	0.03172			43.5088	0.000577646	0.00176268	0.0105483	0.0434221	0.000158347	0.000607171	0.00307718	0.0233829
43.7093	0.000832831	0.00226537	0.00884334	0.0505689	0.000437613	0.00128482	0.00347615	0.0294766			43.7093	0.000563606	0.00200312	0.0121228	0.0438102	0.000129296	0.000588779	0.00272889	0.0217189
43.9098	0.000831605	0.00229036	0.00950952	0.0522425	0.000369451	0.00119971	0.00310214	0.0272907			43.9098	0.000565258	0.00228467	0.0139179	0.0438858	0.000101292	0.000582971	0.00238072	0.0200446
44.1103	0.000830692	0.00236603	0.0102694	0.0537773	0.000294021	0.00115246	0.00278445	0.0251725			44.1103	0.000585284	0.00257214	0.0158717	0.043622	7.62877e-05	0.000564647	0.00206969	0.0183602
44.3108	0.000840773	0.00249055	0.0111276	0.0551893	0.00022094	0.00112095	0.00250815	0.0231632			44.3108	0.000621196	0.00282661	0.0179307	0.0430503	5.93815e-05	0.000521694	0.0018312	0.0166924
44.5113	0.00087293	0.00265106	0.0120465	0.0564655	0.000157585	0.0010824	0.00226244	0.0213169			44.5113	0.000665629	0.00302025	0.0200698	0.0422387	5.28925e-05	0.000459438	0.00168489	0.0151025
44.7118	0.000931491	0.00282095	0.012968	0.0575538	0.000106896	0.00101999	0.00204638	0.0196667			44.7118	0.000710888	0.00315252	0.0223029	0.0412663	5.37205e-05	0.000393782	0.00162183	0.0136712
44.9123	0.00100778	0.00297102	0.0138628	0.0583786	6.85416e-05	0.000926549	0.00186664	0.0181972			44.9123	0.000753698	0.00325624	0.0246804	0.0401966	5.53864e-05	0.000339349	0.00160491	0.0124617
45.1128	0.0010813	0.00308909	0.014765	0.0588679	4.09574e-05	0.000804433	0.0017285	0.0168438			45.1128	0.000795472	0.00338476	0.0272717	0.0390584	5.23911e-05	0.000301932	0.00158686	0.0114797
45.3133	0.00113082	0.00318893	0.0157612	0.0589732	2.23963e-05	0.000662967	0.00162912	0.0155253			45.3133	0.000838069	0.00358536	0.0301453	0.0378459	4.33393e-05	0.000279079	0.0015342	0.0106641
45.5138	0.00114846	0.0032971	0.0169477	0.0586789	1.10089e-05	0.000516263	0.00155811	0.0141869			45.5138	0.000879831	0.00387502	0.0333562	0.0365417	3.08009e-05	0.000265086	0.00143906	0.00991588
45.7143	0.00114461	0.00342934	0.0183955	0.058011	4.7926e-06	0.000381157	0.00150151	0.0128226			45.7143	0.000916326	0.00423639	0.0369319	0.0351414	1.86935e-05	0.000254564	0.00131298	0.00914597
45.9148	0.00113813	0.00358037	0.0201499	0.057044	1.82693e-06	0.000272838	0.00144441	0.0114651			45.9148	0.00094555	0.00464005	0.040843	0.033659	9.66953e-06	0.000242707	0.00117232	0.00831016
46.1153	0.00114093	0.00373756	0.022253	0.0558884	6.04801e-07	0.000198982	0.00137281	0.0101597			46.1153	0.000972817	0.0050785	0.0449651	0.0321178	4.26017e-06	0.000224759	0.00102846	0.00741824
46.3158	0.00115129	0.00390322	0.0247518	0.0546588	1.72862e-07	0.000157046	0.00127663	0.00894361			46.3158	0.00100953	0.00558287	0.049075	0.0305364	1.59832e-06	0.000197207	0.000887648	0.00651984
46.5163	0.00116065	0.00410126	0.0276645	0.0534473	4.24813e-08	0.000137345	0.00115364	0.00783536			46.5163	0.00106404	0.00620407	0.0529135	0.0289176	5.10609e-07	0.000160085	0.000755332	0.00567698
46.7168	0.00116356	0.00436096	0.030924	0.0523246	8.95069e-09	0.000128891	0.00101108	0.00683219			46.7168	0.00113038	0.00697257	0.0563005	0.027244	1.38896e-07	0.000117847	0.000638496	0.00493579
46.9173	0.00115952	0.00469363	0.0343485	0.051351	1.61362e-09	0.00012334	0.000863467	0.00591429			46.9173	0.00118632	0.00787373	0.0592279	0.0254872	3.2171e-08	7.74558e-05	0.00054334	0.00431035
47.1178	0.00114785	0.00508258	0.037682	0.0505687	2.48551e-10	0.00011577	0.000728069	0.00505874			47.1178	0.00120665	0.00886241	0.06185	0.0236295	6.3447e-09	4.49181e-05	0.000470982	0.00378433
47.3183	0.00112585	0.00549265	0.0406876	0.0499702	3.26789e-11	0.000104201	0.000620529	0.00425731			47.3183	0.00118331	0.00990388	0.0643648	0.0216835	1.06544e-09	2.27804e-05	0.000415513	0.003325
47.5188	0.00109398	0.00589037	0.0432289	0.0494738	3.66483e-12	8.92531e-05	0.000551306	0.00352536			47.5188	0.00113464	0.0110036	0.0668727	0.0196996	1.52343e-10	1.00366e-05	0.000366924	0.00289975
47.7193	0.00106099	0.00626001	0.0452797	0.0489319	3.50393e-13	7.33908e-05	0.000522022	0.0028938			47.7193	0.00109425	0.012198	0.0693188	0.0177653	1.85475e-11	3.82259e-06	0.000317596	0.00248997
47.9198	0.00104128	0.00660387	0.0468659	0.0481715	2.85509e-14	5.91482e-05	0.000522421	0.00238984			47.9198	0.00108921	0.0135165	0.0715424	0.0159902	1.92274e-12	1.25402e-06	0.000267544	0.00209873
48.1203	0.00104604	0.00692773	0.0480041	0.0470381	1.98216e-15	4.74166e-05	0.000531358	0.00202008			48.1203	0.00112639	0.0149545	0.0733686	0.0144705	1.69718e-13	3.53404e-07	0.000223617	0.00174764
48.3208	0.00107614	0.00722843	0.0486882	0.0454271	1.17228e-16	3.73757e-05	0.00052447	0.00176664			48.3208	0.00119596	0.0164906	0.0746698	0.0132458	1.27557e-14	8.53942e-08	0.000192738	0.0014624
48.5213	0.00112289	0.00750241	0.0489202	0.043304	5.90531e-18	2.79449e-05	0.000485796	0.00159689			48.5213	0.00128418	0.0181297	0.0753765	0.0122793	8.16311e-16	1.76668e-08	0.00017505	0.00125619
48.7218	0.00117655	0.00777295	0.0487411	0.0407208	2.53356e-19	1.90403e-05	0.000415951	0.00147874			48.7218	0.00138184	0.0199181	0.0754654	0.0114786	4.44813e-17	3.12613e-09	0.000163123	0.00112228
[truncated: 156 more rows]

## Sheet: Panel d - SDPC
ED Figure 7 panel d
[truncated: 202 more rows]

## Sheet: Panel d - POPS
ED Figure 7 panel d
[truncated: 202 more rows]

[truncated: 4 more sheets: Panel d - PIP2, Panel d - CHOL, Panel e, Panel h]
