# Supplementary material for: Brominated lipid probes expose structural asymmetries in constricted membranes
Source: Nat Struct Mol Biol. 2023 Jan 9;30(2):167–75. doi: 10.1038/s41594-022-00898-1 (PMC9935397; doi:10.1038/s41594-022-00898-1)
Supplement: Source Data Extended Data Fig. 8 — Statistical source data. [file 41594_2022_898_MOESM15_ESM.xlsx]

## Sheet: Panel a
ED Figure 8 Panel a
NoBr			CHOL-Br			PIP2-Br			POPS-Br			SDPC-Br
r	Intensity		r	Intensity		r	Intensity		r	Intensity		r	Intensity
0.835	-1.21199		0.822	-1.19081		0.835	-1.56579		0.822	-2.0703		0.822	-0.744453
1.67	-1.24896		1.644	-1.1107		1.67	-1.50526		1.644	-2.0055		1.644	-0.819901
2.505	-1.23956		2.466	-1.0113		2.505	-1.48061		2.466	-1.91631		2.466	-0.838046
3.34	-1.18223		3.288	-0.925607		3.34	-1.45909		3.288	-1.78195		3.288	-0.785983
4.175	-1.09826		4.11	-0.829917		4.175	-1.35708		4.11	-1.58328		4.11	-0.691366
5.01	-0.985811		4.932	-0.747649		5.01	-1.21679		4.932	-1.36125		4.932	-0.656382
5.845	-0.901341		5.754	-0.647193		5.845	-1.05691		5.754	-1.18874		5.754	-0.656623
6.68	-0.797622		6.576	-0.565327		6.68	-0.861795		6.576	-1.01605		6.576	-0.597971
7.515	-0.706151		7.398	-0.476578		7.515	-0.739396		7.398	-0.852066		7.398	-0.477335
8.35	-0.584039		8.22	-0.379949		8.35	-0.61922		8.22	-0.690432		8.22	-0.36381
9.185	-0.434415		9.042	-0.283602		9.185	-0.488571		9.042	-0.532775		9.042	-0.247427
10.02	-0.274519		9.864	-0.137576		10.02	-0.352207		9.864	-0.330882		9.864	-0.165905
10.855	-0.129865		10.686	0.0287799		10.855	-0.147117		10.686	-0.144247		10.686	-0.0610185
11.69	-0.0251524		11.508	0.179352		11.69	0.0351117		11.508	0.0781203		11.508	0.0550156
12.525	0.100468		12.33	0.291401		12.525	0.213704		12.33	0.292812		12.33	0.171125
13.36	0.228231		13.152	0.395235		13.36	0.392567		13.152	0.506114		13.152	0.284651
14.195	0.36239		13.974	0.496453		14.195	0.549072		13.974	0.703979		13.974	0.435565
15.03	0.461089		14.796	0.615874		15.03	0.674319		14.796	0.842354		14.796	0.620464
15.865	0.532126		15.618	0.721997		15.865	0.75619		15.618	0.957943		15.618	0.810173
16.7	0.591236		16.44	0.80118		16.7	0.82377		16.44	1.0281		16.44	0.936968
17.535	0.65874		17.262	0.860948		17.535	0.892297		17.262	1.08146		17.262	1.05113
18.37	0.703066		18.084	0.906379		18.37	0.936633		18.084	1.11687		18.084	1.14702
19.205	0.721106		18.906	0.936951		19.205	0.953702		18.906	1.11452		18.906	1.23944
20.04	0.723485		19.728	0.954425		20.04	0.946132		19.728	1.11886		19.728	1.33032
20.875	0.703863		20.55	0.9598		20.875	0.931608		20.55	1.07094		20.55	1.37987
21.71	0.69673		21.372	0.941123		21.71	0.902999		21.372	1.04876		21.372	1.395
22.545	0.691498		22.194	0.902523		22.545	0.851765		22.194	1.00801		22.194	1.38291
23.38	0.677112		23.016	0.876287		23.38	0.778307		23.016	0.965083		23.016	1.36207
24.215	0.632982		23.838	0.851042		24.215	0.684508		23.838	0.899624		23.838	1.35067
25.05	0.567667		24.66	0.810799		25.05	0.613105		24.66	0.804503		24.66	1.30447
25.885	0.50096		25.482	0.728934		25.885	0.537167		25.482	0.682497		25.482	1.24274
26.72	0.442439		26.304	0.599266		26.72	0.447279		26.304	0.577232		26.304	1.14724
27.555	0.370511		27.126	0.451362		27.555	0.338737		27.126	0.435363		27.126	1.01715
28.39	0.270259		27.948	0.272034		28.39	0.205538		27.948	0.298832		27.948	0.846657
29.225	0.155677		28.77	0.130099		29.225	0.105792		28.77	0.149192		28.77	0.686005
30.06	0.060784		29.592	-0.0186964		30.06	0.0104454		29.592	-0.00513366		29.592	0.527013
30.895	-0.021261		30.414	-0.163204		30.895	-0.0716543		30.414	-0.127298		30.414	0.356986
31.73	-0.0819946		31.236	-0.315319		31.73	-0.1468		31.236	-0.231662		31.236	0.177364
32.565	-0.130782		32.058	-0.4392		32.565	-0.205175		32.058	-0.29024		32.058	-0.00706852
33.4	-0.175149		32.88	-0.518134		33.4	-0.245171		32.88	-0.365147		32.88	-0.173459
34.235	-0.20628		33.702	-0.568331		34.235	-0.271031		33.702	-0.431065		33.702	-0.348409
35.07	-0.221376		34.524	-0.588426		35.07	-0.298494		34.524	-0.4818		34.524	-0.507151
35.905	-0.208875		35.346	-0.583813		35.905	-0.298983		35.346	-0.483196		35.346	-0.632965
36.74	-0.171716		36.168	-0.5639		36.74	-0.269539		36.168	-0.470275		36.168	-0.711869
37.575	-0.116563		36.99	-0.522411		37.575	-0.217596		36.99	-0.43599		36.99	-0.750489
38.41	-0.0584351		37.812	-0.468727		38.41	-0.156644		37.812	-0.379906		37.812	-0.75172
39.245	-0.00666865		38.634	-0.387331		39.245	-0.0922655		38.634	-0.327307		38.634	-0.72122
40.08	0.0455011		39.456	-0.292211		40.08	-0.0300172		39.456	-0.252263		39.456	-0.660221
40.915	0.112041		40.278	-0.178931		40.915	0.0346129		40.278	-0.164476		40.278	-0.560243
41.75	0.177135		41.1	-0.0693582		41.75	0.113142		41.1	-0.0593987		41.1	-0.41792
42.585	0.22618		41.922	0.0541203		42.585	0.192054		41.922	0.0137407		41.922	-0.261879
43.42	0.26413		42.744	0.151066		43.42	0.259164		42.744	0.0977433		42.744	-0.125578
44.255	0.297781		43.566	0.245515		44.255	0.306692		43.566	0.172054		43.566	0.0122273
45.09	0.319168		44.388	0.330125		45.09	0.352524		44.388	0.244506		44.388	0.13358
45.925	0.3468		45.21	0.416911		45.925	0.406224		45.21	0.316805		45.21	0.266383
46.76	0.379286		46.032	0.48134		46.76	0.465271		46.032	0.39818		46.032	0.372873
47.595	0.421173		46.854	0.533937		47.595	0.532958		46.854	0.472542		46.854	0.487704
48.43	0.456745		47.676	0.583492		48.43	0.60719		47.676	0.531767		47.676	0.594553
49.265	0.501379		48.498	0.62704		49.265	0.674864		48.498	0.589775		48.498	0.709191
50.1	0.542651		49.32	0.673616		50.1	0.732162		49.32	0.641082		49.32	0.813281
50.935	0.604967		50.142	0.712264		50.935	0.777099		50.142	0.730727		50.142	0.920233
51.77	0.672455		50.964	0.73564		51.77	0.815693		50.964	0.811042		50.964	1.02773
52.605	0.71038		51.786	0.747285		52.605	0.835432		51.786	0.880169		51.786	1.11567
53.44	0.705339		52.608	0.734213		53.44	0.81945		52.608	0.913094		52.608	1.18767
54.275	0.644193		53.43	0.708292		54.275	0.74532		53.43	0.898656		53.43	1.20544
55.11	0.543155		54.252	0.655676		55.11	0.613455		54.252	0.846927		54.252	1.16518
55.945	0.419223		55.074	0.562898		55.945	0.45207		55.074	0.755677		55.074	1.06584
56.78	0.254795		55.896	0.42173		56.78	0.263018		55.896	0.606042		55.896	0.893185
57.615	0.0828515		56.718	0.257984		57.615	0.103662		56.718	0.42916		56.718	0.670647
58.45	-0.0789602		57.54	0.100332		58.45	-0.0346269		57.54	0.272161		57.54	0.425149
59.285	-0.212323		58.362	-0.0386382		59.285	-0.145397		58.362	0.0971933		58.362	0.188643
60.12	-0.297453		59.184	-0.134281		60.12	-0.236525		59.184	-0.0450876		59.184	-0.020088
60.955	-0.321759		60.006	-0.197522		60.955	-0.268099		60.006	-0.143814		60.006	-0.176741
61.79	-0.277331		60.828	-0.198135		61.79	-0.230727		60.828	-0.199087		60.828	-0.26419
62.625	-0.176545		61.65	-0.151003		62.625	-0.140512		61.65	-0.196709		61.65	-0.297863
63.46	-0.0582083		62.472	-0.0500774		63.46	-0.0117878		62.472	-0.168077		62.472	-0.242857
64.295	0.0701645		63.294	0.0788668		64.295	0.104734		63.294	-0.131611		63.294	-0.142427
65.13	0.167689		64.116	0.201919		65.13	0.191728		64.116	-0.074377		64.116	-0.0106806
65.965	0.222681		64.938	0.295487		65.965	0.22951		64.938	-0.0138069		64.938	0.105872
66.8	0.238685		65.76	0.333244		66.8	0.204476		65.76	0.0217824		65.76	0.17834
67.635	0.231442		66.582	0.330719		67.635	0.153535		66.582	0.0717083		66.582	0.217516
68.47	0.232732		67.404	0.305111		68.47	0.120987		67.404	0.115788		67.404	0.192434
69.305	0.279998		68.226	0.286673		69.305	0.16041		68.226	0.169941		68.226	0.149825
70.14	0.400573		69.048	0.319913		70.14	0.28465		69.048	0.292089		69.048	0.157394
70.975	0.576024		69.87	0.397558		70.975	0.475483		69.87	0.442539		69.87	0.239622
71.81	0.762751		70.692	0.551632		71.81	0.697764		70.692	0.638988		70.692	0.399562
72.645	0.91239		71.514	0.712422		72.645	0.878156		71.514	0.802064		71.514	0.594157
73.48	0.992762		72.336	0.861442		73.48	0.973204		72.336	0.926626		72.336	0.777759
74.315	1		73.158	0.974636		74.315	1		73.158	1		73.158	0.935973
75.15	0.941681		73.98	1		75.15	0.934074		73.98	0.999919		73.98	1
75.985	0.846722		74.802	0.958583		75.985	0.852902		74.802	0.957067		74.802	0.974414
76.82	0.744646		75.624	0.859296		76.82	0.746542		75.624	0.892341		75.624	0.866632
77.655	0.679638		76.446	0.749259		77.655	0.686162		76.446	0.837908		76.446	0.724337
78.49	0.682279		77.268	0.664251		78.49	0.686652		77.268	0.798748		77.268	0.606554
79.325	0.739837		78.09	0.655379		79.325	0.77124		78.09	0.793676		78.09	0.533874
80.16	0.876542		78.912	0.705275		80.16	0.899321		78.912	0.840856		78.912	0.571744
80.995	0.992933		79.734	0.826909		80.995	1.03334		79.734	0.908959		79.734	0.696553
81.83	1.02867		80.556	0.940448		81.83	1.08389		80.556	0.95777		80.556	0.825475
82.665	0.961475		81.378	1.02878		82.665	1.0097		81.378	0.949982		81.378	0.932804
83.5	0.75137		82.2	1.00532		83.5	0.81765		82.2	0.820449		82.2	0.940288
84.335	0.431738		83.022	0.87232		84.335	0.49477		83.022	0.590789		83.022	0.839664
85.17	0.0587779		83.844	0.620755		85.17	0.0929273		83.844	0.287164		83.844	0.610769
86.005	-0.300054		84.666	0.292292		86.005	-0.297962		84.666	-0.027293		84.666	0.279666
86.84	-0.554995		85.488	-0.0229262		86.84	-0.58485		85.488	-0.308437		85.488	-0.121778
87.675	-0.674214		86.31	-0.300464		87.675	-0.725693		86.31	-0.512022		86.31	-0.475604
88.51	-0.629333		87.132	-0.473393		88.51	-0.677605		87.132	-0.584178		87.132	-0.708012
89.345	-0.444778		87.954	-0.497861		89.345	-0.501212		87.954	-0.529949		87.954	-0.790528
90.18	-0.194994		88.776	-0.38528		90.18	-0.222136		88.776	-0.359351		88.776	-0.713624
91.015	0.0629212		89.598	-0.171161		91.015	0.0711975		89.598	-0.138563		89.598	-0.521392
91.85	0.297776		90.42	0.079753		91.85	0.332734		90.42	0.0981304		90.42	-0.263888
92.685	0.458599		91.242	0.312895		92.685	0.50474		91.242	0.299713		91.242	0.00610184
93.52	0.491398		92.064	0.458777		93.52	0.552171		92.064	0.401409		92.064	0.237651
94.355	0.412967		92.886	0.518761		94.355	0.45373		92.886	0.406384		92.886	0.369921
95.19	0.267331		93.708	0.471817		95.19	0.300759		93.708	0.333332		93.708	0.387783
96.025	0.148908		94.53	0.375331		96.025	0.137809		94.53	0.2505		94.53	0.287159
96.86	0.119466		95.352	0.283056		96.86	0.0824773		95.352	0.197071		95.352	0.157856
97.695	0.181772		96.174	0.220352		97.695	0.143048		96.174	0.211453		96.174	0.0431467
98.53	0.329602		96.996	0.232462		98.53	0.287871		96.996	0.287556		96.996	0.0260012
99.365	0.53135		97.818	0.318399		99.365	0.489951		97.818	0.42201		97.818	0.108027
100.2	0.724962		98.64	0.472813		100.2	0.742155		98.64	0.627458		98.64	0.283726
101.035	0.932195		99.462	0.645866		101.035	0.956326		99.462	0.812535		99.462	0.476944
101.87	1.09161		100.284	0.816691		101.87	1.12773		100.284	0.977005		100.284	0.694526
102.705	1.18866		101.106	0.974353		102.705	1.21373		101.106	1.11988		101.106	0.911754
103.54	1.18963		101.928	1.08348		103.54	1.21675		101.928	1.18398		101.928	1.05926
104.375	1.1593		102.75	1.13479		104.375	1.17468		102.75	1.20621		102.75	1.13011
105.21	1.13739		103.572	1.1368		105.21	1.13315		103.572	1.2016		103.572	1.13817
106.045	1.14432		104.394	1.13083		106.045	1.12472		104.394	1.19132		104.394	1.11299
106.88	1.17332		105.216	1.11497		106.88	1.14141		105.216	1.19901		105.216	1.07947
107.715	1.19207		106.038	1.12807		107.715	1.18414		106.038	1.2209		106.038	1.08648
108.55	1.20279		106.86	1.14337		108.55	1.21744		106.86	1.24455		106.86	1.10696
109.385	1.20158		107.682	1.16447		109.385	1.24899		107.682	1.24652		107.682	1.13701
110.22	1.17089		108.504	1.19484		110.22	1.25172		108.504	1.23178		108.504	1.17273
111.055	1.07647		109.326	1.17514		111.055	1.16852		109.326	1.17644		109.326	1.17338
111.89	0.91429		110.148	1.13874		111.89	1.01578		110.148	1.07853		110.148	1.11586
112.725	0.693792		110.97	1.0443		112.725	0.802409		110.97	0.934693		110.97	1.00073
113.56	0.451522		111.792	0.904497		113.56	0.553616		111.792	0.754221		111.792	0.818232
114.395	0.216744		112.614	0.721049		114.395	0.303635		112.614	0.548171		112.614	0.593308
115.23	0.00139119		113.436	0.519959		115.23	0.0814751		113.436	0.341078		113.436	0.363649
116.065	-0.173158		114.258	0.31907		116.065	-0.102678		114.258	0.141211		114.258	0.132128
116.9	-0.313653		115.08	0.13727		116.9	-0.242127		115.08	-0.0431268		115.08	-0.0831907
117.735	-0.411541		115.902	-0.0151851		117.735	-0.345631		115.902	-0.205453		115.902	-0.262398
118.57	-0.464643		116.724	-0.125462		118.57	-0.410578		116.724	-0.310638		116.724	-0.402939
119.405	-0.48724		117.546	-0.209914		119.405	-0.441881		117.546	-0.383731		117.546	-0.509075
120.24	-0.488959		118.368	-0.268015		120.24	-0.448896		118.368	-0.425167		118.368	-0.576813
121.075	-0.471992		119.19	-0.298606		121.075	-0.435072		119.19	-0.455088		119.19	-0.610566
121.91	-0.447465		120.012	-0.313494		121.91	-0.405479		120.012	-0.457889		120.012	-0.612717
122.745	-0.411198		120.834	-0.312526		122.745	-0.380463		120.834	-0.448926		120.834	-0.592935
123.58	-0.376045		121.656	-0.297806		123.58	-0.356244		121.656	-0.419107		121.656	-0.562483
124.415	-0.339254		122.478	-0.281188		124.415	-0.323551		122.478	-0.395924		122.478	-0.531233
125.25	-0.304485		123.3	-0.264964		125.25	-0.286095		123.3	-0.375134		123.3	-0.493528
126.085	-0.268399		124.122	-0.251666		126.085	-0.244192		124.122	-0.350159		124.122	-0.454272
126.92	-0.224849		124.944	-0.233027		126.92	-0.200369		124.944	-0.32942		124.944	-0.418387
127.755	-0.174554		125.766	-0.211677		127.755	-0.16061		125.766	-0.285978		125.766	-0.383157
128.59	-0.127677		126.588	-0.186753		128.59	-0.129176		126.588	-0.238873		126.588	-0.340454
129.425	-0.0869445		127.41	-0.158831		129.425	-0.0957659		127.41	-0.176989		127.41	-0.282015
130.26	-0.0582486		128.232	-0.125912		130.26	-0.0641687		128.232	-0.12961		128.232	-0.219949
131.095	-0.0253136		129.054	-0.100979		131.095	-0.0367757		129.054	-0.0910818		129.054	-0.169899
131.93	0.00325116		129.876	-0.0794081		131.93	-0.0108602		129.876	-0.0608298		129.876	-0.130888
132.765	0.0329501		130.698	-0.0518019		132.765	0.00126314		130.698	-0.035024		130.698	-0.101473
133.6	0.0490143		131.52	-0.0312612		133.6	0.00256358		131.52	-0.0213648		131.52	-0.0650313
134.435	0.0615401		132.342	-0.00856977		134.435	0.0118391		132.342	-0.0123554		132.342	-0.0256758
135.27	0.0761174		133.164	0.00777459		135.27	0.0265074		133.164	-0.00233256		133.164	-0.00250393
136.105	0.0859666		133.986	0.0110511		136.105	0.0402994		133.986	0.00605039		133.986	0.0141842
136.94	0.0923681		134.808	0.0107781		136.94	0.0467736		134.808	0.014087		134.808	0.0173813
137.775	0.100957		135.63	0.0126702		137.775	0.0593445		135.63	0.0232746		135.63	0.0241433
138.61	0.104591		136.452	0.0156929		138.61	0.069142		136.452	0.0385687		136.452	0.0399685
139.445	0.108926		137.274	0.0289188		139.445	0.0799883		137.274	0.0497731		137.274	0.0602027
140.28	0.108866		138.096	0.0359701		140.28	0.0763107		138.096	0.0510362		138.096	0.0749009
141.115	0.107535		138.918	0.0417375		141.115	0.065553		138.918	0.0431472		138.918	0.0761033
141.95	0.106976		139.74	0.0390502		141.95	0.0558766		139.74	0.0341837		139.74	0.0707654
142.785	0.103724		140.562	0.0391891		142.785	0.0520499		140.562	0.032116		140.562	0.0611128
143.62	0.100932		141.384	0.0429447		143.62	0.0456363		141.384	0.0415022		141.384	0.0630367
144.455	0.0955638		142.206	0.043098		144.455	0.0402435		142.206	0.0387622		142.206	0.0729298
145.29	0.0894496		143.028	0.0392897		145.29	0.0262697		143.028	0.0370816		143.028	0.0782347
146.125	0.0879274		143.85	0.0329857		146.125	0.0243819		143.85	0.0331294		143.85	0.0794372
146.96	0.0881794		144.672	0.0231082		146.96	0.028232		144.672	0.0290806		144.672	0.075877
147.795	0.0896815		145.494	0.0200999		147.795	0.0339185		145.494	0.0368014		145.494	0.0763438
148.63	0.0848325		146.316	0.0181551		148.63	0.0358435		146.316	0.0414666		146.316	0.0794372
149.465	0.0768331		147.138	0.0205263		149.465	0.0341235		147.138	0.0414156		147.138	0.0796918
150.3	0.0700133		147.96	0.0213646		150.3	0.0319701		147.96	0.0423069		147.96	0.0726044
151.135	0.0747564		148.782	0.0232711		151.135	0.0355032		148.782	0.0380136		148.782	0.0707088
151.97	0.0715809		149.604	0.0228016		151.97	0.0324922		149.604	0.0270587		149.604	0.0702137
152.805	0.072216		150.426	0.0270841		152.805	0.027626		150.426	0.0299413		150.426	0.0771454
153.64	0.0722664		151.248	0.0205167		153.64	0.0238832		151.248	0.0239367		151.248	0.0803472
154.475	0.0751395		152.07	0.0178293		154.475	0.020723		152.07	0.0145301		152.07	0.0724724
155.31	0.0820753		152.892	0.0183946		155.31	0.0166446		152.892	0.0124624		152.892	0.0659839
156.145	0.0818233		153.714	0.0204736		156.145	0.0206251		153.714	0.0147949		153.714	0.0571848
156.98	0.0771507		154.536	0.0209143		156.98	0.0177772		154.536	0.0232135		154.536	0.0543177
157.815	0.0741969		155.358	0.0233286		157.815	0.0228391		155.358	0.020718		155.358	0.0543979
158.65	0.0737836		156.18	0.0208951		158.65	0.0168357		156.18	0.0218894		156.18	0.0559399
159.485	0.0752706		157.002	0.0243297		159.485	0.0111399		157.002	0.0141379		157.002	0.0644466
160.32	0.0758704		157.824	0.022634		160.32	0.0133026		157.824	0.0105423		157.824	0.0793947
161.155	0.0779924		158.646	0.0193766		161.155	0.0202802		158.646	0.0138069		158.646	0.0889011
161.99	0.0778664		159.468	0.00996374		161.99	0.02819		159.468	0.0150547		159.468	0.0826626
162.825	0.0782495		160.29	0.00782249		162.825	0.0300731		160.29	0.0143773		160.29	0.0727317
163.66	0.0744893		161.112	-0.00578663		163.66	0.0286981		161.112	0.00913161		161.112	0.0663705
164.495	0.0709609		161.934	-0.00169096		164.495	0.0272485		161.934	0.0110313		161.934	0.0682237
165.33	0.0706736		162.756	0.0014275		165.33	0.0190544		162.756	0.0194295		162.756	0.0721564
166.165	0.068244		163.578	0.00942244		166.165	0.0156891		163.578	0.0281384		163.578	0.0752922
167	0.0666109		164.4	0.0133552		167	0.00665598		164.4	0.0185993		164.4	0.0690584
167.835	0.0576135		165.222	0.0162294		167.835	0.000680513		165.222	0.0101604		165.222	0.0646211
168.67	0.0465646		166.044	0.0166174		168.67	0.000857633		166.044	-0.00648838		166.044	0.0645928
169.505	0.0455968		166.866	0.0112954		169.505	0.00565385		166.866	-0.017265		166.866	0.0667666
170.34	0.0471644		167.688	0.00959489		170.34	-0.00139365		167.688	-0.0193531		167.688	0.0649134
171.175	0.0436512		168.51	0.0109793		171.175	-0.000121187		168.51	-0.0156964		168.51	0.0607025
172.01	0.0379906		169.332	0.0142606		172.01	0.00161738		169.332	-0.014856		169.332	0.0561002
172.845	0.0339078		170.154	0.0113194		172.845	0.00914498		170.154	-0.00929967		170.154	0.0630508
173.68	0.0398204		170.976	0.00914939		173.68	0.00690767		170.976	0.0104914		170.976	0.0659791
174.515	0.0471594		171.798	0.00841169		174.515	0.00363562		171.798	0.0215431		171.798	0.0663187
175.35	0.0447046		172.62	0.00199275		175.35	-0.00343519		172.62	0.0339749		172.62	0.063744
176.185	0.035793		173.442	-0.000905359		176.185	0.0018784		173.442	0.034642		173.442	0.0492439
177.02	0.028832		174.264	-0.00571478		177.02	0.0106319		174.264	0.0247007		174.264	0.040657
177.855	0.031816		175.086	-0.0029029		177.855	0.0186395		175.086	0.0164501		175.086	0.0324049
178.69	0.0367355		175.908	-0.00250052		178.69	0.0196323		175.908	0.011729		175.908	0.0377475
179.525	0.0364684		176.73	0.000574831		179.525	0.0142209		176.73	0.0159867		176.73	0.0440144
180.36	0.0352637		177.552	-0.000138917		180.36	0.0101984		177.552	0.0104099		177.552	0.0523844
181.195	0.0327837		178.374	0.00892904		181.195	0.00601275		178.374	0.00931495		178.374	0.0550156
182.03	0.0345328		179.196	0.0101027		182.03	0.00871616		179.196	0.0024446		179.196	0.0548459
182.865	0.0353897		180.018	0.0101506		182.865	0.00694962		180.018	0.00236311		180.018	0.0499182
183.7	0.0333584		180.84	0.00815781		183.7	0.0124683		180.84	-0.00462437		180.84	0.0433684
184.535	0.0293663		181.662	0.00474236		184.535	0.0197023		181.662	-0.00741529		181.662	0.0416991
185.37	0.0248802		182.484	-0.000593992		185.37	0.0231281		182.484	-0.00881584		182.484	0.0360877
186.205	0.0193608		183.306	-0.00251489		186.205	0.0200798		183.306	-0.00598418		183.306	0.0300282
187.04	0.0170925		184.128	-0.00488127		187.04	0.016859		184.128	-0.00765975		184.128	0.0293539
187.875	0.0183779		184.95	-0.00390885		187.875	0.0111399		184.95	-0.00514894		184.95	0.0312024
188.71	0.0192499		185.772	-0.00436872		188.71	0.0155912		185.772	-0.00850518		185.772	0.0339138
189.545	0.0195876		186.594	-0.00251968		189.545	0.0231654		186.594	-0.0102215		186.594	0.0271329
190.38	0.020132		187.416	-0.00296517		190.38	0.0192641		187.416	-0.0184364		187.416	0.014901
191.215	0.0169211		188.238	0.0030514		191.215	0.0153908		188.238	-0.0191341		188.238	0.0103977
192.05	0.0136952		189.06	0.00913502		192.05	0.0125662		189.06	-0.0175502		189.06	0.0109777
192.885	0.0104239		189.882	0.0135756		192.885	0.0139692		189.882	-0.0176775		189.882	0.0139296
193.72	0.00780277		190.704	0.0163156		193.72	0.0139459		190.704	-0.0148204		190.704	0.0140805
194.555	0.00678458		191.526	0.00917814		194.555	0.0126081		191.526	-0.00507764		191.526	0.0109541
195.39	0.00867983		192.348	0.00365497		195.39	0.0145565		192.348	-0.00464474		192.348	0.0113502
196.225	0.00940567		193.17	0.00395196		196.225	0.0187328		193.17	0.0033817		193.17	0.0118123
197.06	0.00861934		193.992	0.00797578		197.06	0.0246569		193.992	0.00815377		193.992	0.0159619
197.895	0.00998029		194.814	0.0135229		197.895	0.0292061		194.814	0.0114438		194.814	0.0179094
198.73	0.0128534		195.636	0.0157839		198.73	0.027901		195.636	0.0130379		195.636	0.0216818
199.565	0.0187609		196.458	0.0124068		199.565	0.0277565		196.458	0.0108377		196.458	0.0257371
200.4	0.0238922		197.28	0.0148019		200.4	0.0275235		197.28	0.0117952		197.28	0.0295991

## Sheet: Panel d
ED Figure 8 Panel d
0% CHOL			10% CHOL			20% CHOL			30% CHOL			40% CHOL
r	Intensity		r	Intensity		r	Intensity		r	Intensity		r	Intensity
1.14	-3.28378		1.14	-2.48945		1.14	-2.32		1.14	-1.87701		1.43	-2.09619
2.28	-3.05856		2.28	-2.13924		2.28	-2.064		2.28	-1.65241		2.86	-1.95258
3.42	-2.76126		3.42	-1.91983		3.42	-1.876		3.42	-1.5615		4.29	-1.8317
4.56	-2.6036		4.56	-1.78481		4.56	-1.744		4.56	-1.52406		5.72	-1.58027
5.7	-2.51351		5.7	-1.65823		5.7	-1.572		5.7	-1.39037		7.15	-1.17768
6.84	-2.31982		6.84	-1.52321		6.84	-1.336		6.84	-1.16043		8.58	-0.838229
7.98	-1.93243		7.98	-1.27848		7.98	-1.072		7.98	-0.807487		10.01	-0.49487
9.12	-1.51351		9.12	-0.945148		9.12	-0.788		9.12	-0.411765		11.44	-0.132442
10.26	-1.18018		10.26	-0.620253		10.26	-0.512		10.26	-0.117647		12.87	0.139589
11.4	-0.815315		11.4	-0.21097		11.4	-0.252		11.4	0.0802139		14.3	0.310015
12.54	-0.373874		12.54	0.206751		12.54	-0.012		12.54	0.229947		15.73	0.404735
13.68	0.0765766		13.68	0.531646		13.68	0.232		13.68	0.368984		17.16	0.502361
14.82	0.509009		14.82	0.78903		14.82	0.504		14.82	0.502674		18.59	0.592138
15.96	0.963964		15.96	1.06751		15.96	0.756		15.96	0.609626		20.02	0.650006
17.1	1.33784		17.1	1.29536		17.1	0.944		17.1	0.705882		21.45	0.668531
18.24	1.5045		18.24	1.34177		18.24	1.08		18.24	0.73262		22.88	0.657066
19.38	1.45946		19.38	1.21519		19.38	1.14		19.38	0.759358		24.31	0.641105
20.52	1.36486		20.52	1.09283		20.52	1.12		20.52	0.786096		25.74	0.515769
21.66	1.33333		21.66	1.01266		21.66	1.052		21.66	0.796791		27.17	0.264607
22.8	1.24775		22.8	0.869198		22.8	0.964		22.8	0.754011		28.6	-0.00407119
23.94	1.01802		23.94	0.632911		23.94	0.872		23.94	0.641711		30.03	-0.244071
25.08	0.752252		25.08	0.409283		25.08	0.76		25.08	0.491979		31.46	-0.449256
26.22	0.522523		26.22	0.21519		26.22	0.616		26.22	0.320856		32.89	-0.641043
27.36	0.328829		27.36	0.0295359		27.36	0.412		27.36	0.176471		34.32	-0.80549
28.5	0.130631		28.5	-0.181435		28.5	0.14		28.5	-0.0213904		35.75	-0.881797
29.64	-0.103604		29.64	-0.409283		29.64	-0.168		29.64	-0.304813		37.18	-0.807126
30.78	-0.333333		30.78	-0.616034		30.78	-0.444		30.78	-0.582888		38.61	-0.61857
31.92	-0.504505		31.92	-0.780591		31.92	-0.68		31.92	-0.759358		40.04	-0.392957
33.06	-0.608108		33.06	-0.860759		33.06	-0.864		33.06	-0.780749		41.47	-0.180589
34.2	-0.662162		34.2	-0.869198		34.2	-0.96		34.2	-0.716578		42.9	-0.0136903
35.34	-0.743243		35.34	-0.831224		35.34	-0.96		35.34	-0.673797		44.33	0.0937399
36.48	-0.774775		36.48	-0.780591		36.48	-0.892		36.48	-0.679144		45.76	0.132242
37.62	-0.671171		37.62	-0.691983		37.62	-0.776		37.62	-0.679144		47.19	0.150121
38.76	-0.518018		38.76	-0.578059		38.76	-0.64		38.76	-0.609626		48.62	0.226935
39.9	-0.441441		39.9	-0.464135		39.9	-0.528		39.9	-0.470588		50.05	0.329643
41.04	-0.432432		41.04	-0.362869		41.04	-0.436		41.04	-0.299465		51.48	0.449672
42.18	-0.378378		42.18	-0.261603		42.18	-0.328		42.18	-0.15508		52.91	0.574151
43.32	-0.220721		43.32	-0.164557		43.32	-0.18		43.32	-0.0481283		54.34	0.668572
44.46	-0.0540541		44.46	-0.101266		44.46	0.012		44.46	0.0481283		55.77	0.580432
45.6	0.0630631		45.6	-0.0253165		45.6	0.2		45.6	0.144385		57.2	0.310549
46.74	0.175676		46.74	0.122363		46.74	0.384		46.74	0.240642		58.63	-0.0539048
47.88	0.337838		47.88	0.303797		47.88	0.536		47.88	0.326203		60.06	-0.394121
49.02	0.513514		49.02	0.481013		49.02	0.656		49.02	0.40107		61.49	-0.620339
50.16	0.63964		50.16	0.603376		50.16	0.74		50.16	0.481283		62.92	-0.646571
51.3	0.725225		51.3	0.696203		51.3	0.8		51.3	0.614973		64.35	-0.468053
52.44	0.806306		52.44	0.780591		52.44	0.844		52.44	0.759358		65.78	-0.200616
53.58	0.86036		53.58	0.860759		53.58	0.86		53.58	0.823529		67.21	-0.014121
54.72	0.824324		54.72	0.843882		54.72	0.784		54.72	0.737968		68.64	0.034036
55.86	0.657658		55.86	0.683544		55.86	0.6		55.86	0.545455		70.07	0.0863359
57	0.400901		57	0.362869		57	0.324		57	0.31016		71.5	0.292685
58.14	0.0990991		58.14	0.0421941		58.14	0.02		58.14	0.0748663		72.93	0.651513
59.28	-0.211712		59.28	-0.236287		59.28	-0.26		59.28	-0.165775		74.36	0.941891
60.42	-0.490991		60.42	-0.455696		60.42	-0.504		60.42	-0.374332		75.79	1
61.56	-0.657658		61.56	-0.64557		61.56	-0.684		61.56	-0.491979		77.22	0.816207
62.7	-0.63964		62.7	-0.742616		62.7	-0.78		62.7	-0.561497		78.65	0.562665
63.84	-0.504505		63.84	-0.649789		63.84	-0.76		63.84	-0.566845		80.08	0.47195
64.98	-0.364865		64.98	-0.405063		64.98	-0.624		64.98	-0.486631		81.51	0.643371
66.12	-0.220721		66.12	-0.156118		66.12	-0.42		66.12	-0.299465		82.94	0.855114
67.26	-0.0810811		67.26	-0.0253165		67.26	-0.232		67.26	-0.106952		84.37	0.832076
68.4	0		68.4	-0.021097		68.4	-0.108		68.4	0.0106952		85.8	0.373893
69.54	0		69.54	-0.07173		69.54	-0.064		69.54	-0.0106952		87.23	-0.342964
70.68	0.0630631		70.68	-0.0421941		70.68	-0.024		70.68	0.0160428		88.66	-0.930605
71.82	0.288288		71.82	0.130802		71.82	0.1		71.82	0.165775		90.09	-1.07593
72.96	0.594595		72.96	0.438819		72.96	0.344		72.96	0.411765		91.52	-0.747904
74.1	0.837838		74.1	0.767932		74.1	0.652		74.1	0.68984		92.95	-0.162299
75.24	0.959459		75.24	0.978903		75.24	0.9		75.24	0.919786		94.38	0.275554
76.38	1		76.38	1		76.38	1		76.38	1		95.81	0.350368
77.52	0.972973		77.52	0.839662		77.52	0.94		77.52	0.882353		97.24	0.154859
78.66	0.855856		78.66	0.599156		78.66	0.792		78.66	0.625668		98.67	-0.0437986
79.8	0.77027		79.8	0.49789		79.8	0.664		79.8	0.470588		100.1	0.0266268
80.94	0.806306		80.94	0.544304		80.94	0.632		80.94	0.502674		101.53	0.354506
82.08	0.941441		82.08	0.776371		82.08	0.7		82.08	0.684492		102.96	0.808782
83.22	1.02703		83.22	1.00844		83.22	0.824		83.22	0.914439		104.39	1.142
84.36	0.954955		84.36	1.08439		84.36	0.86		84.36	0.973262		105.82	1.2313
85.5	0.698198		85.5	0.810127		85.5	0.716		85.5	0.737968		107.25	1.18059
86.64	0.234234		86.64	0.232068		86.64	0.356		86.64	0.26738		108.68	1.14754
87.78	-0.346847		87.78	-0.476793		87.78	-0.136		87.78	-0.26738		110.11	1.15853
88.92	-0.837838		88.92	-0.983122		88.92	-0.604		88.92	-0.657754		111.54	1.14698
90.06	-1.06306		90.06	-1.1519		90.06	-0.916		90.06	-0.860963		112.97	0.991427
91.2	-0.972973		91.2	-0.970464		91.2	-0.964		91.2	-0.86631		114.4	0.6532
92.34	-0.662162		92.34	-0.527426		92.34	-0.776		92.34	-0.625668		115.83	0.232771
93.48	-0.247748		93.48	-0.0379747		93.48	-0.42		93.48	-0.219251		117.26	-0.213891
94.62	0.117117		94.62	0.316456		94.62	-0.064		94.62	0.139037		118.69	-0.554328
95.76	0.306306		95.76	0.413502		95.76	0.156		95.76	0.278075		120.12	-0.7445
96.9	0.27027		96.9	0.28692		96.9	0.204		96.9	0.224599		121.55	-0.819329
98.04	0.121622		98.04	0.0548523		98.04	0.144		98.04	0.0695187		122.98	-0.836701
99.18	0.036036		99.18	-0.109705		99.18	0.112		99.18	-0.0695187		124.41	-0.767327
100.32	0.171171		100.32	-0.0675105		100.32	0.172		100.32	-0.0374332		125.84	-0.64996
101.46	0.468468		101.46	0.202532		101.46	0.332		101.46	0.197861		127.27	-0.542448
102.6	0.846847		102.6	0.561181		102.6	0.56		102.6	0.57754		128.7	-0.47514
103.74	1.15315		103.74	0.902954		103.74	0.78		103.74	0.882353
104.88	1.41441		104.88	1.16456		104.88	0.972		104.88	1.07487
106.02	1.52703		106.02	1.24895		106.02	1.068		106.02	1.1123
107.16	1.56306		107.16	1.20253		107.16	1.084		107.16	1.08556
108.3	1.55405		108.3	1.18143		108.3	1.068		108.3	1.08021
109.44	1.54054		109.44	1.22785		109.44	1.064		109.44	1.09626
110.58	1.58559		110.58	1.33755		110.58	1.104		110.58	1.16043
111.72	1.59009		111.72	1.37975		111.72	1.148		111.72	1.16043
112.86	1.50901		112.86	1.35021		112.86	1.16		112.86	1.13904
114	1.33784		114	1.22785		114	1.108		114	1.05348
115.14	1.05856		115.14	0.945148		115.14	0.96		115.14	0.86631
116.28	0.702703		116.28	0.603376		116.28	0.72		116.28	0.55615
117.42	0.301802		117.42	0.261603		117.42	0.448		117.42	0.224599
118.56	-0.0675676		118.56	-0.0295359		118.56	0.16		118.56	-0.0427807
119.7	-0.337838		119.7	-0.270042		119.7	-0.076		119.7	-0.213904
120.84	-0.509009		120.84	-0.438819		120.84	-0.248		120.84	-0.326203
121.98	-0.599099		121.98	-0.510549		121.98	-0.36		121.98	-0.427807
123.12	-0.635135		123.12	-0.531646		123.12	-0.436		123.12	-0.491979
124.26	-0.657658		124.26	-0.527426		124.26	-0.476		124.26	-0.534759
125.4	-0.68018		125.4	-0.506329		125.4	-0.52		125.4	-0.561497
126.54	-0.68018		126.54	-0.464135		126.54	-0.536		126.54	-0.561497
127.68	-0.626126		127.68	-0.417722		127.68	-0.524		127.68	-0.491979
128.82	-0.563063		128.82	-0.379747		128.82	-0.48		128.82	-0.358289
129.96	-0.5		129.96	-0.333333		129.96	-0.42		129.96	-0.240642
131.1	-0.436937		131.1	-0.2827		131.1	-0.356		131.1	-0.203209
132.24	-0.351351		132.24	-0.240506		132.24	-0.3		132.24	-0.192513
133.38	-0.265766		133.38	-0.206751		133.38	-0.244		133.38	-0.160428
134.52	-0.216216		134.52	-0.172996		134.52	-0.188		134.52	-0.101604
135.66	-0.198198		135.66	-0.156118		135.66	-0.132		135.66	-0.0588235
136.8	-0.162162		136.8	-0.126582		136.8	-0.08		136.8	-0.026738
