# Supplementary material for: Brominated lipid probes expose structural asymmetries in constricted membranes
Source: Nat Struct Mol Biol. 2023 Jan 9;30(2):167–75. doi: 10.1038/s41594-022-00898-1 (PMC9935397; doi:10.1038/s41594-022-00898-1)
Supplement: Source Data Extended Data Fig. 9 — Statistical source data. [file 41594_2022_898_MOESM16_ESM.xlsx]

## Sheet: Panel a
ED Figure 9 Panel a
	Inner leaflet			Outer leaflet
	R (Å)	R std. (Å)	D (μm^2/s)	R (Å)	R std. (Å)	D (μm^2/s)
SDPC	29.6	0.1	60.1	55.7	0.2	28.5
POPS	29.5	0.1	50.3	55.7	0.2	19.1
PIP2	29.1	0.2	37.6	56.2	0.3	0.8

## Sheet: Panel b
ED Figure 9 Panel b
	Inner leaflet			Outer leaflet
	R (Å)	R std. (Å)	D (μm^2/s)	R (Å)	R std. (Å)	D (μm^2/s)
SDPC	26.8	0.7	58.3	52.8	1	40.3
POPS	27.1	0.7	56.4	54	0.8	28.8
PIP2	26.6	0.8	45.7	54.1	0.4	0.3

## Sheet: Panel c
ED Figure 9 Panel c
	Inner leaflet			Outer leaflet
	R (Å)	R std. (Å)	D (μm^2/s)	R (Å)	R std. (Å)	D (μm^2/s)
SDPC	28.7	3.3	39.1	55	3.5	96.9
POPS	28.5	3.2	33	54.6	3.3	81
PIP2	27.7	3.1	29.9	54.5	3.2	43.5
